# Supplementary material for: Neonatal and adult recent thymic emigrants produce IL-8 and express complement receptors CR1 and CR2
Source: JCI Insight. 2017 Aug 17;2(16):e93739. doi: 10.1172/jci.insight.93739 (PMC5621870; doi:10.1172/jci.insight.93739)
Supplement: Supplemental data 2 [file jciinsight-2-93739-s020.xlsx]

## Sheet: table descriptions
A to D (spreadsheet name indicates the relevant subset comparison)*	E
probeset: probeset number of Affymetrix Human Gene 1.1 ST array	A: Genes for which expression is higher when CD25- CD31+ CD4+ T cells are compared to both the CD25+ CD31+ and CD25- CD31- subsets (adjusted P value <0.05 for both comparisons).
logFC: Log2 Fold Change	B: Genes for which expression is lower when CD25- CD31+ CD4+ T cells are compared to both the CD25+ CD31+ and CD25- CD31- subsets (adjusted P value <0.05 for both comparisons).
AveExpr: Average Expression
t: moderated t-statistic (ratio of the M-value to its standard error)
B: Log odds statistic (odds that the gene is differentially expressed)
*i.e "A.Tcd25n.cd31n-Tcd25n.cd31p_sig": A: Genes for which expression has changed significantly when CD25- CD31+ naive CD4+ T cells are compared to the CD25- CD31- subset (order of the name indicates the direction of the comparison and therefore direction of the fold change)

## Sheet: A.Tcd25n.cd31n-Tcd25n.cd31p_sig
probeset	logFC	AveExpr	t	P.Value	adj.P.Val	B	gene
8017599	-3.43611	7.41334	-39.5373	3.53154e-46	1.1759e-41	81.5817	PECAM1	(CD31)
8139033	-1.10766	7.49998	-11.9788	6.90436e-18	2.55438e-14	29.7138	AOAH
7901993	-0.910308	6.68825	-10.7883	5.99553e-16	1.33089e-12	25.5538	CACHD1
7968577	-0.867469	6.80406	-16.2601	3.19494e-24	3.54607e-20	42.9774	NBEA
8113504	-0.825648	6.19897	-9.14633	3.62961e-13	4.31625e-10	19.5259	NREP
8135488	-0.627041	9.0678	-8.00025	3.57299e-11	2.42796e-08	15.1763	LRRN3
8153223	-0.604206	6.8835	-12.3067	2.08034e-18	8.65865e-15	30.8249	PTK2
8058670	-0.600735	5.69885	-6.19399	4.95864e-08	1.55762e-05	8.29542	IKZF2
8179519	-0.568021	8.33846	-8.82153	1.32365e-12	1.42173e-09	18.3017	HLA-DPB1
8174937	-0.562335	6.39009	-9.73542	3.54234e-14	5.36133e-11	21.7223	TENM1
8178220	-0.534804	7.71381	-8.74367	1.80675e-12	1.76939e-09	18.0071	HLA-DPB1
7909350	-0.523019	5.2273	-8.59851	3.23e-12	2.83024e-09	17.4567	CR2	(CD21)
8118594	-0.506147	8.29546	-8.427	6.42499e-12	4.9557e-09	16.8047	HLA-DPB1
8103769	-0.502386	5.41085	-7.10089	1.33522e-09	5.77388e-07	11.734	HPGD
8001547	-0.483733	7.43311	-10.3502	3.22758e-15	6.32169e-12	23.9757	PLLP
7930537	-0.478058	6.22802	-8.72236	1.96748e-12	1.87175e-09	17.9264	TCF7L2
8053594	-0.471953	5.13984	-5.7026	3.3816e-07	8.04265e-05	6.47135	CD8B
8077366	-0.468743	5.02192	-7.90647	5.21256e-11	3.33774e-08	14.8176	LRRN1
8014768	-0.467039	8.71637	-8.62594	2.89392e-12	2.64738e-09	17.5608	PLXDC1
7950578	-0.454156	6.95924	-7.97324	3.98352e-11	2.65278e-08	15.073	PAK1
8060854	-0.450743	5.52232	-6.09791	7.23771e-08	2.06901e-05	7.93589	PLCB1
8099612	-0.44788	5.85346	-8.89657	9.81052e-13	1.08887e-09	18.5853	GPR125
8022338	-0.446543	6.45911	-5.87658	1.72099e-07	4.44217e-05	7.11277	RP11-815J4.6;GPR125
8018966	-0.445539	5.99797	-7.6592	1.41149e-10	7.70466e-08	13.871	TIMP2;DDC8
8080714	-0.444589	8.20164	-9.98237	1.34741e-14	2.13641e-11	22.6326	FLNB
8140955	-0.435556	8.94505	-7.13252	1.1759e-09	5.15182e-07	11.8549	CDK6
7927215	-0.435367	5.87534	-6.41563	2.06369e-08	7.30041e-06	9.12912	ALOX5
8106986	-0.428347	5.31429	-7.06563	1.53831e-09	6.56681e-07	11.5993	RHOBTB3
8150881	-0.425682	7.30956	-7.55449	2.15219e-10	1.08578e-07	13.47	PLAG1
8039257	-0.413515	7.63926	-9.15432	3.51617e-13	4.31625e-10	19.5559	LAIR1
8071063	-0.411114	5.27439	-6.44852	1.81112e-08	6.70054e-06	9.2533	TPTEP1
8150962	-0.407322	6.01354	-4.50477	2.94231e-05	0.00351148	2.24948	TOX
8142270	-0.397224	5.26895	-6.4133	2.08289e-08	7.30041e-06	9.12031	NRCAM
8014282	-0.391344	6.31657	-9.26927	2.22832e-13	2.85371e-10	19.9869	MMP28
7968417	-0.390717	6.98982	-6.18437	5.1503e-08	1.58787e-05	8.25936	FRY
8010915	-0.390125	9.65875	-6.96881	2.26869e-09	9.44259e-07	11.2297	FAM101B
7947274	-0.383847	5.12438	-4.10167	0.000119852	0.0116009	0.933931	MPPED2
7970763	-0.383133	5.40113	-7.13654	1.15706e-09	5.1369e-07	11.8703	FLT1
8176174	-0.379375	7.54375	-7.18927	9.36061e-10	4.22445e-07	12.0719	MPP1
8138824	-0.379286	5.40646	-5.94154	1.33568e-07	3.58663e-05	7.35356	SCRN1
8025103	-0.379129	6.52183	-7.77201	8.95948e-11	5.05634e-08	14.303	EMR1
8123080	-0.376788	7.30146	-6.62225	9.07286e-09	3.4724e-06	9.9109	SYTL3
7959354	-0.368423	5.95327	-7.47657	2.94571e-10	1.46393e-07	13.1715	BCL7A
8121515	-0.365377	8.65681	-7.78331	8.56079e-11	4.91463e-08	14.3462	SLC16A10
8142997	-0.361298	5.94586	-5.67584	3.75009e-07	8.67129e-05	6.37318	PLXNA4
7952641	-0.360325	7.0877	-6.09285	7.38307e-08	2.06901e-05	7.91698	ARHGAP32
8141076	-0.358724	6.41092	-8.80813	1.39645e-12	1.45305e-09	18.251	PON2
8173999	-0.351204	5.70877	-7.45466	3.21737e-10	1.55259e-07	13.0876	XKRX
8147206	-0.350762	6.66369	-6.43665	1.89851e-08	6.94667e-06	9.20848	RIPK2
8125556	-0.341812	7.54761	-5.30476	1.55064e-06	0.000303715	5.02723	HLA-DPA1
8178891	-0.341812	7.54761	-5.30476	1.55064e-06	0.000303715	5.02723	HLA-DPA1
8154951	-0.335453	8.4822	-4.81379	9.64893e-06	0.00139082	3.2991	GLULP4
7963313	-0.333745	6.34985	-6.9957	2.03673e-09	8.58443e-07	11.3323	GALNT6
8021301	-0.331701	6.01155	-6.63301	8.69167e-09	3.36519e-06	9.95174	RAB27B
8139656	-0.329885	5.87309	-5.35501	1.28168e-06	0.000259303	5.20768	GRB10
8120602	-0.329114	6.55253	-7.96159	4.1748e-11	2.72565e-08	15.0285	OGFRL1
8131067	-0.326428	6.66032	-7.79946	8.02146e-11	4.6858e-08	14.4081	GPR146
8180100	-0.323113	7.60947	-5.06102	3.87369e-06	0.000651426	4.16087	HLA-DPA1
8092765	-0.319129	7.52686	-5.30958	1.52262e-06	0.000301778	5.0445	MB21D2
8131867	-0.308943	5.27499	-4.42202	3.9447e-05	0.00457653	1.97418	AC079780.3
8070629	-0.307632	5.66827	-4.97638	5.30456e-06	0.0008451	3.86381	ERVH48-1
7938183	-0.30729	4.82271	-4.65377	1.72531e-05	0.00225718	2.7515	ZNF215
8133860	-0.304459	5.30408	-5.85131	1.89898e-07	4.82675e-05	7.01928	GNAI1
8094743	-0.301901	10.1699	-6.15327	5.82147e-08	1.76216e-05	8.14289	RHOH
8149574	-0.299785	8.5508	-6.8086	4.31016e-09	1.75019e-06	10.6191	CSGALNACT1
8149629	-0.29952	5.6932	-4.18971	8.86574e-05	0.00908315	1.21557	GFRA2
8101260	-0.298745	9.07829	-6.0928	7.38449e-08	2.06901e-05	7.9168	ANTXR2
8161044	-0.29767	7.30108	-6.11038	6.89144e-08	1.99534e-05	7.98249	TPM2
8037775	-0.296133	5.99863	-4.18624	8.97214e-05	0.00916397	1.20442	PTGIR
8118158	-0.295387	7.18014	-5.76253	2.68123e-07	6.56449e-05	6.69168	AIF1
8177996	-0.295387	7.18014	-5.76253	2.68123e-07	6.56449e-05	6.69168	AIF1
8179276	-0.295387	7.18014	-5.76253	2.68123e-07	6.56449e-05	6.69168	AIF1
7944739	-0.294376	5.23131	-4.85813	8.20268e-06	0.00123586	3.45228	CRTAM
8155898	-0.290133	8.3997	-6.67775	7.27075e-09	2.9168e-06	10.1216	PCSK5
8059376	-0.288924	6.02357	-5.25294	1.88612e-06	0.000360931	4.84176	SERPINE2
8051547	-0.284797	6.87794	-6.33362	2.85625e-08	9.41629e-06	8.81999	PRKD3
7902810	-0.284593	5.20927	-6.033	9.33778e-08	2.56959e-05	7.69373	LMO4
8112107	-0.283975	7.36953	-6.30469	3.20271e-08	1.03535e-05	8.7111	PPAP2A
7949588	-0.282328	5.93775	-4.61177	2.00697e-05	0.00254091	2.60919	CD248
7945831	-0.282194	5.99075	-4.22423	7.87065e-05	0.00821533	1.32691	OSBPL5
8129677	-0.281957	6.1742	-5.6811	3.67461e-07	8.61644e-05	6.39248	SGK1
8120654	-0.279538	6.74764	-6.6662	7.61376e-09	3.01804e-06	10.0777	KCNQ5
8033635	-0.279445	7.42698	-6.06065	8.37804e-08	2.3247e-05	7.79681	ADAMTS10
8136811	-0.277843	6.97721	-6.36138	2.55893e-08	8.67348e-06	8.92453	EPHB6
7992828	-0.277415	9.06672	-5.18244	2.45953e-06	0.000442675	4.5905	IL32;RNU1-125P
8057578	-0.275929	4.91839	-6.12913	6.4017e-08	1.8698e-05	8.05257	CALCRL
8029136	-0.273778	6.2798	-4.85971	8.15504e-06	0.00123426	3.45778	CD79A
8169792	-0.269135	8.39067	-5.56043	5.84884e-07	0.000131352	5.95143	SH2D1A
7994280	-0.268761	9.0905	-5.03039	4.34133e-06	0.00071917	4.05314	IL4R
7913869	-0.26874	7.01171	-7.82467	7.24682e-11	4.30888e-08	14.5046	STMN1
7963471	-0.26689	7.70131	-4.412	4.08663e-05	0.00469971	1.94101	KRT73
7909371	-0.265249	5.63217	-3.71527	0.000433124	0.0332298	-0.260462	CR1
7938687	-0.264911	8.36486	-5.08599	3.52932e-06	0.000602644	4.2489	NUCB2
8170364	-0.264212	5.68269	-4.41405	4.05711e-05	0.00469061	1.94781	AFF2
8086627	-0.263541	6.8694	-4.71085	1.40359e-05	0.00188073	2.94584	ALS2CL
8129418	-0.261524	5.26423	-5.74629	2.85547e-07	6.94004e-05	6.6319	PTPRK
8023415	-0.261146	4.93741	-4.63515	1.8451e-05	0.00237206	2.68832	TCF4
8009913	-0.260486	7.71802	-4.88684	7.38147e-06	0.00113263	3.55183	MYO15B
7925500	-0.259512	6.78403	-5.55914	5.87784e-07	0.000131352	5.94674	CHML
8078252	-0.257563	7.05478	-4.80427	9.99056e-06	0.00140978	3.26628	UBE2E2
8103244	-0.255465	6.86957	-5.09784	3.37656e-06	0.000582536	4.29074	RNF175
8009873	-0.253788	6.98444	-3.56474	0.000701541	0.0473818	-0.705852	MYO15B
8148501	-0.253498	7.91083	-5.45311	8.82184e-07	0.0001856	5.56169	PTP4A3
8009875	-0.253356	7.32879	-5.54937	6.10247e-07	0.000135463	5.91117	MYO15B
8136557	-0.251028	5.88714	-4.78391	1.07613e-05	0.0014868	3.19621	TBXAS1
8138489	-0.248691	7.0973	-4.23355	7.62098e-05	0.00800491	1.35707	CDCA7L
7912537	-0.248374	8.37295	-5.45025	8.9185e-07	0.0001856	5.55136	DHRS3
8087739	-0.248089	8.10436	-5.30312	1.56029e-06	0.000303819	5.02135	CISH
8046726	-0.246339	7.54515	-5.41915	1.00419e-06	0.000206397	5.4389	SSFA2
7956038	-0.245511	7.8227	-5.00605	4.75206e-06	0.000775634	3.96772	TMEM198B
7983606	-0.242426	7.33663	-5.73408	2.99377e-07	7.22345e-05	6.587	EID1
7989094	-0.241041	5.5764	-5.51866	6.86523e-07	0.000149406	5.79946	NEDD4
7946516	-0.240887	7.29183	-6.18909	5.05536e-08	1.57316e-05	8.27705	SBF2
8002692	-0.240681	5.92761	-5.43928	9.3e-07	0.000192337	5.51165	ZFHX3
8117165	-0.239606	5.5317	-4.25179	7.15471e-05	0.00756287	1.41615	SOX4
7937314	-0.238915	9.04437	-4.61226	2.00344e-05	0.00254091	2.61084	ATHL1
8024566	-0.237899	6.35589	-5.22066	2.13015e-06	0.000394042	4.72658	GNA11
7955317	-0.236708	5.36309	-4.37446	4.66357e-05	0.00528174	1.81713	ASIC1
7907160	-0.236681	5.54935	-4.71031	1.40633e-05	0.00188073	2.94401	ATP1B1
8175234	-0.236307	5.42438	-4.56108	2.40691e-05	0.00299041	2.43826	GPC3
8043413	-0.236049	6.5889	-4.73089	1.30517e-05	0.00177381	3.01434	RPIA
8090193	-0.234935	7.91645	-4.92386	6.44084e-06	0.00100215	3.68051	HEG1
7988789	-0.234026	6.46541	-5.7864	2.44409e-07	6.11886e-05	6.77961	DMXL2
8041617	-0.234009	8.36612	-5.23992	1.98109e-06	0.000373251	4.79525	MTA3
8018975	-0.232344	7.78751	-4.50826	2.90594e-05	0.00349311	2.26117	LGALS3BP
8168589	-0.228271	5.04253	-4.70858	1.41517e-05	0.00188483	2.93811	ZNF711
8046380	-0.228208	10.3345	-4.12859	0.000109332	0.0108024	1.01971	ITGA6
8075924	-0.227297	8.7129	-4.35274	5.0328e-05	0.0056234	1.74569	MFNG
7950864	-0.224217	6.66799	-5.41584	1.01693e-06	0.000207735	5.42695	ME3
8143629	-0.22401	7.81433	-4.94551	5.94603e-06	0.000938318	3.75598	OR2A4;OR2A9P;OR2A20P;OR2A1-AS1;RP4-545C24.1
7909745	-0.223288	5.93659	-4.78669	1.06528e-05	0.00147795	3.20576	KCTD3
8058570	-0.222918	6.49398	-5.23951	1.98413e-06	0.000373251	4.7938	KANSL1L
7955469	-0.222047	5.70511	-4.84717	8.53891e-06	0.00126725	3.41438	SLC4A8
8157362	-0.221943	5.43392	-4.55045	2.50008e-05	0.00309461	2.40256	ZNF618
8108873	-0.221807	8.47145	-5.62482	4.56572e-07	0.000104845	6.18641	ARHGAP26
8126750	-0.22115	4.88732	-4.20897	8.2964e-05	0.00857905	1.27764	ENPP5
8092169	-0.221116	9.62269	-3.98992	0.000174938	0.0156584	0.581321	TNFSF10
8013753	-0.220945	5.90097	-6.28347	3.483e-08	1.11513e-05	8.63132	RAB34
7976292	-0.219987	7.6711	-5.20362	2.27128e-06	0.000413262	4.66586	RIN3
8005549	-0.21966	8.27128	-3.71851	0.000428613	0.0329596	-0.250772	GRAPL;GRAP
8046408	-0.219127	10.071	-4.0705	0.000133256	0.0127135	0.83501	PDK1
8071069	-0.218228	9.36986	-4.84398	8.6394e-06	0.00126725	3.40334	IL17RA
8157270	-0.218051	7.25885	-4.95546	5.73145e-06	0.000908763	3.7907	SLC31A1
8092230	-0.217717	7.51582	-5.09465	3.417e-06	0.000586474	4.27948	ZMAT3
7969414	-0.21734	6.57111	-5.67698	3.73356e-07	8.67129e-05	6.37737	KLF5
8069553	-0.217174	7.84381	-4.82656	9.2085e-06	0.00133475	3.34316	NRIP1
7968761	-0.216439	8.67163	-4.4949	3.04734e-05	0.00361094	2.21653	NAA16
8068833	-0.21592	7.43494	-4.99092	5.02642e-06	0.000812449	3.91469	PDE9A
8043071	-0.215402	6.11653	-4.52569	2.73104e-05	0.00331881	2.3195	DNAH6
8159127	-0.215208	5.87296	-5.32784	1.42082e-06	0.000284994	5.11004	RXRA
8131143	-0.214836	8.05592	-4.79544	1.0318e-05	0.00144352	3.23588	LFNG
8149258	-0.214587	8.10353	-4.9428	6.00579e-06	0.000943277	3.74654	MFHAS1
7938100	-0.213225	7.8785	-4.25732	7.01867e-05	0.00745634	1.43412	SMPD1
7979824	-0.213213	10.4787	-4.44355	3.65585e-05	0.00427118	2.04556	ACTN1
8066431	-0.212645	7.22888	-4.87243	7.78304e-06	0.00118334	3.50183	ADA
7957551	-0.212327	7.35162	-4.01876	0.000158749	0.0146729	0.67179	SOCS2
8170187	-0.212251	8.193	-4.33869	5.28655e-05	0.00580944	1.69958	CD40LG
8112940	-0.210912	9.89189	-4.40959	4.12148e-05	0.00471591	1.93304	SSBP2
7999909	-0.210844	6.99064	-3.80044	0.000328155	0.0262658	-0.0033442	GPRC5B
8011516	-0.209859	8.89124	-3.84343	0.000284904	0.0234813	0.127799	ATP2A3
8107234	-0.209108	9.21925	-4.61187	2.00625e-05	0.00254091	2.60952	MAN2A1
8061447	-0.208127	7.67495	-5.52331	6.74394e-07	0.000147823	5.81637	PYGB
7974689	-0.206612	7.97851	-4.08113	0.000128531	0.012298	0.868689	DACT1
8128247	-0.206556	9.46649	-4.79323	1.04016e-05	0.00144913	3.22827	BACH2
8018114	-0.206506	6.38797	-4.80423	9.99212e-06	0.00140978	3.26614	SDK2
7913655	-0.205779	6.18945	-4.49244	3.07416e-05	0.0036298	2.2083	ID3
7955702	-0.205274	5.74705	-4.23739	7.52049e-05	0.00792436	1.36949	SOAT2
8091446	-0.204888	6.56104	-4.82623	9.2198e-06	0.00133475	3.342	PFN2
8162502	-0.204656	5.99686	-4.97705	5.29134e-06	0.0008451	3.86616	FBP1
7946286	-0.203615	5.23774	-3.72806	0.00041553	0.0322515	-0.222079	OR2D2
7903753	-0.203348	8.06945	-3.88318	0.000249819	0.0211122	0.249853	GSTM2;GSTM4;GSTM1
8094719	-0.202345	7.96168	-4.54849	2.51766e-05	0.0031009	2.39597	N4BP2
7922689	-0.20197	6.7051	-4.13195	0.000108083	0.0107109	1.03044	GLUL
7953765	-0.199578	6.88107	-4.32027	5.63806e-05	0.006115	1.63925	RIMKLB
8151931	-0.198524	5.68831	-5.04658	4.08764e-06	0.000683951	4.11005	TSPYL5
7995976	-0.197424	6.36634	-5.15107	2.76674e-06	0.00048743	4.47914	CPNE2
8129410	-0.196864	9.53372	-4.03885	0.000148336	0.0138352	0.735025	THEMIS
8099834	-0.196041	6.45547	-3.84409	0.000284288	0.0234813	0.129807	TLR1
7946478	-0.195848	8.98822	-4.18111	9.13185e-05	0.00929857	1.18792	DENND5A
8083839	-0.194197	6.55301	-4.27697	6.55587e-05	0.007019	1.49798	GPR160
7925492	-0.193459	6.65628	-4.41154	4.09321e-05	0.00469971	1.9395	OPN3
8140782	-0.192711	6.11675	-3.85559	0.000273698	0.0227833	0.165055	ABCB1
8152280	-0.192486	4.95631	-3.87088	0.000260207	0.0217691	0.212002	LRP12
8112841	-0.191683	5.77424	-4.80938	9.80589e-06	0.00140503	3.28388	HOMER1
7950473	-0.191538	8.7872	-4.19749	8.63113e-05	0.00887009	1.24065	ARRB1
7981161	-0.19102	8.08407	-4.64867	1.75734e-05	0.00227681	2.73419	SYNE3
7958253	-0.190246	6.50442	-3.74264	0.000396313	0.030904	-0.178236	C12orf75
8054254	-0.189411	7.00338	-4.34753	5.12539e-05	0.00568863	1.7286	AFF3
7961365	-0.189009	5.683	-4.6314	1.87017e-05	0.00239504	2.67562	MANSC1
8103025	-0.188624	7.64939	-4.5145	2.84217e-05	0.00342883	2.28202	ZNF827
8083075	-0.188203	7.13913	-4.71029	1.40644e-05	0.00188073	2.94394	ACPL2
8104693	-0.18813	5.52695	-4.2568	7.03154e-05	0.00745634	1.43241	PDZD2
8147766	-0.186818	5.95679	-5.0086	4.70734e-06	0.00077212	3.97665	FZD6
7988426	-0.186526	6.54173	-4.48187	3.19171e-05	0.00374205	2.17305	SLC30A4
8067932	-0.186401	5.05205	-3.91717	0.000223144	0.0191495	0.354818	LINC00478
7954245	-0.18637	4.84568	-3.61602	0.00059599	0.0420122	-0.55547	PLEKHA5
8046086	-0.185881	9.64698	-4.14613	0.000102965	0.0103578	1.07575	CERS6
8155699	-0.18541	8.32775	-4.27335	6.63895e-05	0.00708516	1.48619	FXN
7983843	-0.185332	9.96417	-3.81207	0.000315873	0.0254664	0.0320395	TCF12
8090395	-0.184608	5.4939	-5.28433	1.67525e-06	0.000324308	4.95402	TXNRD3NB;TXNRD3
7980680	-0.184366	9.58712	-3.55142	0.000731748	0.049123	-0.744696	FOXN3;RP11-33N16.3
8049317	-0.184128	9.64143	-3.87167	0.000259527	0.0217669	0.214434	DGKD;AC019221.4
8030383	-0.18384	5.65145	-3.92951	0.000214148	0.01856	0.39309	RCN3
8040490	-0.183496	5.61931	-4.72837	1.31715e-05	0.00178281	3.00573	KLHL29
8145259	-0.183185	9.39183	-3.76569	0.000367651	0.0291468	-0.108695	CHMP7
8162940	-0.183059	5.94437	-5.2645	1.80561e-06	0.000347523	4.88306	ABCA1
7903092	-0.180527	5.59936	-3.77142	0.000360839	0.0286751	-0.091365	FNBP1L
8102862	-0.179803	6.31626	-4.30362	5.97525e-05	0.00643877	1.58483	MAML3
8024557	-0.179701	6.47691	-3.60188	0.00062347	0.0431594	-0.597065	GNA11
8085033	-0.179188	7.37644	-3.68502	0.000477623	0.0355781	-0.35093	LMLN
7942279	-0.178593	6.18076	-3.72712	0.000416803	0.0322751	-0.22491	FAM86C1
7959361	-0.178572	9.84627	-3.85045	0.000278383	0.0231155	0.149295	MLXIP
8044584	-0.178087	7.97853	-3.58603	0.000655721	0.0448327	-0.643584	PSD4
8037459	-0.177866	5.44344	-3.60894	0.000609596	0.0425529	-0.5763	ZNF285;CTC-512J12.6
7899870	-0.17758	8.22206	-3.82986	0.000297932	0.0242549	0.0862942	ZNF362
8041225	-0.176576	6.26198	-4.51693	2.81766e-05	0.00341162	2.29016	EHD3
8095574	-0.175678	8.52194	-3.93248	0.000212042	0.0184344	0.40228	DCK;MOB1B
7924508	-0.174391	6.80799	-4.48421	3.16537e-05	0.00372429	2.18083	SUSD4
7932023	-0.173693	6.72854	-4.34658	5.14243e-05	0.00568863	1.72548	USP6NL
8116548	-0.173598	7.47267	-4.14324	0.00010399	0.0103981	1.0665	DUSP22
7962659	-0.173044	7.95754	-4.16685	9.59021e-05	0.00970472	1.14215	HDAC7
8024446	-0.172079	7.20801	-3.71141	0.000438585	0.0335714	-0.272055	SPPL2B
8102720	-0.171699	5.11669	-3.5792	0.000670104	0.0455356	-0.663591	ANKRD50
7969916	-0.170481	5.81452	-3.63312	0.000564278	0.0403192	-0.504993	BIVM;BIVM-ERCC5
8040080	-0.170475	5.92259	-4.32118	5.62017e-05	0.006115	1.64223	RSAD2
8170704	-0.17029	6.57805	-3.74476	0.000393588	0.0307636	-0.171848	ABCD1
7980958	-0.17022	7.26707	-3.94028	0.000206591	0.0181023	0.426509	LGMN
7941936	-0.170035	8.01311	-3.6532	0.00052911	0.0382995	-0.445556	GSTP1
7897745	-0.169777	7.0638	-3.83267	0.000295182	0.0241267	0.0949	AGTRAP
8169859	-0.169709	8.20907	-3.9848	0.000177969	0.015887	0.565321	SASH3;RP4-753P9.3
8040090	-0.169283	8.40398	-4.40609	4.17263e-05	0.00475809	1.92147	RNF144A
8093425	-0.168068	7.32998	-3.97499	0.000183931	0.0163316	0.534643	IDUA
8143307	-0.166959	9.2983	-3.68392	0.000479313	0.0356243	-0.354198	HIPK2
8174985	-0.166487	5.94202	-3.79645	0.000332481	0.0265482	-0.0154882	SMARCA1
8136067	-0.166236	6.14294	-4.21225	8.20305e-05	0.00852807	1.28822	TSPAN33;RP11-286H14.6
8164131	-0.1657	7.93532	-3.8342	0.000293702	0.0240872	0.0995662	SCAI
8052269	-0.16523	6.62701	-3.99392	0.0001726	0.015619	0.593853	CCDC88A
7897227	-0.164526	5.2331	-3.9375	0.000208514	0.0181751	0.417888	AJAP1
8132897	-0.16451	7.21948	-3.9904	0.000174655	0.0156584	0.582828	LANCL2
7981157	-0.163998	6.67049	-3.92888	0.000214602	0.01856	0.391118	SYNE3
8110106	-0.163907	6.17174	-3.99288	0.000173203	0.015619	0.590607	HRH2
8061428	-0.163822	7.24713	-3.82289	0.000304834	0.0247563	0.065041	ENTPD6
8075142	-0.163372	5.46293	-5.17322	2.54613e-06	0.000455799	4.55776	TTC28
7982326	-0.16297	8.42856	-3.58257	0.000662962	0.0452349	-0.653711	KLF13
8080212	-0.162441	7.02602	-3.9566	0.000195622	0.0172318	0.477276	GLYCTK
8056060	-0.162295	6.85621	-4.2116	8.22149e-05	0.00852807	1.28612	BAZ2B
8132557	-0.160928	6.76603	-3.61344	0.00060091	0.0421232	-0.563057	AEBP1
7925705	-0.159277	6.40764	-4.04197	0.000146781	0.0137286	0.74485	ZNF496
7928218	-0.159103	5.97898	-4.35485	4.99562e-05	0.00560064	1.75264	CDH23
8135363	-0.158936	8.60698	-3.65665	0.000523278	0.0380428	-0.435316	PIK3CG
8024255	-0.158794	6.39193	-4.34516	5.16819e-05	0.00569818	1.7208	MUM1
7913883	-0.15879	6.59084	-3.92557	0.000216984	0.018669	0.380854	PAFAH2
8044143	-0.158605	5.67595	-3.63562	0.000559789	0.0400845	-0.497617	C2orf40
7926223	-0.158527	7.29927	-3.68928	0.000471092	0.0352493	-0.338199	CAMK1D
8028311	-0.158333	6.27954	-4.54398	2.55854e-05	0.00313205	2.38083	SPINT2;CTB-102L5.4
8143633	-0.157659	7.22279	-3.56378	0.000703678	0.0474299	-0.708655	OR2A4;OR2A7
7981530	-0.15585	7.93366	-3.62377	0.000581418	0.0413664	-0.53262	GPR132
7907370	-0.155786	6.26883	-4.35148	5.05506e-05	0.00562938	1.74155	DNM3
8003348	-0.154894	7.43434	-3.65474	0.000526491	0.0381929	-0.44097	RNF166
7973427	-0.154585	6.7901	-3.8897	0.000244473	0.020713	0.269957	THTPA;RP11-66N24.4
7899394	-0.153918	7.8231	-3.66951	0.000502087	0.0369867	-0.39711	THEMIS2
8077370	-0.153826	7.47914	-3.6081	0.000611234	0.0425779	-0.578776	SETMAR
8129558	-0.15237	7.06681	-3.61493	0.000598066	0.0420122	-0.558678	OR2A4;OR2A7
8171229	-0.150185	7.03468	-3.99227	0.00017356	0.015619	0.588689	PNPLA4
7913450	-0.149688	6.11762	-4.32823	5.48334e-05	0.00598619	1.66532	HSPG2
8038314	-0.149652	6.24139	-4.09561	0.00012235	0.0117743	0.914678	C19orf73
8105663	-0.149566	5.84463	-4.33764	5.30595e-05	0.00581159	1.69614	NLN
8079060	-0.14904	8.10597	-3.64643	0.000540724	0.0390553	-0.465613	VIPR1
8066786	-0.148968	8.57635	-3.59236	0.000642643	0.044029	-0.625005	ZMYND8
7985757	-0.148835	8.29051	-3.71875	0.000428273	0.0329596	-0.250038	MRPS11
8034783	-0.146264	7.77407	-3.57811	0.000672422	0.0456	-0.666774	LPHN1
7971222	-0.145234	7.4439	-3.5973	0.000632622	0.0436116	-0.610508	MTRF1
8058486	-0.144952	7.0323	-3.69662	0.000460072	0.0345801	-0.316305	METTL21A
8010161	-0.140736	8.57579	-3.58094	0.000666401	0.0453766	-0.658482	SEP_09
8080013	-0.139868	7.79561	-3.76271	0.000371244	0.0293618	-0.117707	MAPKAPK3
7900911	-0.138832	7.02644	-3.66449	0.000510256	0.0373407	-0.412028	DPH2
8012126	-0.138687	5.74818	-3.60521	0.000616896	0.0428454	-0.587284	CLDN7;RP1-4G17.5
8094911	-0.138117	5.76999	-3.60482	0.000617648	0.0428454	-0.588408	ATP10D
8096314	-0.137771	6.53058	-3.66768	0.000505046	0.0371226	-0.402543	PKD2
7904211	-0.136379	5.59321	-3.91013	0.000228428	0.0195025	0.333057	VANGL1
7990902	-0.13474	6.48506	-4.04296	0.000146291	0.0137212	0.747972	RP11-152F13.3
8173979	-0.134319	5.03774	-4.02999	0.000152845	0.0142159	0.70711	NOX1
8137202	-0.131639	7.82267	-3.74478	0.000393562	0.0307636	-0.171785	ZNF862
7991159	-0.131392	6.47837	-3.82057	0.00030717	0.0248249	0.0579573	GOLGA2P7;RP11-152F13.3;RP11-561C5.4;RP11-671M22.4;GOLGA2P2Y
7928019	-0.123982	7.5941	-3.84939	0.000279359	0.0231389	0.146044	HK1
8105229	-0.123981	5.6071	-3.61251	0.000602694	0.0421594	-0.565792	PELO;ITGA1
7990952	-0.123696	6.36682	-3.69561	0.000461566	0.0346144	-0.319305	RP11-152F13.3
7985431	-0.12182	6.36469	-3.7221	0.000423648	0.032729	-0.239988	RP11-152F13.3
7991088	-0.120216	6.47676	-3.59337	0.000640592	0.0439789	-0.622056	GOLGA2P7;RP11-152F13.3;RP11-671M22.4;AC012005.2
8119689	-0.0397129	5.62492	-1.07777	0.285249	0.8913	-5.84783	PTK7
7970563	0.123183	5.63428	3.57025	0.000689388	0.0466556	-0.689745	RPS7P10
8144281	0.124754	6.23777	3.59809	0.000631045	0.0435932	-0.608205	ARHGEF10
7901140	0.132234	6.28966	3.9933	0.000172963	0.015619	0.591898	MAST2
7919168	0.132871	6.21833	3.75782	0.000377204	0.0297624	-0.132462	PDE4DIP;AC241952.1;WI2-1896O14.1
8041542	0.138831	7.31276	3.61867	0.000590957	0.0419554	-0.547641	GALM
8101449	0.141265	6.63774	3.79248	0.000336826	0.0268309	-0.0275288	HPSE
7932528	0.14233	4.6127	3.91072	0.000227981	0.0195025	0.334877	EBLN1
7918634	0.142431	5.29414	3.64067	0.000550797	0.039611	-0.482663	PHTF1
8075316	0.146948	5.7707	3.67339	0.00049585	0.0366896	-0.385556	OSM
8140668	0.148921	5.78404	3.85962	0.000270074	0.022538	0.177433	SEMA3A
7982299	0.149194	4.96314	3.64085	0.000550491	0.039611	-0.482148	GOLGA8UP
8059905	0.149879	5.67941	4.14354	0.000103882	0.0103981	1.06747	COL6A3
8074286	0.15308	6.31594	4.10302	0.000119304	0.0115815	0.938215	MICAL3
7927363	0.155636	5.86715	3.697	0.000459504	0.0345801	-0.315162	FAM25B
7933327	0.155636	5.86715	3.697	0.000459504	0.0345801	-0.315162	FAM25B
7933423	0.155636	5.86715	3.697	0.000459504	0.0345801	-0.315162	FAM25B
7975136	0.155779	8.64467	3.74534	0.000392849	0.0307636	-0.170106	FUT8
8047272	0.15666	5.62817	3.70205	0.000452059	0.0342875	-0.300054	SPATS2L
8174288	0.157126	6.27896	3.75408	0.00038183	0.0300563	-0.143755	SLC25A53
8129728	0.158506	6.58267	3.99716	0.000170728	0.0155746	0.60401	AHI1
8150318	0.16098	5.82808	4.85247	8.37448e-06	0.00125606	3.43272	FGFR1
8168524	0.161657	8.84796	3.5959	0.000635458	0.0437166	-0.614634	P2RY10
8057377	0.162294	7.99537	3.87505	0.000256637	0.0215789	0.224837	CCDC141
7989023	0.163906	7.07996	3.66521	0.000509087	0.0373371	-0.409908	RAB27A
8037408	0.165319	6.22731	4.4983	3.01076e-05	0.00358033	2.22787	KCNN4
7951397	0.166282	7.57634	3.66001	0.000517669	0.0378	-0.425357	CASP1
8013068	0.167242	6.73008	4.79678	1.02677e-05	0.00144254	3.24049	PLD6;RP11-45M22.4
8058390	0.167767	6.09649	3.73753	0.000402956	0.0313486	-0.19363	RAPH1
7960637	0.168459	6.73033	4.31289	5.78516e-05	0.00625417	1.61512	LPAR5
7900009	0.168573	6.77223	4.37126	4.71634e-05	0.00532339	1.80658	AGO4
7938485	0.169398	5.51511	4.13257	0.000107855	0.0107109	1.03241	MICAL2
7983157	0.17017	7.06498	3.97964	0.000181084	0.0161218	0.549163	TMEM62
8118142	0.171748	5.99653	4.06367	0.000136379	0.0129006	0.8134	TNF
8177983	0.171748	5.99653	4.06367	0.000136379	0.0129006	0.8134	TNF
8179263	0.171748	5.99653	4.06367	0.000136379	0.0129006	0.8134	TNF
7952305	0.172246	6.90613	4.09691	0.00012181	0.0117562	0.918811	BMPR1A;BMPR1APS2
8129231	0.176218	5.97335	3.65892	0.000519481	0.0378494	-0.428586	FAM184A
7915682	0.178174	6.65662	4.05254	0.00014162	0.0133206	0.778231	ZSWIM5
7966448	0.178343	8.16167	4.06173	0.000137277	0.0129488	0.807275	TMEM116
7917561	0.178665	8.1572	3.62861	0.000572474	0.0408173	-0.518307	GBP4
8115464	0.180737	6.06827	4.83158	9.04083e-06	0.00132032	3.36049	HAVCR2
7939383	0.182508	5.1552	3.61525	0.000597442	0.0420122	-0.557715	PRR5L
7962183	0.182974	5.90058	4.01269	0.00016203	0.0148626	0.652724	AK4P3;AK4;AK4P1
8010963	0.183504	7.27858	3.68573	0.000476531	0.0355764	-0.348814	AC087392.1;RP11-676J12.4
8042468	0.183654	5.54857	4.12452	0.000110864	0.0109121	1.00671	ANXA4
8130768	0.183683	8.06963	3.70363	0.00044976	0.034191	-0.295336	RNASET2
7925531	0.184445	8.86686	3.95664	0.000195596	0.0172318	0.4774	AKT3
8158059	0.187397	7.21101	5.25049	1.90365e-06	0.000362204	4.833	STXBP1
8044440	0.189003	7.65156	4.84633	8.56531e-06	0.00126725	3.41146	FBLN7
7981740	0.189557	6.79372	4.01616	0.000160147	0.0147305	0.663618	IGHV3-33;IGHV3-35;IGHV3-38;IGHV3-74;IGHV3-43;IGHV3-52
7960850	0.191267	6.50594	4.17371	9.36719e-05	0.00950912	1.16414	SLC2A14
8142104	0.192039	6.98516	4.73201	1.29989e-05	0.00177381	3.01816	ATXN7L1
7908409	0.192993	6.9221	3.55918	0.000714	0.0480284	-0.722074	RGS2
8112159	0.192994	7.86891	4.54031	2.59229e-05	0.00316174	2.36851	ANKRD55
8171896	0.193168	5.57534	3.61736	0.000593435	0.0420122	-0.551503	CXorf21
8024687	0.194409	6.90962	4.98257	5.18428e-06	0.000833917	3.88547	TJP3
7993458	0.196232	5.48529	4.84646	8.56119e-06	0.00126725	3.41192	C16orf45;RP11-1021N1.1
8154823	0.196289	5.34839	3.84257	0.000285713	0.0234898	0.125165	ANKRD18B
8056890	0.196608	5.48042	3.96296	0.000191502	0.0169586	0.497091	CHN1
8129458	0.196984	6.11773	4.73806	1.2716e-05	0.0017424	3.0389	ARHGAP18
8051605	0.197233	6.36232	4.66236	1.67268e-05	0.00220139	2.78067	HNRNPLL
8003263	0.198233	7.70276	4.38824	4.44317e-05	0.00504929	1.86254	ZCCHC14
8127534	0.200403	5.85832	4.5927	2.14916e-05	0.0027004	2.54479	MB21D1
8042830	0.201174	7.29238	4.80648	9.91007e-06	0.00140978	3.27391	MTHFD2
8099850	0.202354	6.54546	4.5052	2.93783e-05	0.00351148	2.25091	TMEM156
8057677	0.202599	8.53482	3.63615	0.00055884	0.0400845	-0.496051	SLC40A1
8040211	0.20301	6.33626	4.16601	9.61815e-05	0.00970472	1.13943	KLF11
8104422	0.203165	8.94089	4.12391	0.000111097	0.0109121	1.00475	MTRR
8022022	0.204965	8.48932	4.66461	1.65916e-05	0.002201	2.78831	LPIN2
8174507	0.205366	6.74843	3.67444	0.000494176	0.0366472	-0.382431	SNORD96B
8040365	0.205676	8.69788	3.95501	0.000196665	0.017278	0.472329	TRIB2
8054611	0.207448	6.00568	3.70907	0.000441907	0.0337481	-0.279038	MIR4435-1HG;LINC00152
7925089	0.20928	7.75091	5.313	1.50301e-06	0.000299674	5.05678	PCNXL2
8105067	0.209864	8.54203	4.01814	0.000159081	0.0146729	0.669845	PTGER4
7951485	0.210708	5.96005	4.88484	7.43605e-06	0.00113577	3.54487	SLC35F2
8161415	0.21175	5.9206	3.67002	0.000501258	0.0369867	-0.395583	RP11-146D12.2;AC073464.11;CR848007.2
7929032	0.211816	6.90509	4.54781	2.52378e-05	0.0031009	2.39369	FAS
8060205	0.212243	6.96447	5.21453	2.17992e-06	0.000398818	4.70471	PASK
7981730	0.214556	6.9307	3.80556	0.00032269	0.0259531	0.012233	IGHV3-33;IGHV3-35;IGHV3-38;IGHV3-53;IGHV3-43
8043363	0.21485	5.58784	3.92698	0.000215965	0.0186295	0.385229	LINC00152
7898594	0.217347	6.00437	4.8448	8.61354e-06	0.00126725	3.40617	HTR6
8162586	0.217763	6.79169	4.80865	9.83189e-06	0.00140503	3.28138	SLC35D2
7956795	0.217895	6.53961	4.35985	4.9089e-05	0.00552201	1.76906	TBK1
8169083	0.219684	5.24864	4.60604	2.04873e-05	0.00258396	2.58981	ZCCHC18
8029728	0.220507	6.22627	5.88511	1.66476e-07	4.3306e-05	7.14432	GIPR
8048717	0.223955	5.52737	5.35434	1.28495e-06	0.000259303	5.20527	SGPP2
7953981	0.225967	8.83979	5.22454	2.09926e-06	0.000390497	4.74041	ETV6
7931810	0.226251	7.83667	5.07627	3.65959e-06	0.000621701	4.21463	KLF6
8048898	0.227091	7.7965	4.90528	6.89727e-06	0.00106323	3.61587	SP140
7936639	0.227403	8.82989	3.70597	0.000446373	0.0340111	-0.288342	SNORA19
7928855	0.227649	7.24382	5.92306	1.43566e-07	3.82426e-05	7.28498	BMPR1A
8046695	0.228277	9.73189	4.00477	0.000166413	0.0152227	0.627858	ITGA4
8101757	0.228539	8.76473	4.65324	1.72863e-05	0.00225718	2.74969	GPRIN3
8009568	0.229262	6.68254	5.60691	4.89167e-07	0.00011156	6.12098	TTYH2
8112220	0.229416	6.82659	5.47656	8.06569e-07	0.000173629	5.64665	PDE4D
8059279	0.235713	7.30903	4.02718	0.000154303	0.0143115	0.698263	EPHA4
7981720	0.239206	7.15916	4.13817	0.00010581	0.0105483	1.05029	IGHV3-35
8107133	0.239947	6.75085	4.99643	4.9247e-06	0.000799892	3.934	PAM
8121118	0.241294	7.93624	5.52315	6.7481e-07	0.000147823	5.81578	CASP8AP2
8028750	0.241509	5.269	5.07313	3.70273e-06	0.000625837	4.20355	LGALS14
7974920	0.246467	8.72975	5.47601	8.08258e-07	0.000173629	5.64466	SYNE2
7906400	0.246601	9.05094	5.04128	4.16906e-06	0.000694086	4.09141	IFI16
7904361	0.251081	6.43849	4.29823	6.08839e-05	0.00653952	1.56726	FAM46C
8145622	0.25332	6.65227	5.19877	2.31311e-06	0.000418586	4.64859	RNA5SP259
7945169	0.253507	8.17076	4.57161	2.31788e-05	0.00289057	2.47371	TMEM45B
7962312	0.254293	9.61062	4.75319	1.20356e-05	0.00165599	3.09072	ABCD2
7933772	0.256225	8.97941	5.89887	1.5778e-07	4.13669e-05	7.19529	ANK3
8044375	0.257589	7.50874	5.45036	8.91497e-07	0.0001856	5.55173	BCL2L11
7964834	0.257614	5.39608	5.71751	3.19212e-07	7.64662e-05	6.52609	CPM
8168062	0.260791	6.63944	6.1388	6.16271e-08	1.83214e-05	8.08874	EDA
7917532	0.260808	8.67001	5.15894	2.68627e-06	0.000478314	4.50706	GBP2
8126729	0.26249	5.60915	5.11269	3.19421e-06	0.000556845	4.34324	CLIC5
8121257	0.264951	6.79732	4.44181	3.67838e-05	0.00428249	2.03979	PRDM1
8145611	0.266115	6.28726	5.91289	1.49379e-07	3.94751e-05	7.24727	FZD3
7938608	0.267687	5.64961	5.57064	5.62394e-07	0.000127388	5.98863	SPON1
8081799	0.267939	5.28935	4.10883	0.000116962	0.0114208	0.956717	TIGIT
7917649	0.267953	6.99856	5.45325	8.81711e-07	0.0001856	5.5622	TGFBR3
7961757	0.268756	5.99201	5.12273	3.07656e-06	0.000539159	4.37873	ST8SIA1
7917528	0.270736	8.04929	4.66271	1.67057e-05	0.00220139	2.78186	PTGES3P1
8006237	0.280134	8.73273	4.94144	6.0361e-06	0.000943586	3.74179	RP11-848P1.9
8116835	0.281205	5.74823	6.60246	9.81751e-09	3.7147e-06	9.83586	GCNT2
8115445	0.281235	6.84406	6.58018	1.07286e-08	4.01382e-06	9.75143	TIMD4
8088745	0.289202	6.34285	6.13609	6.22869e-08	1.83537e-05	8.07861	FRMD4B
8023816	0.300136	5.43692	5.79841	2.33266e-07	5.88413e-05	6.82393	GTSCR1
8044035	0.304556	5.55046	7.60741	1.73893e-10	9.04706e-08	13.6727	IL18R1
7972557	0.306464	8.03487	6.6504	8.10937e-09	3.17668e-06	10.0177	GPR183
7921625	0.309272	9.68834	6.15555	5.76949e-08	1.76216e-05	8.15142	SLAMF6
8167930	0.311625	7.51887	6.31142	3.11862e-08	1.01805e-05	8.73641	FAAH2
8061013	0.312654	6.68231	5.8567	1.85958e-07	4.76295e-05	7.0392	ISM1
8052654	0.316869	8.67403	6.38045	2.37272e-08	8.14477e-06	8.9964	PELI1
8169603	0.317581	7.54602	5.9556	1.26427e-07	3.42246e-05	7.40578	LONRF3
7954604	0.32243	6.89708	6.23185	4.27078e-08	1.35433e-05	8.43741	KLHL42
8056837	0.324617	9.01476	6.34109	2.77302e-08	9.23332e-06	8.84811	GPR155
8020308	0.325217	6.95867	7.61715	1.67203e-10	8.83707e-08	13.71	LDLRAD4
7930413	0.339143	6.12213	6.35942	2.57884e-08	8.67348e-06	8.91716	DUSP5
7917530	0.339921	9.19044	6.1459	5.99291e-08	1.79771e-05	8.1153	GBP2
8044258	0.341507	7.06081	6.09246	7.39443e-08	2.06901e-05	7.91552	LIMS1
7930927	0.343445	6.60905	8.42225	6.54866e-12	4.9557e-09	16.7866	INPP5F
8161270	0.347179	5.88742	6.02473	9.64559e-08	2.63253e-05	7.66291	ANKRD18A;RP11-392E22.12;CYP4F33P;RP11-392E22.10;RP11-392E22.11
8019988	0.350646	6.59422	7.37051	4.51499e-10	2.14765e-07	12.7654	PTPRM
8124166	0.354837	7.21183	6.42021	2.02654e-08	7.25568e-06	9.1464	MBOAT1
8035819	0.357413	5.78436	5.10999	3.2266e-06	0.000559564	4.3337	ZNF208
7908312	0.360548	5.53093	7.45818	3.17206e-10	1.55259e-07	13.1011	PRG4
8055952	0.36516	7.37027	3.93836	0.000207918	0.0181707	0.420553	NR4A2
7971653	0.365934	5.85162	4.9106	6.76336e-06	0.00104744	3.63438	DLEU2
7984364	0.374186	7.84069	7.70124	1.19156e-10	6.61255e-08	14.032	SMAD3
8159900	0.380266	6.31693	8.79698	1.46007e-12	1.47321e-09	18.2088	GLIS3
8122426	0.386934	6.82098	7.63295	1.56894e-10	8.42595e-08	13.7705	PHACTR2;RP3-468K18.5
8124040	0.423161	7.17422	7.88218	5.74813e-11	3.50268e-08	14.7247	ATXN1
8129804	0.423817	7.96523	8.32837	9.54694e-12	7.0641e-09	16.4291	MAP3K5
7906061	0.426279	5.54886	10.0277	1.12914e-14	1.87986e-11	22.7988	SYT11
7948667	0.429412	8.44685	8.25499	1.2821e-11	9.28048e-09	16.1493	AHNAK
7903592	0.435083	7.68868	9.71966	3.76839e-14	5.45549e-11	21.664	KIAA1324
8002975	0.46369	7.07583	9.6531	4.89499e-14	6.79119e-11	21.4174	CDYL2
8146159	0.467971	8.95741	8.54981	3.92603e-12	3.26813e-09	17.2717	AP3M2
8101828	0.470794	6.50286	9.40087	1.32347e-13	1.76271e-10	20.479	TSPAN5
8028744	0.472107	5.77369	7.88057	5.78572e-11	3.50268e-08	14.7185	LGALS17A
7951077	0.48606	9.92626	8.09671	2.4233e-11	1.68101e-08	15.545	SESN3
8151101	0.495008	7.19845	6.42524	1.98647e-08	7.18952e-06	9.1654	MYBL1
8081657	0.49901	6.2953	8.44906	5.88068e-12	4.66212e-09	16.8886	CD200
8066848	0.506127	7.76602	8.55322	3.87262e-12	3.26813e-09	17.2847	PREX1
7932966	0.510027	7.62318	7.30969	5.76719e-10	2.70465e-07	12.5326	ITGB1
8130073	0.511564	7.46596	10.9846	2.83893e-16	6.75199e-13	26.253	ZC3H12D
8102594	0.511973	5.55935	8.2273	1.43308e-11	1.01526e-08	16.0436	TNIP3
7921637	0.532182	7.89089	11.0909	1.89744e-16	4.85993e-13	26.6295	CD84
8168081	0.538803	7.97047	6.38362	2.34305e-08	8.12674e-06	9.00836	U3
8102606	0.576875	5.21436	8.53467	4.17158e-12	3.38783e-09	17.2142	RNU6-948P
8002969	0.578489	6.08932	9.1045	4.28596e-13	4.92103e-10	19.3687	MAF
8116559	0.588005	8.03261	10.1132	8.09317e-15	1.41831e-11	23.112	IRF4
8063437	0.588478	9.10755	7.60259	1.77304e-10	9.08259e-08	13.6542	TSHZ2
8008885	0.613842	7.49258	10.6043	1.2128e-15	2.52391e-12	24.8939	MIR21;VMP1
8075886	0.619631	7.6452	11.5066	3.97494e-17	1.20321e-13	28.0871	IL2RB
8063444	0.61995	7.99824	6.81845	4.1436e-09	1.70333e-06	10.6566	TSHZ2
7917576	0.621777	8.96746	10.1801	6.24e-15	1.1543e-11	23.3565	GBP5
8044333	0.626224	7.96206	13.713	1.41725e-20	9.43806e-17	35.4104	LIMS3L;LIMS3;LIMS1
8054519	0.626224	7.96206	13.713	1.41725e-20	9.43806e-17	35.4104	LIMS3L;LIMS3;LIMS1
7961059	0.673454	5.77485	7.18853	9.3885e-10	4.22445e-07	12.0691	KLRB1
8081214	0.67953	5.81631	7.30315	5.92083e-10	2.73813e-07	12.5076	GPR15
7922174	0.747716	7.01042	11.322	7.93771e-17	2.20252e-13	27.4427	F5
8047692	0.824092	8.20626	12.4172	1.39315e-18	6.62681e-15	31.1956	CTLA4
7906386	1.06358	8.96057	12.8717	2.71933e-19	1.50909e-15	32.7022	PYHIN1

## Sheet: B.Tcd25n.cd31p-Tcd25p.cd31p_sig
probeset	logFC	AveExpr	t	P.Value	adj.P.Val	B	gene
8150962	0.799434	6.01354	8.84131	1.22313e-12	1.35756e-08	17.1935	TOX
8105331	0.723426	6.22143	5.2398	1.98195e-06	0.00219976	4.68117	GZMK
8040103	0.640686	8.98035	8.72169	1.97275e-12	1.64217e-08	16.7836	ID2
7901993	0.550878	6.68825	6.5286	1.31742e-08	2.92441e-05	9.11416	CACHD1
8113504	0.471943	6.19897	5.22806	2.07162e-06	0.00222512	4.64197	NREP
8059376	0.469778	6.02357	8.54106	4.06611e-12	2.70778e-08	16.1619	SERPINE2
8058670	0.407387	5.69885	4.20044	8.54401e-05	0.0323284	1.35283	IKZF2
8139033	0.406869	7.49998	4.4001	4.26157e-05	0.0202711	1.96628	AOAH
8135488	0.327231	9.0678	4.17506	9.32387e-05	0.0333894	1.27589	LRRN3
8103769	0.32609	5.41085	4.60907	2.02655e-05	0.0129765	2.62299	HPGD
8140782	0.319698	6.11675	6.39624	2.22872e-08	4.36528e-05	8.65068	ABCB1
7968417	0.293847	6.98982	4.65109	1.74211e-05	0.0117887	2.75673	FRY
8095854	0.292882	6.85201	6.71244	6.33041e-09	2.6348e-05	9.75943	SEP_11
7944739	0.284651	5.23131	4.69763	1.47246e-05	0.0106584	2.90547	CRTAM
8046695	0.28228	9.73189	4.95218	5.80136e-06	0.00508336	3.72989	ITGA4
8122426	0.275318	6.82098	5.43112	9.594e-07	0.00133105	5.32386	PHACTR2;RP3-468K18.5
8152119	0.27233	5.78674	5.51006	7.09524e-07	0.00107386	5.59108	NCALD
8173755	0.266593	8.5042	4.9151	6.6521e-06	0.00567936	3.60872	ITM2A
8142270	0.265486	5.26895	4.28634	6.3457e-05	0.0267459	1.615	NRCAM
8129482	0.262786	7.56551	4.81931	9.45601e-06	0.00767943	3.29735	SAMD3
7909350	0.258153	5.2273	4.24407	7.34853e-05	0.02948	1.48565	CR2	(CD21)
8044295	0.252716	7.4447	4.36615	4.80154e-05	0.0219355	1.86098	SH3RF3
7990632	0.251175	6.61812	4.14019	0.00010508	0.0355493	1.17062	PEAK1
7922029	0.250619	7.98312	5.60563	4.91591e-07	0.000850636	5.91603	GPA33
8072344	0.249896	7.74525	4.70708	1.42288e-05	0.0105284	2.93577	RNU6-564P
8064471	0.245	7.00532	4.51123	2.87547e-05	0.0162279	2.31374	SIRPB1;RP4-576H24.4
7923173	0.244817	6.28076	4.5403	2.59242e-05	0.0154143	2.40531	MIR181B1
8120654	0.240375	6.74764	5.73229	3.01453e-07	0.000557638	6.34897	KCNQ5
8105067	0.232059	8.54203	4.44309	3.66177e-05	0.0190509	2.10021	PTGER4
8095362	0.223189	10.41	4.03706	0.000149236	0.0471393	0.862016	MT2P1
8072328	0.222066	6.37547	5.58291	5.36486e-07	0.000850636	5.83865	SEC14L2;RP4-539M6.19
7983132	0.214558	5.91645	4.78618	1.06727e-05	0.00826438	3.19023	STARD9
8089519	0.211748	7.45138	5.33872	1.36339e-06	0.00169358	5.01257	BTLA
8122202	0.203605	7.63871	4.38566	4.48366e-05	0.0210271	1.92144	MYB
8043909	0.202218	7.42015	4.14716	0.000102603	0.0352204	1.19162	NPAS2
8095376	0.199696	9.0917	4.26214	6.90237e-05	0.0280278	1.54086	MT2P1
8113790	0.197214	7.73542	4.23536	7.57359e-05	0.0300212	1.45906	MAR_03
8052669	0.190691	7.82398	4.34925	5.09472e-05	0.0229242	1.80868	SERTAD2
8045009	0.188975	8.02959	4.29871	6.07825e-05	0.0259471	1.65298	GYPC
8096004	0.187535	7.13614	4.68978	1.51489e-05	0.0107322	2.88034	BMP2K
8115445	0.180426	6.84406	4.22151	7.94482e-05	0.0311222	1.41689	TIMD4
8131205	0.165931	5.65009	4.17499	9.32581e-05	0.0333894	1.27571	SDK1
7965900	0.156497	6.70601	4.67098	1.6214e-05	0.0112475	2.82024	C12orf42
8083214	0.146601	6.2176	4.33766	5.30558e-05	0.0232447	1.7729	CHST2
8119689	0.0169222	5.62492	0.459251	0.647635	0.999982	-5.81771	PTK7
8135568	-0.139535	7.654	-4.02525	0.000155309	0.0483302	0.826951	MDFIC
8053073	-0.155557	7.27919	-4.12272	0.000111548	0.0371422	1.11804	SLC4A5;RP11-287D1.3
8080028	-0.157465	5.88915	-4.27154	6.68068e-05	0.0274626	1.56964	DOCK3
7915245	-0.15924	6.17583	-4.61878	1.957e-05	0.0127769	2.65387	HPCAL4
7943984	-0.160527	6.59672	-4.08156	0.00012834	0.0423102	0.994664	ZBTB16
7996377	-0.165235	7.05765	-4.04309	0.000146222	0.046815	0.87995	CES4A
7916669	-0.167242	6.53481	-4.57774	2.26755e-05	0.013982	2.52365	DOCK7
8139712	-0.168519	8.20124	-4.3657	4.80912e-05	0.0219355	1.85959	VOPP1;RP11-289I10.2
8009568	-0.169592	6.68254	-4.1476	0.000102448	0.0352204	1.19296	TTYH2
7928855	-0.17212	7.24382	-4.47827	3.23274e-05	0.0172565	2.21028	BMPR1A
8084100	-0.172747	6.97469	-4.06545	0.000135557	0.0438218	0.946543	USP13
8076757	-0.178703	5.39733	-4.19234	8.78569e-05	0.0325041	1.32826	CELSR1
7918255	-0.191384	8.46468	-4.03542	0.000150067	0.0471393	0.857136	CLCC1
8168062	-0.192145	6.63944	-4.52292	2.75816e-05	0.0159615	2.35055	EDA
7903786	-0.192549	6.24891	-4.3387	5.28623e-05	0.0232447	1.77613	CSF1
8107632	-0.192881	5.33642	-4.41986	3.97481e-05	0.0194631	2.02778	SNX24
8088745	-0.197388	6.34285	-4.18804	8.91681e-05	0.0326267	1.31521	FRMD4B
8133155	-0.202782	6.73323	-4.80953	9.80054e-06	0.00776973	3.26568	TPST1
8167449	-0.209913	10.1252	-4.52067	2.78034e-05	0.0159615	2.34347	PLP2
8174322	-0.210044	6.9521	-5.219	2.14352e-06	0.0022304	4.61175	MORC4
7902043	-0.212086	5.599	-5.33681	1.3733e-06	0.00169358	5.00616	DNAJC6;RNU2-15P
7981387	-0.216555	6.43607	-5.4534	8.81184e-07	0.00127569	5.39918	CDC42BPB
8107234	-0.220266	9.21925	-4.85797	8.20724e-06	0.00683191	3.42273	MAN2A1
7927998	-0.22171	5.61801	-4.40034	4.25801e-05	0.0202711	1.96702	HKDC1
8129804	-0.225548	7.96523	-4.43222	3.80515e-05	0.019197	2.0663	MAP3K5
8173917	-0.228352	6.64274	-4.21026	8.25946e-05	0.0318171	1.38267	NAP1L3
7953469	-0.228584	6.05036	-4.07793	0.000129935	0.0424162	0.983797	GNB3
8097841	-0.229641	5.72059	-5.29487	1.60977e-06	0.00191431	4.86542	TRIM2
8152506	-0.231032	7.76723	-4.54628	2.53766e-05	0.015363	2.42418	SAMD12
8083166	-0.231451	7.18009	-5.16054	2.67025e-06	0.00254032	4.41711	TRPC1
7945169	-0.232734	8.17076	-4.197	8.64596e-05	0.0323466	1.34238	TMEM45B
8158059	-0.236196	7.21101	-6.61774	9.23718e-09	2.92441e-05	9.42686	STXBP1
8102619	-0.237014	7.99721	-4.14841	0.000102166	0.0352204	1.19539	ANXA5
7977933	-0.24025	6.38353	-5.20441	2.26454e-06	0.00228492	4.5631	SLC7A8
8159919	-0.24095	6.35524	-6.44981	1.80192e-08	3.74992e-05	8.83813	SPATA6L
8169603	-0.244561	7.54602	-4.58626	2.19937e-05	0.0138174	2.55064	LONRF3
8056222	-0.246945	10.1118	-4.64664	1.77024e-05	0.0117887	2.74257	DPP4
8129392	-0.24858	5.5446	-5.38193	1.15704e-06	0.00154104	5.15794	KIAA0408;SOGA3
8123080	-0.255579	7.30146	-4.49195	3.07954e-05	0.0170899	2.25317	SYTL3
7948667	-0.269777	8.44685	-5.18618	2.42514e-06	0.00237499	4.5024	AHNAK
8085556	-0.284267	7.17664	-6.55995	1.16288e-08	2.92441e-05	9.22408	SH3BP5
8124166	-0.284405	7.21183	-5.14585	2.82145e-06	0.0026096	4.36832	MBOAT1
8097801	-0.289406	5.8045	-4.47547	3.26504e-05	0.0172565	2.2015	FAM160A1
8035819	-0.291318	5.78436	-4.16502	9.65092e-05	0.0341858	1.24553	ZNF208
8001547	-0.306155	7.43311	-6.55068	1.20661e-08	2.92441e-05	9.19156	PLLP
7930341	-0.312571	7.10765	-6.54384	1.2399e-08	2.92441e-05	9.16759	SORCS3
8088642	-0.319667	8.20194	-5.58846	5.2517e-07	0.000850636	5.85753	LRIG1
8080918	-0.341044	6.10519	-5.24438	1.94804e-06	0.00219976	4.69646	FAM19A1
7940287	-0.34745	5.07548	-4.72304	1.34287e-05	0.0101622	2.98697	MS4A1
8121257	-0.394133	6.79732	-6.6075	9.62224e-09	2.92441e-05	9.3909	PRDM1
8168081	-0.427205	7.97047	-5.06143	3.86767e-06	0.00348059	4.08895	U3
7931926	-0.435468	5.62263	-8.48171	5.1587e-12	2.86282e-08	15.957	SNORA14
8021081	-0.459531	6.76768	-7.18727	9.4364e-10	4.48863e-06	11.4303	SLC14A1
8061013	-0.4857	6.68231	-9.09823	4.39411e-13	7.31554e-09	18.0688	ISM1
7931914	-2.02801	7.41333	-27.6801	5.85374e-37	1.94912e-32	56.6029	IL2RA	(CD25)

## Sheet: C.Tcd25p.cd31p-Tcd25p.cd31n_sig
probeset	logFC	AveExpr	t	P.Value	adj.P.Val	B	gene
8017599	3.29173	7.41334	37.2285	1.34e-44	4.46179e-40	78.4364	PECAM1	(CD31)
8139033	0.889781	7.49998	9.45807	1.05576e-13	1.30199e-10	20.6373	AOAH
7901993	0.845477	6.68825	9.84868	2.27227e-14	3.78299e-11	22.0779	CACHD1
7968577	0.714002	6.80406	13.1546	9.96734e-20	3.31883e-16	33.4872	NBEA
8180100	0.53317	7.60947	8.20843	1.54607e-11	1.28698e-08	15.9394	HLA-DPA1
8179519	0.525116	8.33846	8.0158	3.35621e-11	2.48337e-08	15.2067	HLA-DPB1
8178220	0.515331	7.71381	8.28126	1.15365e-11	1.03819e-08	16.2159	HLA-DPB1
8135488	0.514209	9.0678	6.44849	1.81133e-08	7.93576e-06	9.24804	LRRN3
8022338	0.499054	6.45911	6.45537	1.76255e-08	7.82502e-06	9.27391	RP11-815J4.6;GPR125
8118594	0.494905	8.29546	8.09896	2.40142e-11	1.94028e-08	15.5232	HLA-DPB1
8103244	0.491669	6.86957	9.64361	5.08126e-14	7.35611e-11	21.3236	RNF175
8153223	0.491286	6.8835	9.83566	2.39106e-14	3.79119e-11	22.0302	PTK2
8099612	0.479762	5.85346	9.36694	1.51353e-13	1.73779e-10	20.299	GPR125
8150881	0.474298	7.30956	8.27338	1.19075e-11	1.04338e-08	16.186	PLAG1
8125556	0.473812	7.54761	7.22764	8.02234e-10	4.452e-07	12.2022	HLA-DPA1
8178891	0.473812	7.54761	7.22764	8.02234e-10	4.452e-07	12.2022	HLA-DPA1
8077366	0.470053	5.02192	7.79302	8.23234e-11	5.83218e-08	14.3581	LRRN1
8178193	0.460453	5.40365	4.99101	5.02473e-06	0.000842233	3.92769	HLA-DRA
8174937	0.457203	6.39009	7.78001	8.67542e-11	6.01803e-08	14.3085	TENM1
8113504	0.448493	6.19897	4.88336	7.47671e-06	0.00116879	3.55355	NREP
8001547	0.448098	7.43311	9.42389	1.20837e-13	1.43697e-10	20.5105	PLLP
8080714	0.435121	8.20164	9.60277	5.96716e-14	8.10144e-11	21.1728	FLNB
7959354	0.419196	5.95327	8.36148	8.3582e-12	7.73063e-09	16.5203	BCL7A
7947274	0.416522	5.12438	4.37474	4.65898e-05	0.0056411	1.83697	MPPED2
8141076	0.412725	6.41092	9.96083	1.4656e-14	2.56842e-11	22.4885	PON2
7930537	0.40823	6.22802	7.321	5.51062e-10	3.21907e-07	12.558	TCF7L2
7968417	0.391261	6.98982	6.08712	7.55106e-08	2.70352e-05	7.89526	FRY
8014282	0.388022	6.31657	9.03347	5.68545e-13	5.73662e-10	19.0545	MMP28
8123080	0.387765	7.30146	6.69867	6.68832e-09	3.22755e-06	10.1924	SYTL3
8071063	0.379379	5.27439	5.84902	1.91599e-07	5.79969e-05	7.01351	TPTEP1
7909350	0.376965	5.2273	6.09142	7.42463e-08	2.68715e-05	7.91125	CR2	(CD21)
7963471	0.367809	7.70131	5.97635	1.16574e-07	3.90786e-05	7.48397	KRT73
8133860	0.367698	5.30408	6.94588	2.48719e-09	1.294e-06	11.13	GNAI1
8179481	0.366533	5.38995	4.90256	6.96657e-06	0.00112061	3.62005	HLA-DRA
8142270	0.362021	5.26895	5.74502	2.86956e-07	8.38139e-05	6.63121	NRCAM
7970763	0.358935	5.40113	6.57151	1.11057e-08	5.20826e-06	9.7117	FLT1
8118548	0.35544	5.30573	4.94476	5.96267e-06	0.000987756	3.76652	HLA-DRA
8053594	0.345848	5.13984	4.10743	0.000117523	0.0123835	0.973622	CD8B
7938687	0.342098	8.36486	6.45561	1.76088e-08	7.82502e-06	9.27481	NUCB2
8025103	0.34019	6.52183	6.85456	3.58605e-09	1.80916e-06	10.7832	EMR1
7940287	0.338546	5.07548	4.52334	2.75407e-05	0.0036246	2.32909	MS4A1
8138824	0.337307	5.40646	5.1936	2.3585e-06	0.000453545	4.64065	SCRN1
8106986	0.337144	5.31429	5.46615	8.39299e-07	0.000199457	5.61627	RHOBTB3
7963459	0.335904	7.58062	5.30632	1.54154e-06	0.000323112	5.04199	KRT72
8014768	0.333233	8.71637	6.0494	8.75617e-08	3.06899e-05	7.755	PLXDC1
8043071	0.328603	6.11653	6.78606	4.71681e-09	2.34411e-06	10.5234	DNAH6
8021301	0.326425	6.01155	6.41591	2.06143e-08	8.91421e-06	9.12545	RAB27B
8142997	0.317339	5.94586	4.90004	7.03155e-06	0.00112562	3.61132	PLXNA4
7963313	0.304413	6.34985	6.2718	3.6475e-08	1.42883e-05	8.58466	GALNT6
8176174	0.300235	7.54375	5.59228	5.17502e-07	0.000133576	6.07339	MPP1
8140955	0.299979	8.94505	4.82838	9.14732e-06	0.00139077	3.36385	CDK6
7949588	0.299539	5.93775	4.80926	9.81018e-06	0.00145178	3.29807	CD248
8118158	0.297482	7.18014	5.70419	3.36089e-07	9.24855e-05	6.48167	AIF1
8177996	0.297482	7.18014	5.70419	3.36089e-07	9.24855e-05	6.48167	AIF1
8179276	0.297482	7.18014	5.70419	3.36089e-07	9.24855e-05	6.48167	AIF1
7974689	0.295744	7.97851	5.74185	2.90501e-07	8.41113e-05	6.6196	DACT1
8009913	0.293335	7.71802	5.40903	1.04365e-06	0.00023582	5.41037	MYO15B
8173999	0.292762	5.70877	6.10795	6.95768e-08	2.54582e-05	7.97279	XKRX
7902235	0.291995	6.12629	5.49028	7.65351e-07	0.000184666	5.70344	LRRC7
8018966	0.289789	5.99797	4.89657	7.12204e-06	0.00113465	3.59928	TIMP2;DDC8
8136930	0.289766	8.07374	5.51614	6.93183e-07	0.000172246	5.79705	TAS2R60
8029136	0.289585	6.2798	5.05242	3.9997e-06	0.000693636	4.14263	CD79A
8131867	0.283948	5.27499	3.99477	0.000172107	0.0170781	0.61888	AC079780.3
7955317	0.281491	5.36309	5.11314	3.18891e-06	0.000579274	4.35616	ASIC1
7950578	0.279124	6.95924	4.81658	9.55104e-06	0.00143901	3.32324	PAK1
8078252	0.277314	7.05478	5.08425	3.55222e-06	0.00062581	4.25445	UBE2E2
8086627	0.276115	6.8694	4.85123	8.4129e-06	0.00129687	3.44257	ALS2CL
7927215	0.26749	5.87534	3.87439	0.000257202	0.023789	0.246188	ALOX5
8066431	0.265092	7.22888	5.97034	1.19346e-07	3.93453e-05	7.46171	ADA
8121515	0.264575	8.65681	5.53965	6.33441e-07	0.000161005	5.88225	SLC16A10
8120602	0.264011	6.55253	6.27751	3.56609e-08	1.41357e-05	8.60605	OGFRL1
7955702	0.263086	5.74705	5.33795	1.36742e-06	0.000293748	5.15516	SOAT2
8051547	0.261451	6.87794	5.71501	3.22308e-07	9.17227e-05	6.52129	PRKD3
7925500	0.261269	6.78403	5.5011	7.3429e-07	0.000181109	5.7426	CHML
8168589	0.261146	5.04253	5.29461	1.61139e-06	0.000332087	5.00015	ZNF711
8068383	0.258385	5.3128	5.38347	1.15028e-06	0.00025525	5.31847	CLIC6
8169792	0.255109	8.39067	5.18056	2.47692e-06	0.000468602	4.59444	SH2D1A
8140782	0.254137	6.11675	4.99763	4.90279e-06	0.000837171	3.95082	ABCB1
8098379	0.253534	5.20366	5.2939	1.6157e-06	0.000332087	4.99763	WDR17
8039257	0.249017	7.63926	5.41846	1.00685e-06	0.000231207	5.44429	LAIR1
8129418	0.24637	5.26423	5.32078	1.45937e-06	0.000309507	5.09371	PTPRK
8138489	0.245141	7.0973	4.10177	0.000119812	0.0125848	0.95567	CDCA7L
8044143	0.243923	5.67595	5.49575	7.49496e-07	0.000183153	5.72322	C2orf40
8161044	0.242338	7.30108	4.88952	7.30905e-06	0.00114797	3.57489	TPM2
8120654	0.240799	6.74764	5.64422	4.23676e-07	0.000110212	6.26259	KCNQ5
8127346	0.237952	5.37563	4.63789	1.82696e-05	0.00253143	2.71397	RAB23
8067932	0.237476	5.05205	4.90518	6.89968e-06	0.00112061	3.62913	LINC00478
8148501	0.236369	7.91083	4.99772	4.90118e-06	0.000837171	3.95113	PTP4A3
8009875	0.235779	7.32879	5.07609	3.66206e-06	0.000638406	4.22575	MYO15B
7950864	0.233789	6.66799	5.55052	6.07581e-07	0.00015562	5.92166	ME3
8104693	0.232969	5.52695	5.18126	2.47046e-06	0.000468602	4.59691	PDZD2
7955469	0.23259	5.70511	4.99053	5.03362e-06	0.000842233	3.92602	SLC4A8
8041617	0.231272	8.36612	5.0901	3.47558e-06	0.000619226	4.27501	MTA3
7909745	0.228486	5.93659	4.81439	9.62765e-06	0.00144402	3.31573	KCTD3
7906954	0.22552	5.85318	5.34567	1.32795e-06	0.000287121	5.18282	PBX1
8046408	0.223377	10.071	4.07851	0.000129678	0.0135357	0.882029	PDK1
8067942	0.221489	5.54035	4.16441	9.67095e-05	0.010731	1.15518	MIR99A
7914938	0.21944	6.14509	3.72379	0.000421337	0.0358253	-0.210288	SNORA63
8013753	0.216976	5.90097	6.0651	8.23296e-08	2.91631e-05	7.81336	RAB34
8041638	0.216607	6.57914	4.32764	5.4948e-05	0.00656543	1.68273	RNU6-137P
8095545	0.216571	7.12172	4.74625	1.23432e-05	0.00177919	3.08218	RUFY3
8022747	0.214245	5.13564	4.30191	6.01081e-05	0.00699798	1.59887	B4GALT6
7903920	0.213006	6.21095	4.13262	0.000107837	0.0115455	1.05371	CHI3L2
7917885	0.211503	6.33571	5.38182	1.15754e-06	0.00025525	5.31253	CNN3
8002692	0.211227	5.92761	4.69204	1.50253e-05	0.00213802	2.89749	ZFHX3
8136067	0.207591	6.14294	5.1702	2.57512e-06	0.000481707	4.55776	TSPAN33;RP11-286H14.6
8129677	0.207485	6.1742	4.10911	0.000116853	0.0123519	0.978951	SGK1
8112342	0.207337	5.9361	4.63709	1.83222e-05	0.00253143	2.71127	ADAMTS6
8058570	0.206992	6.49398	4.78203	1.08354e-05	0.00157549	3.20462	KANSL1L
8040080	0.205384	5.92259	5.11704	3.1427e-06	0.000574958	4.36993	RSAD2
8174654	0.2045	5.15929	4.53576	2.63476e-05	0.00348134	2.37059	KLHL13
8131067	0.203906	6.66032	4.78871	1.05747e-05	0.00154665	3.22752	GPR146
7897426	0.201672	5.3966	4.68658	1.53251e-05	0.0021622	2.87894	CA6
7961365	0.20041	5.683	4.82683	9.19961e-06	0.00139236	3.35849	MANSC1
8085033	0.198506	7.37644	4.0125	0.000162133	0.0163439	0.674345	LMLN
7925492	0.197504	6.65628	4.42679	3.87891e-05	0.00489228	2.00838	OPN3
7932023	0.196619	6.72854	4.83618	8.88996e-06	0.00135784	3.39069	USP6NL
8008627	0.196569	7.7509	3.92492	0.000217456	0.0209267	0.401794	NOG
8151931	0.193624	5.68831	4.83787	8.83504e-06	0.00135567	3.39652	TSPYL5
7904433	0.193466	6.13911	4.56954	2.33511e-05	0.00314787	2.48377	PHGDH
8078784	0.193053	6.74485	4.01449	0.00016105	0.0163439	0.680571	XYLB
7969256	0.193052	5.05285	3.66111	0.000515828	0.0428317	-0.396922	TPTE2P3
7938100	0.19037	7.8785	3.73601	0.000404946	0.035022	-0.173653	SMPD1
7968761	0.189488	8.67163	3.86793	0.000262755	0.0242353	0.226399	NAA16
7902810	0.188573	5.20927	3.92917	0.000214394	0.020752	0.414948	LMO4
8033635	0.188102	7.42698	4.00985	0.000163588	0.0163573	0.666043	ADAMTS10
8046726	0.186772	7.54515	4.0385	0.00014851	0.0152152	0.755918	SSFA2
8090395	0.186277	5.4939	5.24095	1.97337e-06	0.000394472	4.80887	TXNRD3NB;TXNRD3
7913883	0.185224	6.59084	4.50077	2.9845e-05	0.0039124	2.25381	PAFAH2
7917954	0.18451	5.05983	4.1953	8.69651e-05	0.00974937	1.25417	FRRS1
8083839	0.183735	6.55301	3.97737	0.000182465	0.0179219	0.564608	GPR160
8142930	0.183036	6.52141	3.73389	0.000407746	0.0350808	-0.180016	CEP41
7916616	0.182908	5.43381	4.0105	0.000163232	0.0163573	0.66807	CYP2J2
8149574	0.182047	8.5508	4.0639	0.000136272	0.0141796	0.835887	CSGALNACT1
7921319	0.180971	5.37071	3.82529	0.000302444	0.0272175	0.0961503	FCRL1
7946516	0.180556	7.29183	4.55971	2.41874e-05	0.00323441	2.45078	SBF2
8083075	0.180422	7.13913	4.43834	3.72377e-05	0.00473246	2.04658	ACPL2
8069553	0.179482	7.84381	3.9207	0.000220529	0.0209799	0.38878	NRIP1
8155898	0.178973	8.3997	4.04885	0.000143403	0.0148288	0.788454	PCSK5
8010903	0.178649	5.9775	4.00825	0.000164473	0.0163966	0.661029	RPH3AL
7988789	0.177735	6.46541	4.31944	5.6543e-05	0.00669527	1.65599	DMXL2
7902043	0.174893	5.599	4.32567	5.53277e-05	0.00657945	1.67629	DNAJC6;RNU2-15P
7939173	0.174852	5.57097	4.39348	4.36204e-05	0.00535951	1.89856	DEPDC7
8103025	0.173432	7.64939	4.07994	0.000129051	0.0135126	0.886542	ZNF827
8057578	0.168622	4.91839	3.6815	0.000483063	0.0406175	-0.336423	CALCRL
7913869	0.16744	7.01171	4.79187	1.04534e-05	0.00154012	3.23836	STMN1
8041644	0.166052	6.26051	3.68843	0.000472395	0.0398211	-0.31583	PLEKHH2
7925705	0.165754	6.40764	4.13441	0.000107179	0.0115121	1.05941	ZNF496
7980958	0.163652	7.26707	3.72347	0.000421765	0.0358253	-0.211225	LGMN
8116740	0.162728	7.94093	4.31863	5.67038e-05	0.00669527	1.65334	RREB1
8108873	0.16246	8.47145	4.04941	0.000143131	0.0148288	0.790221	ARHGAP26
8047127	0.162002	5.40905	3.91816	0.000222403	0.0209813	0.380933	MYO1B
8040490	0.159761	5.61931	4.04637	0.00014461	0.0149074	0.78066	KLHL29
7979044	0.157027	9.0105	3.76771	0.000365232	0.0320029	-0.0782978	NIN
7965565	0.140994	6.1753	4.16088	9.78891e-05	0.0107571	1.14388	USP44
8089082	0.139005	6.21383	3.76929	0.000363355	0.0319225	-0.073537	DCBLD2
7928218	0.137634	5.97898	3.70282	0.000450941	0.0381091	-0.272955	CDH23
7913450	0.136513	6.11762	3.87981	0.000252625	0.0234308	0.262824	HSPG2
7942697	0.126505	6.25373	3.67696	0.000490195	0.0410101	-0.349938	CAPN5
7897509	0.124489	5.22567	3.63803	0.000555482	0.0457819	-0.46516	NMNAT1
8075142	0.122926	5.46293	3.82595	0.000301789	0.0272175	0.0981584	TTC28
8119689	0.0177256	5.62492	0.472829	0.63797	0.999451	-6.26709	PTK7
7930398	-0.120808	7.71448	-3.88549	0.000247912	0.0230578	0.280276	MXI1
7919168	-0.135971	6.21833	-3.77977	0.000351128	0.031012	-0.0418985	PDE4DIP;AC241952.1;WI2-1896O14.1
7941714	-0.136234	6.70617	-3.94424	0.000203874	0.0199073	0.461629	C11orf80;RCE1
8115464	-0.137734	6.06827	-3.61905	0.000590244	0.0484073	-0.521052	HAVCR2
7914603	-0.143012	6.84131	-3.66867	0.000503453	0.0419087	-0.37454	RNF19B
8042917	-0.146163	6.35743	-4.0427	0.000146416	0.015047	0.769117	DOK1
8016194	-0.14844	7.12464	-3.78501	0.000345168	0.0306482	-0.0260726	MAP3K14
8029728	-0.152108	6.22627	-3.99021	0.000174769	0.0172168	0.604624	GIPR
7908940	-0.152736	8.40034	-3.63265	0.000565134	0.0464624	-0.481025	ATP2B4
7912157	-0.155303	5.55179	-4.21647	8.08448e-05	0.00909422	1.32223	ERRFI1
8013068	-0.15531	6.73008	-4.37841	4.5994e-05	0.00560975	1.849	PLD6;RP11-45M22.4
7961654	-0.156367	7.15174	-3.7949	0.000334169	0.0298307	0.00387121	RECQL
7925876	-0.157163	7.29865	-3.77865	0.000352413	0.0310431	-0.0452758	PFKP;PITRM1-AS1
8134834	-0.158829	6.70029	-4.43582	3.75713e-05	0.0047567	2.03824	AGFG2;RP11-44M6.3
7968800	-0.161464	7.47181	-3.91887	0.000221882	0.0209813	0.383108	DGKH
7983157	-0.162214	7.06498	-3.72872	0.000414652	0.0354928	-0.195523	TMEM62
8041902	-0.162403	7.90237	-3.99028	0.000174726	0.0172168	0.604856	FOXN2
8063078	-0.162688	8.91291	-3.65582	0.000524673	0.0434578	-0.412591	CTSA
8019954	-0.163614	7.201	-3.76653	0.000366648	0.0320427	-0.0818744	DLGAP1-AS1
8118142	-0.164549	5.99653	-3.82678	0.000300964	0.0272175	0.100692	TNF
8177983	-0.164549	5.99653	-3.82678	0.000300964	0.0272175	0.100692	TNF
8179263	-0.164549	5.99653	-3.82678	0.000300964	0.0272175	0.100692	TNF
7973840	-0.167359	8.41308	-3.75215	0.000384235	0.0334044	-0.125164	ARHGAP5
8125059	-0.167767	6.87179	-4.40099	4.2482e-05	0.00525845	1.9233	CLIC1
8123364	-0.168242	4.94712	-3.85621	0.000273134	0.0250258	0.190516	CCR6;RP11-517H2.6
8162533	-0.168876	7.48466	-3.92153	0.00021992	0.0209799	0.391345	PTCH1
7977409	-0.169027	6.51044	-4.75668	1.18839e-05	0.00172042	3.11782	CRIP1
7957665	-0.169374	8.1116	-3.83915	0.00028895	0.0263594	0.138396	ELK3
7956401	-0.170123	7.30201	-4.12758	0.000109712	0.0116506	1.03767	SHMT2
8114900	-0.170205	5.63057	-4.13117	0.000108375	0.0115659	1.04908	PPP2R2B
8042066	-0.170248	6.37754	-3.74446	0.00039397	0.0341615	-0.148276	CCDC104
8154245	-0.170294	5.00049	-4.16768	9.56319e-05	0.0106497	1.16562	PDCD1LG2
8150225	-0.171011	6.91978	-4.27755	6.54271e-05	0.00753815	1.51969	RAB11FIP1
8101449	-0.172138	6.63774	-4.54231	2.57385e-05	0.00342806	2.39252	HPSE
7909967	-0.175222	8.89165	-3.6783	0.000488083	0.0409362	-0.345956	CAPN2
7961075	-0.17538	9.0375	-3.61583	0.000596346	0.0486679	-0.530519	CD69
8052382	-0.177804	5.40413	-3.92608	0.000216612	0.0209059	0.405401	FANCL
8179827	-0.177888	6.91735	-4.6317	1.86812e-05	0.00257036	2.69306	CLIC1
8041542	-0.178084	7.31276	-4.56246	2.39505e-05	0.00321564	2.46001	GALM
8154233	-0.178263	5.9969	-3.89842	0.000237501	0.0222137	0.320036	CD274
8142104	-0.178669	6.98516	-4.3273	5.50126e-05	0.00656543	1.68163	ATXN7L1
8178598	-0.180795	6.91242	-4.4837	3.1711e-05	0.00410849	2.197	CLIC1
7907492	-0.183132	7.82854	-4.39382	4.35686e-05	0.00535951	1.89967	RABGAP1L
8038989	-0.183408	6.38701	-3.9419	0.000205472	0.0200047	0.454382	ZNF600
8172266	-0.184194	5.51027	-3.64136	0.000549581	0.045408	-0.455323	MIR221
7944152	-0.185253	9.11917	-3.91727	0.000223065	0.0209813	0.378179	IL10RA
7983051	-0.186445	5.69681	-4.12716	0.000109869	0.0116506	1.03633	RP11-23P13.6
8039044	-0.186498	5.38659	-3.79934	0.00032934	0.0294786	0.0173345	ZNF415
7988921	-0.187224	7.89128	-4.78829	1.05906e-05	0.00154665	3.2261	MYO5A
7918902	-0.187289	5.92273	-4.28496	6.3762e-05	0.00737181	1.54376	CD58
7990818	-0.187327	6.92928	-4.15038	0.000101478	0.0110784	1.11033	BCL2A1
8048898	-0.188137	7.7965	-3.99438	0.000172335	0.0170781	0.617652	SP140
7954631	-0.188432	6.19941	-4.37478	4.65838e-05	0.0056411	1.83709	FAR2
7926239	-0.189492	7.99449	-4.28847	6.29888e-05	0.00730779	1.55515	OPTN
7908637	-0.191405	5.90631	-4.15927	9.84316e-05	0.0107812	1.13873	GPR25
8110932	-0.191764	5.31866	-4.16094	9.78703e-05	0.0107571	1.14406	SEMA5A
7930882	-0.191953	7.33336	-4.81286	9.68173e-06	0.00144562	3.31046	FAM45A
8160670	-0.192283	8.68548	-3.66946	0.000502173	0.0419069	-0.372193	AQP3
8013450	-0.194219	7.1808	-4.19434	8.72545e-05	0.00974937	1.25108	LGALS9B;LGALS9C
8129458	-0.194407	6.11773	-4.59614	2.12281e-05	0.0028733	2.57316	ARHGAP18
8040211	-0.194468	6.33626	-3.92249	0.000219219	0.0209751	0.394307	KLF11
8099259	-0.194937	7.76831	-3.94052	0.000206424	0.0200388	0.450092	AFAP1
8095854	-0.195389	6.85201	-4.40148	4.2409e-05	0.00525845	1.9249	Sep_11
8152041	-0.195444	8.34823	-3.9113	0.000227542	0.0213421	0.359753	RNF19A
7919606	-0.196014	7.58283	-3.89613	0.000239312	0.0223204	0.312995	HIST2H2BF;HIST2H2BB;RP5-998N21.10
8047702	-0.196225	9.08808	-4.14828	0.000102211	0.0111121	1.10363	ICOS
8106660	-0.196293	9.15439	-4.36292	4.85641e-05	0.00585883	1.79816	RASGRF2
8168524	-0.19739	8.84796	-4.3157	5.72876e-05	0.00671657	1.64377	P2RY10
8174496	-0.199249	7.66937	-4.53963	2.59861e-05	0.00344724	2.38355	AMMECR1
7928855	-0.200353	7.24382	-5.12374	3.06491e-06	0.000563824	4.39356	BMPR1A
8150287	-0.200358	9.55524	-4.21806	8.04003e-05	0.00907488	1.32737	WHSC1L1
7925531	-0.200783	8.86686	-4.23349	7.62254e-05	0.00866238	1.37711	AKT3
7991224	-0.200892	7.73231	-4.47607	3.25808e-05	0.00420482	2.17166	HAPLN3
8168062	-0.201055	6.63944	-4.65175	1.73794e-05	0.00242127	2.76085	EDA
8174288	-0.201752	6.27896	-4.73789	1.27241e-05	0.00182619	3.05363	SLC25A53
8167930	-0.201848	7.51887	-4.01819	0.000159053	0.0162089	0.692169	FAAH2
8150318	-0.202497	5.82808	-5.9996	1.06433e-07	3.61623e-05	7.57015	FGFR1
7900146	-0.203201	7.33006	-4.99173	5.01128e-06	0.000842233	3.93021	ZC3H12A
7927964	-0.207017	9.6467	-4.43976	3.7051e-05	0.00472677	2.05129	SRGN
8003773	-0.208444	6.42352	-4.72187	1.34862e-05	0.00192725	2.99899	RAP1GAP2
8051605	-0.208904	6.36232	-4.85383	8.33307e-06	0.00129657	3.45154	HNRNPLL
8056890	-0.209212	5.48042	-4.14492	0.000103393	0.0111775	1.09292	CHN1
8098581	-0.211075	7.21675	-4.46806	3.35196e-05	0.00430928	2.14506	SNX25
7931810	-0.212535	7.83667	-4.687	1.5302e-05	0.0021622	2.88036	KLF6
8166184	-0.213104	9.3993	-4.59876	2.10297e-05	0.00285806	2.58197	CA5B
8132592	-0.215494	8.08462	-4.89007	7.29444e-06	0.00114797	3.57678	OGDH
8003357	-0.215791	7.64984	-5.30426	1.5536e-06	0.000323314	5.03463	PIEZO1
7925089	-0.215966	7.75091	-5.38899	1.12638e-06	0.000251713	5.3383	PCNXL2
7933772	-0.216664	8.97941	-4.90281	6.96029e-06	0.00112061	3.6209	ANK3
8074286	-0.216847	6.31594	-5.71282	3.25053e-07	9.17227e-05	6.51326	MICAL3
7945169	-0.217528	8.17076	-3.85572	0.00027358	0.0250258	0.189004	TMEM45B
8112220	-0.217874	6.82659	-5.11212	3.20108e-06	0.000579274	4.35257	PDE4D
8104422	-0.219776	8.94089	-4.38483	4.49679e-05	0.00550477	1.8701	MTRR
7938608	-0.219984	5.64961	-4.49966	2.99628e-05	0.00391244	2.25012	SPON1
8094625	-0.220549	7.39181	-4.13974	0.000105241	0.0113405	1.07641	KLHL5
8069876	-0.221502	5.61411	-4.01287	0.000161933	0.0163439	0.67549	KRTAP19-8
7969171	-0.22167	6.40603	-4.25481	7.08017e-05	0.00810132	1.44599	DLEU1
8167185	-0.223782	8.56059	-4.6014	2.08312e-05	0.0028427	2.59086	TIMP1
8169083	-0.223791	5.24864	-4.61193	2.00579e-05	0.00274842	2.62635	ZCCHC18
7974920	-0.223934	8.72975	-4.89032	7.28771e-06	0.00114797	3.57765	SYNE2
8120043	-0.224531	7.9227	-3.78328	0.000347118	0.0307393	-0.0312801	RUNX2
7953835	-0.227682	7.75739	-4.16352	9.7007e-05	0.010731	1.15231	KLRG1
8174507	-0.22847	6.74843	-4.01795	0.000159183	0.0162089	0.691408	SNORD96B
8021866	-0.229392	8.71038	-5.13911	2.8936e-06	0.000538259	4.44779	NFATC1
7999120	-0.22987	8.22336	-5.08527	3.53874e-06	0.00062581	4.25804	CORO7;CORO7-PAM16
8028524	-0.230072	8.54718	-4.65567	1.71357e-05	0.00240746	2.7741	ACTN4
7924450	-0.231616	6.45747	-4.92427	6.43091e-06	0.00104966	3.69536	DUSP10
7993458	-0.233012	5.48529	-5.65646	4.0414e-07	0.000107653	6.30724	C16orf45;RP11-1021N1.1
7936639	-0.233095	8.82989	-3.7338	0.000407872	0.0350808	-0.1803	SNORA19
8122457	-0.233331	6.50556	-4.31633	5.71612e-05	0.00671657	1.64583	STX11
7966448	-0.234686	8.16167	-5.25358	1.88159e-06	0.000382021	4.85382	TMEM116
7938485	-0.23667	5.51511	-5.67501	3.7621e-07	0.000101022	6.37498	MICAL2
8116835	-0.238079	5.74823	-5.49433	7.5358e-07	0.000183153	5.71809	GCNT2
8044035	-0.238447	5.55046	-5.85428	1.87721e-07	5.75099e-05	7.03287	IL18R1
8165345	-0.238784	6.61499	-5.93912	1.34837e-07	4.31698e-05	7.34614	ABCA2
8130598	-0.238965	5.43097	-3.72442	0.000420468	0.0358253	-0.208382	LPAL2
7951485	-0.239811	5.96005	-5.4645	8.44622e-07	0.000199457	5.6103	SLC35F2
7898594	-0.240008	6.00437	-5.25847	1.84717e-06	0.000377332	4.87125	HTR6
7929032	-0.240771	6.90509	-5.08111	3.59413e-06	0.000629863	4.24339	FAS
7939839	-0.241261	8.42141	-5.08994	3.47765e-06	0.000619226	4.27445	PTPRJ
8072744	-0.241733	5.21111	-3.80004	0.000328582	0.0294786	0.0194654	NCF4
8044258	-0.242221	7.06081	-4.24733	7.26612e-05	0.00828562	1.4218	LIMS1
7920128	-0.244653	8.49429	-4.93595	6.15973e-06	0.00101535	3.73591	S100A11
8003263	-0.24506	7.70276	-5.3321	1.39809e-06	0.000298412	5.13421	ZCCHC14
8127534	-0.245519	5.85832	-5.53045	6.56208e-07	0.000165528	5.84887	MB21D1
7921652	-0.246604	7.17997	-5.17739	2.50655e-06	0.000471528	4.58322	SLAMF1
7960637	-0.247367	6.73033	-6.22483	4.39083e-08	1.66138e-05	8.40891	LPAR5
8044440	-0.247678	7.65156	-6.24228	4.09861e-08	1.56864e-05	8.47417	FBLN7
8014891	-0.247693	9.04946	-5.36227	1.24683e-06	0.000273129	5.24235	IKZF3
8099850	-0.24913	6.54546	-5.4518	8.86611e-07	0.000207898	5.56445	TMEM156
8107133	-0.254227	6.75085	-5.20329	2.27411e-06	0.000440239	4.67503	PAM
8048717	-0.254247	5.52737	-5.97462	1.17364e-07	3.90786e-05	7.47757	SGPP2
8127145	-0.255248	10.0232	-5.12427	3.05889e-06	0.000563824	4.39541	ELOVL5
8022022	-0.255592	8.48932	-5.71733	3.19428e-07	9.16896e-05	6.52978	LPIN2
8115831	-0.257484	8.9375	-4.3066	5.91337e-05	0.00690868	1.61414	DUSP1
8151890	-0.258747	6.98218	-4.34598	5.15331e-05	0.00619457	1.74269	TP53INP1
8088642	-0.259145	8.20194	-4.45295	3.5362e-05	0.00452865	2.09496	LRIG1
8044375	-0.260838	7.50874	-5.42475	9.82981e-07	0.000227294	5.46695	BCL2L11
8056837	-0.261434	9.01476	-5.01956	4.51957e-06	0.000779732	4.02749	GPR155
7917649	-0.261645	6.99856	-5.23383	2.02707e-06	0.00039858	4.78354	TGFBR3
8133818	-0.261743	8.07262	-5.48096	7.93101e-07	0.000189985	5.66978	PHTF2
8105067	-0.261892	8.54203	-4.92857	6.3299e-06	0.00103826	3.71026	PTGER4
8162586	-0.262581	6.79169	-5.69921	3.42625e-07	9.35113e-05	6.46345	SLC35D2
7904361	-0.262827	6.43849	-4.42239	3.93958e-05	0.00495004	1.99386	FAM46C
7930927	-0.264302	6.60905	-6.37062	2.46691e-08	1.01408e-05	8.95527	INPP5F
8159900	-0.270126	6.31693	-6.14219	6.08093e-08	2.24974e-05	8.10038	GLIS3
8063723	-0.271448	7.00035	-5.65387	4.08193e-07	0.00010787	6.2978	ZNF831
8121118	-0.273155	7.93624	-6.14558	6.00051e-08	2.24493e-05	8.113	CASP8AP2
7953981	-0.278135	8.83979	-6.32077	3.00534e-08	1.22035e-05	8.76817	ETV6
7917532	-0.2793	8.67001	-5.43027	9.62492e-07	0.000224113	5.48685	GBP2
8081799	-0.282653	5.28935	-4.26037	6.94488e-05	0.00797392	1.464	TIGIT
7897877	-0.283221	6.92872	-6.3764	2.4111e-08	1.00353e-05	8.97696	TNFRSF1B
8040365	-0.28645	8.69788	-5.41407	1.02382e-06	0.000233494	5.42849	TRIB2
8015821	-0.28808	5.96261	-5.22537	2.0927e-06	0.000407489	4.75347	MEOX1
8128698	-0.288091	8.24489	-5.51623	6.92949e-07	0.000172246	5.79737	SESN1
8102950	-0.290802	10.4186	-5.23458	2.02137e-06	0.00039858	4.7862	INPP4B
8173493	-0.29299	5.86592	-4.4162	4.02655e-05	0.00502143	1.97343	CXCR3
8058390	-0.295607	6.09649	-6.47299	1.64338e-08	7.49585e-06	9.34026	RAPH1
7906400	-0.296253	9.05094	-5.95277	1.27836e-07	4.14749e-05	7.39663	IFI16
7961371	-0.2984	7.71923	-5.95185	1.28297e-07	4.14749e-05	7.39322	DUSP16
8161270	-0.298456	5.88742	-5.09068	3.46803e-06	0.000619226	4.27706	ANKRD18A;RP11-392E22.12;CYP4F33P;RP11-392E22.10;RP11-392E22.11
8043363	-0.301019	5.58784	-5.40789	1.04818e-06	0.00023582	5.40627	LINC00152
8126729	-0.30192	5.60915	-5.78018	2.50375e-07	7.44353e-05	6.76026	CLIC5
8006237	-0.302242	8.73273	-5.24027	1.97846e-06	0.000394472	4.80644	RP11-848P1.9
8054611	-0.304778	6.00568	-5.35614	1.27617e-06	0.000277729	5.22038	MIR4435-1HG;LINC00152
7917528	-0.30673	8.04929	-5.19229	2.37009e-06	0.000453545	4.63603	PTGES3P1
8089062	-0.313224	9.50985	-6.63492	8.62561e-09	4.10296e-06	9.95125	CLDND1;CPOX
8114898	-0.315595	5.62117	-4.65264	1.73236e-05	0.00242127	2.76387	PPP2R2B
8102594	-0.316299	5.55935	-4.99596	4.93323e-06	0.00083807	3.945	TNIP3
7917530	-0.317804	9.19044	-5.64779	4.17889e-07	0.000109563	6.2756	GBP2
7961757	-0.32062	5.99201	-6.00684	1.03459e-07	3.55143e-05	7.59699	ST8SIA1
8061013	-0.322002	6.68231	-5.92869	1.40442e-07	4.45362e-05	7.30758	ISM1
8124166	-0.324195	7.21183	-5.76551	2.65046e-07	7.80993e-05	6.70638	MBOAT1
7906061	-0.324547	5.54886	-7.50406	2.63699e-10	1.72164e-07	13.2561	SYT11
8009568	-0.327683	6.68254	-7.87693	5.87118e-11	4.24984e-08	14.6778	TTYH2
8020684	-0.331465	5.12251	-4.85205	8.38744e-06	0.00129687	3.44542	HRH4
7944335	-0.336493	5.53387	-4.48544	3.15155e-05	0.0040991	2.2028	CXCR5
7954604	-0.341064	6.89708	-6.47931	1.60262e-08	7.41145e-06	9.36407	KLHL42
7921625	-0.343571	9.68834	-6.7213	6.11046e-09	2.99206e-06	10.278	SLAMF6
8059279	-0.345949	7.30903	-5.80953	2.23412e-07	6.70174e-05	6.86811	EPHA4
8101757	-0.349212	8.76473	-6.98867	2.095e-09	1.10726e-06	11.2926	GPRIN3
8020308	-0.351597	6.95867	-8.09425	2.44742e-11	1.94028e-08	15.5053	LDLRAD4
8088745	-0.353614	6.34285	-7.37449	4.44322e-10	2.64189e-07	12.762	FRMD4B
7972557	-0.362068	8.03487	-7.72271	1.0928e-10	7.42589e-08	14.09	GPR183
7989335	-0.367851	6.26716	-5.69526	3.47897e-07	9.41783e-05	6.449	ANXA2
8052654	-0.373067	8.67403	-7.38361	4.28294e-10	2.59289e-07	12.7968	PELI1
8033605	-0.381853	5.81043	-5.2328	2.03498e-06	0.00039858	4.77986	MYO1F
8081657	-0.383454	6.2953	-6.38152	2.36265e-08	9.95811e-06	8.99619	CD200
7930413	-0.384873	6.12213	-7.09355	1.37518e-09	7.38536e-07	11.6916	DUSP5
8121257	-0.388425	6.79732	-6.40048	2.19149e-08	9.35514e-06	9.06746	PRDM1
7931914	-0.390999	7.41333	-5.24546	1.94015e-06	0.000391522	4.8249	IL2RA
8002975	-0.394364	7.07583	-8.06954	2.70337e-11	2.09335e-08	15.4113	CDYL2
7908312	-0.396253	5.53093	-8.05665	2.84731e-11	2.1547e-08	15.3622	PRG4
8019988	-0.407279	6.59422	-8.41458	6.75347e-12	6.61383e-09	16.7216	PTPRM
8124040	-0.411251	7.17422	-7.52938	2.38127e-10	1.58578e-07	13.3527	ATXN1
8146159	-0.413381	8.95741	-7.42332	3.65013e-10	2.25071e-07	12.9482	AP3M2
8115490	-0.417468	5.77937	-5.85354	1.88263e-07	5.75099e-05	7.03014	ADAM19
8129804	-0.426946	7.96523	-8.24643	1.32704e-11	1.13298e-08	16.0837	MAP3K5
7951077	-0.441547	9.92626	-7.22948	7.96326e-10	4.452e-07	12.2092	SESN3
8063444	-0.44499	7.99824	-4.81051	9.76542e-06	0.0014516	3.30237	TSHZ2
7903592	-0.456034	7.68868	-10.0135	1.19319e-14	2.20721e-11	22.6809	KIAA1324
8063437	-0.464648	9.10755	-5.90021	1.56956e-07	4.93035e-05	7.20232	TSHZ2
8101828	-0.473847	6.50286	-9.30007	1.97224e-13	2.11837e-10	20.0503	TSPAN5
8078442	-0.490135	5.38808	-7.48621	2.83353e-10	1.81439e-07	13.188	CCR4
7948667	-0.492459	8.44685	-9.30517	1.93285e-13	2.11837e-10	20.0692	AHNAK
8122426	-0.494873	6.82098	-9.59533	6.14447e-14	8.10144e-11	21.1454	PHACTR2;RP3-468K18.5
7984364	-0.506115	7.84069	-10.2384	4.97597e-15	1.03553e-11	23.4986	SMAD3
7917576	-0.521482	8.96746	-8.39205	7.39256e-12	7.03286e-09	16.6362	GBP5
7921637	-0.544774	7.89089	-11.1592	1.46551e-16	3.75363e-13	26.7804	CD84
8008885	-0.546668	7.49258	-9.2824	2.11528e-13	2.20102e-10	19.9845	MIR21;VMP1
8130073	-0.553925	7.46596	-11.6909	2.0007e-17	5.55144e-14	28.6235	ZC3H12D
8151101	-0.581854	7.19845	-7.4234	3.64902e-10	2.25071e-07	12.9485	MYBL1
8116559	-0.602484	8.03261	-10.1851	6.12058e-15	1.19881e-11	23.3052	IRF4
8066848	-0.61871	7.76602	-10.2771	4.28444e-15	9.51059e-12	23.6384	PREX1
7922174	-0.649357	7.01042	-9.66454	4.67977e-14	7.08283e-11	21.4008	F5
8044333	-0.72553	7.96206	-15.6159	2.47492e-23	2.74691e-19	40.9492	LIMS3L;LIMS3;LIMS1
8054519	-0.72553	7.96206	-15.6159	2.47492e-23	2.74691e-19	40.9492	LIMS3L;LIMS3;LIMS1
8075886	-0.73484	7.6452	-13.4127	4.02524e-20	1.4892e-16	34.312	IL2RB
8014316	-0.81089	6.41877	-4.14758	0.000102454	0.0111121	1.10141	CCL5
8105331	-0.883918	6.22143	-6.2928	3.35686e-08	1.34667e-05	8.66335	GZMK
7906386	-0.886991	8.96057	-10.5511	1.48801e-15	3.53902e-12	24.6251	PYHIN1
8081214	-0.907636	5.81631	-9.58794	6.32602e-14	8.10144e-11	21.1181	GPR15
8002969	-0.941165	6.08932	-14.5592	7.95151e-22	4.41269e-18	37.8552	MAF
7932966	-0.990545	7.62318	-13.9538	6.18619e-21	2.94259e-17	36.0084	ITGB1
8047692	-1.00769	8.20626	-14.9241	2.36211e-22	1.64376e-18	38.9419	CTLA4
7961059	-1.19162	5.77485	-12.5021	1.02484e-18	3.10219e-15	31.3578	KLRB1

## Sheet: D.Tcd25n.cd31n-Tcd25p.cd31n_sig
probeset	logFC	AveExpr	t	P.Value	adj.P.Val	B	gene
8040103	0.701478	8.98035	9.386	1.40361e-13	1.1684e-09	19.7945	ID2
7901993	0.486047	6.68825	5.6618	3.95893e-07	0.000231264	6.27569	CACHD1
8103244	0.413054	6.86957	8.10166	2.37553e-11	6.59149e-08	15.1641	RNF175
7903920	0.389373	6.21095	7.55438	2.15317e-10	4.21729e-07	13.1587	CHI3L2
8140782	0.381124	6.11675	7.49485	2.73661e-10	5.06228e-07	12.9401	ABCB1
8059376	0.362424	6.02357	6.4766	1.61996e-08	1.63454e-05	9.20776	SERPINE2
8043909	0.335944	7.42015	6.77188	4.9921e-09	6.15637e-06	10.2862	NPAS2
8046695	0.33238	9.73189	5.73142	3.02469e-07	0.000188017	6.52268	ITGA4
8115445	0.323666	6.84406	7.44349	3.36536e-10	5.60283e-07	12.7514	TIMD4
8081657	0.304012	6.2953	5.05943	3.8966e-06	0.00170882	4.17886	CD200
7968417	0.294391	6.98982	4.58005	2.24887e-05	0.00651137	2.57581	FRY
7963459	0.287467	7.58062	4.54114	2.5846e-05	0.0072319	2.44884	KRT72
8086344	0.273866	5.34189	3.99258	0.00017338	0.0324327	0.718276	CX3CR1
7922029	0.262222	7.98312	5.76489	2.65677e-07	0.00017012	6.64169	GPA33
8055624	0.262119	5.08371	4.24291	7.37824e-05	0.0162698	1.49345	ZEB2
7963471	0.259456	7.70131	4.21578	8.10372e-05	0.0171866	1.40821	KRT73
7962455	0.248888	10.3312	4.26174	6.91194e-05	0.0154461	1.55281	NELL2
8096004	0.240257	7.13614	5.90551	1.53745e-07	0.000111288	7.14363	BMP2K
8152119	0.235849	5.78674	4.69037	1.51164e-05	0.00479363	2.93856	NCALD
8122202	0.232967	7.63871	4.93234	6.24236e-06	0.00250424	3.74736	MYB
8032623	0.225315	6.45618	4.63405	1.8524e-05	0.0055567	2.75288	TBXA2R
8122222	0.223884	5.79295	4.45207	3.54724e-05	0.00923374	2.16013	PDE7B
7964631	0.223548	5.52947	3.92269	0.000219074	0.0390081	0.506611	FAM19A2
8072344	0.212355	7.74525	3.93158	0.000212678	0.0380728	0.533407	RNU6-564P
7912659	0.203746	7.12804	4.47693	3.24813e-05	0.00872202	2.24044	AGMAT
8151824	0.20282	6.54072	4.3895	4.42356e-05	0.0109105	1.95898	RAD54B;FSBP
8120654	0.201637	6.74764	4.72627	1.32722e-05	0.00433258	3.05745	KCNQ5
8120967	0.198294	5.54839	3.9598	0.000193535	0.0358008	0.618732	NT5E
7931439	0.190214	6.23633	4.37081	4.72375e-05	0.0114808	1.89918	DPYSL4
8072328	0.189412	6.37547	4.68055	1.56629e-05	0.00487407	2.90612	SEC14L2;RP4-539M6.19
8100026	0.189181	8.56513	4.19543	8.69275e-05	0.0182039	1.34446	ATP8A1
8022118	0.181688	6.14681	3.95126	0.000199149	0.0362353	0.592861	EPB41L3
7964834	0.181281	5.39608	3.9546	0.000196935	0.0362285	0.602973	CPM
8140668	0.179145	5.78404	4.56357	2.38553e-05	0.0068475	2.52198	SEMA3A
8115464	0.168574	6.06827	4.42941	3.84318e-05	0.00991988	2.08711	HAVCR2
8089519	0.163386	7.45138	4.04896	0.000143346	0.0280764	0.890595	BTLA
8088480	0.159099	6.16481	3.95986	0.0001935	0.0358008	0.618896	RP11-154D3.1
8061647	0.143155	5.18755	3.89421	0.000240839	0.0419855	0.420985	XKR7
8085164	0.129752	5.81019	3.99967	0.000169294	0.0320279	0.739871	SRGAP3
8119689	-0.00506513	5.62492	-0.135112	0.892954	0.997411	-6.10356	PTK7
7996290	-0.111636	6.35512	-3.87843	0.00025378	0.043783	0.373691	CKLF;CMTM1;CKLF-CMTM1
8078690	-0.147903	6.32105	-4.45966	3.45321e-05	0.00919852	2.18462	DLEC1
7928046	-0.148557	6.04259	-3.86987	0.000261072	0.0448089	0.3481	TSPAN15
7995976	-0.150428	6.36634	-3.85777	0.000271729	0.0461621	0.311965	CPNE2
8016438	-0.15117	7.38062	-4.55892	2.42551e-05	0.00690276	2.50681	HOXB2
8028311	-0.153732	6.27954	-4.33651	5.32697e-05	0.0125796	1.78977	SPINT2;CTB-102L5.4
7971573	-0.156701	6.79973	-3.94664	0.000202248	0.0365991	0.578892	RCBTB2
8080028	-0.158031	5.88915	-4.21361	8.16468e-05	0.0172063	1.4014	DOCK3
7915245	-0.162423	6.17583	-4.63059	1.87565e-05	0.00557621	2.74149	HPCAL4
8073152	-0.165025	7.19248	-4.06178	0.000137255	0.0270425	0.92995	CACNA1I
7913357	-0.168737	8.80008	-3.99799	0.000170253	0.0320279	0.734751	ECE1
7908614	-0.169003	7.08684	-3.85508	0.00027416	0.0463386	0.303922	CAMSAP2
8053073	-0.169388	7.27919	-4.41253	4.07896e-05	0.0103677	2.03285	SLC4A5;RP11-287D1.3
8135568	-0.169951	7.654	-4.81888	9.47112e-06	0.00342783	3.36594	MDFIC
8143825	-0.170941	6.07371	-4.24585	7.30333e-05	0.0162119	1.50273	KCNH2
8112107	-0.176019	7.36953	-3.8411	0.000287103	0.0480386	0.262272	PPAP2A
8073072	-0.177283	7.99847	-4.14757	0.00010246	0.0209302	1.19517	APOBEC3D
7936884	-0.177554	7.28473	-4.22823	7.76243e-05	0.0167835	1.44732	FAM53B;RP11-12J10.3
8107100	-0.177705	7.70765	-3.84457	0.000283837	0.0477319	0.272602	RGMB
7986214	-0.178659	8.32775	-4.3182	5.67884e-05	0.0133161	1.73156	SLCO3A1
7958884	-0.178825	6.46584	-4.28362	6.40599e-05	0.0146096	1.62194	OAS1
8084100	-0.178968	6.97469	-4.13984	0.000105205	0.0213599	1.17117	USP13
8133983	-0.179391	5.57622	-4.81	9.78369e-06	0.00348672	3.33624	ADAM22
7988921	-0.182007	7.89128	-4.65485	1.71862e-05	0.00524998	2.82134	MYO5A
7970831	-0.182268	7.56972	-4.83679	8.87002e-06	0.00324555	3.42591	UBL3
8083166	-0.182574	7.18009	-4.00116	0.000168446	0.0320279	0.744414	TRPC1
8069644	-0.184307	8.38597	-4.5801	2.24846e-05	0.00651137	2.57598	APP
7973840	-0.184369	8.41308	-4.13351	0.00010751	0.0216955	1.1515	ARHGAP5
8003263	-0.184376	7.70276	-4.01171	0.000162566	0.0311089	0.776595	ZCCHC14
8145005	-0.184605	6.68181	-3.82638	0.000301363	0.0499228	0.218518	DMTN
7943413	-0.185016	8.94107	-3.89574	0.00023962	0.0419855	0.425573	BIRC3
8133721	-0.1855	7.795	-3.83893	0.000289165	0.0481416	0.255812	HSPB1
7930882	-0.185978	7.33336	-4.66303	1.66861e-05	0.00514442	2.84831	FAM45A
8068202	-0.187261	7.04768	-4.94181	6.02794e-06	0.00244771	3.77936	EVA1C
8019988	-0.187843	6.59422	-3.88092	0.000251697	0.0436497	0.381139	PTPRM
8101992	-0.188289	8.49868	-4.74582	1.23625e-05	0.00416597	3.12235	SLC39A8
8074286	-0.189723	6.31594	-4.99825	4.89161e-06	0.00206172	3.97059	MICAL3
7908917	-0.190451	9.97895	-3.86726	0.000263342	0.0449666	0.340282	BTG2
8038989	-0.191142	6.38701	-4.10813	0.000117244	0.0233765	1.07286	ZNF600
8052382	-0.191157	5.40413	-4.22093	7.96086e-05	0.0169918	1.42438	FANCL
7904907	-0.191955	8.31152	-4.94571	5.94166e-06	0.00244246	3.79255	BCL9
8058927	-0.192394	9.49265	-3.9134	0.000225961	0.0400203	0.478626	TMBIM1
7997680	-0.192897	6.63673	-4.75736	1.18541e-05	0.00406914	3.16073	GSE1
7928444	-0.193771	6.89314	-4.9189	6.55966e-06	0.0026002	3.70199	VCL
8066038	-0.194089	8.24626	-4.34411	5.18713e-05	0.0123368	1.81399	SLA2
7938396	-0.194251	7.01692	-4.731	1.30463e-05	0.00430102	3.07314	AMPD3
7964183	-0.194724	5.93102	-4.89143	7.25785e-06	0.00274619	3.60943	GLS2
7990757	-0.19508	5.65421	-4.26443	6.84763e-05	0.0154058	1.56131	CTSH
7938485	-0.195401	5.51511	-4.68543	1.5389e-05	0.00483404	2.92223	MICAL2
7961339	-0.196525	7.27682	-4.79112	1.04822e-05	0.00363567	3.27319	LRP6
8127145	-0.196841	10.0232	-3.95171	0.000198847	0.0362353	0.594234	ELOVL5
7905754	-0.197771	8.98836	-4.36693	4.78856e-05	0.011554	1.88677	ATP8B2
7931899	-0.198883	6.64859	-4.89332	7.20768e-06	0.00274619	3.61577	IL15RA
7981157	-0.199279	6.67049	-4.69249	1.50009e-05	0.00479363	2.94557	SYNE3
8027793	-0.199791	7.17749	-4.40155	4.23982e-05	0.010695	1.99762	LSR
7926368	-0.199849	10.0488	-4.27841	6.52319e-05	0.0147757	1.60545	VIM
8153223	-0.200605	6.8835	-4.01616	0.000160145	0.0308228	0.790186	PTK2
8136811	-0.201048	6.97721	-4.52443	2.74337e-05	0.00754925	2.39446	EPHB6
7961546	-0.202162	5.52336	-4.55068	2.49806e-05	0.00704898	2.47992	EPS8
7979524	-0.202629	7.05096	-4.87308	7.76443e-06	0.00288481	3.54769	TMEM30B
8067221	-0.202898	6.6456	-4.73181	1.30079e-05	0.00430102	3.07583	ZBP1
7981161	-0.203676	8.08407	-4.87192	7.79749e-06	0.00288481	3.54381	SYNE3
8161017	-0.203791	7.33479	-4.69503	1.48639e-05	0.00479363	2.95395	SIT1
8043504	-0.204774	10.2112	-4.19169	8.80532e-05	0.0183244	1.33277	MAL
7968344	-0.20487	9.08759	-4.12721	0.000109849	0.0220339	1.13197	ALOX5AP
8014891	-0.205641	9.04946	-4.45188	3.54963e-05	0.00923374	2.15952	IKZF3
8133818	-0.206047	8.07262	-4.31467	5.74933e-05	0.0133871	1.72033	PHTF2
7898869	-0.206246	7.00048	-4.03519	0.000150181	0.0290732	0.84838	MDS2
8081431	-0.206338	5.85393	-3.93421	0.000210816	0.0379435	0.541359	ALCAM
8003773	-0.212133	6.42352	-4.80544	9.94799e-06	0.00348672	3.32101	RAP1GAP2
7909967	-0.214554	8.89165	-4.50396	2.95081e-05	0.00798805	2.32798	CAPN2
8174322	-0.214792	6.9521	-5.24575	1.93798e-06	0.000935203	4.81889	MORC4
8159919	-0.21487	6.35524	-5.65335	4.09017e-07	0.000234811	6.24577	SPATA6L
8013399	-0.215141	7.24342	-4.6414	1.80403e-05	0.0054608	2.77704	ULK2
7904969	-0.217806	8.42489	-5.23006	2.0561e-06	0.000964251	4.76465	RP11-289I10.2;VOPP1
8094743	-0.219295	10.1699	-4.3932	4.36626e-05	0.0108495	1.97085	RHOH
7980496	-0.219641	6.55113	-4.74529	1.23864e-05	0.00416597	3.12058	CEP128
8102415	-0.219794	8.79115	-4.39545	4.33188e-05	0.010845	1.97805	CAMK2D
8094719	-0.225511	7.96168	-4.98259	5.18391e-06	0.00215761	3.91745	N4BP2
8116445	-0.22593	5.68875	-4.15251	0.000100739	0.0207056	1.21055	FLT4
8027233	-0.226317	9.73197	-4.58827	2.18359e-05	0.00643425	2.6027	ZNF101
8129804	-0.228677	7.96523	-4.41688	4.01685e-05	0.0102884	2.04684	MAP3K5
7943984	-0.231787	6.59672	-5.79268	2.38521e-07	0.000162082	6.74064	ZBTB16
8128316	-0.232189	5.6614	-4.3822	4.53849e-05	0.0111116	1.93562	GPR63
8101971	-0.2331	8.22639	-4.9986	4.88529e-06	0.00206172	3.97177	PPP3CA
7957551	-0.233648	7.35162	-4.34671	5.14023e-05	0.0123133	1.82225	SOCS2
8139712	-0.236833	8.20124	-6.03058	9.42701e-08	7.4736e-05	7.59246	VOPP1;RP11-289I10.2
7977933	-0.237623	6.38353	-5.05951	3.89551e-06	0.00170882	4.17911	SLC7A8
8110106	-0.239279	6.17174	-5.72934	3.0492e-07	0.000188017	6.51527	HRH2
8048452	-0.240317	6.15811	-5.14575	2.82244e-06	0.00130526	4.47431	WNT10A
8078450	-0.240937	7.92584	-5.70822	3.30889e-07	0.00020032	6.44027	CRTAP
8028524	-0.242352	8.54718	-4.90417	6.92555e-06	0.00271294	3.65231	ACTN4
8150225	-0.242588	6.91978	-6.06792	8.14251e-08	6.61271e-05	7.72685	RAB11FIP1
8123080	-0.244602	7.30146	-4.22552	7.83555e-05	0.0168323	1.43879	SYTL3
8045637	-0.245186	6.18821	-4.1696	9.50035e-05	0.019648	1.26377	KIF5C
7957665	-0.245246	8.1116	-5.5589	5.88337e-07	0.000326498	5.91221	ELK3
7992828	-0.246925	9.06672	-4.534	2.65133e-05	0.00735678	2.42559	IL32;RNU1-125P
8129392	-0.249066	5.5446	-5.30025	1.57734e-06	0.000795766	5.00766	KIAA0408;SOGA3
7961371	-0.25126	7.71923	-5.0116	4.65517e-06	0.00201303	4.01595	DUSP16
7984364	-0.251386	7.84069	-5.08542	3.53683e-06	0.00161323	4.26759	SMAD3
7989335	-0.251877	6.26716	-3.89969	0.000236498	0.0416649	0.437425	ANXA2
8124166	-0.253762	7.21183	-4.51293	2.85811e-05	0.00780053	2.35708	MBOAT1
7981387	-0.254801	6.43607	-6.30684	3.17562e-08	2.78259e-05	8.5906	CDC42BPB
8072744	-0.257371	5.21111	-4.04587	0.000144854	0.0282058	0.88111	NCF4
8102619	-0.259027	7.99721	-4.45619	3.49597e-05	0.00923374	2.1734	ANXA5
8039257	-0.260357	7.63926	-5.66521	3.90719e-07	0.000231264	6.28776	LAIR1
8088745	-0.2618	6.34285	-5.45973	8.60138e-07	0.000469509	5.56379	FRMD4B
8173917	-0.265322	6.64274	-4.80828	9.84518e-06	0.00348672	3.33051	NAP1L3
8009568	-0.268013	6.68254	-6.44256	1.85451e-08	1.76428e-05	9.0838	TTYH2
8003357	-0.268219	7.64984	-6.59297	1.01959e-08	1.17066e-05	9.6321	PIEZO1
7916669	-0.269669	6.53481	-7.25518	7.1812e-10	1.13863e-06	12.0596	DOCK7
8015821	-0.270144	5.96261	-4.90005	7.0312e-06	0.0027223	3.63846	MEOX1
7913655	-0.270306	6.18945	-5.80026	2.31603e-07	0.00016066	6.76765	ID3
8091446	-0.274819	6.56104	-6.3628	2.54453e-08	2.28987e-05	8.79378	PFN2
7927998	-0.275263	5.61801	-5.36982	1.21155e-06	0.000620632	5.2496	HKDC1
7968323	-0.277221	6.00407	-5.26768	1.78402e-06	0.000873567	4.89477	LINC00544
8047692	-0.285789	8.20626	-4.23258	7.6466e-05	0.0166411	1.46098	CTLA4
7920128	-0.286344	8.49429	-5.77707	2.53417e-07	0.00016876	6.68505	S100A11
8075886	-0.298179	7.6452	-5.44255	9.18474e-07	0.000485436	5.5036	IL2RB
8075182	-0.299769	9.08079	-6.40494	2.15307e-08	1.99141e-05	8.94695	XBP1
7930341	-0.299846	7.10765	-6.1701	5.44813e-08	4.53516e-05	8.09551	SORCS3
7944152	-0.30719	9.11917	-6.49569	1.50161e-08	1.56247e-05	9.2773	IL10RA
7903786	-0.311324	6.24891	-6.89513	3.04817e-09	4.22895e-06	10.7378	CSF1
8102950	-0.311364	10.4186	-5.60469	4.93373e-07	0.000278438	6.07372	INPP4B
8087739	-0.312464	8.10436	-6.56503	1.1396e-08	1.26484e-05	9.53013	CISH
8097841	-0.316003	5.72059	-7.16157	1.0463e-09	1.51472e-06	11.7157	TRIM2
8172158	-0.32967	8.56063	-6.86056	3.50095e-09	4.66284e-06	10.6111	CASK
7948667	-0.332824	8.44685	-6.28882	3.41015e-08	2.91148e-05	8.52525	AHNAK
8151101	-0.336189	7.19845	-4.28915	6.28398e-05	0.0144302	1.63943	MYBL1
8001547	-0.341789	7.43311	-7.18811	9.40453e-10	1.42338e-06	11.8132	PLLP
8107234	-0.349272	9.21925	-7.5715	2.00963e-10	4.18216e-07	13.2216	MAN2A1
8160670	-0.350908	8.68548	-6.69658	6.74437e-09	8.02026e-06	10.0107	AQP3
8155849	-0.357125	11.2433	-5.98515	1.12627e-07	8.52306e-05	7.4292	ANXA1
8020684	-0.357389	5.12251	-5.23154	2.04466e-06	0.000964251	4.76977	HRH4
8085556	-0.363851	7.17664	-8.25295	1.2927e-11	3.913e-08	15.7162	SH3BP5
8002969	-0.387899	6.08932	-6.00054	1.06042e-07	8.21136e-05	7.48448	MAF
8097801	-0.388981	5.8045	-5.9125	1.49604e-07	0.000110697	7.16868	FAM160A1
8167449	-0.393255	10.1252	-8.32434	9.7027e-12	3.23071e-08	15.9762	PLP2
8172631	-0.396513	5.8911	-5.85057	1.90449e-07	0.000134923	6.94717	FOXP3
7897877	-0.409392	6.92872	-9.21698	2.74177e-13	1.82585e-09	19.1938	TNFRSF1B
7974366	-0.421378	8.49701	-5.37188	1.20213e-06	0.000620632	5.25675	PTGER2
8114898	-0.438547	5.62117	-6.46527	1.69461e-08	1.65957e-05	9.16647	PPP2R2B
8088642	-0.449078	8.20194	-7.71662	1.11994e-10	2.48605e-07	13.7543	LRIG1
8056222	-0.45143	10.1118	-8.34914	8.78281e-12	3.23071e-08	16.0664	DPP4
8081214	-0.478924	5.81631	-5.05917	3.90036e-06	0.00170882	4.17797	GPR15
7986637	-0.487741	7.32571	-6.82725	4.00027e-09	5.12297e-06	10.489	IGHV1OR15-1
8061013	-0.495048	6.68231	-9.11481	4.11385e-13	2.28298e-09	18.8292	ISM1
8021081	-0.514653	6.76768	-7.91179	5.10196e-11	1.30677e-07	14.4697	SLC14A1
8121257	-0.517607	6.79732	-8.52915	4.26498e-12	1.77514e-08	16.7203	PRDM1
8115490	-0.532778	5.77937	-7.47035	3.02039e-10	5.29316e-07	12.8501	ADAM19
7931926	-0.53311	5.62263	-10.206	5.64315e-15	9.395e-11	22.6616	SNORA14
7961059	-0.549987	5.77485	-5.77027	2.60194e-07	0.000169876	6.66083	KLRB1
8078442	-0.561641	5.38808	-8.57836	3.50157e-12	1.6656e-08	16.8986	CCR4
7932966	-0.668399	7.62318	-9.41571	1.24807e-13	1.1684e-09	19.8998	ITGB1
7931914	-2.22971	7.41333	-29.9127	6.21737e-39	2.0702e-34	64.2944	IL2RA	(CD25)

## Sheet: E.
A		B		A: Genes for which expression is higher when CD25- CD31+ CD4+ T cells are compared to both the CD25+ CD31+ and CD25- CD31- subsets (adjusted P value <0.05 for both comparisons).
probeset	gene	probeset	gene	B: Genes for which expression is lower when CD25- CD31+ CD4+ T cells are compared to both the CD25+ CD31+ and CD25- CD31- subsets (adjusted P value <0.05 for both comparisons).
7901993	CACHD1	7928855	BMPR1A
7909350	CR2	7945169	TMEM45B
7944739	CRTAM	7948667	AHNAK
7968417	FRY	8009568	TTYH2
8058670	IKZF2	8035819	ZNF208
8059376	SERPINE2	8061013	ISM1
8103769	HPGD	8088745	FRMD4B
8113504	NREP	8121257	PRDM1
8120654	KCNQ5	8124166	MBOAT1
8135488	LRRN3	8129804	MAP3K5
8139033	AOAH	8158059	STXBP1
8140782	ABCB1	8168062	EDA
8142270	NRCAM	8168081	U3
8150962	TOX	8169603	LONRF3
