# Supplementary material for: Neonatal and adult recent thymic emigrants produce IL-8 and express complement receptors CR1 and CR2
Source: JCI Insight. 2017 Aug 17;2(16):e93739. doi: 10.1172/jci.insight.93739 (PMC5621870; doi:10.1172/jci.insight.93739)
Supplement: Supplemental data 3 [file jciinsight-2-93739-s021.xlsx]

## Sheet: Manual
Data from NanoString described as nns (A-N)
Data from RNA-seq described as rna (O-AC)
id	Ensembl gene ID
nm	NCBI gene ID
name.nns	gene name from NanoString
D1_NP_EX.nns	Donor 1 Naïve CR2+ ex vivo from NanoString
D1_NN_EX.nns	Donor 1 Naïve CR2- ex vivo from NanoString
D1_NP_EX.rna	Donor 1 Naïve CR2+ ex vivo from RNA-seq
Same system used for
donors 2-4
columns (D-K)	normalized gene counts (NanoString)
columns (R-Y)	gene counts per milion reads (RNA-seq)
logFC.nns	Log2 fold change from NanoString
pvalue.nns	P value from NanoString
padj.nns from NanoString	adjusted P value from NanoString
name.rna	gene name from RNA-seq
source	Ensembl source
biotype	Ensembl biotype
logFC.rna from RNA-seq	Log2 fold change
pvalue.rna	P value from RNA-seq
padj.rna	adjusted P value from RNA-seq
FCagr	RNA-seq and NanoString agreement

## Sheet: NP_EX_vs_NN_EX
id	nm	name.nns	D1_NP_EX.nns	D1_NN_EX.nns	D2_NP_EX.nns	D2_NN_EX.nns	D3_NP_EX.nns	D3_NN_EX.nns	D4_NP_EX.nns	D4_NN_EX.nns	logFC.nns	pvalue.nns	padj.nns	name.rna	source	biotype	D1_NP_EX.rna	D1_NN_EX.rna	D2_NP_EX.rna	D2_NN_EX.rna	D3_NP_EX.rna	D3_NN_EX.rna	D4_NP_EX.rna	D4_NN_EX.rna	logFC.rna	pvalue.rna	padj.rna	FCagr
ENSG00000000971	NM_001014975.2	CFH	8.26	7.4	3.96	20.33	2.18	1.96	6.78	4.17	0.0615599	0.491317	NA	CFH	ensembl_havana	protein_coding	0.0372695	0.0800765	0.0937411	0.75855	0	0	0	0	NA	NA	NA	NA
ENSG00000002586	NM_002414.3	CD99	1454.12	1833.41	1346.63	1345.14	2364.1	2600.82	1630.67	1849.48	0.152045	0.036986	0.277701	CD99	ensembl_havana	protein_coding	262.564	287.074	170.609	184.802	156.404	188.333	128.077	139.869	0.197334	0.0175229	0.34939	TRUE
ENSG00000003400	NM_032977.3	CASP10	33.05	29.61	43.57	57.6	26.15	41.19	22.04	23.62	0.111519	0.42658	NA	CASP10	ensembl_havana	protein_coding	35.1079	26.7856	36.6055	34.3244	55.3006	39.0498	38.6291	29.1125	-0.315569	0.00579185	0.222216	FALSE
ENSG00000005844	NM_002209.2	ITGAL	811.74	784.69	831.74	850.45	1015.37	904.21	878.05	962.95	-0.0119371	0.884433	0.982703	ITGAL	ensembl_havana	protein_coding	304.081	257.085	280.145	254.824	238.334	236.311	244.353	242.515	-0.0655049	0.380305	0.785319	TRUE
ENSG00000005961	NM_000419.3	ITGA2B	10.33	7.4	15.84	10.16	6.54	19.61	10.17	16.67	0.0562187	0.610499	NA	ITGA2B	ensembl_havana	protein_coding	1.41624	1.20115	0.609317	0.331866	0.809104	1.27683	1.33588	0.966834	NA	NA	NA	NA
ENSG00000006210	NM_002996.3	CX3CL1	30.98	27.14	35.65	40.66	30.5	37.27	30.51	20.84	-0.0161124	0.907716	NA	CX3CL1	ensembl_havana	protein_coding	0	0	0	0	0	0	0	0	NA	NA	NA	NA
ENSG00000006606	NM_006072.4	CCL26	2.07	9.87	3.96	27.11	21.79	9.81	5.09	9.73	0.119848	0.23358	NA	CCL26	ensembl_havana	protein_coding	0	0	0	0	0	0	0	0	NA	NA	NA	NA
ENSG00000007171	NM_000625.4	NOS2	20.66	22.21	17.82	47.44	43.58	29.42	15.26	18.06	0.0784636	0.552762	NA	NOS2	ensembl_havana	protein_coding	0.186347	0.0800765	0.609317	0.189638	0.175893	0	0	0	NA	NA	NA	NA
ENSG00000007312	NM_021602.2	CD79B	105.34	120.91	69.31	111.81	65.37	88.26	83.06	98.66	0.248489	0.0711178	0.433939	CD79B	ensembl_havana	protein_coding	10.2119	6.52623	12.1863	12.4687	5.45267	10.2856	10.2974	7.62726	0.0276005	0.916507	0.975876	TRUE
ENSG00000007908	NM_000450.2	SELE	37.18	19.74	23.76	33.88	43.58	27.46	35.6	23.62	-0.150277	0.272947	NA	SELE	ensembl_havana	protein_coding	0	0	0	0	0.211071	0.0709353	0.166985	0.107426	NA	NA	NA	NA
ENSG00000008517	NM_001012633.1	IL32	108646	229697	108919	216947	85879.1	91244.5	101110	141245	0.214952	0.103541	0.503714	IL32	ensembl_havana	protein_coding	244.451	236.906	657.782	607.978	300.391	343.575	320.444	307.615	0.0307506	0.702888	0.918681	TRUE
ENSG00000009724	NM_139208.1	MASP2	14.46	14.81	13.86	20.33	10.89	19.61	27.12	15.28	0.027007	0.825728	NA	MASP2	ensembl_havana	protein_coding	1.56532	1.64157	1.31238	1.04301	3.34196	2.6246	2.22646	2.4708	-0.0879896	0.706984	0.920326	FALSE
ENSG00000010278	NM_001769.2	CD9	43.38	29.61	75.25	54.21	76.26	33.34	71.19	88.93	-0.200645	0.159973	0.612663	CD9	ensembl_havana	protein_coding	1.49078	1.16111	3.14033	1.18523	1.33678	0.851222	3.00572	1.82625	-0.76755	0.0271539	0.401778	TRUE
ENSG00000010610	NM_000616.4	CD4	1443.79	1658.22	1522.88	1473.9	1645.07	1688.77	1656.1	1682.73	0.049784	0.486832	0.891731	CD4	ensembl_havana	protein_coding	86.428	86.8432	82.0938	80.9989	74.8951	83.4019	74.4751	79.012	0.0948198	0.219217	0.683803	TRUE
ENSG00000010671	NM_000061.1	BTK	16.52	22.21	13.86	33.88	10.89	15.69	11.87	16.67	0.183058	0.146454	NA	BTK	ensembl_havana	protein_coding	0	0	0	0.0237047	0.299017	0	0.139154	0	NA	NA	NA	NA
ENSG00000010704	NM_139011.2	HFE	16.52	14.81	13.86	6.78	2.18	21.58	10.17	12.51	0.0651908	0.532017	NA	HFE	ensembl_havana	protein_coding	0.0372695	0.480459	0.84367	0.948187	0.668393	0.673884	0.278308	0.537131	NA	NA	NA	NA
ENSG00000010810	NM_002037.3	FYN	1813.51	1747.05	1839.74	1904.2	2305.27	2251.69	2212.09	2135.72	-0.0211441	0.747221	0.953899	FYN	ensembl_havana	protein_coding	251.532	243.753	284.879	281.991	255.783	230.149	245.912	247.993	-0.0146206	0.782243	0.943513	TRUE
ENSG00000011422	NM_001005376.1	PLAUR	39.24	29.61	17.82	57.6	23.97	37.27	16.95	20.84	0.182813	0.173933	NA	PLAUR	ensembl_havana	protein_coding	0.149078	0.280268	0.422064	0.353596	0.0351785	0.283741	0.166985	0.0537131	NA	NA	NA	NA
ENSG00000012124	NM_001771.2	CD22	33.05	44.42	31.69	67.77	47.94	37.27	16.95	22.23	0.149384	0.284969	0.786155	CD22	ensembl_havana	protein_coding	0.969007	0.0400382	0	0	0.492499	0.212806	0.278308	0.107426	NA	NA	NA	NA
ENSG00000012223	NM_002343.2	LTF	28.92	19.74	23.76	30.49	23.97	11.77	16.95	6.95	-0.136417	0.284698	NA	LTF	ensembl_havana	protein_coding	0	0	0	0	0	0	0	0	NA	NA	NA	NA
ENSG00000013725	NM_006725.3	CD6	813.81	814.3	1093.15	1202.83	1448.97	1363.18	1279.79	1377.03	0.0358604	0.637346	0.907367	CD6	ensembl_havana	protein_coding	305.051	299.166	293.363	292.137	192.251	208.408	251.757	259.703	0.0667959	0.319554	0.748638	TRUE
ENSG00000015475	NM_001196.2	BID	35.11	37.01	27.72	50.82	56.65	29.42	27.12	25.01	-0.0151031	0.912981	0.993358	BID	ensembl_havana	protein_coding	4.84503	4.52432	6.04649	6.82695	5.45267	5.84852	4.73123	4.99532	0.111194	0.46861	0.835168	FALSE
ENSG00000019169	NM_006770.3	MARCO	10.33	17.27	27.72	37.27	17.43	37.27	23.73	8.34	0.0716994	0.566248	NA	MARCO	ensembl_havana	protein_coding	0	0	0	0	0	0	0	0	NA	NA	NA	NA
ENSG00000019582	NM_001025159.1	CD74	1226.91	1305.35	1267.42	1155.4	1806.31	1710.34	1605.24	1550.73	-0.0405271	0.574564	0.907367	CD74	ensembl_havana	protein_coding	69.9176	74.551	72.8835	74.954	74.6841	68.8071	71.9704	68.3768	0.023414	0.710435	0.92162	FALSE
ENSG00000021852	NM_000066.2	C8B	10.33	29.61	23.76	33.88	39.22	21.58	30.51	30.57	0.0655453	0.618989	NA	C8B	ensembl_havana	protein_coding	0	0	0	0	0	0	0	0	NA	NA	NA	NA
ENSG00000023330	NM_000688.4	ALAS1	68.16	64.16	53.47	98.26	52.29	64.73	67.8	63.92	0.139346	0.3284	0.832563	ALAS1	ensembl_havana	protein_coding	9.65279	7.88753	11.2489	11.1412	11.9255	9.61173	5.84447	7.30499	-0.0863119	0.53354	0.860845	FALSE
ENSG00000026103	NM_000043.3	FAS	18.59	37.01	21.78	16.94	23.97	19.61	16.95	16.67	0.0345928	0.789952	NA	FAS	ensembl_havana	protein_coding	13.6406	9.80937	14.0612	12.8005	17.4837	12.2363	15.2512	9.45351	-0.404389	0.00935294	0.267415	FALSE
ENSG00000026508	NM_001001392.1	CD44	4672.17	4779.71	4574.59	4384.41	5342.66	5480.16	4703.86	4667.46	-0.00066588	0.990873	0.998643	CD44	ensembl_havana	protein_coding	851.496	914.954	870.058	831.324	826.836	932.798	834.144	808.974	0.077923	0.291287	0.733417	FALSE
ENSG00000026751	NM_021181.3	SLAMF7	59.9	51.82	41.59	88.09	43.58	52.96	30.51	30.57	0.140213	0.324917	0.832474	SLAMF7	ensembl_havana	protein_coding	0.0372695	0.68065	0.0468945	0.521503	0	0.354676	0	0.590844	NA	NA	NA	NA
ENSG00000027697	NM_000416.1	IFNGR1	355.27	333.12	299.03	294.78	302.87	274.6	383.09	352.94	-0.0783218	0.447722	0.891731	IFNGR1	ensembl_havana	protein_coding	19.2683	20.1793	27.513	23.6099	28.1076	21.919	22.8769	19.659	-0.149418	0.129272	0.598502	TRUE
ENSG00000028137	NM_001066.2	TNFRSF1B	66.1	135.72	114.86	94.87	139.45	182.41	111.88	169.52	0.274875	0.045804	0.324276	TNFRSF1B	ensembl_havana	protein_coding	17.5912	17.0963	10.9677	16.5933	8.65392	10.6403	6.95769	11.3872	0.351536	0.0471375	0.460215	TRUE
ENSG00000028277	NM_002698.2	POU2F2	177.63	222.08	198.03	203.3	191.74	162.8	166.12	226.49	0.107301	0.386626	0.884763	POU2F2	ensembl_havana	protein_coding	7.52843	10.6101	13.4987	13.4169	6.68392	9.85999	8.96151	12.73	0.402226	0.0213312	0.367931	TRUE
ENSG00000030419	NM_016260.2	IKZF2	185.9	64.16	178.23	64.38	124.2	56.88	133.91	41.69	-0.936959	5.93494e-12	1.06829e-09	IKZF2	ensembl_havana	protein_coding	7.5657	1.84176	12.1395	2.74974	9.85	2.55367	10.7983	2.41709	-2.01124	2.54283e-06	0.00619433	TRUE
ENSG00000038945	NM_002445.3	MSR1	16.52	17.27	13.86	10.16	19.61	19.61	10.17	6.95	-0.0450112	0.708001	NA	MSR1	ensembl_havana	protein_coding	0.0372695	0	0.0468706	0	0	0.0354676	0	0	NA	NA	NA	NA
ENSG00000039537	NM_000065.2	C6	95.01	81.43	95.06	135.53	91.51	92.19	79.67	56.97	-0.0152368	0.913338	0.993358	C6	ensembl_havana	protein_coding	0	0	0	0	0	0	0	0	NA	NA	NA	NA
ENSG00000043462	NM_005565.3	LCP2	3044.56	2929.02	3152.7	2971.51	3630.04	3510.91	3535.95	3432.16	-0.055358	0.355826	0.860229	LCP2	ensembl_havana	protein_coding	383.056	402.905	419.492	398.001	390.728	325.912	374.602	395.489	-0.0111286	0.852496	0.963103	TRUE
ENSG00000048462	NM_001192.2	TNFRSF17	20.66	24.68	23.76	67.77	34.86	29.42	15.26	18.06	0.160753	0.231942	NA	TNFRSF17	ensembl_havana	protein_coding	0	0	0	0	0.0351785	0.0354676	0	0	NA	NA	NA	NA
ENSG00000049249	NM_001561.4	TNFRSF9	12.39	7.4	19.8	30.49	15.25	27.46	15.26	13.9	0.0685522	0.579487	NA	TNFRSF9	ensembl_havana	protein_coding	0.186347	0.0400382	0	0	0.422142	0.0354676	0	0.107426	NA	NA	NA	NA
ENSG00000049768	NM_014009.3	FOXP3	33.05	37.01	11.88	40.66	45.76	29.42	30.51	27.79	0.0606816	0.650741	NA	FOXP3	ensembl_havana	protein_coding	0.540408	0.640613	0.374965	0.568913	1.07295	1.24137	0.640108	0.590844	NA	NA	NA	NA
ENSG00000056558	NM_005658.3	TRAF1	185.9	227.02	227.74	247.34	261.47	280.48	247.48	333.49	0.189101	0.0938617	0.496915	TRAF1	ensembl_havana	protein_coding	9.39191	10.6502	8.7648	13.9858	8.30211	9.07971	7.18034	11.3335	0.422935	0.0154973	0.33767	TRUE
ENSG00000057657	NM_001198.3	PRDM1	113.6	143.12	97.04	125.37	178.67	225.56	59.33	61.14	0.198804	0.130358	0.56541	PRDM1	ensembl_havana	protein_coding	12.858	19.859	4.40583	6.40027	5.76927	7.8738	4.39726	8.9164	0.656568	0.000932572	0.103261	TRUE
ENSG00000057663	NM_004849.2	ATG5	344.94	347.93	402.01	288	418.35	417.78	369.53	427.98	-0.0501529	0.645418	0.907367	ATG5	ensembl_havana	protein_coding	24.5979	27.9467	24.8883	24.6055	21.3886	20.6776	21.6523	22.5595	0.0842239	0.326792	0.753412	FALSE
ENSG00000064012	NM_001228.4	CASP8	778.7	718.07	445.58	484.52	490.25	353.05	455.98	515.52	-0.059843	0.559681	0.907367	CASP8	ensembl_havana	protein_coding	64.029	56.534	69.9309	78.4151	126.431	88.8458	64.9571	60.105	-0.139562	0.181521	0.660769	TRUE
ENSG00000068079	NM_005533.3	IFI35	150.78	152.99	102.98	149.08	106.77	90.22	110.18	125.06	0.0854812	0.523079	0.907367	IFI35	ensembl_havana	protein_coding	3.68968	5.16493	4.96828	5.45208	8.6311	6.80979	3.78498	5.53245	0.147991	0.42745	0.812442	TRUE
ENSG00000069399	NM_005178.2	BCL3	140.45	106.11	114.86	138.92	135.09	94.15	93.23	109.77	-0.0666382	0.625613	0.907367	BCL3	ensembl_havana	protein_coding	2.31071	2.04195	1.73421	2.37047	2.42731	2.34087	2.78308	2.25595	0.00577688	0.980547	0.995106	FALSE
ENSG00000070061	NM_003640.3	IKBKAP	198.29	224.55	192.09	220.24	191.74	170.64	239.01	251.51	0.0588729	0.616789	0.907367	IKBKAP	ensembl_havana	protein_coding	108.939	101.017	150.689	153.986	158.233	125.839	133.755	119.189	-0.107457	0.1285	0.598388	FALSE
ENSG00000071054	NM_004834.3	MAP4K4	1383.89	1174.57	1447.63	1077.47	1745.3	1600.51	1588.29	1381.2	-0.227393	0.00239345	0.0430821	MAP4K4	ensembl_havana	protein_coding	423.493	377.881	382.839	313.889	395.043	287.793	331.075	296.462	-0.23149	0.00300501	0.17268	TRUE
ENSG00000071994	NM_144781.2	PDCD2	198.29	185.07	158.43	189.74	272.36	223.6	154.25	201.48	0.043622	0.724726	0.941883	PDCD2	ensembl_havana	protein_coding	26.5731	27.266	30.4659	27.7819	24.4491	31.2824	32.2281	31.6907	0.108555	0.357319	0.772891	TRUE
ENSG00000072274	NM_003234.1	TFRC	237.53	222.08	184.17	210.07	324.66	355.01	225.45	241.78	0.0653022	0.560429	0.907367	TFRC	ensembl_havana	protein_coding	50.612	50.9687	44.2927	44.8967	43.0585	38.8725	28.944	26.7853	-0.0148749	0.833375	0.960767	FALSE
ENSG00000072694	NM_001002273.1	FCGR2B	12.39	19.74	9.9	37.27	23.97	27.46	18.65	12.51	0.140944	0.257547	NA	FCGR2B	ensembl_havana	protein_coding	0.521773	0	0	0	0	0	0	0	NA	NA	NA	NA
ENSG00000072736	NM_004555.2	NFATC3	1030.69	1073.4	1015.91	1013.09	1170.07	1310.22	1078.07	1107.46	0.0595859	0.428256	0.886048	NFATC3	ensembl_havana	protein_coding	274.341	272.5	231.428	235.056	222.255	215.543	197.325	197.611	0.0284755	0.600485	0.881898	TRUE
ENSG00000073578	NM_004168.1	SDHA	421.36	315.85	332.7	342.21	318.12	409.93	266.13	245.95	-0.0233732	0.83726	0.978951	SDHA	ensembl_havana	protein_coding	318.682	351.156	291.891	315.687	375.214	370.958	292.446	286.977	0.0890019	0.135464	0.607458	FALSE
ENSG00000073756	NM_000963.1	PTGS2	6.2	9.87	9.9	10.16	15.25	19.61	11.87	16.67	0.0835782	0.470234	NA	PTGS2	ensembl_havana	protein_coding	0	0	0.0468706	0	0	0	0	0	NA	NA	NA	NA
ENSG00000073861	NM_013351.1	TBX21	33.05	49.35	29.71	23.72	30.5	23.54	27.12	25.01	-0.00392212	0.977316	NA	TBX21	ensembl_havana	protein_coding	0.0372695	0.240229	0	0.189638	0.105536	0.319208	0	0.107426	NA	NA	NA	NA
ENSG00000076604	NM_004295.2	TRAF4	80.55	56.75	99.02	105.04	200.46	162.8	139	108.38	-0.178242	0.182241	0.67936	TRAF4	ensembl_havana	protein_coding	10.8618	6.8065	5.95256	3.93498	5.62856	2.87287	3.84065	3.65249	-0.609896	0.00608557	0.225031	TRUE
ENSG00000076662	NM_002162.3	ICAM3	2303.04	2763.69	2604.15	2293.86	2577.64	2628.28	3007.08	3159.81	0.0419359	0.570519	0.907367	ICAM3	ensembl_havana	protein_coding	98.0559	101.217	137.19	136.871	95.0876	108.956	106.425	111.777	0.114805	0.139217	0.612761	TRUE
ENSG00000077150	NM_002502.2	NFKB2	501.92	407.15	413.89	342.21	586.12	619.8	425.47	422.42	-0.105313	0.28711	0.786155	NFKB2	ensembl_havana	protein_coding	58.1404	50.0478	36.4184	37.5482	40.0332	28.9416	35.5677	28.8977	-0.202639	0.048225	0.461052	TRUE
ENSG00000077238	NM_000418.2	IL4R	1047.21	1026.51	1350.59	1185.89	1669.04	1316.1	1552.7	1500.7	-0.141044	0.0676711	0.427396	IL4R	ensembl_havana	protein_coding	157.65	131.966	163.859	140.379	94.3488	86.8247	139.488	113.496	-0.189917	0.0224153	0.37196	TRUE
ENSG00000078081	NM_014398.3	LAMP3	51.64	69.09	41.59	23.72	34.86	47.07	40.68	58.36	0.0793833	0.575871	0.907367	LAMP3	ensembl_havana	protein_coding	2.42458	4.6044	3.37468	2.89197	3.55303	3.68865	2.95006	4.94161	0.417596	0.103142	0.568356	TRUE
ENSG00000078902	NM_019009.2	TOLLIP	169.37	167.8	168.33	152.47	117.66	119.65	162.73	132.01	-0.0802171	0.526448	0.907367	TOLLIP	ensembl_havana	protein_coding	2.72067	3.08295	2.95284	3.41348	4.53803	3.22755	3.17271	3.54506	-0.00252197	0.990051	0.997688	TRUE
ENSG00000079385	NM_001712.3	CEACAM1	33.05	51.82	27.72	37.27	50.11	39.23	32.21	36.13	0.0868553	0.538131	0.907367	CEACAM1	ensembl_havana	protein_coding	3.61514	4.24406	6.46597	7.96478	4.36213	6.10043	7.18034	4.8879	0.193708	0.363951	0.776241	TRUE
ENSG00000081041	NM_002089.3	CXCL2	10.33	24.68	21.78	20.33	17.43	17.65	22.04	13.9	0.0314409	0.800452	NA	CXCL2	ensembl_havana	protein_coding	0.111808	0	0.0937411	0	0	0	0	0.107426	NA	NA	NA	NA
ENSG00000081059	NM_003202.2	TCF7	9393.92	9660.59	8652.11	8921.3	10234.3	9997.28	9723	9851.84	0.0167276	0.759986	0.956942	TCF7	ensembl_havana	protein_coding	527.022	528.069	568.32	533.286	527.959	506.624	516.229	485.152	-0.0234451	0.66839	0.905964	FALSE
ENSG00000081181	NM_001172.3	ARG2	14.46	19.74	9.9	16.94	8.72	19.61	22.04	8.34	0.0502412	0.663433	NA	ARG2	ensembl_havana	protein_coding	0.505852	1.86367	1.24932	1.55827	3.0836	1.69809	1.66235	2.03821	0.150371	0.71729	0.924162	TRUE
ENSG00000081237	NM_080921.3	CD45R0	355.27	523.13	372.3	403.2	344.27	396.2	313.59	421.03	0.275784	0.00762395	0.105562	PTPRC	ensembl_havana	protein_coding	2250.98	2058.96	2801.5	2651.99	2829.38	2723.2	2375.63	2387.15	-0.0282906	0.633044	0.893036	FALSE
ENSG00000081237	NM_080921.2	PTPRC	13405.1	15237.3	12149.4	11144	10219	10011	12843.7	13006.1	0.0119294	0.848245	0.978951	PTPRC	ensembl_havana	protein_coding	2250.98	2058.96	2801.5	2651.99	2829.38	2723.2	2375.63	2387.15	-0.0282906	0.633044	0.893036	FALSE
ENSG00000081237	NM_002838.4	CD45RA	2771.91	2896.94	2542.76	2287.08	2769.38	2451.76	3208.79	3002.8	-0.0845746	0.203468	0.718122	PTPRC	ensembl_havana	protein_coding	2250.98	2058.96	2801.5	2651.99	2829.38	2723.2	2375.63	2387.15	-0.0282906	0.633044	0.893036	TRUE
ENSG00000082512	NM_004619.3	TRAF5	214.81	227.02	162.39	135.53	217.89	219.68	240.7	289.02	0.0286157	0.809556	0.97814	TRAF5	ensembl_havana	protein_coding	24.0388	24.3032	22.9197	26.9285	21.5296	23.2668	18.8136	16.114	0.0943557	0.381777	0.78548	TRUE
ENSG00000083457	NM_002208.4	ITGAE	175.57	217.15	200.01	237.18	326.83	231.45	271.21	264.01	-0.00605645	0.96043	0.998643	ITGAE	ensembl_havana	protein_coding	8.4229	8.40805	8.29611	6.379	4.85463	5.21372	6.01145	5.53245	-0.0619007	0.682172	0.91056	TRUE
ENSG00000085063	NM_000611.4	CD59	394.51	537.93	390.13	409.98	418.35	480.54	403.43	415.47	0.16494	0.0991957	0.502964	CD59	ensembl_havana	protein_coding	28.8838	25.104	35.1061	32.9969	26.2783	30.9277	26.4949	28.1456	0.0476618	0.670662	0.906552	TRUE
ENSG00000085117	NM_002231.3	CD82	57.83	64.16	59.41	60.99	61.01	60.8	76.28	75.04	0.0233047	0.869372	0.978951	CD82	ensembl_havana	protein_coding	18.3366	12.4515	19.8251	17.6363	15.162	14.2225	19.1472	13.4822	-0.28154	0.0573495	0.480411	FALSE
ENSG00000085563	NM_000927.3	ABCB1	117.73	108.57	144.56	142.31	139.45	115.72	179.68	162.58	-0.098673	0.440036	0.891731	ABCB1	ensembl_havana	protein_coding	22.8366	16.0553	44.2405	37.4534	33.0631	22.9243	32.0585	22.4915	-0.392987	0.00195693	0.143094	TRUE
ENSG00000085978	NM_198890.2	ATG16L1	204.49	177.67	217.84	227.01	374.77	362.86	311.9	375.18	0.0222668	0.841434	0.978951	ATG16L1	ensembl_havana	protein_coding	65.3335	59.9773	59.5256	53.0511	42.8474	38.7306	46.4218	44.0984	-0.0950001	0.186388	0.664117	FALSE
ENSG00000086548	NM_002483.4	CEACAM6	12.39	32.08	27.72	47.44	19.61	23.54	8.48	13.9	0.239156	0.0698228	NA	CEACAM6	ensembl_havana	protein_coding	0	0	0	0	0	0	0	0	NA	NA	NA	NA
ENSG00000087088	NM_138761.3	BAX	561.82	602.09	647.57	586.17	980.5	855.17	689.9	686.43	-0.0587451	0.498883	0.893658	BAX	ensembl_havana	protein_coding	8.64652	9.64924	8.85853	7.86996	5.5582	6.95165	7.40298	8.1107	0.145238	0.325834	0.752616	FALSE
ENSG00000087302	NM_016039.2	C14orf166	1834.17	2023.42	1974.4	1711.07	1991.51	1986.9	1773.06	1741.09	-0.0217392	0.765554	0.956942	C14orf166	ensembl_havana	protein_coding	113.001	104.82	84.8358	86.7592	84.8154	86.8956	86.053	72.5665	-0.0298256	0.71177	0.921827	TRUE
ENSG00000089692	NM_002286.5	LAG3	22.72	37.01	13.86	44.05	37.04	39.23	15.26	26.4	0.254219	0.0612636	NA	LAG3	ensembl_havana	protein_coding	0.372695	0.400382	0.0937411	0.379275	0	0.319208	0.222646	0.107426	NA	NA	NA	NA
ENSG00000090339	NM_000201.2	ICAM1	14.46	37.01	43.57	47.44	19.61	33.34	30.51	45.85	0.239761	0.0846572	NA	ICAM1	ensembl_havana	protein_coding	0.298156	0.440421	0.749929	0.853368	0.211071	0.638417	0.556616	0.751984	NA	NA	NA	NA
ENSG00000090376	NM_007199.1	IRAK3	12.39	14.81	21.78	16.94	17.43	7.85	8.48	15.28	-0.0183376	0.875399	NA	IRAK3	ensembl_havana	protein_coding	0	0	0	0.0474094	0	0	0	0.107426	NA	NA	NA	NA
ENSG00000090659	NM_021155.2	CD209	43.38	22.21	21.78	40.66	21.79	35.31	16.95	18.06	0.0521725	0.694467	NA	CD209	ensembl_havana	protein_coding	0	0.560537	0	0	0	0	0.0556616	0.107426	NA	NA	NA	NA
ENSG00000091409	NM_000210.1	ITGA6	2431.1	2166.54	2786.34	2137.99	2355.39	1647.58	2476.52	1935.63	-0.330217	3.73666e-06	0.000250499	ITGA6	ensembl_havana	protein_coding	903.672	750.635	1042.06	806.947	1229.78	894.479	1147.06	969.493	-0.29876	0.000387692	0.0674584	TRUE
ENSG00000095585	NM_013314.2	BLNK	10.33	19.74	19.8	30.49	17.43	11.77	16.95	19.45	0.0846589	0.499588	NA	BLNK	ensembl_havana	protein_coding	0.0186347	0	0	0.0474094	0.0636179	0	0.111323	0.0693252	NA	NA	NA	NA
ENSG00000096060	NM_001145775.1	FKBP5	2360.87	2813.04	1714.97	1568.77	2649.54	2824.42	1464.55	1638.27	0.0892295	0.225417	0.747304	FKBP5	ensembl_havana	protein_coding	267.893	282.721	170.893	170.057	269.045	248.592	151.177	160.012	0.0443647	0.416292	0.80457	TRUE
ENSG00000096968	NM_004972.2	JAK2	208.62	194.94	144.56	159.25	128.55	152.99	118.66	147.29	0.101456	0.420439	0.884763	JAK2	ensembl_havana	protein_coding	15.8768	21.7808	12.5145	16.6881	24.3435	18.0885	16.6428	19.2293	0.158543	0.299393	0.737285	TRUE
ENSG00000096996	NM_005535.1	IL12RB1	144.59	123.38	99.02	118.59	124.2	162.8	101.71	100.05	0.0677819	0.61174	0.907367	IL12RB1	ensembl_havana	protein_coding	32.6853	29.6683	31.1755	36.7422	24.6953	29.7573	32.4507	32.4508	0.128198	0.261875	0.711344	TRUE
ENSG00000097007	NM_005157.3	ABL1	177.63	135.72	152.49	115.2	183.03	168.68	191.54	180.64	-0.179861	0.14908	0.59562	ABL1	ensembl_havana	protein_coding	24.7842	21.4605	20.0606	19.8171	21.8459	19.3299	18.1457	16.8659	-0.0966794	0.304451	0.740465	TRUE
ENSG00000100030	NM_138957.2	MAPK1	1102.98	1152.36	1176.32	1077.47	987.04	992.47	1054.34	1125.53	0.00878133	0.908975	0.993358	MAPK1	ensembl_havana	protein_coding	32.8344	34.8733	41.9023	36.8371	38.1687	37.1703	34.2319	41.3054	0.0642189	0.480733	0.839594	TRUE
ENSG00000100219	NM_005080.2	XBP1	555.62	520.66	879.27	850.45	958.71	917.94	900.09	926.82	-0.0357405	0.657384	0.910224	XBP1	ensembl_havana	protein_coding	43.4562	39.1574	40.7305	40.061	22.5494	19.7909	34.3988	38.4586	-0.0241916	0.77773	0.942974	TRUE
ENSG00000100311	NM_033016.2	PDGFB	30.98	71.56	31.69	64.38	93.69	74.53	74.58	59.75	0.141138	0.321725	0.832474	PDGFB	ensembl_havana	protein_coding	0.111808	0.200191	0.093741	0.189637	0.351785	0.744819	0	0.0537131	NA	NA	NA	NA
ENSG00000100365	NM_000631.4	NCF4	12.39	29.61	27.72	27.11	37.04	31.38	18.65	20.84	0.0698798	0.599639	NA	NCF4	ensembl_havana	protein_coding	1.22989	0.480459	0.374965	0.0948188	0	0.283741	0.890585	0.107426	NA	NA	NA	NA
ENSG00000100368	NM_000395.2	CSF2RB	8.26	9.87	13.86	13.55	4.36	11.77	5.09	13.9	0.118279	0.26647	NA	CSF2RB	ensembl_havana	protein_coding	0	0	0	0.0948188	0	0	0	0	NA	NA	NA	NA
ENSG00000100385	NM_000878.2	IL2RB	78.49	128.31	112.88	132.14	95.87	188.29	74.58	112.55	0.413429	0.00222462	0.0421507	IL2RB	ensembl_havana	protein_coding	4.54275	5.88562	3.84338	5.40467	2.67228	6.19769	3.33781	5.78009	0.741104	0.00708443	0.24135	TRUE
ENSG00000100448	NM_001911.2	CTSG	6.2	19.74	19.8	20.33	17.43	15.69	8.48	12.51	0.103109	0.383808	NA	CTSG	ensembl_havana	protein_coding	0	0	0	0	0	0	0	0	NA	NA	NA	NA
ENSG00000100453	NM_004131.3	GZMB	43.38	41.95	29.71	74.54	47.94	37.27	47.46	37.52	0.0661285	0.637928	0.907367	GZMB	ensembl_havana	protein_coding	0	0	0	0	0	0.602949	0.111323	0	NA	NA	NA	NA
ENSG00000100804	NM_001130725.1	PSMB5	318.09	335.59	297.05	264.28	311.58	323.63	364.44	344.61	-0.0228832	0.827252	0.978951	PSMB5	ensembl_havana	protein_coding	7.26754	6.96665	7.45242	7.53809	9.0057	6.59698	4.95388	4.78047	-0.1219	0.390183	0.788916	TRUE
ENSG00000100906	NM_020529.1	NFKBIA	3934.79	3605.14	5131.06	4384.41	13385	10689.6	4046.17	3933.79	-0.172436	0.00680995	0.0980633	NFKBIA	ensembl_havana	protein_coding	1289.94	1096.85	486.844	419.905	500.273	459.625	569.529	506.622	-0.148759	0.0369442	0.430192	TRUE
ENSG00000101017	NM_001250.4	CD40	45.44	74.03	29.71	91.48	56.65	54.92	37.29	90.32	0.406503	0.00437794	0.0685243	CD40	ensembl_havana	protein_coding	2.83248	4.56436	2.71849	6.54248	3.48267	7.41274	3.67366	4.29705	0.920735	0.0025136	0.159885	TRUE
ENSG00000101096	NM_012340.3	NFATC2	755.98	745.21	706.98	758.97	769.15	825.75	759.4	849.01	0.0789274	0.336078	0.846069	NFATC2	ensembl_havana	protein_coding	84.0426	105.301	115.583	109.184	75.0357	93.1732	91.1739	106.137	0.229517	0.0275582	0.402345	TRUE
ENSG00000101916	NM_016610.2	TLR8	26.85	29.61	17.82	57.6	19.61	35.31	16.95	26.4	0.280399	0.038633	NA	TLR8	ensembl_havana	protein_coding	0	0	0.0937411	0	0.0351785	0	0.222646	0	NA	NA	NA	NA
ENSG00000102245	NM_000074.2	CD40LG	919.15	762.48	901.05	765.75	1067.66	988.55	1362.85	1231.13	-0.173976	0.0240901	0.211523	CD40LG	ensembl_havana	protein_coding	66.228	66.2231	82.8202	74.6698	67.1558	52.6338	56.9975	57.097	-0.0938565	0.203561	0.677728	TRUE
ENSG00000102524	NM_006573.4	TNFSF13B	61.97	56.75	37.63	60.99	56.65	31.38	42.38	52.8	0.00685461	0.961542	0.998643	TNFSF13B	ensembl_havana	protein_coding	0.633582	0.160409	0.797525	0.901491	0.952573	1.09368	0.89098	0.805697	NA	NA	NA	NA
ENSG00000102962	NM_002990.3	CCL22	18.59	22.21	15.84	20.33	23.97	19.61	20.34	20.84	0.0225795	0.862567	NA	CCL22	ensembl_havana	protein_coding	0	0	0	0	0	0	0	0	NA	NA	NA	NA
ENSG00000103035	NM_002811.3	PSMD7	921.22	915.47	1004.03	931.77	1355.27	1178.8	1003.49	1039.38	-0.0624116	0.425178	0.884763	PSMD7	ensembl_havana	protein_coding	78.3768	67.5324	59.4358	53.9422	57.3053	51.0785	52.9341	46.2719	-0.143483	0.0640816	0.500362	TRUE
ENSG00000103490	NM_013258.3	PYCARD	59.9	56.75	53.47	64.38	39.22	66.69	54.24	68.09	0.166159	0.244564	0.768349	PYCARD	ensembl_havana	protein_coding	3.31698	5.24501	5.15576	3.50829	4.29178	6.66789	5.23219	5.80101	0.332155	0.181037	0.660393	TRUE
ENSG00000103522	NM_021798.2	IL21R	142.52	157.93	122.78	105.04	152.52	174.57	177.98	158.41	-0.00760528	0.952521	0.998643	IL21R	ensembl_havana	protein_coding	22.7995	19.5387	21.8886	17.004	18.5039	14.6683	14.9443	16.0065	-0.190611	0.096429	0.553805	TRUE
ENSG00000103855	NM_001024736.1	CD276	37.18	32.08	33.67	74.54	30.5	43.15	35.6	27.79	0.125956	0.367625	0.876457	CD276	ensembl_havana	protein_coding	0	0	0	0.0474094	0	0.035502	0	0	NA	NA	NA	NA
ENSG00000104365	NM_001556.1	IKBKB	167.31	148.05	201.99	196.52	241.86	223.6	211.89	227.88	-0.0402512	0.732791	0.948938	IKBKB	ensembl_havana	protein_coding	61.5692	59.6169	63.4627	64.7612	57.4465	50.4704	50.0954	52.1017	-0.00577691	0.931235	0.980804	TRUE
ENSG00000104432	NM_000880.2	IL7	16.52	24.68	25.74	10.16	17.43	9.81	5.09	6.95	-0.0672343	0.562755	NA	IL7	ensembl_havana	protein_coding	0	0	0	0	0	0.0709352	0	0	NA	NA	NA	NA
ENSG00000104814	NM_007181.3	MAP4K1	353.2	345.46	366.36	369.32	431.42	358.94	427.16	473.83	-0.0274501	0.787624	0.97334	MAP4K1	ensembl_havana	protein_coding	73.1973	66.9039	65.3376	76.4239	61.4569	54.9393	58.8348	62.0387	0.0322901	0.697544	0.916842	FALSE
ENSG00000104856	NM_006509.2	RELB	76.42	76.5	89.12	88.09	115.48	109.84	111.88	104.22	-0.0320884	0.813405	0.97814	RELB	ensembl_havana	protein_coding	17.5167	14.2936	11.3427	12.6109	11.3979	8.61863	9.01717	8.00326	-0.161346	0.224618	0.685377	TRUE
ENSG00000104870	NM_004107.4	FCGRT	694.01	518.19	421.81	355.77	573.05	539.39	591.58	479.39	-0.233555	0.0126311	0.161107	FCGRT	ensembl_havana	protein_coding	11.4417	11.2107	14.3424	9.15	17.5893	12.4137	10.5757	8.5941	-0.330519	0.0276016	0.402345	TRUE
ENSG00000104904	NM_004152.2	OAZ1	3059.01	3637.22	3079.43	2985.06	3179.01	3032.33	3361.35	3618.36	0.0573368	0.406552	0.884763	OAZ1	ensembl_havana	protein_coding	123.341	122.716	124.617	122.764	105.142	115.542	106.682	107.003	0.0660085	0.360435	0.77452	TRUE
ENSG00000104972	NM_001081637.1	LILRB1	24.79	29.61	25.74	23.72	15.25	23.54	18.65	26.4	0.0973137	0.466863	NA	LILRB1	ensembl_havana	protein_coding	0	0	0	0	0	0	0.0417462	0	NA	NA	NA	NA
ENSG00000104974	NM_006863.1	LILRA1	26.85	19.74	13.86	23.72	17.43	13.73	10.17	12.51	0.0199095	0.872891	NA	LILRA1	ensembl_havana	protein_coding	0	0	0	0.035557	0	0	0	0	NA	NA	NA	NA
ENSG00000105220	NM_000175.2	GPI	563.88	587.28	544.59	576	760.44	727.68	576.33	583.61	0.0202595	0.815116	0.97814	GPI	ensembl_havana	protein_coding	314.368	310.777	269.6	259.282	271.494	294.523	267.379	260.984	0.0394589	0.562714	0.869227	TRUE
ENSG00000105246	NM_005755.2	EBI3	10.33	17.27	15.84	20.33	13.07	11.77	8.48	8.34	0.0567215	0.627033	NA	EBI3	ensembl_havana	protein_coding	0	0	0	0	0	0	0	0	NA	NA	NA	NA
ENSG00000105329	NM_000660.3	TGFB1	1402.48	1450.94	1711.01	1565.38	1679.93	1612.27	1620.5	1546.56	-0.0484874	0.487975	0.891731	TGFB1	ensembl_havana	protein_coding	115.466	108.112	125.527	114.31	93.4887	99.8062	108.428	123.703	0.0465988	0.571229	0.871876	FALSE
ENSG00000105369	NM_001783.3	CD79A	123.93	69.09	99.02	115.2	111.12	84.34	98.31	73.65	-0.213186	0.126207	0.554079	CD79A	ensembl_havana	protein_coding	1.63986	2.42231	2.17948	1.37487	3.37714	2.69554	4.3416	2.41709	-0.26397	0.350185	0.768883	TRUE
ENSG00000105371	NM_001039132.1	ICAM4	26.85	39.48	27.72	33.88	39.22	31.38	25.43	19.45	0.013942	0.919461	NA	ICAM4	ensembl_havana	protein_coding	0.186347	0.280268	0	0.0474094	0	0.283741	0.111323	0.161139	NA	NA	NA	NA
ENSG00000105376	NM_003259.3	ICAM5	14.46	7.4	33.67	37.27	23.97	27.46	13.56	19.45	0.00986376	0.939721	NA	ICAM5	ensembl_havana	protein_coding	0	0	0	0	0	0.0354676	0	0	NA	NA	NA	NA
ENSG00000105397	NM_003331.3	TYK2	297.43	236.89	251.5	284.61	198.28	192.22	225.45	283.47	0.027707	0.814477	0.97814	TYK2	ensembl_havana	protein_coding	29.6027	26.5053	36.8871	40.6298	43.6565	30.2893	33.6196	35.9341	-0.0924498	0.418464	0.805566	FALSE
ENSG00000105609	NM_001081442.1	LILRB5	33.05	46.88	33.67	37.27	34.86	54.92	25.43	26.4	0.14972	0.288482	0.786155	LILRB5	ensembl_havana	protein_coding	0.0186347	0.0210305	0	0	0	0	0.0278308	0	NA	NA	NA	NA
ENSG00000105639	NM_000215.2	JAK3	1299.2	1241.19	1011.95	908.05	1069.84	1080.73	883.14	840.67	-0.0636807	0.402932	0.884763	JAK3	ensembl_havana	protein_coding	321.226	319.185	315.861	294.697	378.543	377.198	324.173	329.1	0.0132215	0.818619	0.954626	FALSE
ENSG00000105697	NM_021175.2	HAMP	37.18	24.68	39.61	50.82	32.68	35.31	18.65	20.84	0.00640946	0.963272	NA	HAMP	ensembl_havana	protein_coding	0.596312	0.0400382	0.0468706	0.284456	0.105856	0.461079	0.111323	0.698271	NA	NA	NA	NA
ENSG00000106100	NM_006092.1	NOD1	80.55	148.05	91.1	111.81	119.84	119.65	88.14	94.49	0.200709	0.144234	0.59005	NOD1	ensembl_havana	protein_coding	10.9572	9.40898	12.5144	11.5205	18.0817	12.8393	9.79645	11.3335	-0.163284	0.224303	0.685377	FALSE
ENSG00000106144	NM_032982.2	CASP2	423.43	399.75	350.52	274.45	320.3	323.63	471.23	429.37	-0.116415	0.254627	0.768349	CASP2	ensembl_havana	protein_coding	51.7301	41.7999	71.0089	56.275	66.5963	65.9887	53.769	45.9787	-0.169819	0.0980744	0.557158	TRUE
ENSG00000106178	NM_002991.2	CCL24	14.46	19.74	21.78	40.66	28.33	19.61	16.95	19.45	0.0853838	0.514415	NA	CCL24	ensembl_havana	protein_coding	0	0	0	0	0	0	0	0	NA	NA	NA	NA
ENSG00000106546	NM_001621.3	AHR	357.33	478.71	556.48	430.31	479.36	541.35	359.36	322.37	0.0148566	0.892621	0.986571	AHR	ensembl_havana	protein_coding	63.3552	57.1346	48.5578	37.2164	49.4258	44.0881	62.4979	56.2348	-0.169115	0.0520495	0.469553	FALSE
ENSG00000106799	NM_004612.2	TGFBR1	196.22	160.39	200.01	166.02	222.25	231.45	232.23	218.16	-0.111888	0.346001	0.857017	TGFBR1	ensembl_havana	protein_coding	59.1841	61.7388	72.087	67.1317	64.1655	49.3355	67.6845	54.7337	-0.141032	0.102919	0.568356	TRUE
ENSG00000106804	NM_001735.2	C5	20.66	24.68	25.74	47.44	23.97	15.69	15.26	20.84	0.0935688	0.480256	NA	C5	ensembl_havana	protein_coding	6.48489	6.00574	7.92113	7.01659	9.18159	9.1861	6.06711	7.06059	0.0210773	0.877229	0.967129	TRUE
ENSG00000106952	NM_001244.3	TNFSF8	342.87	318.32	350.52	365.93	793.12	925.78	305.12	293.19	0.0347636	0.722554	0.941883	TNFSF8	ensembl_havana	protein_coding	37.4186	35.8743	12.5144	12.9902	15.3027	15.2511	14.2494	16.2751	0.0474004	0.623086	0.890812	TRUE
ENSG00000107485	NM_001002295.1	GATA3	84.69	76.5	81.19	118.59	76.26	86.3	69.5	73.65	0.103199	0.460447	0.891731	GATA3	ensembl_havana	protein_coding	98.4287	87.9642	123.504	97.9001	92.0974	89.3428	76.5903	86.2097	-0.0660362	0.47823	0.838667	FALSE
ENSG00000107562	NM_000609.5	CXCL12	26.85	14.81	23.76	40.66	17.43	11.77	15.26	18.06	-0.00102093	0.993635	NA	CXCL12	ensembl_havana	protein_coding	0	0	0	0	0	0	0	0	NA	NA	NA	NA
ENSG00000108298	NM_000981.3	RPL19	51951.6	62908.6	60873.7	54205.5	70888.2	70881.2	55214	60581.2	0.0568563	0.403187	0.884763	RPL19	ensembl_havana	protein_coding	6244.45	6129.83	5008.59	4976.68	4644.1	5325.6	5261.91	5071.22	0.0625707	0.418779	0.805676	TRUE
ENSG00000108561	NM_001212.3	C1QBP	1681.32	1907.44	1552.59	1199.45	1553.55	1569.12	1496.76	1613.26	-0.0135122	0.873022	0.97909	C1QBP	ensembl_havana	protein_coding	47.9658	48.2461	39.5588	41.6728	42.3901	46.1788	37.4602	36.7935	0.0878252	0.285556	0.728142	FALSE
ENSG00000108622	NM_000873.3	ICAM2	570.08	592.22	431.71	450.64	494.61	517.81	718.72	778.14	0.0668677	0.447149	0.891731	ICAM2	ensembl_havana	protein_coding	15.12	17.6782	31.8466	31.1135	25.0822	25.6836	17.5539	18.9932	0.114483	0.21292	0.681918	TRUE
ENSG00000108688	NM_006273.2	CCL7	43.38	59.22	29.71	64.38	50.11	58.84	54.24	33.35	0.1183	0.403659	0.884763	CCL7	ensembl_havana	protein_coding	0	0	0	0	0	0	0	0	NA	NA	NA	NA
ENSG00000108691	NM_002982.3	CCL2	20.66	14.81	21.78	33.88	21.79	21.58	15.26	11.12	-0.00179455	0.988884	NA	CCL2	ensembl_havana	protein_coding	0	0	0	0	0	0	0	0	NA	NA	NA	NA
ENSG00000108700	NM_005623.2	CCL8	57.83	78.96	71.29	54.21	67.55	80.42	55.94	68.09	0.0800625	0.573444	0.907367	CCL8	ensembl_havana	protein_coding	0	0	0	0	0	0	0	0	NA	NA	NA	NA
ENSG00000109072	NM_000638.3	VTN	16.52	14.81	11.88	20.33	17.43	19.61	22.04	9.73	-0.0165544	0.891947	NA	VTN	ensembl_havana	protein_coding	1.33367	1.11185	0.515236	0.3499	0.825169	1.26343	0.383871	0.793049	NA	NA	NA	NA
ENSG00000109320	NM_003998.2	NFKB1	235.47	251.69	247.54	203.3	335.55	349.13	291.55	244.56	-0.0752107	0.503377	0.893658	NFKB1	ensembl_havana	protein_coding	205.467	201.753	160.86	155.218	149.509	125.555	120.006	123.487	-0.0395771	0.501312	0.848997	TRUE
ENSG00000109471	NM_000586.2	IL2	8.26	22.21	5.94	10.16	39.22	15.69	10.17	5.56	-0.02264	0.840392	NA	IL2	ensembl_havana	protein_coding	1.04355	0.240229	0.187482	0.331866	0.633213	0.212806	0.222646	0.214853	NA	NA	NA	NA
ENSG00000109743	NM_004334.2	BST1	37.18	34.55	19.8	30.49	39.22	35.31	18.65	16.67	0.0131548	0.923812	NA	BST1	ensembl_havana	protein_coding	1.37897	0.560535	0.374965	0.900781	0.809106	0.390215	0.445292	0.537131	NA	NA	NA	NA
ENSG00000109861	NM_001814.4	CTSC	615.52	609.49	247.54	243.96	455.39	460.93	500.05	504.4	-0.0014321	0.987863	0.998643	CTSC	ensembl_havana	protein_coding	37.4186	37.8762	49.6828	49.8747	56.6115	47.5929	22.5013	23.701	-0.0179039	0.810365	0.950985	TRUE
ENSG00000109906	NM_006006.4	ZBTB16	90.88	86.37	63.37	64.38	172.13	235.37	11.87	45.85	0.218164	0.12551	0.554079	ZBTB16	ensembl_havana	protein_coding	50.7391	67.5846	5.58081	10.0034	22.1291	36.2476	17.076	29.5442	0.649183	0.00034087	0.0664482	TRUE
ENSG00000109956	NM_018644.3	B3GAT1	20.66	27.14	19.8	40.66	30.5	31.38	15.26	18.06	0.143983	0.284713	NA	B3GAT1	ensembl_havana	protein_coding	0	0	0	0.0474094	0	0.0354676	0	0	NA	NA	NA	NA
ENSG00000110324	NM_001558.2	IL10RA	733.25	964.82	580.24	667.49	906.42	1051.31	1045.87	1415.94	0.287235	0.0004075	0.0104786	IL10RA	ensembl_havana	protein_coding	267.669	300.968	363.059	426.068	256.627	307.185	175.278	209.159	0.264522	0.0019288	0.143094	TRUE
ENSG00000110448	NM_014207.2	CD5	1468.57	1697.7	1843.7	1697.52	2041.63	1975.13	2035.8	1974.54	-0.00153153	0.983284	0.998643	CD5	ensembl_havana	protein_coding	169.427	170.683	197.466	176.932	141.488	149.957	179.007	170.647	0.00355363	0.95989	0.98879	FALSE
ENSG00000110651	NM_004356.3	CD81	1220.71	1700.16	1200.09	1209.61	1614.56	1661.31	1479.81	1575.74	0.140881	0.0875761	0.480744	CD81	ensembl_havana	protein_coding	130.63	127.001	121.114	119.709	102.334	134.28	97.909	109.199	0.16097	0.138201	0.611436	TRUE
ENSG00000110876	NM_003006.3	SELPLG	119.8	98.7	134.66	105.04	98.05	115.72	83.06	120.89	0.0184445	0.893395	0.986571	SELPLG	ensembl_havana	protein_coding	397.479	455.795	787.193	747.268	558.424	642.495	561.068	551.902	0.111298	0.165215	0.642708	TRUE
ENSG00000110944	NM_016584.2	IL23A	121.86	118.44	146.55	121.98	154.7	105.92	103.4	129.23	-0.0936803	0.485832	0.891731	IL23A	ensembl	protein_coding	3.35425	3.44329	2.8591	2.22824	3.02535	1.24137	2.44911	2.36338	-0.33636	0.224698	0.685377	TRUE
ENSG00000111321	NM_002342.1	LTBR	26.85	29.61	31.69	13.55	30.5	21.58	10.17	19.45	-0.0562453	0.663269	NA	LTBR	ensembl_havana	protein_coding	0.260886	0.0400382	0.0937411	0.142228	0	0.248273	0	0.161211	NA	NA	NA	NA
ENSG00000111348	NM_001175.4	ARHGDIB	6991.74	7200.41	7362.91	6519.02	9358.36	8655.68	8105.89	8402.55	-0.0460629	0.454683	0.891731	ARHGDIB	ensembl_havana	protein_coding	376.757	374.117	405.758	389.42	355.584	344.142	361.745	352.573	-0.00236898	0.964665	0.989609	TRUE
ENSG00000111536	NM_018402.1	IL26	22.72	24.68	33.67	44.05	58.83	41.19	33.9	37.52	0.00316174	0.982091	0.998643	IL26	ensembl_havana	protein_coding	0	0	0	0	0.0351785	0	0.0556616	0	NA	NA	NA	NA
ENSG00000111537	NM_000619.2	IFNG	14.46	14.81	9.9	16.94	15.25	9.81	11.87	9.73	0.00428822	0.970455	NA	IFNG	ensembl_havana	protein_coding	0	0.0800765	0.0468706	0	0.070357	0.0709352	0.111323	0.107426	NA	NA	NA	NA
ENSG00000111640	NM_002046.3	GAPDH	3550.6	4784.64	4354.77	3994.76	4172.59	4040.49	3919.04	4482.65	0.103574	0.191002	0.694552	GAPDH	ensembl_havana	protein_coding	210.312	209.36	208.152	217.419	183.138	218.622	212.516	211.468	0.113742	0.176676	0.656489	TRUE
ENSG00000111679	NM_002831.5	PTPN6	747.71	873.52	613.91	718.31	784.4	821.83	823.81	1036.6	0.193446	0.0195367	0.199563	PTPN6	ensembl_havana	protein_coding	122.095	120.115	137.167	157.067	103.179	125.555	92.2034	105.09	0.196972	0.0381305	0.434083	TRUE
ENSG00000111729	NM_194448.2	CLEC4A	49.57	51.82	57.43	37.27	47.94	41.19	33.9	44.47	-0.0515598	0.717365	0.941883	CLEC4A	ensembl_havana	protein_coding	0.447234	0.600573	1.03115	1.5171	2.11071	1.06403	0.556616	0.375992	NA	NA	NA	NA
ENSG00000111732	NM_020661.1	AICDA	10.33	17.27	19.8	13.55	21.79	7.85	15.26	12.51	-0.0768308	0.513859	NA	AICDA	ensembl_havana	protein_coding	0.0372695	0	0	0	0	0	0	0	NA	NA	NA	NA
ENSG00000111796	NM_002258.2	KLRB1	14.46	59.22	41.59	47.44	34.86	27.46	42.38	50.02	0.166493	0.224323	0.747304	KLRB1	ensembl_havana	protein_coding	0.819929	1.8818	1.82795	2.65493	1.54785	2.69554	1.22455	1.39654	0.752408	0.0218926	0.369362	TRUE
ENSG00000112062	NM_001315.1	MAPK14	619.65	690.92	520.83	491.3	427.06	415.82	488.18	518.3	0.0284649	0.75777	0.956942	MAPK14	ensembl_havana	protein_coding	16.4358	20.0992	25.6851	27.8293	29.0222	29.8283	21.541	17.8327	0.103014	0.339044	0.761642	TRUE
ENSG00000112115	NM_002190.2	IL17A	20.66	29.61	7.92	10.16	17.43	7.85	10.17	16.67	0.0406032	0.731862	NA	IL17A	ensembl_havana	protein_coding	0	0	0	0	0	0	0	0	NA	NA	NA	NA
ENSG00000112116	NM_052872.3	IL17F	47.51	54.29	51.49	74.54	80.62	47.07	55.94	56.97	-0.00556554	0.96893	0.998643	IL17F	ensembl_havana	protein_coding	0	0	0	0	0	0	0	0	NA	NA	NA	NA
ENSG00000112149	NM_004233.3	CD83	152.85	140.65	207.94	155.86	318.12	221.64	111.88	76.42	-0.29899	0.0162102	0.182365	CD83	ensembl_havana	protein_coding	5.51588	6.68639	2.34353	3.12902	6.0507	4.46892	6.67939	3.65249	-0.13075	0.567034	0.871317	TRUE
ENSG00000112486	NM_031409.2	CCR6	28.92	34.55	35.65	37.27	26.15	23.54	25.43	23.62	0.0160896	0.907553	NA	CCR6	ensembl_havana	protein_coding	0.115482	0	0	0	0	0	0	0	NA	NA	NA	NA
ENSG00000112493	NM_003190.4	TAPBP	1241.37	1297.95	1204.05	1172.34	1547.02	1451.44	1298.43	1304.78	-0.0140576	0.845562	0.978951	TAPBP	ensembl_havana	protein_coding	6.07795	7.81942	0.0307521	0.0177006	0.0399635	0.128983	0.0292769	0.0327003	0.352442	0.18305	0.66236	FALSE
ENSG00000112576	NM_001760.2	CCND3	1619.36	1547.17	1346.63	1409.52	2841.28	2473.33	1839.17	1807.79	-0.0548769	0.436716	0.891731	CCND3	ensembl_havana	protein_coding	135.289	136.09	107.896	103.827	95.0172	109.028	97.6304	100.444	0.0861198	0.282431	0.72536	FALSE
ENSG00000112592	NM_001172085.1	TBP	365.59	273.9	299.03	288	202.64	205.95	272.91	298.75	-0.067563	0.551579	0.907367	TBP	ensembl_havana	protein_coding	11.0696	11.889	15.2798	14.5143	16.8857	15.643	14.3098	12.9106	-0.0150268	0.880882	0.967284	TRUE
ENSG00000112659	NM_015089.2	CUL9	280.91	217.15	247.54	155.86	300.69	247.14	188.15	198.7	-0.239895	0.0459391	0.324276	CUL9	ensembl_havana	protein_coding	69.3586	65.2622	57.1556	59.6885	63.9055	53.2179	61.0932	58.66	-0.0560804	0.429813	0.813692	TRUE
ENSG00000112936	NM_000587.2	C7	18.59	22.21	17.82	23.72	28.33	13.73	16.95	19.45	-0.0140895	0.912417	NA	C7	ensembl_havana	protein_coding	0	0	0	0	0	0	0	0.161139	NA	NA	NA	NA
ENSG00000113088	NM_002104.2	GZMK	24.79	118.44	27.72	88.09	10.89	64.73	5.09	198.7	0.338988	0.000863993	0.0194399	GZMK	ensembl_havana	protein_coding	0	1.56149	0.0468706	4.59871	0.105536	3.29849	0	1.71882	5.7457	1.2636e-05	0.0184529	TRUE
ENSG00000113302	NM_002187.2	IL12B	16.52	14.81	9.9	10.16	26.15	17.65	18.65	18.06	-0.0577118	0.643771	NA	IL12B	ensembl_havana	protein_coding	0	0	0	0	0	0	0	0	NA	NA	NA	NA
ENSG00000113520	NM_000589.2	IL4	6.2	9.87	7.92	16.94	6.54	5.88	6.78	11.12	0.0979681	0.346522	NA	IL4	ensembl_havana	protein_coding	0	0	0	0.0474094	0	0	0	0	NA	NA	NA	NA
ENSG00000113525	NM_000879.2	IL5	12.39	12.34	15.84	27.11	10.89	25.5	5.09	13.9	0.190884	0.112838	NA	IL5	ensembl_havana	protein_coding	0	0	0.0468706	0.142228	0.211071	0	0.0556616	0.107426	NA	NA	NA	NA
ENSG00000113600	NM_001737.3	C9	14.46	7.4	9.9	27.11	13.07	17.65	5.09	11.12	0.104328	0.353062	NA	C9	ensembl_havana	protein_coding	0	0	0	0	0	0	0	0	NA	NA	NA	NA
ENSG00000113658	NM_005903.5	SMAD5	47.51	41.95	35.65	37.27	28.33	33.34	44.07	61.14	0.0635741	0.654596	0.909863	SMAD5	ensembl_havana	protein_coding	0.931739	1.80212	3.04658	2.41788	3.30678	2.30539	0.946247	0.375992	-0.179798	0.57252	0.872494	FALSE
ENSG00000113721	NM_002609.3	PDGFRB	10.33	17.27	23.76	33.88	19.61	13.73	11.87	8.34	0.0268367	0.827949	NA	PDGFRB	ensembl_havana	protein_coding	0	0	0	0	0	0	0	0	NA	NA	NA	NA
ENSG00000113916	NM_001706.2	BCL6	47.51	59.22	41.59	50.82	74.08	58.84	37.29	27.79	-0.0139721	0.922065	0.996827	BCL6	ensembl_havana	protein_coding	2.38525	3.2761	1.35924	1.93993	0.844285	1.34323	2.20259	2.41709	0.4466	0.0970544	0.556293	FALSE
ENSG00000114013	NM_175862.3	CD86	10.33	12.34	15.84	37.27	19.61	25.5	10.17	12.51	0.160336	0.2024	NA	CD86	ensembl_havana	protein_coding	0	0	0	0	0	0	0	0	NA	NA	NA	NA
ENSG00000114737	NM_145071.2	CISH	128.06	113.51	102.98	74.54	80.62	29.42	216.97	137.56	-0.381334	0.00609069	0.0913604	CISH	ensembl_havana	protein_coding	2.31071	2.12203	12.3739	7.53809	6.68393	6.23842	5.56616	6.55298	-0.199615	0.323559	0.752377	TRUE
ENSG00000115008	NM_000575.3	IL1A	18.59	22.21	23.76	20.33	30.5	15.69	16.95	18.06	-0.0675664	0.602729	NA	IL1A	ensembl_havana	protein_coding	0	0	0	0	0	0	0	0	NA	NA	NA	NA
ENSG00000115009	NM_004591.1	CCL20	33.05	39.48	45.55	60.99	30.5	51	35.6	31.96	0.141698	0.317888	0.832474	CCL20	ensembl_havana	protein_coding	0.0372695	0	0.0468706	0	0.0351785	0	0	0	NA	NA	NA	NA
ENSG00000115085	NM_001079.3	ZAP70	987.31	671.18	786.2	799.63	797.48	531.54	822.12	928.21	-0.156832	0.237877	0.768349	ZAP70	ensembl_havana	protein_coding	72.601	67.1042	91.1165	94.0604	81.6142	65.5087	85.0509	72.0293	-0.117005	0.134994	0.607237	TRUE
ENSG00000115232	NM_000885.4	ITGA4	1065.8	792.09	1019.88	687.82	760.44	662.95	610.23	516.91	-0.323503	0.000227799	0.00683396	ITGA4	ensembl_havana	protein_coding	297.821	250.199	286.754	229.509	343.624	275.548	320.11	238.54	-0.291703	0.000919923	0.103261	TRUE
ENSG00000115267	NM_022168.2	IFIH1	187.96	212.21	164.37	176.19	250.57	264.79	145.78	173.69	0.116361	0.324765	0.832474	IFIH1	havana	protein_coding	19.0074	17.5368	19.8263	20.3386	17.8355	18.4077	15.5296	17.8865	0.0701721	0.49378	0.844595	TRUE
ENSG00000115414	NM_212482.1	FN1	30.98	19.74	29.71	23.72	28.33	31.38	18.65	18.06	-0.0733318	0.587031	NA	FN1	ensembl_havana	protein_coding	3.80149	7.0067	3.74967	5.97358	20.896	13.9742	5.45483	4.02849	-0.0220547	0.928967	0.980556	TRUE
ENSG00000115415	NM_007315.2	STAT1	1735.02	1932.12	1023.84	833.51	869.38	914.01	1156.05	1110.24	-0.0250172	0.762999	0.956942	STAT1	ensembl_havana	protein_coding	435.755	460.039	694.809	625.898	1208.73	1020.61	590.569	539.387	-0.0760473	0.209206	0.680868	TRUE
ENSG00000115523	NM_006433.2	GNLY	49.57	74.03	41.59	71.15	54.47	43.15	45.77	31.96	0.070753	0.61927	0.907367	GNLY	ensembl_havana	protein_coding	0.372695	0.0800765	0.187482	0.379275	0.94982	1.02856	0.222646	0.0537131	NA	NA	NA	NA
ENSG00000115594	NM_000877.2	IL1R1	16.52	29.61	31.69	33.88	32.68	25.5	11.87	12.51	0.0473045	0.723119	NA	IL1R1	ensembl_havana	protein_coding	0	0	0	0	0	0	0	0	NA	NA	NA	NA
ENSG00000115598	NM_003854.2	IL1RL2	26.85	12.34	25.74	30.49	32.68	27.46	22.04	22.23	-0.085468	0.521691	NA	IL1RL2	ensembl_havana	protein_coding	0	0	0	0	0	0	0	0	NA	NA	NA	NA
ENSG00000115602	NM_016232.4	IL1RL1	10.33	14.81	7.92	27.11	26.15	9.81	6.78	9.73	0.0564758	0.61277	NA	IL1RL1	ensembl_havana	protein_coding	0	0	0	0	0	0	0	0	NA	NA	NA	NA
ENSG00000115604	NM_003855.2	IL18R1	10.33	64.16	37.63	84.71	39.22	70.61	42.38	65.31	0.507904	0.000334178	0.00925415	IL18R1	ensembl_havana	protein_coding	2.34798	3.40325	2.29666	5.07281	0.984999	2.6246	1.78117	3.59878	1.00537	0.00313368	0.176232	TRUE
ENSG00000115607	NM_003853.2	IL18RAP	35.11	29.61	39.61	44.05	43.58	37.27	45.77	36.13	-0.074485	0.599617	0.907367	IL18RAP	ensembl_havana	protein_coding	0	0	0	0	0	0.0709352	0	0	NA	NA	NA	NA
ENSG00000116815	NM_001779.2	CD58	51.64	61.69	55.45	67.77	34.86	33.34	42.38	72.26	0.165493	0.246831	0.768349	CD58	ensembl_havana	protein_coding	0.372695	0.480459	0.656188	0.379275	0	0.532014	0.278308	0.483418	NA	NA	NA	NA
ENSG00000116824	NM_001767.3	CD2	543.23	663.78	661.43	660.71	686.35	788.48	800.08	858.74	0.132393	0.123838	0.554079	CD2	ensembl_havana	protein_coding	113.374	126.881	129.176	137.25	110.285	111.475	103.53	115.376	0.140525	0.0307824	0.4157	TRUE
ENSG00000117090	NM_003037.2	SLAMF1	119.8	115.98	95.06	115.2	222.25	188.29	147.47	143.12	-0.0194074	0.880284	0.981121	SLAMF1	ensembl_havana	protein_coding	22.9953	19.5787	18.0452	14.7443	12.4532	8.26395	10.7427	8.91638	-0.304384	0.0148607	0.32994	TRUE
ENSG00000117091	NM_001778.2	CD48	5837.12	8370.04	5661.79	6122.59	7329.81	8020.18	6882.04	8923.62	0.265611	0.000196977	0.00644653	CD48	ensembl_havana	protein_coding	426.4	504.162	414.382	503.3	298.349	408.943	343.042	415.31	0.349198	0.00103898	0.108244	TRUE
ENSG00000117228	NM_002053.1	GBP1	377.99	486.11	142.58	135.53	161.24	143.18	218.67	257.06	0.0883842	0.454237	0.891731	GBP1	ensembl_havana	protein_coding	47.0304	54.3951	110.222	102.283	158.964	150.555	52.6546	59.6819	0.0714083	0.333235	0.75738	TRUE
ENSG00000117281	NM_007053.2	CD160	22.72	14.81	25.74	54.21	13.07	19.61	11.87	9.73	0.0888781	0.486902	NA	CD160	ensembl_havana	protein_coding	0.60112	0.200191	0.703058	0.521503	1.09056	1.09949	0.612277	0.537131	NA	NA	NA	NA
ENSG00000117322	NM_001006658.1	CR2	107.41	44.42	134.66	57.6	130.73	58.84	84.75	36.13	-0.738607	1.15941e-07	1.04347e-05	CR2	ensembl_havana	protein_coding	53.8916	7.44709	41.2929	3.41348	46.893	2.55367	49.3162	5.37131	-3.34488	1.8179e-07	0.0011071	TRUE
ENSG00000117335	NM_172350.1	CD46	1152.55	1357.17	1138.7	911.44	745.18	872.82	983.15	1025.48	0.0447196	0.621546	0.907367	CD46	ensembl_havana	protein_coding	157.054	161.299	176.936	193.479	265.635	246.287	196.708	202.18	0.0595031	0.304462	0.740465	TRUE
ENSG00000117394	NM_006516.2	SLC2A1	30.98	29.61	37.63	10.16	43.58	39.23	28.82	37.52	-0.107546	0.425341	NA	SLC2A1	ensembl_havana	protein_coding	38.4994	41.5197	28.4973	26.5018	26.9467	28.2322	36.4027	36.3638	0.061373	0.458227	0.830587	FALSE
ENSG00000117586	NM_003326.2	TNFSF4	55.77	59.22	63.37	67.77	45.76	25.5	42.38	33.35	-0.0942174	0.509111	0.898431	TNFSF4	ensembl_havana	protein_coding	0.335965	0.120115	0.140612	0.379275	0.175893	0.354676	0.166985	0.161139	NA	NA	NA	NA
ENSG00000117877	NM_012099.1	CD3EAP	47.51	34.55	29.71	27.11	26.15	11.77	30.51	41.69	-0.0906748	0.508999	NA	CD3EAP	ensembl_havana	protein_coding	2.82302	5.19544	9.25328	6.26276	2.13686	8.32946	2.78258	5.2369	0.709525	0.109869	0.57482	FALSE
ENSG00000118503	NM_006290.2	TNFAIP3	3075.54	1983.94	3188.35	2517.48	12670.3	12043	4898.79	3924.06	-0.308816	4.73457e-05	0.00189383	TNFAIP3	ensembl_havana	protein_coding	1465.62	1309.17	513.563	387.619	254.728	168.294	240.291	214.154	-0.298243	0.00237583	0.15727	TRUE
ENSG00000118520	NM_000045.2	ARG1	8.26	19.74	11.88	23.72	17.43	13.73	25.43	15.28	0.0592081	0.622411	NA	ARG1	ensembl_havana	protein_coding	3.09337	4.36417	2.10918	1.65933	4.96017	4.89453	5.45483	6.82157	0.218906	0.251251	0.703395	TRUE
ENSG00000118785	NM_000582.2	SPP1	39.24	54.29	25.74	50.82	34.86	51	27.12	29.18	0.22874	0.106069	0.504259	SPP1	ensembl_havana	protein_coding	0	0	0	0	0	0	0	0	NA	NA	NA	NA
ENSG00000119922	NM_001547.4	IFIT2	64.03	74.03	132.68	94.87	34.86	41.19	66.11	44.47	-0.101553	0.475748	0.891731	IFIT2	ensembl_havana	protein_coding	6.78305	8.64826	6.74936	6.68472	11.6089	11.4206	10.854	12.7837	0.175515	0.171078	0.651982	FALSE
ENSG00000120217	NM_014143.3	CD274	59.9	56.75	39.61	57.6	23.97	33.34	16.95	31.96	0.171148	0.226267	0.747304	CD274	ensembl_havana	protein_coding	3.95057	2.76264	2.53101	2.65493	4.50285	1.95072	3.00572	1.82624	-0.597781	0.0369262	0.430192	FALSE
ENSG00000120659	NM_003701.2	TNFSF11	28.92	29.61	37.63	57.6	43.58	15.69	28.82	18.06	-0.0921689	0.495881	NA	TNFSF11	ensembl_havana	protein_coding	0	0	0	0.189638	0	0	0	0	NA	NA	NA	NA
ENSG00000120708	NM_000358.2	TGFBI	6.2	7.4	15.84	20.33	10.89	7.85	3.39	9.73	0.0554364	0.600896	NA	TGFBI	ensembl_havana	protein_coding	0	0.240229	0.0468706	0.0948188	0	0	0.0556616	0.107426	NA	NA	NA	NA
ENSG00000120738	NM_001964.2	EGR1	8.26	14.81	13.86	13.55	67.55	47.07	13.56	18.06	-0.000701723	0.995748	NA	EGR1	ensembl_havana	protein_coding	18.7093	11.531	4.03087	3.41348	0.809106	0.283741	1.16889	0.537131	-0.66231	0.00595555	0.223396	TRUE
ENSG00000120875	NM_057158.2	DUSP4	20.66	7.4	9.9	30.49	10.89	29.42	13.56	16.67	0.107452	0.35436	NA	DUSP4	ensembl_havana	protein_coding	0.149078	0.0800765	0.140612	0	0.070357	0	0	0.107426	NA	NA	NA	NA
ENSG00000120885	NM_001831.2	CLU	30.98	19.74	21.78	23.72	15.25	13.73	6.78	16.67	0.0125389	0.920103	NA	CLU	ensembl_havana	protein_coding	6.18674	8.88849	4.40583	4.40907	9.21676	7.09352	5.56926	6.9827	0.132671	0.455504	0.829294	TRUE
ENSG00000121594	NM_005191.3	CD80	33.05	24.68	41.59	47.44	47.94	43.15	18.65	25.01	-0.00577382	0.967215	NA	CD80	ensembl_havana	protein_coding	0	0	0	0.189638	0.422142	0.212806	0.166985	0.0537131	NA	NA	NA	NA
ENSG00000121797	NM_003965.4	CCRL2	20.66	44.42	13.86	33.88	41.4	17.65	6.78	19.45	0.135908	0.280163	NA	CCRL2	ensembl_havana	protein_coding	0	0.320306	0.234353	0.0948188	0	0.0354676	0.222646	0.107426	NA	NA	NA	NA
ENSG00000121807	NM_001123041.2	CCR2	14.46	19.74	5.94	27.11	13.07	7.85	13.56	15.28	0.108286	0.344632	NA	CCR2	ensembl_havana	protein_coding	0	0	0	0	0	0	0	0	NA	NA	NA	NA
ENSG00000121858	NM_003810.2	TNFSF10	390.38	399.75	283.19	169.41	191.74	166.72	249.18	207.04	-0.218126	0.0674215	0.427396	TNFSF10	ensembl_havana	protein_coding	4.73323	7.96762	13.5456	8.81816	18.0818	14.1516	11.0767	10.3129	-0.119939	0.530868	0.859874	TRUE
ENSG00000121966	NM_003467.2	CXCR4	7735.32	8893.17	8927.38	9039.89	21799.9	20943.9	14723.5	16662	0.0800951	0.194336	0.699608	CXCR4	ensembl_havana	protein_coding	1499.5	1539.07	1255.66	1277.68	511.742	569.715	612.165	698.593	0.137724	0.057647	0.481908	TRUE
ENSG00000122223	NM_016382.2	CD244	64.03	66.62	73.27	77.93	56.65	56.88	66.11	80.59	0.0676384	0.632182	0.907367	CD244	ensembl_havana	protein_coding	3.39152	2.04195	4.87454	3.55571	6.61358	5.10733	2.83874	2.84679	-0.345258	0.0930108	0.550797	FALSE
ENSG00000122861	NM_002658.2	PLAU	18.59	17.27	33.67	40.66	28.33	56.88	28.82	34.74	0.153438	0.268518	NA	PLAU	ensembl_havana	protein_coding	0	0	0	0	0	0	0	0	NA	NA	NA	NA
ENSG00000122877	NM_000399.3	EGR2	6.2	22.21	27.72	54.21	15.25	33.34	27.12	22.23	0.241677	0.0660571	NA	EGR2	ensembl_havana	protein_coding	1.78894	0.760727	1.40612	0.853369	2.67357	2.94381	2.8944	3.06165	-0.161097	0.604878	0.884443	FALSE
ENSG00000123146	NM_078481.2	CD97	904.69	838.98	930.76	850.45	1348.74	1229.8	1040.78	946.28	-0.118496	0.115581	0.526696	CD97	ensembl_havana	protein_coding	239.974	231.882	182.842	181.673	182.769	170.63	177.931	178.167	-0.00401056	0.941022	0.984037	TRUE
ENSG00000123610	NM_007115.2	TNFAIP6	41.31	51.82	45.55	57.6	15.25	23.54	25.43	29.18	0.154902	0.272053	0.777295	TNFAIP6	ensembl_havana	protein_coding	0	0	0	0	0	0	0	0	NA	NA	NA	NA
ENSG00000123685	NM_018664.2	BATF3	28.92	41.95	43.57	37.27	47.94	45.11	40.68	48.63	0.0459025	0.746747	0.953899	BATF3	ensembl_havana	protein_coding	0.0372695	0.0800765	0.0468706	0	0	0	0.0556616	0	NA	NA	NA	NA
ENSG00000123700	NM_000891.2	KCNJ2	18.59	17.27	17.82	27.11	26.15	15.69	11.87	18.06	0.0167594	0.894856	NA	KCNJ2	ensembl_havana	protein_coding	0.0372758	0	0	0.0474407	0.117324	0.0354736	0	0.10746	NA	NA	NA	NA
ENSG00000123838	NM_000715.3	C4BPA	92.95	115.98	71.29	71.15	63.19	70.61	91.53	72.26	0.0233684	0.867543	0.978951	C4BPA	ensembl_havana	protein_coding	0.074539	0	0	0	0	0.0709352	0	0	NA	NA	NA	NA
ENSG00000124469	NM_001816.3	CEACAM8	12.39	14.81	19.8	44.05	17.43	13.73	10.17	9.73	0.102287	0.409601	NA	CEACAM8	ensembl_havana	protein_coding	0	0	0	0	0.0351785	0.0354676	0.111323	0.0537131	NA	NA	NA	NA
ENSG00000124762	NM_000389.2	CDKN1A	12.39	27.14	17.82	33.88	76.26	41.19	23.73	18.06	0.0100895	0.93959	NA	CDKN1A	ensembl_havana	protein_coding	0.894469	1.20115	0.281223	0.521503	0	0	0.111323	0	NA	NA	NA	NA
ENSG00000125347	NM_002198.1	IRF1	1034.82	885.86	934.72	813.18	987.04	937.55	652.61	739.24	-0.0750206	0.383281	0.884763	IRF1	ensembl_havana	protein_coding	143.239	167.64	110.802	112.171	178.566	141.235	138.096	131.49	-0.00622622	0.936776	0.982175	TRUE
ENSG00000125498	NM_014218.2	KIR	10.33	19.74	9.9	13.55	10.89	7.85	10.17	11.12	0.066312	0.555955	NA	KIR2DL1	ensembl_havana	protein_coding	0.186347	0	0	0	0	0	0	0	NA	NA	NA	NA
ENSG00000125538	NM_000576.2	IL1B	16.52	24.68	35.65	33.88	37.04	39.23	30.51	30.57	0.0421044	0.762219	NA	IL1B	ensembl_havana	protein_coding	0	0	0	0	0	0	0	0	NA	NA	NA	NA
ENSG00000125630	NM_019014.3	POLR1B	142.52	145.59	144.56	138.92	100.23	184.37	172.9	140.34	0.0840926	0.534317	0.907367	POLR1B	ensembl_havana	protein_coding	24.8587	22.9019	27.3255	23.3728	24.6601	29.2963	23.3779	21.163	0.00133022	0.991156	0.997862	TRUE
ENSG00000125726	NM_001252.2	CD70	16.52	4.94	3.96	27.11	13.07	5.88	15.26	9.73	-0.013494	0.893639	NA	CD70	ensembl_havana	protein_coding	0.0372695	0	0	0	0	0.212806	0	0	NA	NA	NA	NA
ENSG00000125730	NM_000064.2	C3	61.97	39.48	47.53	60.99	63.19	74.53	47.46	40.3	-0.0274143	0.84785	0.978951	C3	ensembl_havana	protein_coding	0.074539	0.360344	0	0.61632	0	0.14187	0	0.107426	NA	NA	NA	NA
ENSG00000126353	NM_001838.2	CCR7	1697.85	1685.36	1691.21	1595.87	1921.79	2002.59	2127.33	1934.24	-0.0403985	0.557051	0.907367	CCR7	ensembl_havana	protein_coding	156.905	164.157	162.5	146.069	127.663	120.058	132.92	133.316	-0.00704789	0.905868	0.973085	TRUE
ENSG00000126456	NM_001571.5	IRF3	49.57	49.35	63.37	67.77	113.3	94.15	106.79	122.28	0.000237221	0.998643	0.998643	IRF3	ensembl_havana	protein_coding	11.8304	10.4504	9.74908	12.6583	6.93017	9.29253	7.18034	10.1518	0.276191	0.115834	0.582037	TRUE
ENSG00000126561	NM_003152.2	STAT5A	322.22	397.28	352.5	382.87	379.13	341.28	347.49	339.05	0.0500315	0.633909	0.907367	STAT5A	ensembl_havana	protein_coding	89.9786	94.3231	95.4404	97.6426	95.8496	102.606	95.8117	98.5077	0.0989991	0.145601	0.617815	TRUE
ENSG00000126759	NM_002621.2	CFP	88.82	96.24	108.92	94.87	69.72	96.11	115.27	91.71	0.000420327	0.997577	0.998643	CFP	ensembl_havana	protein_coding	12.0753	12.7722	18.6076	15.9296	13.3679	14.6481	16.8654	19.8202	0.0920621	0.436432	0.817555	TRUE
ENSG00000127191	NM_021138.3	TRAF2	90.88	103.64	110.9	101.65	141.63	117.68	110.18	98.66	-0.0620859	0.643711	0.907367	TRAF2	ensembl_havana	protein_coding	16.7713	15.4948	13.1238	13.2746	13.403	13.0521	11.4106	10.6352	-0.0224265	0.829427	0.959353	TRUE
ENSG00000127241	NM_139125.3	MASP1	14.46	22.21	21.78	33.88	23.97	19.61	10.17	12.51	0.0970673	0.450927	NA	MASP1	ensembl_havana	protein_coding	0	0	0.0468706	0	0	0.0709352	0.222646	0	NA	NA	NA	NA
ENSG00000127318	NM_020525.4	IL22	12.39	34.55	17.82	27.11	15.25	13.73	15.26	16.67	0.156374	0.214717	NA	IL22	ensembl_havana	protein_coding	0	0.240229	0	0	0.175893	0	0	0	NA	NA	NA	NA
ENSG00000127743	NM_014443.2	IL17B	20.66	9.87	15.84	33.88	13.07	27.46	11.87	18.06	0.117745	0.338336	NA	IL17B	ensembl_havana	protein_coding	0	0.160153	0.0468706	0.142228	0.386964	0.106403	0.111323	0.161139	NA	NA	NA	NA
ENSG00000128342	NM_002309.3	LIF	90.88	86.37	77.23	57.6	91.51	96.11	86.45	90.32	-0.0498492	0.71983	0.941883	LIF	ensembl_havana	protein_coding	0.0372695	0	0.0468706	0	0	0	0	0.0537131	NA	NA	NA	NA
ENSG00000129048	NM_016557.2	CCRL1	26.85	39.48	33.67	60.99	13.07	45.11	30.51	22.23	0.225253	0.0978564	NA	ACKR4	ensembl_havana	protein_coding	2.08709	2.24214	3.09346	4.55409	8.65392	5.07187	4.84256	6.80567	-0.0182764	0.942537	0.984201	FALSE
ENSG00000129351	NM_001137673.1	ILF3	2282.38	2060.43	2111.04	1728.01	2656.08	2222.27	1898.49	1874.49	-0.167079	0.0170122	0.185587	ILF3	ensembl_havana	protein_coding	225.368	204.876	179.939	173.186	181.838	155.563	154.294	136.055	-0.113368	0.0721086	0.514217	TRUE
ENSG00000130303	NM_004335.2	BST2	214.81	246.76	263.39	216.85	287.61	276.56	191.54	276.52	0.0734537	0.541832	0.907367	BST2	ensembl_havana	protein_coding	6.82032	9.52911	7.87424	7.96478	6.82463	9.68265	6.56809	9.34611	0.427013	0.0161318	0.341713	TRUE
ENSG00000131042	NM_005874.1	LILRB2	24.79	39.48	21.78	23.72	28.33	13.73	20.34	12.51	-0.0383012	0.768758	NA	LILRB2	ensembl_havana	protein_coding	0	0	0	0	0	0	0.111323	0	NA	NA	NA	NA
ENSG00000131196	NM_172389.1	NFATC1	330.48	387.41	348.54	423.53	546.9	615.88	479.71	576.66	0.206996	0.0269439	0.230948	NFATC1	ensembl_havana	protein_coding	31.4555	36.715	29.9034	31.9539	15.6896	23.0894	20.9844	32.2279	0.380061	0.0111239	0.28536	TRUE
ENSG00000131203	NM_002164.3	IDO1	18.59	17.27	1.98	13.55	21.79	9.81	10.17	9.73	0.00158188	0.988331	NA	IDO1	ensembl_havana	protein_coding	0	0	0	0	0	0	0	0	NA	NA	NA	NA
ENSG00000131323	NM_145725.1	TRAF3	377.99	301.05	306.95	318.5	466.28	413.86	345.8	359.89	-0.0834557	0.423781	0.884763	TRAF3	ensembl_havana	protein_coding	62.0536	69.6667	75.9302	69.9288	70.1812	65.5442	60.3928	56.936	0.00706835	0.919778	0.977651	FALSE
ENSG00000131724	NM_001560.2	IL13RA1	28.92	39.48	35.65	47.44	19.61	39.23	32.21	13.9	0.0722014	0.593837	NA	IL13RA1	ensembl_havana	protein_coding	0	0	0	0	0	0.0709352	0.0556616	0	NA	NA	NA	NA
ENSG00000132155	NM_002880.2	RAF1	355.27	421.96	407.95	365.93	512.04	362.86	525.48	566.93	-0.059357	0.584023	0.907367	RAF1	ensembl_havana	protein_coding	106.069	99.6952	133.113	144.125	139.553	106.296	101.314	107.036	-0.0422589	0.607553	0.885859	TRUE
ENSG00000132170	NM_015869.3	PPARG	47.51	32.08	45.55	37.27	41.4	33.34	28.82	27.79	-0.13881	0.326052	0.832474	PPARG	ensembl_havana	protein_coding	0.0372695	0	0	0.0474094	0	0	0	0	NA	NA	NA	NA
ENSG00000133321	NM_004585.3	RARRES3	1361.17	1798.87	1164.44	1189.28	1592.77	1557.36	1478.11	1716.08	0.141491	0.078399	0.45522	RARRES3	ensembl_havana	protein_coding	71.1847	74.4312	75.4147	71.1139	84.5692	90.797	65.1797	67.8397	0.0777361	0.293018	0.734492	TRUE
ENSG00000134070	NM_001570.3	IRAK2	66.1	46.88	65.35	64.38	56.65	49.04	66.11	70.87	-0.0794863	0.576871	0.907367	IRAK2	ensembl_havana	protein_coding	2.16356	3.26069	6.42127	4.74094	3.62339	3.12115	3.00572	4.0822	0.0358723	0.872871	0.966331	FALSE
ENSG00000134242	NM_015967.4	PTPN22	198.29	187.54	221.8	199.91	196.1	131.41	235.62	250.12	-0.129148	0.29044	0.786155	PTPN22	ensembl_havana	protein_coding	66.7496	63.5809	73.2587	75.5705	75.3171	67.0692	59.2239	67.9471	0.0287283	0.695933	0.916362	FALSE
ENSG00000134250	NM_024408.3	NOTCH2	563.88	685.99	645.59	653.94	488.07	594.31	567.85	572.49	0.1307	0.152214	0.59562	NOTCH2	ensembl_havana	protein_coding	264.392	324.347	419.221	403.282	403.136	387.539	473.813	496.153	0.0975789	0.157128	0.63056	TRUE
ENSG00000134352	NM_002184.2	IL6ST	3585.72	3257.21	3406.19	3178.19	4401.37	4187.6	2496.86	2495.61	-0.0745199	0.224033	0.747304	IL6ST	ensembl_havana	protein_coding	574.026	566.78	402.524	377.331	414.262	359.89	384.399	391.247	-0.0366997	0.494726	0.84487	TRUE
ENSG00000134460	NM_000417.1	IL2RA	33.05	51.82	33.67	77.93	58.83	86.3	33.9	43.08	0.337822	0.0180704	0.191333	IL2RA	ensembl_havana	protein_coding	5.32953	5.56532	2.24979	5.45208	4.22143	4.18518	1.89249	6.76786	0.598293	0.0820009	0.532394	TRUE
ENSG00000134539	NM_002262.3	KLRD1	10.33	17.27	25.74	20.33	26.15	17.65	11.87	16.67	0.000682165	0.995661	NA	KLRD1	ensembl_havana	protein_coding	0	0.280268	0.234353	0.0474094	0	0.425611	0.111323	0	NA	NA	NA	NA
ENSG00000134545	NM_002259.3	KLRC1	6.2	14.81	15.84	16.94	6.54	9.81	13.56	11.12	0.061676	0.583935	NA	KLRC1	ensembl_havana	protein_coding	0	0	0	0	0.577434	0.0354676	0	0	NA	NA	NA	NA
ENSG00000134954	NM_005238.3	ETS1	10717.9	11165.8	12179.1	9910.67	13901.4	13790.6	11585.9	10341	-0.0973768	0.138852	0.58361	ETS1	ensembl_havana	protein_coding	1434.28	1471.68	1443.85	1217.57	1155.58	1105.77	1302.76	1221.5	-0.0555159	0.396525	0.79266	TRUE
ENSG00000135077	NM_032782.3	HAVCR2	41.31	41.95	43.57	54.21	52.29	51	44.07	50.02	0.0596329	0.676393	0.918874	HAVCR2	ensembl_havana	protein_coding	1.78894	2.56279	1.35924	2.32306	1.89964	2.41236	2.05948	2.14852	0.459431	0.084673	0.537368	TRUE
ENSG00000135218	NM_001001548.2	CD36	49.57	83.9	53.47	74.54	65.37	49.04	35.6	62.53	0.202616	0.15623	0.60476	CD36	ensembl_havana	protein_coding	0	0	0	0	0	0	0	0	NA	NA	NA	NA
ENSG00000135318	NM_002526.2	NT5E	41.31	93.77	99.02	135.53	122.02	92.19	96.62	97.27	0.150214	0.289333	0.786155	NT5E	ensembl_havana	protein_coding	18.5975	20.2594	15.1392	16.3562	8.61874	11.5979	14.973	15.0934	0.192195	0.133106	0.604841	TRUE
ENSG00000135535	NM_006016.4	CD164	1441.72	1939.52	1148.6	1182.5	1222.36	1274.91	1615.42	1736.92	0.147344	0.0634229	0.422819	CD164	ensembl_havana	protein_coding	39.9902	46.7647	64.8239	62.4856	45.416	59.8693	44.8632	43.8299	0.185146	0.111636	0.575916	TRUE
ENSG00000136160	NM_003991.2	EDNRB	4.13	7.4	7.92	13.55	2.18	9.81	1.7	5.56	0.140606	0.129002	NA	EDNRB	ensembl_havana	protein_coding	0	0	0	0	0	0	0	0	NA	NA	NA	NA
ENSG00000136244	NM_000600.1	IL6	18.59	19.74	19.8	23.72	30.5	15.69	13.56	12.51	-0.0490348	0.701594	NA	IL6	ensembl_havana	protein_coding	0.0372695	0.200191	0	0	0	0.106403	0	0	NA	NA	NA	NA
ENSG00000136634	NM_000572.2	IL10	33.05	51.82	33.67	44.05	54.47	49.04	30.51	50.02	0.169803	0.232534	0.761021	IL10	ensembl_havana	protein_coding	0	0.360344	0	0.711141	0	0.0741787	0.0556616	0.215475	NA	NA	NA	NA
ENSG00000136689	NM_000577.3	IL1RN	10.33	14.81	19.8	13.55	17.43	11.77	6.78	11.12	-0.00518631	0.96437	NA	IL1RN	ensembl_havana	protein_coding	0	0	0	0	0	0	0	0	NA	NA	NA	NA
ENSG00000136869	NM_138554.2	TLR4	20.66	29.61	35.65	47.44	41.4	17.65	22.04	18.06	-0.0364062	0.786859	NA	TLR4	ensembl_havana	protein_coding	0	0	0	0	0	0	0	0	NA	NA	NA	NA
ENSG00000136930	NM_002799.2	PSMB7	1359.1	1391.72	1299.1	1016.48	1285.55	1214.11	1191.64	1199.17	-0.0889653	0.269518	0.776212	PSMB7	ensembl_havana	protein_coding	24.4115	28.1869	30.4658	23.8943	35.7062	27.4874	30.0016	27.1789	-0.129876	0.236205	0.693903	TRUE
ENSG00000137265	NM_002460.1	IRF4	88.82	120.91	118.82	159.25	183.03	205.95	113.57	147.29	0.247311	0.0529243	0.366399	IRF4	ensembl_havana	protein_coding	9.54099	13.2927	4.96828	8.81814	5.1009	4.22063	6.40108	8.21812	0.401884	0.0425673	0.443812	TRUE
ENSG00000137462	NM_003264.3	TLR2	74.36	88.83	93.08	81.32	117.66	100.03	67.8	81.98	0.00839164	0.951829	0.998643	TLR2	ensembl_havana	protein_coding	1.60259	2.04195	0.890541	1.75415	0.758393	0.567482	1.16889	1.55768	NA	NA	NA	NA
ENSG00000137752	NM_001223.3	CASP1	303.63	392.35	314.87	372.71	296.33	276.56	288.16	357.11	0.173327	0.107727	0.504259	CASP1	ensembl_havana	protein_coding	22.2088	28.1624	37.6111	39.3943	32.2708	43.3002	33.0036	40.3514	0.326075	0.00789006	0.255587	TRUE
ENSG00000138185	NM_001098175.1	ENTPD1	20.66	14.81	19.8	10.16	19.61	17.65	18.65	22.23	-0.0838132	0.506746	NA	ENTPD1	ensembl_havana	protein_coding	0.461307	0.810775	0.357357	0.624781	0.449591	0.45304	0.622081	0.917911	NA	NA	NA	NA
ENSG00000138378	NM_003151.2	STAT4	925.35	1066	897.09	941.94	777.87	861.06	669.56	903.2	0.191461	0.0223944	0.206717	STAT4	ensembl_havana	protein_coding	78.2565	85.5057	82.009	105.057	86.4297	97.0407	75.3881	89.951	0.262161	0.00429803	0.196679	TRUE
ENSG00000138684	NM_021803.2	IL21	14.46	7.4	13.86	16.94	10.89	9.81	11.87	23.62	0.0291572	0.800879	NA	IL21	ensembl_havana	protein_coding	0	0	0	0	0.175893	0	0	0	NA	NA	NA	NA
ENSG00000138755	NM_002416.1	CXCL9	14.46	24.68	11.88	23.72	21.79	15.69	5.09	11.12	0.125452	0.299221	NA	CXCL9	ensembl_havana	protein_coding	0	0	0	0	0	0	0	0	NA	NA	NA	NA
ENSG00000138795	NM_016269.3	LEF1	4903.51	4582.3	4566.67	3882.95	6538.87	5658.65	5931.1	5167.7	-0.176685	0.00260311	0.0440512	LEF1	ensembl_havana	protein_coding	595.686	580.514	719.52	607.3	733.541	661.72	691.526	648.495	-0.0948684	0.125078	0.594146	TRUE
ENSG00000139187	NM_005810.3	KLRG1	37.18	29.61	19.8	33.88	6.54	23.54	13.56	19.45	0.149384	0.247861	NA	KLRG1	ensembl_havana	protein_coding	1.41624	0.360344	1.92169	1.13783	4.15106	2.44726	1.33588	1.66511	-0.644681	0.0783176	0.523699	FALSE
ENSG00000139193	NM_001242.4	CD27	1918.85	2127.06	1552.59	1345.14	1871.67	1947.67	2106.99	2283.01	0.028882	0.697944	0.935239	CD27	ensembl_havana	protein_coding	65.8419	66.4099	90.3609	85.273	76.8221	76.8308	67.4455	69.3769	0.0291474	0.655893	0.901417	TRUE
ENSG00000140464	NM_002675.3	PML	340.81	236.89	233.68	220.24	313.76	274.6	296.64	280.69	-0.18036	0.107855	0.504259	PML	ensembl_havana	protein_coding	37.5677	35.4338	40.4493	37.9749	54.386	38.837	34.0649	34.1078	-0.147953	0.117788	0.586292	TRUE
ENSG00000140678	NM_000887.3	ITGAX	14.46	39.48	31.69	33.88	37.04	37.27	25.43	27.79	0.133532	0.328585	NA	ITGAX	ensembl_havana	protein_coding	0.298156	0.0400382	0	0	0	0	0.500954	0.107426	NA	NA	NA	NA
ENSG00000140968	NM_002163.2	IRF8	39.24	64.16	35.65	37.27	34.86	37.27	22.04	26.4	0.120701	0.392123	0.884763	IRF8	ensembl_havana	protein_coding	5.47862	3.56341	3.984	5.78395	3.65857	6.27776	4.06329	3.38393	0.208874	0.466936	0.833885	TRUE
ENSG00000141510	NM_000546.2	TP53	658.9	747.68	556.48	474.36	542.55	519.77	730.58	701.72	-0.0342997	0.707934	0.940429	TP53	ensembl_havana	protein_coding	44.4625	36.9153	56.9477	55.469	60.1228	60.6851	48.8176	56.0228	0.0172875	0.854488	0.963103	FALSE
ENSG00000141655	NM_003839.2	TNFRSF11A	22.72	19.74	19.8	30.49	17.43	5.88	20.34	18.06	-0.0433166	0.729693	NA	TNFRSF11A	ensembl_havana	protein_coding	0	0	0.140612	0.0474094	0	0	0	0	NA	NA	NA	NA
ENSG00000142166	NM_000629.2	IFNAR1	109.47	83.9	87.13	105.04	122.02	117.68	74.58	65.31	-0.0540303	0.694727	0.935239	IFNAR1	ensembl_havana	protein_coding	40.5865	35.6741	46.4956	43.0951	54.8083	49.6191	38.5178	38.8883	-0.0716118	0.350673	0.76917	TRUE
ENSG00000142192	NM_000484.3	APP	417.23	426.89	415.87	420.14	597.02	555.08	508.53	533.58	0.00162502	0.986039	0.998643	APP	ensembl_havana	protein_coding	203.491	225.816	245.649	230.078	188.464	171.557	194.37	209.052	0.0414741	0.497365	0.846218	TRUE
ENSG00000142224	NM_013371.3	IL19	6.2	4.94	9.9	6.78	8.72	11.77	5.09	5.56	-0.000963057	0.992183	NA	IL19	ensembl_havana	protein_coding	0	0	0	0.0474094	0	0	0.0556616	0	NA	NA	NA	NA
ENSG00000142867	NM_003921.2	BCL10	485.39	463.91	562.42	525.18	790.94	831.64	483.1	448.82	-0.0404733	0.650076	0.907367	BCL10	ensembl_havana	protein_coding	17.4405	17.4967	11.4833	10.7145	11.6793	10.7112	14.472	14.9322	-0.00691877	0.944272	0.984317	TRUE
ENSG00000143119	NM_001040033.1	CD53	2738.86	3119.02	2366.51	2375.17	2847.82	3034.29	3420.68	3391.87	0.0641881	0.321381	0.832474	CD53	ensembl_havana	protein_coding	162.122	173.646	209.605	217.419	181.099	197.448	140.768	142.931	0.113563	0.09134	0.549381	TRUE
ENSG00000143184	NM_002995.1	XCL1	12.39	19.74	21.78	27.11	19.61	13.73	11.87	23.62	0.0974002	0.440448	NA	XCL1	ensembl_havana	protein_coding	0.149078	0	0	0	0	0.0354676	0	0	NA	NA	NA	NA
ENSG00000143226	NM_201563.4	FCGR2A/C	14.46	9.87	11.88	13.55	17.43	9.81	15.26	22.23	-0.0159994	0.892663	NA	FCGR2A	ensembl_havana	protein_coding	0	0	0	0.0474094	0	0	0	0	NA	NA	NA	NA
ENSG00000143226	NM_021642.3	FCGR2A	8.26	14.81	7.92	16.94	8.72	17.65	3.39	8.34	0.188319	0.0885058	NA	FCGR2A	ensembl_havana	protein_coding	0	0	0	0.0474094	0	0	0	0	NA	NA	NA	NA
ENSG00000143365	NM_001001523.1	RORC	41.31	39.48	35.65	57.6	47.94	41.19	40.68	26.4	-0.017726	0.900125	0.990963	RORC	ensembl_havana	protein_coding	0	0	0	0	0	0.0354676	0	0	NA	NA	NA	NA
ENSG00000143384	NM_021960.3	MCL1	5731.78	5482.97	6624.24	5631.3	7251.37	6923.76	6865.09	6095.91	-0.127969	0.0315285	0.257961	MCL1	ensembl_havana	protein_coding	216.722	224.655	226.994	197.365	194.361	151.482	201.161	195.462	-0.101859	0.144887	0.617348	TRUE
ENSG00000143546	NM_002964.3	S100A8	14.46	22.21	39.61	16.94	19.61	25.5	15.26	13.9	-0.0343636	0.786727	NA	S100A8	ensembl_havana	protein_coding	0.0372695	0	0	0	0	0	0	0	NA	NA	NA	NA
ENSG00000144648	NM_001296.3	CCBP2	35.11	27.14	25.74	33.88	23.97	25.5	27.12	19.45	-0.029712	0.82742	NA	ACKR2	ensembl_havana	protein_coding	0	0	0.140612	0.284456	0.492499	0.212806	0	0.486206	NA	NA	NA	NA
ENSG00000144802	NM_001005474.1	NFKBIZ	1526.41	1327.56	1051.56	965.66	1873.85	1735.84	1140.79	1228.35	-0.0766163	0.312092	0.832245	NFKBIZ	ensembl_havana	protein_coding	232.897	224.014	145.814	136.302	213.85	177.941	129.469	121.929	-0.0916069	0.118514	0.587029	TRUE
ENSG00000145649	NM_006144.2	GZMA	173.5	150.52	71.29	94.87	41.4	49.04	98.31	147.29	0.153753	0.26581	0.776212	GZMA	ensembl_havana	protein_coding	0.372695	0.320306	1.78108	2.18083	2.81428	2.19899	0.779262	0.698271	-0.052222	0.851648	0.963103	FALSE
ENSG00000145782	NM_004707.2	ATG12	66.1	66.62	25.74	77.93	56.65	74.53	37.29	44.47	0.244731	0.0860955	0.480744	ATG12	ensembl_havana	protein_coding	9.1952	10.3214	10.1686	10.3531	6.80818	9.34668	8.71174	9.28894	0.227696	0.127251	0.596562	TRUE
ENSG00000145839	NM_000590.1	IL9	10.33	22.21	5.94	6.78	6.54	13.73	8.48	9.73	0.130459	0.232607	NA	IL9	ensembl_havana	protein_coding	0	0	0	0	0	0	0	0	NA	NA	NA	NA
ENSG00000147168	NM_000206.1	IL2RG	3403.95	3656.96	3515.1	3303.56	3070.07	2895.03	3557.98	3660.05	-0.00669461	0.916539	0.993837	IL2RG	ensembl_havana	protein_coding	198.087	211.642	264.116	252.123	217.016	212.983	238.899	223.93	0.0138363	0.813525	0.951939	FALSE
ENSG00000148400	NM_017617.3	NOTCH1	169.37	140.65	140.6	145.7	150.34	117.68	135.61	126.45	-0.119945	0.349949	0.857017	NOTCH1	ensembl_havana	protein_coding	137.226	143.577	198.45	186.651	234.887	182.942	147.225	170.539	-0.0142062	0.859758	0.963823	TRUE
ENSG00000148516	NM_001128128.1	ZEB1	233.4	219.61	255.46	274.45	344.27	349.13	276.3	241.78	-0.0288643	0.79219	0.97334	ZEB1	ensembl_havana	protein_coding	239.904	234.464	195.778	175.557	175.681	132.543	175.389	170.056	-0.125029	0.0754726	0.520825	TRUE
ENSG00000149131	NM_000062.2	SERPING1	14.46	12.34	15.84	33.88	17.43	15.69	25.43	13.9	0.00999834	0.935771	NA	SERPING1	ensembl_havana	protein_coding	0	0	0	0	0	0.0354676	0	0	NA	NA	NA	NA
ENSG00000149294	NM_000615.5	NCAM1	103.28	118.44	83.17	111.81	122.02	72.57	76.28	79.2	-0.00604998	0.965613	0.998643	NCAM1	ensembl_havana	protein_coding	0.0372695	0	0	0	0.140714	0	0	0	NA	NA	NA	NA
ENSG00000149311	NM_000051.3	ATM	107.41	78.96	89.12	81.32	98.05	101.99	77.97	98.66	-0.0266233	0.847853	0.978951	ATM	ensembl_havana	protein_coding	2153.14	2279.1	1968.76	1985.67	3232.73	2831.07	2543.02	2389.89	-0.0106721	0.845976	0.963103	TRUE
ENSG00000150045	NM_016523.1	KLRF1	10.33	12.34	21.78	20.33	26.15	21.58	13.56	19.45	0.0109553	0.931229	NA	KLRF1	ensembl_havana	protein_coding	0.335425	0.200191	0.515577	0	0.0351785	0.283741	0.333969	0.751984	NA	NA	NA	NA
ENSG00000150337	NM_000566.3	FCGR1A/B	26.85	32.08	19.8	20.33	23.97	19.61	5.09	11.12	0.0429594	0.737455	NA	FCGR1A	ensembl_havana	protein_coding	0	0	0	0	0.070357	0	0	0	NA	NA	NA	NA
ENSG00000150455	NM_148910.2	TIRAP	22.72	44.42	21.78	30.49	32.68	39.23	22.04	30.57	0.19891	0.15147	NA	TIRAP	ensembl_havana	protein_coding	5.73826	6.96665	5.67134	4.74094	7.18947	6.38624	3.21647	5.00835	0.106022	0.546182	0.864405	TRUE
ENSG00000150782	NM_001562.2	IL18	33.05	27.14	19.8	40.66	30.5	15.69	11.87	13.9	0.00795894	0.951267	NA	IL18	ensembl_havana	protein_coding	0.111808	0	0.0468706	0.0474094	0.0351785	0	0.0556616	0.107426	NA	NA	NA	NA
ENSG00000152348	NM_001131028.1	ATG10	202.42	197.41	180.21	152.47	159.06	127.49	174.59	209.82	-0.0576898	0.644509	0.907367	ATG10	ensembl_havana	protein_coding	4.21532	4.88342	5.40482	3.5402	6.3813	6.45667	5.03439	3.37494	-0.111127	0.577567	0.874952	TRUE
ENSG00000153029	NM_001531.2	MR1	101.21	98.7	87.13	81.32	117.66	119.65	89.84	98.66	0.00584037	0.965611	0.998643	MR1	ensembl_havana	protein_coding	14.945	15.6149	14.2486	18.3008	9.4982	16.3862	11.0778	12.8912	0.398619	0.0305114	0.414498	TRUE
ENSG00000153094	NM_138621.4	BCL2L11	183.83	190	188.13	186.35	348.62	347.17	166.12	132.01	-0.0541882	0.64411	0.907367	BCL2L11	ensembl_havana	protein_coding	18.5602	22.5835	9.08412	6.9754	9.81481	8.01566	8.29357	7.73813	-0.00726891	0.957927	0.98813	TRUE
ENSG00000153283	NM_005816.4	CD96	1949.84	2154.2	1584.27	1575.54	2061.24	2137.93	1929.01	2114.88	0.0764342	0.25548	0.768349	CD96	ensembl_havana	protein_coding	331.289	318.624	320.48	316.932	388.125	348.717	285.655	306.3	0.00330984	0.953474	0.986771	TRUE
ENSG00000153563	NM_001768.5	CD8A	43.38	66.62	33.67	57.6	65.37	47.07	42.38	41.69	0.1036	0.466938	0.891731	CD8A	ensembl_havana	protein_coding	0.521773	0.0800765	0	0.237047	0	0.0709353	0.333969	0	NA	NA	NA	NA
ENSG00000154096	NM_006288.2	THY1	14.46	19.74	21.78	23.72	13.07	31.38	13.56	12.51	0.124707	0.324687	NA	THY1	ensembl_havana	protein_coding	0	0	0	0	0	0	0	0	NA	NA	NA	NA
ENSG00000154451	NM_052942.3	GBP5	66.1	123.38	95.06	105.04	65.37	94.15	79.67	120.89	0.335546	0.0153367	0.178104	GBP5	ensembl_havana	protein_coding	21.6536	27.8666	20.3887	37.1216	30.9974	43.7772	10.687	19.3995	0.650775	0.000326548	0.0662892	TRUE
ENSG00000154589	NM_015364.2	LY96	165.24	160.39	136.64	149.08	187.39	168.68	145.78	148.68	-0.00945298	0.939512	0.998643	LY96	ensembl_havana	protein_coding	2.6834	2.80268	2.71849	2.65493	2.14589	3.40489	1.55852	1.87996	0.303145	0.229331	0.688462	FALSE
ENSG00000156127	NM_006399.3	BATF	61.97	93.77	33.67	57.6	63.19	56.88	61.02	93.1	0.243696	0.0872484	0.480744	BATF	ensembl_havana	protein_coding	3.24245	2.28218	3.42155	3.12902	3.90482	3.8305	1.55853	2.41709	-0.0340022	0.880887	0.967284	FALSE
ENSG00000156234	NM_006419.2	CXCL13	18.59	7.4	43.57	33.88	15.25	9.81	15.26	4.17	-0.212823	0.0863918	NA	CXCL13	ensembl_havana	protein_coding	0	0	0.0468706	0	0	0	0.111323	0	NA	NA	NA	NA
ENSG00000156738	NM_152866.2	MS4A1	22.72	12.34	27.72	6.78	2.18	7.85	3.39	11.12	-0.0592371	0.554718	NA	MS4A1	ensembl_havana	protein_coding	1.00628	0	0	0.142228	0.844284	0	1.00191	0	NA	NA	NA	NA
ENSG00000157131	NM_000562.2	C8A	18.59	24.68	27.72	30.49	13.07	9.81	1.7	19.45	0.108684	0.360026	NA	C8A	ensembl_havana	protein_coding	0	0	0	0	0	0	0	0	NA	NA	NA	NA
ENSG00000157404	NM_000222.2	KIT	12.39	27.14	7.92	16.94	19.61	13.73	15.26	9.73	0.0634862	0.590116	NA	KIT	ensembl_havana	protein_coding	0	0	0	0	0.070357	0	0.0556616	0.0537131	NA	NA	NA	NA
ENSG00000157601	NM_002462.2	MX1	741.52	809.37	473.3	454.03	542.55	570.77	554.29	575.27	0.0450719	0.609043	0.907367	MX1	ensembl_havana	protein_coding	41.3691	38.9494	35.4341	39.0518	55.1038	55.0401	27.3556	30.4582	0.0796531	0.339041	0.761642	TRUE
ENSG00000157873	NM_003820.2	TNFRSF14	551.49	634.17	475.28	528.57	766.97	617.84	532.26	612.79	0.0512274	0.601525	0.907367	TNFRSF14	ensembl_havana	protein_coding	36.9677	34.2308	30.6515	34.7025	30.4618	29.6207	27.8308	28.7365	0.0470129	0.59055	0.877124	TRUE
ENSG00000157933	NM_003036.2	SKI	803.48	819.24	758.47	918.22	1298.62	1243.53	1132.32	1058.83	0.030233	0.714994	0.941883	SKI	ensembl_havana	protein_coding	153.55	165.518	219.308	207.606	157.705	150.596	169.1	177.737	0.0436555	0.44927	0.825797	TRUE
ENSG00000158473	NM_001766.3	CD1D	24.79	32.08	27.72	33.88	30.5	29.42	23.73	22.23	0.0449027	0.744066	NA	CD1D	ensembl_havana	protein_coding	0	0	0.0937411	0	0	0	0	0	NA	NA	NA	NA
ENSG00000158477	NM_001763.2	CD1A	6.2	17.27	9.9	13.55	17.43	15.69	8.48	11.12	0.102469	0.368018	NA	CD1A	ensembl_havana	protein_coding	0	0	0	0	0	0	0	0	NA	NA	NA	NA
ENSG00000158764	NM_080878.2	ITLN2	8.26	19.74	19.8	6.78	8.72	13.73	13.56	11.12	0.00524244	0.962133	NA	ITLN2	ensembl_havana	protein_coding	0	0	0	0	0	0	0	0	NA	NA	NA	NA
ENSG00000158869	NM_004106.1	FCER1G	22.72	9.87	13.86	30.49	21.79	21.58	22.04	19.45	-0.00662131	0.957956	NA	FCER1G	ensembl_havana	protein_coding	0.223617	0.360344	0.0468706	0.568913	0.24625	0.425611	0.333969	0.107426	NA	NA	NA	NA
ENSG00000159110	NM_000874.3	IFNAR2	1146.36	945.08	1338.71	1097.8	1052.41	1047.39	1181.47	1178.33	-0.131308	0.102991	0.503714	IFNAR2	ensembl_havana	protein_coding	32.8581	31.875	34.9708	33.7516	30.8353	26.849	33.505	28.7169	-0.0882046	0.273538	0.718434	TRUE
ENSG00000159216	NM_001754.4	RUNX1	303.63	330.66	348.54	376.1	505.5	429.55	472.93	366.84	-0.0824	0.435035	0.891731	RUNX1	ensembl_havana	protein_coding	92.7265	99.2548	119.051	99.6545	113.594	99.4512	115.72	118.921	-0.042169	0.557177	0.867354	TRUE
ENSG00000159403	NM_001733.4	C1R	35.11	32.08	25.74	50.82	34.86	31.38	30.51	36.13	0.0889248	0.523726	NA	C1R	ensembl_havana	protein_coding	1.3417	1.648	2.71849	3.79275	1.0168	2.9656	2.55232	3.49135	0.72021	0.0341046	0.423406	TRUE
ENSG00000159958	NM_052945.3	TNFRSF13C	20.66	49.35	49.51	71.15	82.8	64.73	27.12	43.08	0.189319	0.18305	0.67936	TNFRSF13C	ensembl_havana	protein_coding	0.447234	1.00096	0.421835	0.284456	0.211071	0.567482	0.779262	0.590844	NA	NA	NA	NA
ENSG00000160211	NM_000402.2	G6PD	156.98	155.46	144.56	142.31	165.6	135.34	127.13	184.81	0.0346919	0.79053	0.97334	G6PD	ensembl_havana	protein_coding	18.1489	17.9983	28.3943	28.5218	21.7989	25.4448	28.3994	30.164	0.121999	0.228471	0.687784	TRUE
ENSG00000160223	NM_015259.4	ICOSLG	43.38	49.35	53.47	54.21	91.51	72.57	55.94	43.08	-0.072294	0.612454	0.907367	ICOSLG	ensembl_havana	protein_coding	3.16792	2.80267	0.937413	1.32746	0.778702	1.24137	1.61418	1.50397	0.116674	0.685937	0.912232	FALSE
ENSG00000160224	NM_000383.2	AIRE	37.18	27.14	27.72	64.38	39.22	31.38	33.9	25.01	0.0128366	0.925662	NA	AIRE	ensembl_havana	protein_coding	0.074539	0.200191	0.140612	0.331866	0.281789	0.602948	0.333969	0.268566	NA	NA	NA	NA
ENSG00000160255	NM_000211.2	ITGB2	2003.54	1717.44	1693.19	1402.74	1812.84	1561.28	1854.42	1853.65	-0.164803	0.0219551	0.206717	ITGB2	ensembl_havana	protein_coding	518.753	499.198	709.947	637.418	625.825	639.659	548.767	558.724	-0.00244211	0.969881	0.991702	TRUE
ENSG00000160712	NM_000565.2	IL6R	491.59	483.65	384.19	498.07	570.87	541.35	610.23	675.32	0.0889972	0.356039	0.860229	IL6R	ensembl_havana	protein_coding	45.8415	47.0449	56.6666	56.4645	51.2902	51.2152	42.5255	40.9831	0.0362045	0.602953	0.882688	TRUE
ENSG00000160791	NM_000579.1	CCR5	10.33	17.27	13.86	30.49	2.18	13.73	11.87	11.12	0.180478	0.113097	NA	CCR5	ensembl_havana	protein_coding	0	0	0	0	0	0.567482	0	0	NA	NA	NA	NA
ENSG00000161057	NM_002803.3	PSMC2	473	520.66	532.71	416.76	605.73	600.19	569.55	540.53	-0.0647581	0.502281	0.893658	PSMC2	ensembl_havana	protein_coding	46.5498	36.3948	32.7157	36.0311	27.9669	30.7859	27.4968	29.9719	0.0237393	0.845075	0.963103	FALSE
ENSG00000161405	NM_183232.2	IKZF3	163.17	236.89	178.23	186.35	313.76	282.44	264.43	304.31	0.120653	0.309624	0.831826	IKZF3	ensembl_havana	protein_coding	43.5307	47.4853	45.5582	53.383	34.7564	37.8439	32.3393	35.773	0.192204	0.0257218	0.394574	TRUE
ENSG00000161638	NM_002205.2	ITGA5	477.13	350.4	386.17	379.49	403.1	366.78	445.81	416.86	-0.150273	0.139418	0.58361	ITGA5	ensembl_havana	protein_coding	47.6305	53.8114	70.587	67.9374	53.4363	49.4773	49.6501	53.552	0.0616337	0.385086	0.787903	FALSE
ENSG00000162367	NM_003189.2	TAL1	16.52	12.34	15.84	30.49	13.07	5.88	8.48	12.51	0.0244183	0.833211	NA	TAL1	ensembl_havana	protein_coding	0	0	0	0	0	0	0	0	NA	NA	NA	NA
ENSG00000162434	NM_002227.1	JAK1	2255.53	2003.68	2307.1	1999.08	2601.6	2271.31	2030.71	1877.27	-0.162893	0.0116491	0.155321	JAK1	ensembl_havana	protein_coding	837.63	837.962	855.481	728.494	778.537	737.444	817.726	822.991	-0.0391702	0.532545	0.860788	TRUE
ENSG00000162594	NM_144701.2	IL23R	51.64	61.69	31.69	60.99	63.19	70.61	38.99	40.3	0.16712	0.242184	0.768349	IL23R	ensembl_havana	protein_coding	0	0	0	0	0	0	0	0	NA	NA	NA	NA
ENSG00000162676	NM_005263.2	GFI1	57.83	101.17	77.23	88.09	128.55	78.46	88.14	140.34	0.123615	0.384471	0.884763	GFI1	ensembl_havana	protein_coding	3.72695	3.28314	5.39011	5.97358	2.88464	4.04331	4.06329	6.55299	0.317477	0.145948	0.617815	TRUE
ENSG00000162692	NM_001078.3	VCAM1	10.33	27.14	13.86	33.88	15.25	7.85	6.78	9.73	0.149617	0.201277	NA	VCAM1	ensembl_havana	protein_coding	0	0	0	0	0	0	0	0	NA	NA	NA	NA
ENSG00000162711	NM_001079821.2	NLRP3	16.52	32.08	17.82	40.66	30.5	39.23	15.26	20.84	0.250892	0.0645943	NA	NLRP3	ensembl_havana	protein_coding	8.19928	7.24692	6.98371	8.72333	2.39248	1.81255	3.28403	2.68566	-0.0299468	0.867156	0.96485	FALSE
ENSG00000162739	NM_001184714.1	SLAMF6	70.23	93.77	63.37	44.05	117.66	125.53	101.71	111.16	0.0361672	0.795293	0.973828	SLAMF6	ensembl_havana	protein_coding	33.468	46.5645	43.9646	61.9167	28.4594	37.241	24.7694	37.3306	0.51654	8.14749e-05	0.0275657	TRUE
ENSG00000162747	NM_000570.4	FCGR3A/B	6.2	19.74	21.78	3.39	10.89	17.65	11.87	11.12	0.00254987	0.980358	NA	FCGR3B	ensembl_havana	protein_coding	0	0	0	0	0	0	0	0	NA	NA	NA	NA
ENSG00000162889	NM_004759.3	MAPKAPK2	384.18	493.52	421.81	487.91	483.72	525.66	432.25	450.21	0.163014	0.0894718	0.480744	MAPKAPK2	ensembl_havana	protein_coding	49.9037	42.6808	42.6522	38.1408	43.164	36.3897	39.7145	37.2232	-0.150881	0.0630173	0.496154	FALSE
ENSG00000162891	NM_018724.3	IL20	10.33	24.68	25.74	33.88	26.15	25.5	37.29	16.67	0.021676	0.867372	NA	IL20	ensembl_havana	protein_coding	0.0372695	0	0.0468706	0	0	0.106403	0.0556616	0.268566	NA	NA	NA	NA
ENSG00000162896	NM_002644.2	PIGR	10.33	12.34	37.63	20.33	15.25	15.69	10.17	16.67	-0.0202058	0.869169	NA	PIGR	ensembl_havana	protein_coding	0.186347	0.0400382	0	0	0	0	0.166985	0	NA	NA	NA	NA
ENSG00000163131	NM_004079.3	CTSS	1383.89	1885.23	1518.92	1440.01	1512.15	1641.7	1376.41	1711.91	0.182555	0.0277206	0.23208	CTSS	ensembl_havana	protein_coding	71.2214	84.841	69.1341	77.7514	60.1911	81.8593	57.8323	65.9597	0.308109	0.00552645	0.218546	TRUE
ENSG00000163220	NM_002965.2	S100A9	28.92	24.68	35.65	27.11	15.25	27.46	18.65	12.51	-0.0291087	0.825659	NA	S100A9	ensembl_havana	protein_coding	0	0.0400382	0	0.0474094	0.105536	0.0354676	0.111323	0	NA	NA	NA	NA
ENSG00000163464	NM_000634.2	CXCR1	10.33	22.21	21.78	16.94	23.97	23.54	8.48	2.78	0.0047183	0.968505	NA	CXCR1	ensembl_havana	protein_coding	0	0	0	0	0	0	0	0	NA	NA	NA	NA
ENSG00000163508	NM_005442.2	EOMES	22.72	54.29	49.51	64.38	93.69	156.91	110.18	80.59	0.209203	0.142861	0.59005	EOMES	ensembl_havana	protein_coding	0.260886	0.520497	0.749931	2.70233	0.281428	0.780287	0.111323	0.698271	NA	NA	NA	NA
ENSG00000163513	NM_001024847.1	TGFBR2	2309.24	2393.56	2241.75	2066.84	2854.36	2946.03	2695.18	2640.13	-0.011085	0.864611	0.978951	TGFBR2	ensembl_havana	protein_coding	549.464	579.834	504.843	461.388	487.398	447.672	405.105	414.074	-1.01306e-05	0.999854	0.999864	TRUE
ENSG00000163565	NM_005531.1	IFI16	547.36	646.51	441.62	481.13	437.96	500.16	554.29	664.2	0.182585	0.0425805	0.312836	IFI16	ensembl_havana	protein_coding	103.609	117.392	141.69	150.051	149.192	127.506	109.653	112.368	0.0514491	0.440595	0.820307	TRUE
ENSG00000163599	NM_005214.3	CTLA4-TM	20.66	46.88	27.72	54.21	54.47	96.11	72.89	154.24	0.543414	0.000131564	0.0047363	CTLA4	ensembl_havana	protein_coding	2.64613	8.48812	5.5776	14.1754	2.18107	4.6108	1.61419	5.69359	1.46776	2.69484e-05	0.0198478	TRUE
ENSG00000163599	NM_001037631.1	sCTLA4	37.18	83.9	67.33	94.87	89.33	168.68	110.18	211.21	0.571048	2.728e-05	0.0012276	CTLA4	ensembl_havana	protein_coding	2.64613	8.48812	5.5776	14.1754	2.18107	4.6108	1.61419	5.69359	1.46776	2.69484e-05	0.0198478	TRUE
ENSG00000163599	NM_005214.3	CTLA4	47.51	128.31	59.41	182.97	122.02	247.14	150.86	295.97	0.85511	5.65506e-11	6.78607e-09	CTLA4	ensembl_havana	protein_coding	2.64613	8.48812	5.5776	14.1754	2.18107	4.6108	1.61419	5.69359	1.46776	2.69484e-05	0.0198478	TRUE
ENSG00000163600	NM_012092.2	ICOS	596.93	520.66	451.52	426.92	512.04	543.31	669.56	607.23	-0.0750707	0.413506	0.884763	ICOS	ensembl_havana	protein_coding	56.7987	59.0563	72.8836	61.7271	80.4885	55.2585	49.9284	54.1428	-0.135786	0.198636	0.673731	TRUE
ENSG00000163736	NM_002704.2	PPBP	28.92	51.82	41.59	67.77	47.94	68.65	35.6	37.52	0.258221	0.0705083	0.433939	PPBP	ensembl_havana	protein_coding	0	0	0	0	0	0	0.0556616	0	NA	NA	NA	NA
ENSG00000163739	NM_001511.1	CXCL1	37.18	98.7	47.53	77.93	37.04	39.23	30.51	44.47	0.329519	0.0208223	0.202595	CXCL1	ensembl_havana	protein_coding	0	0	0	0	0	0	0	0	NA	NA	NA	NA
ENSG00000163823	NM_001295.2	CCR1	92.95	83.9	67.33	118.59	117.66	127.49	103.4	108.38	0.129563	0.349017	0.857017	CCR1	ensembl_havana	protein_coding	0	0	0	0	0	0	0	0	NA	NA	NA	NA
ENSG00000163932	NM_006254.3	PRKCD	95.01	128.31	101	135.53	156.88	188.29	132.22	132.01	0.194333	0.135391	0.580246	PRKCD	ensembl_havana	protein_coding	9.29873	10.6902	6.88998	8.107	4.78427	5.81668	6.34542	5.23703	0.176627	0.256259	0.707763	TRUE
ENSG00000164047	NM_004345.3	CAMP	22.72	29.61	31.69	37.27	26.15	33.34	20.34	20.84	0.0936828	0.495776	NA	CAMP	ensembl_havana	protein_coding	0	0	0	0	0	0	0	0	NA	NA	NA	NA
ENSG00000164305	NM_032991.2	CASP3	99.14	96.24	102.98	115.2	124.2	101.99	93.23	76.42	-0.0727424	0.592882	0.907367	CASP3	ensembl_havana	protein_coding	3.76422	4.12394	5.01515	3.17643	5.7341	3.86597	5.45483	4.08219	-0.333146	0.10206	0.566671	TRUE
ENSG00000164342	NM_003265.2	TLR3	57.83	56.75	69.31	57.6	76.26	86.3	42.38	27.79	-0.070247	0.622552	0.907367	TLR3	ensembl_havana	protein_coding	0	0	0.281223	0.474094	0	0.709351	0.111323	0.107426	NA	NA	NA	NA
ENSG00000164399	NM_000588.3	IL3	24.79	17.27	25.74	47.44	28.33	25.5	13.56	16.67	0.05074	0.702875	NA	IL3	ensembl_havana	protein_coding	0	0	0	0	0	0	0	0	NA	NA	NA	NA
ENSG00000164400	NM_000758.2	CSF2	8.26	9.87	13.86	27.11	8.72	11.77	11.87	8.34	0.0713881	0.531301	NA	CSF2	ensembl_havana	protein_coding	0	0	0	0	0	0	0	0	NA	NA	NA	NA
ENSG00000164485	NM_181310.1	IL22RA2	12.39	7.4	25.74	27.11	15.25	15.69	20.34	22.23	-0.0122047	0.923156	NA	IL22RA2	ensembl_havana	protein_coding	0	0	0	0	0	0	0	0	NA	NA	NA	NA
ENSG00000164691	NM_054114.3	TAGAP	2179.11	2277.58	2223.92	1958.42	2858.71	3040.18	2891.81	2779.08	-0.0199647	0.771172	0.96063	TAGAP	ensembl_havana	protein_coding	264.014	274.238	334.358	294.599	195.228	192.323	194.052	206.154	0.0184	0.776517	0.942773	FALSE
ENSG00000164825	NM_005218.3	DEFB1	20.66	41.95	27.72	50.82	39.22	21.58	15.26	16.67	0.108247	0.419243	NA	DEFB1	ensembl_havana	protein_coding	0	0	0	0	0	0	0	0	NA	NA	NA	NA
ENSG00000165025	NM_003177.3	SYK	39.24	32.08	27.72	40.66	47.94	56.88	42.38	45.85	0.0724375	0.610245	0.907367	SYK	ensembl_havana	protein_coding	0.447233	0.0800766	0	0	0.281428	0.0354676	0.333969	0	NA	NA	NA	NA
ENSG00000165030	NM_005384.2	NFIL3	20.66	27.14	29.71	33.88	84.98	94.15	42.38	54.19	0.120009	0.400806	0.884763	NFIL3	ensembl_havana	protein_coding	5.255	5.48524	3.14033	3.36607	1.40714	2.6246	1.11323	2.14853	0.341853	0.183667	0.662675	TRUE
ENSG00000165168	NM_000397.3	CYBB	16.52	32.08	23.76	50.82	54.47	49.04	33.9	33.35	0.154164	0.268719	0.776212	CYBB	ensembl_havana	protein_coding	0.149078	0.0200191	0.0234353	0	0.22866	0	0.0556616	0.134283	NA	NA	NA	NA
ENSG00000165471	NM_000242.2	MBL2	10.33	7.4	19.8	44.05	13.07	5.88	13.56	6.95	-0.00558116	0.961331	NA	MBL2	ensembl_havana	protein_coding	0	0	0	0	0	0	0	0	NA	NA	NA	NA
ENSG00000165704	NM_000194.1	HPRT1	514.31	547.8	550.53	467.58	538.19	468.78	527.17	508.57	-0.0851847	0.365626	0.876457	HPRT1	ensembl_havana	protein_coding	28.4366	28.9477	37.0746	36.4104	29.4444	36.0705	31.7271	31.3685	0.118461	0.259644	0.708621	FALSE
ENSG00000166278	NM_000063.3	C2	59.9	51.82	59.41	94.87	69.72	66.69	77.97	72.26	0.0463063	0.744709	0.953899	C2	ensembl_havana	protein_coding	0.883004	0.172288	0	0.498138	0	0.945505	0.00434569	0.0263599	NA	NA	NA	NA
ENSG00000166349	NM_000448.2	RAG1	18.59	12.34	17.82	33.88	15.25	9.81	16.95	27.79	0.0562106	0.652662	NA	RAG1	ensembl_havana	protein_coding	0.633581	0.877096	0.937409	2.0386	0.738749	1.22005	0.445292	1.93367	NA	NA	NA	NA
ENSG00000166523	NM_014358.2	CLEC4E	18.59	19.74	11.88	16.94	13.07	21.58	16.95	16.67	0.083606	0.505087	NA	CLEC4E	ensembl_havana	protein_coding	0	0	0	0	0	0	0	0	NA	NA	NA	NA
ENSG00000166710	NM_004048.2	B2M	101929	126172	111727	100540	117146	116029	109243	114925	0.0504653	0.460282	0.891731	B2M	ensembl_havana	protein_coding	4438.31	4340.53	4286.41	4206.87	4171.05	4459.42	4262.06	4063.51	0.0274916	0.678146	0.909443	TRUE
ENSG00000166888	NM_003153.3	STAT6	1400.41	1253.53	1516.94	1456.95	1769.26	1726.04	1776.45	1821.69	-0.0493545	0.482125	0.891731	STAT6	ensembl_havana	protein_coding	176.21	186.218	215.604	208.317	138.639	137.437	167.319	184.579	0.0741803	0.222976	0.685377	FALSE
ENSG00000166949	NM_005902.3	SMAD3	163.17	199.87	233.68	291.39	235.32	266.75	139	193.15	0.246549	0.0340513	0.27241	SMAD3	ensembl_havana	protein_coding	66.1161	62.0193	25.7319	33.5184	39.611	36.4962	40.8556	43.991	0.0706833	0.469075	0.835245	TRUE
ENSG00000167207	NM_022162.1	NOD2	24.79	32.08	37.63	67.77	26.15	31.38	27.12	31.96	0.184476	0.188966	NA	NOD2	ensembl_havana	protein_coding	0.484503	0.360344	0.234353	0.521503	0.773927	0.14187	0.779262	0.107426	NA	NA	NA	NA
ENSG00000167286	NM_000732.4	CD3D	5314.55	6114.67	5687.54	4912.98	5187.95	4821.13	5905.67	6031.99	-0.0193873	0.781765	0.970467	CD3D	ensembl_havana	protein_coding	685.872	671.201	955.267	921.26	742.409	840.477	784.105	790.282	0.062651	0.399513	0.794781	FALSE
ENSG00000167613	NM_002287.3	LAIR1	435.82	424.42	441.62	352.38	394.38	362.86	603.45	508.57	-0.159036	0.101152	0.503714	LAIR1	ensembl_havana	protein_coding	13.4089	9.72693	11.4759	9.53707	11.2904	8.5284	11.7452	10.7419	-0.293214	0.0331822	0.421878	TRUE
ENSG00000167633	NM_013289.2	KIR3DL1	18.59	22.21	21.78	20.33	13.07	9.81	8.48	4.17	-0.0421823	0.724917	NA	KIR3DL1	ensembl_havana	protein_coding	0	0	0	0	0	0	0	0	NA	NA	NA	NA
ENSG00000168036	NM_001098210.1	CTNNB1	1602.83	1638.48	1507.04	1331.59	1710.43	1671.12	1752.72	1746.65	-0.0425429	0.546578	0.907367	CTNNB1	ensembl_havana	protein_coding	353.203	373.557	368.918	363.488	329.693	319.031	316.046	320.614	0.0442095	0.4032	0.797304	FALSE
ENSG00000168040	NM_003824.2	FADD	41.31	37.01	43.57	44.05	58.83	51	27.12	30.57	-0.025213	0.859433	0.978951	FADD	ensembl_havana	protein_coding	4.84503	5.00478	4.07774	3.36607	2.49767	4.78813	6.06711	3.38393	0.0487708	0.867634	0.96485	FALSE
ENSG00000168067	NM_004579.2	MAP4K2	433.76	387.41	405.97	504.85	723.39	604.11	467.84	571.1	0.0349247	0.736832	0.950751	MAP4K2	ensembl_havana	protein_coding	52.9972	49.3672	47.1986	50.9177	37.641	38.4824	39.7424	47.3212	0.0963271	0.277142	0.720321	TRUE
ENSG00000168329	NM_001337.3	CX3CR1	30.98	46.88	41.59	23.72	32.68	60.8	23.73	33.35	0.119196	0.390171	0.884763	CX3CR1	ensembl_havana	protein_coding	0.111808	0.0400382	0.234353	0.189638	0	0.106403	0	0.161139	NA	NA	NA	NA
ENSG00000168384	NM_033554.2	HLA-DPA1	103.28	115.98	154.47	193.13	215.71	172.6	115.27	161.19	0.108897	0.404321	0.884763	HLA-DPA1	ensembl_havana	protein_coding	1.79324	1.16993	1.64582	1.50173	1.34491	0.722437	1.44118	1.22533	NA	NA	NA	NA
ENSG00000168394	NM_000593.5	TAP1	506.05	491.05	342.6	335.44	409.63	415.82	466.15	543.31	0.0373447	0.700274	0.935239	TAP1	ensembl_havana	protein_coding	177.71	176.505	468.555	477.681	508.65	406.668	307.034	347.774	0.00332839	0.963344	0.988956	TRUE
ENSG00000168610	NM_139276.2	STAT3	1344.64	1677.96	1360.49	1260.43	1457.68	1378.87	1422.18	1463.19	0.0393761	0.625762	0.907367	STAT3	ensembl_havana	protein_coding	308.778	330.916	392.541	398.618	392.376	388.725	389.239	388.883	0.0629296	0.250237	0.702925	TRUE
ENSG00000168685	NM_002185.2	IL7R	7954.26	7681.59	6390.56	5536.42	11295.4	10360.1	9761.99	9016.72	-0.118663	0.0370268	0.277701	IL7R	ensembl_havana	protein_coding	1623.68	1448.62	1362.39	1198.46	1354.94	1165.82	1036.36	950.722	-0.136844	0.0264733	0.397319	TRUE
ENSG00000168811	NM_000882.2	IL12A	26.85	27.14	19.8	33.88	30.5	33.34	22.04	38.91	0.154059	0.262067	NA	IL12A	ensembl_havana	protein_coding	0.372695	0.520497	0	0.0948188	0.386964	0.673884	0.500954	0.322279	NA	NA	NA	NA
ENSG00000169194	NM_002188.2	IL13	26.85	27.14	31.69	81.32	28.33	17.65	16.95	16.67	0.102208	0.447029	NA	IL13	ensembl_havana	protein_coding	0	0.200191	0	0	0.211071	0.0709352	0.111323	0	NA	NA	NA	NA
ENSG00000169245	NM_001565.1	CXCL10	10.33	4.94	13.86	16.94	10.89	13.73	3.39	4.17	0.00837315	0.93682	NA	CXCL10	ensembl_havana	protein_coding	0	0	0	0	0	0	0	0	NA	NA	NA	NA
ENSG00000169248	NM_005409.4	CXCL11	10.33	12.34	21.78	30.49	17.43	13.73	3.39	13.9	0.0993052	0.398819	NA	CXCL11	ensembl_havana	protein_coding	0	0	0	0	0	0	0	0	NA	NA	NA	NA
ENSG00000169372	NM_003805.3	CRADD	105.34	86.37	89.12	142.31	128.55	125.53	88.14	81.98	0.0439026	0.750474	0.954666	CRADD	ensembl_havana	protein_coding	3.87603	3.96379	2.62475	2.37047	3.97517	2.12806	3.22837	1.45025	-0.41381	0.126291	0.595605	FALSE
ENSG00000169398	NM_005607.3	PTK2	382.12	404.68	350.52	254.12	217.89	205.95	328.85	341.83	-0.0795005	0.475545	0.891731	PTK2	ensembl_havana	protein_coding	30.5983	30.2689	55.2135	45.3234	47.5966	55.6841	55.6059	41.8425	-0.0618925	0.629756	0.892332	TRUE
ENSG00000169403	NM_000952.3	PTAFR	4.13	2.47	9.9	37.27	21.79	13.73	1.7	5.56	0.0923653	0.381234	NA	PTAFR	ensembl_havana	protein_coding	0.149078	0.440421	0.0937411	0.568913	0.527678	0.106403	0.166985	0.214853	NA	NA	NA	NA
ENSG00000169429	NM_000584.2	IL8	33.05	39.48	31.69	71.15	37.04	51	37.29	19.45	0.115097	0.406693	0.884763	IL8	ensembl_havana	protein_coding	0	0	0	0.0474094	0	0	0	0	NA	NA	NA	NA
ENSG00000169508	NM_004951.3	GPR183	774.56	1389.25	1279.3	1419.68	2311.81	2987.22	1654.4	2069.02	0.37084	2.55149e-05	0.0012276	GPR183	ensembl_havana	protein_coding	92.3911	113.749	63.1815	84.4361	37.8521	47.7039	46.867	61.5552	0.388221	0.000359571	0.0669819	TRUE
ENSG00000169896	NM_000632.3	ITGAM	57.83	44.42	47.53	88.09	69.72	66.69	44.07	50.02	0.0793669	0.578624	0.907367	ITGAM	ensembl_havana	protein_coding	0.298156	0.0800765	0.140612	0.331866	0.070357	1.70244	0.389631	0.0537131	NA	NA	NA	NA
ENSG00000169919	NM_000181.1	GUSB	80.55	96.24	110.9	145.7	161.24	105.92	110.18	109.77	0.000822765	0.995219	0.998643	GUSB	ensembl_havana	protein_coding	42.04	42.0401	43.9215	45.7026	33.3141	40.3266	44.2509	39.3717	0.0858095	0.40939	0.799359	TRUE
ENSG00000170458	NM_000591.2	CD14	6.2	7.4	13.86	13.55	17.43	19.61	13.56	12.51	0.0173731	0.882468	NA	CD14	ensembl_havana	protein_coding	0.260886	0.560535	0.796799	0.284456	0.140714	0.390144	0.556616	0.966836	NA	NA	NA	NA
ENSG00000170581	NM_005419.2	STAT2	642.37	562.61	538.65	467.58	607.91	557.04	594.97	615.57	-0.10339	0.25159	0.768349	STAT2	ensembl_havana	protein_coding	85.2727	81.1977	116.52	110.132	100.334	90.6552	93.456	87.3913	-0.0614711	0.30438	0.740465	TRUE
ENSG00000170989	NM_001400.3	S1PR1	344.94	335.59	455.48	487.91	588.3	551.15	467.84	478	-0.000275561	0.997669	0.998643	S1PR1	ensembl_havana	protein_coding	143.488	152.466	159.735	149.814	108.596	116.192	147.336	149.054	0.0633193	0.352089	0.77023	FALSE
ENSG00000171522	NM_000958.2	PTGER4	272.65	209.74	225.76	230.4	762.61	741.41	472.93	416.86	-0.118486	0.242197	0.768349	PTGER4	ensembl_havana	protein_coding	53.3234	58.3757	27.9817	26.976	14.8805	10.2501	17.8117	13.9654	-0.0873829	0.440827	0.82048	TRUE
ENSG00000171711	NM_004942.2	DEFB4A	18.59	14.81	17.82	20.33	13.07	19.61	6.78	15.28	0.0755565	0.535158	NA	DEFB4A	ensembl_havana	protein_coding	0	0	0	0	0	0	0	0	NA	NA	NA	NA
ENSG00000171791	NM_000657.2	BCL2	1540.87	1275.74	1932.81	1660.25	1904.36	1712.31	1084.85	908.76	-0.20965	0.00269202	0.0440512	BCL2	ensembl_havana	protein_coding	24.1879	24.3032	15.9829	15.0288	27.6151	18.5495	25.1034	25.2989	-0.140377	0.22442	0.685377	TRUE
ENSG00000171855	NM_002176.2	IFNB1	16.52	17.27	13.86	20.33	21.79	21.58	6.78	13.9	0.0772204	0.53325	NA	IFNB1	ensembl_havana	protein_coding	0	0	0	0	0	0	0	0	NA	NA	NA	NA
ENSG00000172116	NM_004931.3	CD8B	24.79	19.74	37.63	13.55	34.86	31.38	22.04	11.12	-0.212686	0.108951	NA	CD8B	ensembl_havana	protein_coding	0.819928	0.560535	1.5936	0.616322	0.457321	0.602949	2.11514	0.375992	NA	NA	NA	NA
ENSG00000172156	NM_002986.2	CCL11	26.85	12.34	15.84	16.94	30.5	19.61	23.73	18.06	-0.150747	0.244139	NA	CCL11	ensembl_havana	protein_coding	0	0	0	0	0	0	0	0	NA	NA	NA	NA
ENSG00000172175	NM_006785.2	MALT1	1034.82	994.44	950.56	762.36	1122.13	1188.61	1013.66	1006.03	-0.0669122	0.419943	0.884763	MALT1	ensembl_havana	protein_coding	155.712	157.751	139.674	145.168	137.337	131.869	115.776	115.483	0.0394101	0.485374	0.841785	FALSE
ENSG00000172215	NM_006564.1	CXCR6	12.39	19.74	11.88	23.72	10.89	7.85	11.87	5.56	0.0469409	0.679217	NA	CXCR6	ensembl_havana	protein_coding	0.670853	1.64157	1.78108	0.853369	2.63839	2.02165	1.4472	1.50397	-0.0456147	0.901042	0.972278	FALSE
ENSG00000172216	NM_005194.2	CEBPB	361.46	476.24	400.03	311.72	459.75	482.51	486.49	523.86	0.0492409	0.645547	0.907367	CEBPB	ensembl_havana	protein_coding	5.32954	5.00478	5.53073	4.88317	3.23642	4.43345	3.00572	5.26389	0.214648	0.331309	0.755645	TRUE
ENSG00000172243	NM_197954.2	CLEC7A	20.66	34.55	27.72	33.88	34.86	33.34	30.51	30.57	0.0831692	0.548923	NA	CLEC7A	ensembl_havana	protein_coding	0	0	0	0	0.0351785	0	0	0	NA	NA	NA	NA
ENSG00000172349	NM_004513.4	IL16	2641.78	2467.58	2825.95	2409.06	2383.71	2194.81	2905.38	2879.13	-0.108502	0.0978275	0.502964	IL16	ensembl_havana	protein_coding	191.305	173.763	225.494	210.99	179.375	165.482	185.13	166.403	-0.0893659	0.149846	0.622584	TRUE
ENSG00000172724	NM_006274.2	CCL19	26.85	29.61	23.76	54.21	17.43	29.42	18.65	13.9	0.157483	0.239163	NA	CCL19	ensembl_havana	protein_coding	0	0	0	0	0	0	0	0	NA	NA	NA	NA
ENSG00000172936	NM_002468.3	MYD88	318.09	325.72	237.64	223.63	285.44	282.44	283.08	301.53	0.00709484	0.947409	0.998643	MYD88	ensembl_havana	protein_coding	36.0023	31.43	38.2464	37.0267	34.8619	41.3552	30.9478	31.2073	0.0517074	0.637557	0.894772	TRUE
ENSG00000173039	NM_021975.2	RELA	322.22	365.2	255.46	298.17	396.56	356.98	422.08	364.06	0.0033883	0.974772	0.998643	RELA	ensembl_havana	protein_coding	35.0333	34.0725	42.3241	40.4876	41.0885	38.6951	31.9498	36.4712	0.028055	0.722119	0.925415	TRUE
ENSG00000173369	NM_000491.3	C1QB	20.66	19.74	11.88	13.55	19.61	19.61	10.17	9.73	0.00699536	0.954888	NA	C1QB	ensembl_havana	protein_coding	0	0	0	0	0	0	0	0	NA	NA	NA	NA
ENSG00000173372	NM_015991.2	C1QA	12.39	9.87	17.82	16.94	10.89	17.65	5.09	20.84	0.106774	0.352572	NA	C1QA	ensembl_havana	protein_coding	0	0	0	0	0	0	0	0	NA	NA	NA	NA
ENSG00000173503	NM_000595.2	LTA	239.6	251.69	243.58	260.9	274.54	213.79	255.96	301.53	0.0107829	0.92587	0.997944	LTA	ensembl_havana	protein_coding	0.642828	0.669515	0	0	0.687747	0.645553	0	0	NA	NA	NA	NA
ENSG00000173535	NM_003841.3	TNFRSF10C	18.59	41.95	33.67	33.88	10.89	25.5	18.65	22.23	0.192335	0.149921	NA	TNFRSF10C	ensembl_havana	protein_coding	0.857198	0.0800765	0.187482	0.616322	0.140714	0.319208	0.0556616	1.07426	NA	NA	NA	NA
ENSG00000173578	NM_005283.2	XCR1	12.39	22.21	35.65	44.05	28.33	23.54	25.43	20.84	0.0477125	0.723954	NA	XCR1	ensembl_havana	protein_coding	0	0	0	0	0	0	0	0	NA	NA	NA	NA
ENSG00000173757	NM_012448.3	STAT5B	1344.64	1238.73	1253.56	1260.43	1490.37	1367.1	1281.48	1296.44	-0.0512751	0.479995	0.891731	STAT5B	ensembl_havana	protein_coding	359.38	318.231	395.997	388.967	316.196	322.225	341.577	390.154	0.0396811	0.60676	0.885336	FALSE
ENSG00000173762	NM_006137.6	CD7	1010.03	1026.51	1097.11	985.98	1194.04	1031.7	1364.54	1242.25	-0.110369	0.148523	0.59562	CD7	ensembl_havana	protein_coding	46.065	41.4396	66.9779	61.3003	46.6466	49.3708	49.5944	52.6389	0.00763336	0.929276	0.980602	FALSE
ENSG00000174059	NM_001025109.1	CD34	16.52	22.21	19.8	10.16	17.43	13.73	10.17	6.95	-0.0665071	0.577178	NA	CD34	ensembl_havana	protein_coding	0.0372695	0	0	0	0	0	0	0	NA	NA	NA	NA
ENSG00000174125	NM_003263.3	TLR1	254.06	160.39	247.54	118.59	224.43	160.84	293.25	177.86	-0.556314	4.17499e-06	0.000250499	TLR1	ensembl_havana	protein_coding	19.641	13.6905	34.8461	19.1411	28.8112	13.5298	26.1754	19.9199	-0.700805	0.000312146	0.0644397	TRUE
ENSG00000174600	NM_004072.1	CMKLR1	4.13	29.61	9.9	16.94	13.07	13.73	10.17	9.73	0.163479	0.141109	NA	CMKLR1	ensembl_havana	protein_coding	0	0	0.0468706	0	0	0.0709352	0.111323	0.107426	NA	NA	NA	NA
ENSG00000174775	NM_005343.2	HRAS	74.36	86.37	79.21	84.71	69.72	54.92	57.63	55.58	-0.00501262	0.97171	0.998643	HRAS	ensembl_havana	protein_coding	4.36053	3.7636	4.54645	5.35726	2.60321	3.75957	3.17271	4.02848	0.232137	0.276009	0.719953	FALSE
ENSG00000175097	NM_000536.3	RAG2	18.59	9.87	15.84	13.55	21.79	21.58	15.26	12.51	-0.0753672	0.542904	NA	RAG2	ensembl_havana	protein_coding	0	0.0437842	0	0	0	0.234122	0	0	NA	NA	NA	NA
ENSG00000175104	NM_145803.1	TRAF6	251.99	239.36	302.99	257.51	335.55	349.13	225.45	250.12	-0.0211398	0.848236	0.978951	TRAF6	ensembl_havana	protein_coding	22.958	24.3032	16.1703	18.2526	17.1319	13.5841	16.0305	18.5847	0.057427	0.59479	0.879388	FALSE
ENSG00000175354	NM_002828.2	PTPN2	452.35	525.6	396.07	342.21	455.39	445.24	444.11	464.11	0.0114178	0.908424	0.993358	PTPN2	ensembl_havana	protein_coding	48.8597	50.8056	57.4629	57.6498	49.7379	55.3615	50.9819	45.759	0.0634524	0.462983	0.832012	TRUE
ENSG00000176797	NM_001081551.2	DEFB103A	16.52	22.21	17.82	13.55	13.07	9.81	10.17	8.34	-0.0280256	0.813915	NA	DEFB103A	ensembl_havana	protein_coding	0	0	0	0	0	0	0	0	NA	NA	NA	NA
ENSG00000176919	NM_000606.2	C8G	6.2	12.34	15.84	10.16	4.36	9.81	11.87	1.39	-0.0247203	0.792027	NA	C8G	ensembl_havana	protein_coding	0	0.200191	0.187482	0	0.070357	0	0.0556616	0.107426	NA	NA	NA	NA
ENSG00000177243	NM_018661.3	DEFB103B	28.92	19.74	25.74	23.72	21.79	17.65	16.95	12.51	-0.0995586	0.449131	NA	DEFB103B	ensembl_havana	protein_coding	0	0	0	0	0	0	0	0	NA	NA	NA	NA
ENSG00000177455	NM_001770.4	CD19	39.24	32.08	41.59	47.44	41.4	25.5	22.04	16.67	-0.102829	0.461456	NA	CD19	ensembl_havana	protein_coding	0	0	0.234353	0.189638	0.386964	0.212806	1.16889	0.375992	NA	NA	NA	NA
ENSG00000177575	NM_004244.4	CD163	20.66	34.55	35.65	30.49	23.97	17.65	25.43	26.4	0.0123538	0.927336	NA	CD163	ensembl_havana	protein_coding	0.0734494	0	0.0468706	0	0.0351785	0	0	0	NA	NA	NA	NA
ENSG00000178562	NM_001243078.1	CD28	1125.7	922.88	1019.88	938.55	1093.81	1163.11	1127.23	1172.77	-0.0579174	0.481691	0.891731	CD28	ensembl_havana	protein_coding	81.6094	82.4787	91.9599	89.6035	100.013	73.5795	69.2986	67.1951	-0.0980152	0.221604	0.685061	TRUE
ENSG00000178573	NM_005360.4	MAF	28.92	22.21	21.78	54.21	28.33	19.61	6.78	8.34	0.0581497	0.652169	NA	MAF	ensembl_havana	protein_coding	1.93802	7.48715	4.53625	9.57669	1.65339	6.41963	4.50859	12.4614	1.58013	5.91316e-05	0.0245952	TRUE
ENSG00000179344	NM_002123.3	HLA-DQB1	12.39	17.27	29.71	30.49	19.61	13.73	10.17	16.67	0.0371317	0.76928	NA	HLA-DQB1	ensembl_havana	protein_coding	0	0	0	0	0	0	0.779261	0.107426	NA	NA	NA	NA
ENSG00000179583	NM_000246.3	CIITA	4.13	2.47	3.96	3.39	4.36	1.96	1.7	1.39	-0.0462283	0.490117	NA	CIITA	ensembl_havana	protein_coding	0.969007	0.160153	0.328094	0.189638	0.809106	1.09968	1.83683	0.214853	NA	NA	NA	NA
ENSG00000179639	NM_002001.2	FCER1A	28.92	32.08	29.71	44.05	23.97	7.85	22.04	38.91	0.0487689	0.712342	NA	FCER1A	ensembl_havana	protein_coding	0	0	0.0937411	0.0948188	0	0	0	0	NA	NA	NA	NA
ENSG00000179776	NM_001795.3	CDH5	8.26	12.34	7.92	30.49	10.89	5.88	16.95	9.73	0.0579835	0.59465	NA	CDH5	ensembl_havana	protein_coding	0	0	0	0	0	0	0	0	NA	NA	NA	NA
ENSG00000179914	NM_017625.2	ITLN1	12.39	7.4	7.92	13.55	6.54	13.73	3.39	13.9	0.108335	0.293534	NA	ITLN1	ensembl_havana	protein_coding	0	0	0	0	0	0	0	0	NA	NA	NA	NA
ENSG00000179934	NM_005201.2	CCR8	8.26	14.81	9.9	6.78	13.07	11.77	10.17	12.51	0.0345786	0.754534	NA	CCR8	ensembl_havana	protein_coding	0	0.0400382	0.0468706	0.189638	0	0	0	0.0537131	NA	NA	NA	NA
ENSG00000180644	NM_005041.3	PRF1	132.19	180.13	152.49	142.31	108.94	98.07	206.8	223.72	0.0623652	0.626456	0.907367	PRF1	ensembl_havana	protein_coding	5.06866	4.64444	16.6859	15.7399	8.97052	12.6619	9.40679	7.41241	0.0937758	0.597863	0.880617	TRUE
ENSG00000180871	NM_001557.2	CXCR2	33.05	34.55	25.74	37.27	39.22	27.46	28.82	13.9	-0.0681308	0.617184	NA	CXCR2	ensembl_havana	protein_coding	0	0	0	0	0	0	0	0	NA	NA	NA	NA
ENSG00000181222	NM_000937.2	POLR2A	650.63	515.72	586.18	677.65	705.96	660.99	764.48	721.17	-0.0657585	0.482587	0.891731	POLR2A	ensembl_havana	protein_coding	485.549	560.735	588.318	534.918	493.52	527.728	521.716	528.806	0.0827692	0.25792	0.708071	FALSE
ENSG00000181374	NM_005408.2	CCL13	12.39	34.55	23.76	64.38	13.07	31.38	25.43	13.9	0.257084	0.0475462	NA	CCL13	ensembl_havana	protein_coding	0	0	0	0	0	0	0	0	NA	NA	NA	NA
ENSG00000181634	NM_001204344.1	TNFSF15	12.39	24.68	21.78	30.49	17.43	15.69	6.78	15.28	0.150337	0.230729	NA	TNFSF15	ensembl_havana	protein_coding	0.0746337	0	0	0.0474094	0.0351785	0	0	0	NA	NA	NA	NA
ENSG00000181847	NM_173799.2	TIGIT	20.66	29.61	19.8	44.05	28.33	35.31	18.65	43.08	0.28537	0.0383121	NA	TIGIT	ensembl_havana	protein_coding	0.559043	0.800765	0.0468706	0.521503	1.40714	0.851223	0.556616	0.913123	NA	NA	NA	NA
ENSG00000182326	NM_001734.2	C1S	28.92	22.21	23.76	50.82	17.43	23.54	15.26	18.06	0.124499	0.348418	NA	C1S	ensembl_havana	protein_coding	0.186347	0.480459	0.0937411	0.0948188	1.3016	0.106403	0.473123	0.107426	NA	NA	NA	NA
ENSG00000182393	NM_172140.1	IL29	6.2	14.81	5.94	20.33	13.07	11.77	8.48	4.17	0.0937326	0.370046	NA	IFNL1	ensembl_havana	protein_coding	0.0372695	0.120115	0	0.0474094	0	0	0.111323	0.0537131	NA	NA	NA	NA
ENSG00000182578	NM_005211.2	CSF1R	14.46	17.27	23.76	16.94	10.89	17.65	11.87	6.95	-0.0105918	0.929451	NA	CSF1R	ensembl_havana	protein_coding	0.931736	1.04099	0.140612	0.616322	1.26643	0.815754	1.11323	0.85941	NA	NA	NA	NA
ENSG00000182866	NM_005356.2	LCK	2579.82	2785.9	2572.46	2297.24	2544.95	2294.84	2903.68	3033.37	-0.0316972	0.65028	0.907367	LCK	ensembl_havana	protein_coding	244.525	218.008	315.486	302.282	252.511	258.914	238.009	233.33	-0.0184151	0.789338	0.945431	TRUE
ENSG00000183311	NM_178014.2	TUBB	599	614.43	605.98	542.12	564.33	551.15	645.83	522.47	-0.102825	0.261704	0.772241	TUBB	ensembl_havana	protein_coding	69.1688	68.451	88.8361	67.2819	65.93	74.8833	92.7316	90.4207	-0.0245753	0.818892	0.954626	TRUE
ENSG00000183542	NM_013431.2	KLRC4	35.11	34.55	39.61	54.21	34.86	29.42	16.95	12.51	0.00111288	0.993613	NA	KLRC4	ensembl_havana	protein_coding	0	0	0	0	0	0	0	0	NA	NA	NA	NA
ENSG00000183709	NM_172138.1	IL28A	20.66	39.48	11.88	57.6	32.68	25.5	15.26	12.51	0.191132	0.13642	NA	IFNL2	ensembl_havana	protein_coding	0.260886	0	0	0	0	0.0709352	0.111323	0.161139	NA	NA	NA	NA
ENSG00000183735	NM_013254.2	TBK1	88.82	130.78	85.15	138.92	106.77	133.38	83.06	109.77	0.333209	0.0129781	0.161107	TBK1	ensembl_havana	protein_coding	3.13064	3.16302	2.57788	4.59871	3.65857	3.54676	1.89249	2.20224	0.268572	0.248106	0.701435	TRUE
ENSG00000183918	NM_001114937.2	SH2D1A	419.3	444.16	287.15	210.07	207	188.29	427.16	376.57	-0.133638	0.221953	0.747304	SH2D1A	ensembl_havana	protein_coding	21.2436	17.5367	32.95	26.2648	55.9338	38.8725	38.0724	24.6543	-0.402176	0.00139756	0.124251	TRUE
ENSG00000184216	NM_001569.3	IRAK1	210.68	231.95	205.96	237.18	331.19	305.98	242.4	270.96	0.0749728	0.503924	0.893658	IRAK1	ensembl_havana	protein_coding	25.1942	22.041	18.9826	20.6705	17.344	17.5387	18.0622	20.1962	0.0434915	0.680999	0.910337	TRUE
ENSG00000184371	NM_000757.4	CSF1	43.38	34.55	15.84	27.11	23.97	11.77	22.04	31.96	0.00553598	0.966771	NA	CSF1	ensembl_havana	protein_coding	0.484503	0.480459	0.140612	0.426684	0.140714	0.212806	0.333969	0.107426	NA	NA	NA	NA
ENSG00000184451	NM_016602.2	CCR10	6.2	12.34	7.92	16.94	8.72	7.85	10.17	6.95	0.0631737	0.547489	NA	CCR10	ensembl_havana	protein_coding	0.0372695	0	0.170308	0	0.0641164	0	0	0.105886	NA	NA	NA	NA
ENSG00000184557	NM_003955.3	SOCS3	1935.38	1650.81	1051.56	823.35	2529.7	1861.37	1762.89	1693.85	-0.248876	0.00119019	0.025204	SOCS3	ensembl_havana	protein_coding	37.5676	35.1135	34.4967	31.7169	36.1987	26.9908	19.1476	18.1013	-0.156478	0.084543	0.537368	TRUE
ENSG00000184584	NM_198282.1	TMEM173	665.09	658.84	455.48	596.33	797.48	784.56	856.02	932.38	0.101955	0.256116	0.768349	TMEM173	ensembl_havana	protein_coding	21.579	20.7799	30.5596	30.2472	19.0685	19.3653	16.1975	17.4568	0.043743	0.626365	0.891549	TRUE
ENSG00000185187	NM_021805.2	SIGIRR	859.25	671.18	857.49	806.41	834.52	768.87	944.16	954.61	-0.121674	0.15191	0.59562	SIGIRR	ensembl_havana	protein_coding	54.5253	45.4434	83.2421	78.1781	58.713	58.7343	72.36	75.7355	-0.0316501	0.708119	0.920389	TRUE
ENSG00000185338	NM_003745.1	SOCS1	677.49	661.31	447.56	321.89	1004.47	933.63	664.47	583.61	-0.167605	0.0671346	0.427396	SOCS1	ensembl_havana	protein_coding	3.72695	4.24405	2.53101	3.0342	3.83446	2.97928	3.33969	2.36338	-0.0442241	0.830537	0.959576	TRUE
ENSG00000185386	NM_002751.5	MAPK11	72.29	46.88	55.45	64.38	58.83	41.19	47.46	45.85	-0.117455	0.411125	0.884763	MAPK11	ensembl_havana	protein_coding	0.447234	0.200191	0.609317	0.379275	1.05536	0.567482	0.445292	0.590844	NA	NA	NA	NA
ENSG00000185499	NM_001018017.1	MUC1	8.26	14.81	13.86	20.33	17.43	13.73	11.87	6.95	0.0255678	0.825286	NA	MUC1	ensembl_havana	protein_coding	0.633581	0.680649	0.140612	1.65933	1.68857	0.815755	1.78117	0.751984	NA	NA	NA	NA
ENSG00000185507	NM_001572.3	IRF7	61.97	71.56	45.55	77.93	115.48	92.19	128.83	120.89	0.0587173	0.676037	0.918874	IRF7	ensembl_havana	protein_coding	6.70851	6.20593	6.65562	8.53369	4.64356	4.61079	4.28594	4.72675	0.12451	0.435106	0.817534	TRUE
ENSG00000185811	NM_006060.3	IKZF1	828.27	969.76	853.53	782.69	786.58	745.33	837.37	732.29	-0.0366988	0.675092	0.918874	IKZF1	ensembl_havana	protein_coding	169.837	161.554	155.142	142.607	164.741	176.026	146.279	153.243	0.0296004	0.684855	0.911838	FALSE
ENSG00000185825	NM_005745.7	BCAP31	632.04	708.2	716.88	660.71	703.78	715.91	835.68	839.28	0.0168406	0.84288	0.978951	BCAP31	ensembl_havana	protein_coding	20.3305	19.4385	25.4038	27.7819	17.4662	24.6145	22.042	25.8629	0.240389	0.0838242	0.536701	TRUE
ENSG00000185885	NM_003641.3	IFITM1	10740.6	13519.9	12206.8	11533.6	15051.8	14275.1	12775.9	13156.2	0.0501668	0.472007	0.891731	IFITM1	ensembl_havana	protein_coding	207.072	197.425	163.315	165.623	147.792	169.006	168.177	176.329	0.0888254	0.263638	0.712666	TRUE
ENSG00000186265	NM_181780.2	BTLA	491.59	421.96	425.77	426.92	376.95	382.47	461.06	450.21	-0.0516511	0.593999	0.907367	BTLA	ensembl_havana	protein_coding	5.1432	7.32699	6.84309	6.40028	7.98553	5.21372	6.06711	5.69359	-0.0476115	0.801464	0.949148	TRUE
ENSG00000186810	NM_001504.1	CXCR3	24.79	34.55	37.63	50.82	28.33	21.58	22.04	19.45	0.0484848	0.724873	NA	CXCR3	ensembl_havana	protein_coding	0	0.0400382	0	0.0474094	0	0.0709352	0.0556616	0	NA	NA	NA	NA
ENSG00000186827	NM_003327.2	TNFRSF4	28.92	41.95	13.86	40.66	19.61	23.54	27.12	16.67	0.134323	0.308868	NA	TNFRSF4	ensembl_havana	protein_coding	0.223617	0.160153	0.0937411	0.237047	0.386964	0.354676	0	0.161139	NA	NA	NA	NA
ENSG00000187554	NM_003268.3	TLR5	35.11	29.61	37.63	57.6	56.65	47.07	33.9	50.02	0.0758294	0.593301	0.907367	TLR5	ensembl_havana	protein_coding	5.59042	5.16492	5.99943	7.34845	3.48267	4.71721	3.67366	3.38393	0.182975	0.33207	0.756834	TRUE
ENSG00000187796	NM_052813.4	CARD9	24.79	19.74	31.69	33.88	28.33	39.23	37.29	15.28	-0.0690391	0.608419	NA	CARD9	ensembl_havana	protein_coding	1.45859	1.48993	0.543583	0.828684	0.5564	0.334228	0.500954	0.180077	NA	NA	NA	NA
ENSG00000188257	NM_000300.2	PLA2G2A	6.2	14.81	13.86	20.33	19.61	3.92	22.04	12.51	-0.0457092	0.678364	NA	PLA2G2A	ensembl_havana	protein_coding	0	0	0	0	0	0	0	0	NA	NA	NA	NA
ENSG00000188379	NM_000605.3	IFNA2	10.33	27.14	25.74	33.88	23.97	19.61	5.09	16.67	0.168102	0.18078	NA	IFNA2	ensembl_havana	protein_coding	0	0	0	0	0	0	0	0	NA	NA	NA	NA
ENSG00000188389	NM_005018.1	PDCD1	16.52	2.47	7.92	10.16	2.18	5.88	3.39	2.78	-0.0443669	0.601547	NA	PDCD1	ensembl_havana	protein_coding	0	0	0.140612	0.189637	0.105536	0.177338	0.111323	0.0537131	NA	NA	NA	NA
ENSG00000188784	NM_014589.1	PLA2G2E	41.31	54.29	29.71	64.38	54.47	54.92	32.21	45.85	0.227705	0.110103	0.508168	PLA2G2E	ensembl_havana	protein_coding	0	0	0	0	0	0	0	0	NA	NA	NA	NA
ENSG00000188883	NM_198508.2	KLRG2	20.66	24.68	41.59	27.11	28.33	25.5	18.65	27.79	-0.00758557	0.955343	NA	KLRG2	ensembl_havana	protein_coding	0	0	0	0	0	0	0	0	NA	NA	NA	NA
ENSG00000189067	NM_004862.3	LITAF	1404.54	1596.53	1507.04	1561.99	1634.17	1598.54	1408.62	1495.14	0.0675489	0.343024	0.857017	LITAF	ensembl_havana	protein_coding	298.901	336.801	510.936	492.394	348.584	386.278	354.731	426.16	0.168278	0.0344086	0.423406	TRUE
ENSG00000189430	NM_004829.5	NCR1	6.2	12.34	1.98	13.55	10.89	7.85	8.48	12.51	0.116012	0.248975	NA	NCR1	ensembl_havana	protein_coding	0.0223617	0.00444869	0	0	0	0	0	0	NA	NA	NA	NA
ENSG00000196083	NM_002182.2	IL1RAP	134.26	115.98	148.53	125.37	100.23	94.15	86.45	118.11	-0.0220834	0.870179	0.978951	IL1RAP	ensembl_havana	protein_coding	5.36681	4.80459	5.24951	6.44766	8.58355	6.20683	6.73505	4.5119	-0.194286	0.28767	0.729963	TRUE
ENSG00000196092	NM_016734.1	PAX5	26.85	37.01	33.67	50.82	28.33	23.54	22.04	20.84	0.0845722	0.540646	NA	PAX5	ensembl_havana	protein_coding	0.782658	0	0	0	0	0	0.222646	0.0537131	NA	NA	NA	NA
ENSG00000196101	NM_022555.3	HLA-DRB3	64.03	64.16	75.25	77.93	71.9	70.61	52.55	59.75	0.0294162	0.835139	0.978951	HLA-DRB3	ensembl_havana	protein_coding	0	0	0	0	0	0	0	0	NA	NA	NA	NA
ENSG00000196126	NM_002124.2	HLA-DRB1	22.72	22.21	49.51	40.66	43.58	33.34	20.34	27.79	-0.0430994	0.756907	NA	HLA-DRB1	ensembl_havana	protein_coding	0	0	0	0	0.105536	0.283741	4.45292	4.45819	0.133964	0.704025	0.919081	FALSE
ENSG00000196230	NM_178014.2	TUBB	599	614.43	605.98	542.12	564.33	551.15	645.83	522.47	-0.102825	0.261704	0.772241	TUBB	ensembl_havana	protein_coding	81.2239	68.5197	133.785	117.464	129.945	127.507	133.657	124.356	-0.0969718	0.215638	0.682697	TRUE
ENSG00000196262	NM_021130.2	PPIA	650.63	656.38	611.93	494.69	642.77	659.03	505.14	511.35	-0.0524415	0.568305	0.907367	PPIA	ensembl_havana	protein_coding	1375.78	1366.83	1761.98	1755.11	1703.95	1881.93	1721.52	1688.33	0.0606298	0.379603	0.785319	FALSE
ENSG00000196352	NM_000574.3	CD55	57.83	78.96	49.51	40.66	47.94	51	62.72	76.42	0.0785268	0.582189	0.907367	CD55	ensembl_havana	protein_coding	140.432	124.96	119.192	100.745	152.192	98.2807	127.465	91.4734	-0.342767	0.00166007	0.135489	FALSE
ENSG00000196549	NM_000902.2	MME	26.85	32.08	35.65	60.99	41.4	37.27	23.73	18.06	0.0637252	0.647473	NA	MME	ensembl_havana	protein_coding	0	0.0400382	0	0	0	0.0354676	0	0	NA	NA	NA	NA
ENSG00000196628	NM_003199.1	TCF4	35.11	32.08	31.69	54.21	41.4	19.61	38.99	22.23	-0.0891147	0.515654	NA	TCF4	ensembl_havana	protein_coding	2.90702	0.840803	5.90569	0.80596	11.9959	1.34777	5.39917	1.39654	-2.52997	2.56993e-05	0.0198478	TRUE
ENSG00000196664	NM_016562.3	TLR7	33.05	49.35	39.61	98.26	54.47	68.65	62.72	55.58	0.243188	0.0885797	0.480744	TLR7	ensembl_havana	protein_coding	0.0373202	0	0.140612	0	0	0.14187	0.0556616	0	NA	NA	NA	NA
ENSG00000196735	NM_002122.3	HLA-DQA1	8.26	12.34	9.9	10.16	10.89	3.92	6.78	8.34	-0.0143215	0.888069	NA	HLA-DQA1	ensembl_havana	protein_coding	0	0	0	0	0.0351785	0.283741	4.11895	0.751982	NA	NA	NA	NA
ENSG00000196839	NM_000022.2	ADA	258.19	209.74	209.92	142.31	315.94	209.87	237.31	173.69	-0.374171	0.00127313	0.0254627	ADA	ensembl_havana	protein_coding	58.215	46.4044	52.6357	38.3068	82.2122	49.0162	54.3814	33.1947	-0.520404	0.000193143	0.0452401	TRUE
ENSG00000197081	NM_000876.1	IGF2R	483.33	419.49	415.87	426.92	407.45	537.42	427.16	475.22	0.0822998	0.424628	0.884763	IGF2R	ensembl_havana	protein_coding	273.819	303.61	281.13	256.864	289.027	285.621	253.316	276.373	0.0680083	0.296089	0.735887	TRUE
ENSG00000197110	NM_172139.2	IL28A/B	35.11	34.55	37.63	27.11	17.43	37.27	32.21	27.79	0.026584	0.845934	NA	IFNL3	ensembl_havana	protein_coding	0	0.120115	0	0	0	0	0	0	NA	NA	NA	NA
ENSG00000197122	NM_005417.3	SRC	35.11	44.42	47.53	64.38	78.44	21.58	37.29	33.35	-0.103253	0.455295	0.891731	SRC	ensembl_havana	protein_coding	0.223617	0.320306	0.84367	0.379275	0.386963	0.106403	0.111323	0.214853	NA	NA	NA	NA
ENSG00000197272	NM_145659.3	IL27	8.26	19.74	11.88	23.72	19.61	9.81	6.78	6.95	0.0698163	0.536737	NA	IL27	ensembl_havana	protein_coding	0	0	0	0	0	0	0	0	NA	NA	NA	NA
ENSG00000197548	NM_001136031.2	ATG7	190.03	118.44	196.05	118.59	132.91	115.72	83.06	98.66	-0.239584	0.0770141	0.45451	ATG7	ensembl_havana	protein_coding	13.1188	25.9047	15.4204	14.0806	25.6921	16.6343	17.4777	19.3904	0.119056	0.601281	0.882362	FALSE
ENSG00000197635	NM_001935.3	DPP4	487.46	597.16	633.71	565.84	675.46	649.22	657.69	479.39	-0.0822195	0.420115	0.884763	DPP4	ensembl_havana	protein_coding	207.777	200.271	237.587	179.35	198.442	184.877	213.574	196.322	-0.133429	0.106729	0.573174	TRUE
ENSG00000197646	NM_025239.3	PDCD1LG2	8.26	14.81	21.78	30.49	19.61	25.5	5.09	13.9	0.17076	0.171091	NA	PDCD1LG2	ensembl_havana	protein_coding	0.186347	0.0400382	0	0.0948188	0	0.354676	0.0556616	0	NA	NA	NA	NA
ENSG00000197766	NM_001928.2	CFD	24.79	32.08	19.8	44.05	10.89	17.65	15.26	19.45	0.202169	0.126983	NA	CFD	ensembl_havana	protein_coding	0.70812	0.320306	0.374965	0.568913	0.703569	1.13496	0.890585	0.429705	NA	NA	NA	NA
ENSG00000197919	NM_024013.1	IFNA1/13	26.85	12.34	13.86	37.27	50.11	33.34	20.34	16.67	-0.0438776	0.734209	NA	IFNA1	ensembl_havana	protein_coding	0	0	0	0	0	0	0.222646	0	NA	NA	NA	NA
ENSG00000197971	NM_002385.2	MBP	216.88	276.37	269.33	271.06	385.66	439.35	289.86	377.95	0.192063	0.0731523	0.438914	MBP	ensembl_havana	protein_coding	35.0333	39.4376	41.4805	44.8967	23.0771	32.3819	29.3893	37.9752	0.309669	0.0139082	0.317109	TRUE
ENSG00000198001	NM_016123.1	IRAK4	324.28	340.53	334.68	362.54	374.77	329.52	300.03	368.23	0.061894	0.559951	0.907367	IRAK4	ensembl_havana	protein_coding	34.847	30.2689	48.5579	56.5594	52.4864	48.3778	41.134	35.8267	-0.0218533	0.819886	0.954801	FALSE
ENSG00000198821	NM_198053.1	CD247	1582.18	1858.09	1966.48	1951.64	2161.47	2118.32	1934.09	2220.48	0.090603	0.207548	0.725409	CD247	ensembl_havana	protein_coding	319.511	334.199	393.244	395.679	271.543	283.28	332.244	329.476	0.0668191	0.262309	0.711344	TRUE
ENSG00000198851	NM_000733.2	CD3E	3695.19	4616.85	3980.48	3927	5140.02	5256.56	4466.55	4663.3	0.0928749	0.170637	0.646625	CD3E	ensembl_havana	protein_coding	1846.52	1850.17	1622.85	1619.55	1418.5	1712.09	1456.44	1506.49	0.115785	0.167899	0.647688	TRUE
ENSG00000203618	NM_000407.4	GP1BB	20.66	7.4	19.8	16.94	21.79	13.73	13.56	18.06	-0.111629	0.35923	NA	GP1BB	ensembl_havana	protein_coding	0	0	0.0937411	0.142228	0	0	0	0	NA	NA	NA	NA
ENSG00000203710	NM_000651.4	CR1	181.76	32.08	433.69	81.32	270.18	54.92	177.98	52.8	-1.53222	2.46299e-31	8.86675e-29	CR1	ensembl_havana	protein_coding	271.382	27.1059	162.204	12.7531	180.323	9.46984	367.677	56.6532	-3.34988	1.73801e-07	0.0011071	TRUE
ENSG00000204257	NM_006120.3	HLA-DMA	66.1	93.77	85.15	84.71	71.9	64.73	93.23	108.38	0.0902793	0.51789	0.907367	HLA-DMA	ensembl_havana	protein_coding	1.27605	0.0218729	0.0694519	0.167753	0.0249179	1.38674	0.6652	0.556901	NA	NA	NA	NA
ENSG00000204264	NM_004159.4	PSMB8	1557.39	1707.57	1499.12	1277.38	1738.76	1425.94	1661.18	1793.9	-0.0607814	0.459066	0.891731	PSMB8	ensembl_havana	protein_coding	3.62711	3.28869	7.92485	6.28209	12.519	6.90757	10.7253	9.2892	-0.408388	0.0263237	0.39632	TRUE
ENSG00000204267	NM_000544.3	TAP2	287.11	229.49	265.37	237.18	285.44	329.52	242.4	268.18	-0.023127	0.840135	0.978951	TAP2	ensembl_havana	protein_coding	7.8588	7.27494	96.3765	152.239	1.57127	0.691253	9.88861	11.6107	0.451975	0.0250638	0.389881	FALSE
ENSG00000204287	NM_019111.3	HLA-DRA	41.31	24.68	67.33	30.49	93.69	15.69	20.34	33.35	-0.310541	0.0199563	0.199563	HLA-DRA	ensembl_havana	protein_coding	0.526801	0	0.0156235	0	0	0	1.45952	0.537131	NA	NA	NA	NA
ENSG00000204359	NM_001710.5	CFB	30.98	74.03	25.74	91.48	34.86	33.34	30.51	37.52	0.339116	0.0153139	0.178104	CFB	ensembl_havana	protein_coding	1.28681	0.720525	0.0165621	0.620078	1.23241	0.0136276	0.310546	0.29387	NA	NA	NA	NA
ENSG00000204364	NM_000063.3	C2	59.9	51.82	59.41	94.87	69.72	66.69	77.97	72.26	0.0463063	0.744709	0.953899	C2	ensembl_havana	protein_coding	0.0702383	0.899233	0.335298	0.0513036	1.05536	0.113673	0.599045	0.471231	NA	NA	NA	NA
ENSG00000204490	NM_000594.2	TNF	82.62	66.62	89.12	101.65	102.41	94.15	64.41	61.14	-0.0424102	0.760779	0.956942	TNF	ensembl_havana	protein_coding	0.0443969	0.0238179	0.0535665	0.0135455	0.0804079	0.042294	0.0331891	0.0320827	NA	NA	NA	NA
ENSG00000204525	NM_002117.4	HLA-C	2767.78	2600.83	3952.76	3923.61	3601.72	3079.41	3841.06	4164.45	-0.0484807	0.477747	0.891731	HLA-C	ensembl_havana	protein_coding	0	0.176848	0.215588	1.39845	0	0.204863	1547.26	1561.24	0.0897414	0.638835	0.894789	FALSE
ENSG00000204574	NM_001090.2	ABCF1	394.51	303.51	411.91	348.99	344.27	298.13	452.59	383.51	-0.227404	0.02315	0.20835	ABCF1	ensembl_havana	protein_coding	21.7041	27.7575	8.46717	25.0553	8.40384	26.4017	24.1221	20.4181	0.799827	0.030472	0.414498	FALSE
ENSG00000204577	NM_006864.2	LILRB3	14.46	22.21	3.96	27.11	19.61	5.88	3.39	11.12	0.106572	0.304334	NA	LILRB3	ensembl_havana	protein_coding	0.165831	0.0336455	0.102939	0	0.0679762	0	0.0278308	0.0402848	NA	NA	NA	NA
ENSG00000205220	NM_002801.2	PSMB10	987.31	947.55	778.27	752.19	760.44	659.03	756.01	878.19	-0.0209386	0.809027	0.97814	PSMB10	ensembl_havana	protein_coding	38.7435	38.7972	50.8686	51.2318	43.0033	51.2097	42.5379	44.7866	0.129794	0.170647	0.651207	FALSE
ENSG00000205403	NM_000204.3	CFI	41.31	64.16	53.47	64.38	61.01	51	22.04	50.02	0.188184	0.18653	0.685212	CFI	ensembl_havana	protein_coding	0	0.120115	0	0	0.105536	0	0	0	NA	NA	NA	NA
ENSG00000205809	NM_002260.3	KLRC2	6.2	14.81	9.9	27.11	19.61	15.69	8.48	13.9	0.153943	0.188681	NA	KLRC2	ensembl_havana	protein_coding	0	0	0	0	0.266851	0.0354676	0	0	NA	NA	NA	NA
ENSG00000205810	NM_007333.2	KLRC3	22.72	14.81	25.74	23.72	17.43	13.73	18.65	6.95	-0.138913	0.269111	NA	KLRC3	ensembl_havana	protein_coding	0	0	0	0	0	0	0	0.0537131	NA	NA	NA	NA
ENSG00000205846	NM_001007033.1	CLEC6A	16.52	24.68	19.8	27.11	17.43	11.77	11.87	23.62	0.108297	0.394332	NA	CLEC6A	ensembl_havana	protein_coding	0	0	0	0	0	0	0	0	NA	NA	NA	NA
ENSG00000206208	NM_003190.4	TAPBP	1241.37	1297.95	1204.05	1172.34	1547.02	1451.44	1298.43	1304.78	-0.0140576	0.845562	0.978951	TAPBP	ensembl_havana	protein_coding	15.7389	21.4409	27.7582	33.3688	46.7351	38.9248	43.3155	36.3997	0.0441505	0.720554	0.924603	FALSE
ENSG00000206235	NM_000544.3	TAP2	287.11	229.49	265.37	237.18	285.44	329.52	242.4	268.18	-0.023127	0.840135	0.978951	TAP2	ensembl_havana	protein_coding	7.32943	6.40812	71.8496	35.9396	1.57127	0.691253	9.85224	10.9724	-0.630721	0.0124363	0.299355	TRUE
ENSG00000206281	NM_003190.4	TAPBP	1241.37	1297.95	1204.05	1172.34	1547.02	1451.44	1298.43	1304.78	-0.0140576	0.845562	0.978951	TAPBP	ensembl_havana	protein_coding	22.3698	14.5224	0.0307521	0.0177006	0.0399635	0.00480593	0.0292769	0.0327003	-0.639839	0.00503134	0.212784	TRUE
ENSG00000206291	NM_033554.2	HLA-DPA1	103.28	115.98	154.47	193.13	215.71	172.6	115.27	161.19	0.108897	0.404321	0.884763	HLA-DPA1	ensembl_havana	protein_coding	1.79324	1.16993	1.64582	1.50173	1.34491	0.722437	1.44118	1.22533	NA	NA	NA	NA
ENSG00000206297	NM_000593.5	TAP1	506.05	491.05	342.6	335.44	409.63	415.82	466.15	543.31	0.0373447	0.700274	0.935239	TAP1	ensembl_havana	protein_coding	38.227	37.2809	117.382	125.111	105.428	106.743	75.6498	72.492	0.0551291	0.427499	0.812442	TRUE
ENSG00000206298	NM_004159.4	PSMB8	1557.39	1707.57	1499.12	1277.38	1738.76	1425.94	1661.18	1793.9	-0.0607814	0.459066	0.891731	PSMB8	ensembl_havana	protein_coding	3.62711	3.28869	7.92485	6.28209	12.519	6.90757	10.7253	9.2892	-0.408388	0.0263237	0.39632	TRUE
ENSG00000206299	NM_000544.3	TAP2	287.11	229.49	265.37	237.18	285.44	329.52	242.4	268.18	-0.023127	0.840135	0.978951	TAP2	ensembl_havana	protein_coding	7.32943	6.40812	71.8496	35.9396	1.57127	0.691253	9.85224	10.9724	-0.630721	0.0124363	0.299355	TRUE
ENSG00000206305	NM_002122.3	HLA-DQA1	8.26	12.34	9.9	10.16	10.89	3.92	6.78	8.34	-0.0143215	0.888069	NA	HLA-DQA1	ensembl_havana	protein_coding	0	0	0.562447	0.426684	0	0	0	0	NA	NA	NA	NA
ENSG00000206308	NM_019111.3	HLA-DRA	41.31	24.68	67.33	30.49	93.69	15.69	20.34	33.35	-0.310541	0.0199563	0.199563	HLA-DRA	ensembl_havana	protein_coding	1.17163	0.493804	0	0.136881	0.110868	0.106403	0	0	NA	NA	NA	NA
ENSG00000206340	NM_007293.2	C4A/B	35.11	61.69	29.71	71.15	41.4	25.5	18.65	19.45	0.158783	0.249385	0.768349	C4A	ensembl_havana	protein_coding	1.71289	0.13472	21.3842	0.565921	5.04287	27.391	25.1303	1.36488	-0.344282	0.789897	0.945561	FALSE
ENSG00000206372	NM_000063.3	C2	59.9	51.82	59.41	94.87	69.72	66.69	77.97	72.26	0.0463063	0.744709	0.953899	C2	ensembl_havana	protein_coding	0.0702383	0.0678465	0	0.0513036	0	0.113673	0.00434569	0.0263599	NA	NA	NA	NA
ENSG00000206435	NM_002117.4	HLA-C	2767.78	2600.83	3952.76	3923.61	3601.72	3079.41	3841.06	4164.45	-0.0484807	0.477747	0.891731	HLA-C	ensembl_havana	protein_coding	0.0311378	0.0328159	2.59629	4.68298	332.172	353.96	3.29417	5.06933	0.288227	0.0330261	0.421038	FALSE
ENSG00000206439	NM_000594.2	TNF	82.62	66.62	89.12	101.65	102.41	94.15	64.41	61.14	-0.0424102	0.760779	0.956942	TNF	ensembl_havana	protein_coding	0.0443969	0.0238179	0.0535665	0.0135455	0.0804079	0.042294	0.0331891	0.0320827	NA	NA	NA	NA
ENSG00000206450	NM_005514.6	HLA-B	15224.8	15740.7	15933.8	16165.4	19244	18556.8	17288.2	19086.7	0.0381524	0.500449	0.893658	HLA-B	ensembl_havana	protein_coding	31.4166	0.875814	20.0001	20.5472	216.1	225.096	91.0528	93.7441	-0.191139	0.680491	0.910337	FALSE
ENSG00000206452	NM_002117.4	HLA-C	2767.78	2600.83	3952.76	3923.61	3601.72	3079.41	3841.06	4164.45	-0.0484807	0.477747	0.891731	HLA-C	ensembl_havana	protein_coding	0.0311378	0.0328159	2.59629	2.23976	901.368	1053.9	3.29416	5.06933	0.345939	0.0101681	0.27504	FALSE
ENSG00000206490	NM_001090.2	ABCF1	394.51	303.51	411.91	348.99	344.27	298.13	452.59	383.51	-0.227404	0.02315	0.20835	ABCF1	ensembl_havana	protein_coding	5.08771	4.25816	26.1581	16.1081	24.2417	15.9744	11.2618	14.74	-0.339259	0.0778254	0.523699	TRUE
ENSG00000206503	NM_002116.5	HLA-A	11684.6	12824	13096	13241.3	13326.1	12423.5	13604.8	14083	0.0235713	0.688129	0.931303	HLA-A	ensembl_havana	protein_coding	12.2329	9.63503	1.48903	2.35939	1676.9	1734.61	0.0753323	0.565981	0.1054	0.459714	0.831602	TRUE
ENSG00000206505	NM_002116.5	HLA-A	11684.6	12824	13096	13241.3	13326.1	12423.5	13604.8	14083	0.0235713	0.688129	0.931303	HLA-A	ensembl_havana	protein_coding	2.72355	2.10237	0.803653	1.00975	0.597549	0.544732	2054.59	2065.96	0.00267154	0.979305	0.994741	TRUE
ENSG00000213341	NM_001278.3	CHUK	351.14	276.37	249.52	247.34	259.29	221.64	255.96	294.58	-0.0775617	0.496529	0.893658	CHUK	ensembl_havana	protein_coding	38.4622	34.1126	60.3225	56.9863	49.1796	46.2853	38.0168	33.3022	-0.0858162	0.27745	0.720321	TRUE
ENSG00000213809	NM_007360.1	KLRK1	37.18	46.88	19.8	47.44	50.11	27.46	116.96	94.49	0.00836417	0.95286	0.998643	KLRK1	ensembl_havana	protein_coding	0	0.254867	4.82767	4.07762	0	0.0701858	0	0	0.085606	0.859923	0.963823	TRUE
ENSG00000213903	NM_181657.3	LTB4R	84.69	78.96	75.25	40.66	119.84	78.46	50.85	83.37	-0.117171	0.411865	0.884763	LTB4R	ensembl_havana	protein_coding	1.19688	1.87463	0.861449	0.85337	0.809225	1.19005	0.984482	0.885051	NA	NA	NA	NA
ENSG00000213906	NM_019839.4	LTB4R2	47.51	59.22	97.04	60.99	78.44	78.46	37.29	45.85	-0.0251214	0.860333	0.978951	LTB4R2	ensembl_havana	protein_coding	3.15303	3.24907	1.33021	1.77487	2.57836	1.73295	1.94772	1.78307	-0.0647256	0.78789	0.945042	TRUE
ENSG00000215048	NM_002121.4	HLA-DPB1	214.81	229.49	398.05	277.84	296.33	323.63	252.57	269.57	-0.0446347	0.70143	0.935239	HLA-DPB1	ensembl_havana	protein_coding	0	0	0	0	0	0	0	0	NA	NA	NA	NA
ENSG00000223481	NM_000544.3	TAP2	287.11	229.49	265.37	237.18	285.44	329.52	242.4	268.18	-0.023127	0.840135	0.978951	TAP2	ensembl_havana	protein_coding	35.3786	39.4577	107.323	114.539	41.301	45.8673	76.405	75.6997	0.130298	0.0977116	0.556375	FALSE
ENSG00000223532	NM_005514.6	HLA-B	15224.8	15740.7	15933.8	16165.4	19244	18556.8	17288.2	19086.7	0.0381524	0.500449	0.893658	HLA-B	ensembl_havana	protein_coding	5.35212	1.3469	4494.22	4535.95	324.376	332.537	247.17	248.462	0.0264426	0.840178	0.962446	TRUE
ENSG00000223865	NM_002121.4	HLA-DPB1	214.81	229.49	398.05	277.84	296.33	323.63	252.57	269.57	-0.0446347	0.70143	0.935239	HLA-DPB1	ensembl_havana	protein_coding	0	0	2.74974	2.48109	0.915373	0.832443	1.24828	1.00326	-0.123179	0.686344	0.912232	TRUE
ENSG00000223919	NM_000595.2	LTA	239.6	251.69	243.58	260.9	274.54	213.79	255.96	301.53	0.0107829	0.92587	0.997944	LTA	ensembl_havana	protein_coding	0.642828	0.669515	0	0	0.687747	0.645553	0	0	NA	NA	NA	NA
ENSG00000223952	NM_000594.2	TNF	82.62	66.62	89.12	101.65	102.41	94.15	64.41	61.14	-0.0424102	0.760779	0.956942	TNF	ensembl_havana	protein_coding	0.0443969	0.0238179	0.0535665	0.0135455	0.0804079	0.042294	0.0331891	0.0320827	NA	NA	NA	NA
ENSG00000223980	NM_002116.5	HLA-A	11684.6	12824	13096	13241.3	13326.1	12423.5	13604.8	14083	0.0235713	0.688129	0.931303	HLA-A	ensembl_havana	protein_coding	10.7856	11.1856	0.0839293	0.219917	0.0960585	0.0355641	0.315636	0.319713	0.0402352	0.848781	0.963103	TRUE
ENSG00000224103	NM_033554.2	HLA-DPA1	103.28	115.98	154.47	193.13	215.71	172.6	115.27	161.19	0.108897	0.404321	0.884763	HLA-DPA1	ensembl_havana	protein_coding	1.29275	0.819109	1.39307	1.0845	0.576312	0.502237	1.40408	1.11903	NA	NA	NA	NA
ENSG00000224156	NM_178014.2	TUBB	599	614.43	605.98	542.12	564.33	551.15	645.83	522.47	-0.102825	0.261704	0.772241	TUBB	ensembl_havana	protein_coding	5.06463	0.950332	9.14216	8.26439	9.01639	7.65311	10.0019	7.70197	-0.403007	0.173988	0.653661	TRUE
ENSG00000224212	NM_000593.5	TAP1	506.05	491.05	342.6	335.44	409.63	415.82	466.15	543.31	0.0373447	0.700274	0.935239	TAP1	ensembl_havana	protein_coding	1.43319	1.00339	2.58053	2.76039	3.52708	4.31953	2.1009	1.40068	0.0716846	0.778932	0.942974	TRUE
ENSG00000224608	NM_005514.6	HLA-B	15224.8	15740.7	15933.8	16165.4	19244	18556.8	17288.2	19086.7	0.0381524	0.500449	0.893658	HLA-B	ensembl_havana	protein_coding	1907.5	1977.13	49.6212	48.3769	107.794	125.22	0.326758	2.92854	0.157889	0.248192	0.701435	TRUE
ENSG00000224748	NM_000593.5	TAP1	506.05	491.05	342.6	335.44	409.63	415.82	466.15	543.31	0.0373447	0.700274	0.935239	TAP1	ensembl_havana	protein_coding	1.42725	0.999282	3.58647	2.76025	3.49908	4.31941	2.10084	1.4005	-0.0527417	0.839253	0.962283	FALSE
ENSG00000225691	NM_002117.4	HLA-C	2767.78	2600.83	3952.76	3923.61	3601.72	3079.41	3841.06	4164.45	-0.0484807	0.477747	0.891731	HLA-C	ensembl_havana	protein_coding	1064.04	1029.15	0.531585	0.365789	161.674	196.206	194.868	200.851	0.125266	0.216196	0.682697	FALSE
ENSG00000225890	NM_002122.3	HLA-DQA1	8.26	12.34	9.9	10.16	10.89	3.92	6.78	8.34	-0.0143215	0.888069	NA	HLA-DQA1	ensembl_havana	protein_coding	2.14937	0.131026	7.87979e-05	0.136824	9.45205e-09	0	6.67504e-07	0	NA	NA	NA	NA
ENSG00000225967	NM_000544.3	TAP2	287.11	229.49	265.37	237.18	285.44	329.52	242.4	268.18	-0.023127	0.840135	0.978951	TAP2	ensembl_havana	protein_coding	35.3786	39.4577	107.323	114.539	41.301	45.8673	76.405	75.6997	0.130298	0.0977116	0.556375	FALSE
ENSG00000225989	NM_001090.2	ABCF1	394.51	303.51	411.91	348.99	344.27	298.13	452.59	383.51	-0.227404	0.02315	0.20835	ABCF1	ensembl_havana	protein_coding	5.08771	4.25816	26.1581	16.1746	24.2713	15.9744	11.2618	14.74	-0.338206	0.077953	0.523699	TRUE
ENSG00000226173	NM_000593.5	TAP1	506.05	491.05	342.6	335.44	409.63	415.82	466.15	543.31	0.0373447	0.700274	0.935239	TAP1	ensembl_havana	protein_coding	38.227	37.2809	117.382	125.111	105.428	106.743	75.6498	72.492	0.0551291	0.427499	0.812442	TRUE
ENSG00000226201	NM_004159.4	PSMB8	1557.39	1707.57	1499.12	1277.38	1738.76	1425.94	1661.18	1793.9	-0.0607814	0.459066	0.891731	PSMB8	ensembl_havana	protein_coding	3.62711	3.28869	7.92485	6.28209	12.519	6.90757	10.7253	9.2892	-0.408388	0.0263237	0.39632	TRUE
ENSG00000226260	NM_019111.3	HLA-DRA	41.31	24.68	67.33	30.49	93.69	15.69	20.34	33.35	-0.310541	0.0199563	0.199563	HLA-DRA	ensembl_havana	protein_coding	2.44321	0	0	0.0184553	0.110868	0	1.32355	0	NA	NA	NA	NA
ENSG00000226264	NM_002118.3	HLA-DMB	45.44	46.88	33.67	74.54	50.11	39.23	62.72	61.14	0.0911267	0.522125	0.907367	HLA-DMB	ensembl_havana	protein_coding	0.0732079	0.0571974	0.140612	0.111212	0.0799544	0.0059632	0.0331098	0.0537131	NA	NA	NA	NA
ENSG00000226275	NM_000595.2	LTA	239.6	251.69	243.58	260.9	274.54	213.79	255.96	301.53	0.0107829	0.92587	0.997944	LTA	ensembl_havana	protein_coding	0.642828	0.669515	0	0	0.687747	0.645553	0	0	NA	NA	NA	NA
ENSG00000226560	NM_000063.3	C2	59.9	51.82	59.41	94.87	69.72	66.69	77.97	72.26	0.0463063	0.744709	0.953899	C2	ensembl_havana	protein_coding	0.0702383	0.0678465	0	0.0513036	0	0.113673	0.00434569	0.0263599	NA	NA	NA	NA
ENSG00000226826	NM_002121.4	HLA-DPB1	214.81	229.49	398.05	277.84	296.33	323.63	252.57	269.57	-0.0446347	0.70143	0.935239	HLA-DPB1	ensembl_havana	protein_coding	0	0	2.74974	2.48109	0.915373	0.832445	1.24828	1.00326	-0.123178	0.686346	0.912232	TRUE
ENSG00000226979	NM_000595.2	LTA	239.6	251.69	243.58	260.9	274.54	213.79	255.96	301.53	0.0107829	0.92587	0.997944	LTA	ensembl_havana	protein_coding	0.57464	0.331441	0.549469	0.397961	0.235831	0	1.02606	1.12798	NA	NA	NA	NA
ENSG00000227739	NM_178014.2	TUBB	599	614.43	605.98	542.12	564.33	551.15	645.83	522.47	-0.102825	0.261704	0.772241	TUBB	ensembl_havana	protein_coding	5.06463	27.3989	9.14216	8.26439	3.61579	7.65311	2.84168	7.70197	1.36233	0.00701249	0.240597	FALSE
ENSG00000227816	NM_000593.5	TAP1	506.05	491.05	342.6	335.44	409.63	415.82	466.15	543.31	0.0373447	0.700274	0.935239	TAP1	ensembl_havana	protein_coding	38.5155	37.4185	118.276	125.663	105.954	108.885	75.6498	72.492	0.0592476	0.403741	0.797304	TRUE
ENSG00000227993	NM_019111.3	HLA-DRA	41.31	24.68	67.33	30.49	93.69	15.69	20.34	33.35	-0.310541	0.0199563	0.199563	HLA-DRA	ensembl_havana	protein_coding	0	0	0.0156235	0.358405	0.00692367	0	0	0	NA	NA	NA	NA
ENSG00000228080	NM_002124.2	HLA-DRB1	22.72	22.21	49.51	40.66	43.58	33.34	20.34	27.79	-0.0430994	0.756907	NA	HLA-DRB1	ensembl_havana	protein_coding	1.78894	0.200191	0	0	0	0.390144	0.111323	0	NA	NA	NA	NA
ENSG00000228163	NM_033554.2	HLA-DPA1	103.28	115.98	154.47	193.13	215.71	172.6	115.27	161.19	0.108897	0.404321	0.884763	HLA-DPA1	ensembl_havana	protein_coding	1.79324	1.16993	1.64582	1.50173	1.34491	0.722437	1.44118	1.22533	NA	NA	NA	NA
ENSG00000228284	NM_002122.3	HLA-DQA1	8.26	12.34	9.9	10.16	10.89	3.92	6.78	8.34	-0.0143215	0.888069	NA	HLA-DQA1	ensembl_havana	protein_coding	0	0	0	7.26113e-09	0.0797859	1.9145	0.104081	0.269012	NA	NA	NA	NA
ENSG00000228299	NM_002117.4	HLA-C	2767.78	2600.83	3952.76	3923.61	3601.72	3079.41	3841.06	4164.45	-0.0484807	0.477747	0.891731	HLA-C	ensembl_havana	protein_coding	1.71362	0.935053	2023.72	1995.8	149.956	138.02	137.404	139.768	0.00432144	0.951236	0.986382	FALSE
ENSG00000228321	NM_000594.2	TNF	82.62	66.62	89.12	101.65	102.41	94.15	64.41	61.14	-0.0424102	0.760779	0.956942	TNF	ensembl_havana	protein_coding	0.0443969	0.0238179	0.0535665	0.0135455	0.0804079	0.042294	0.0331891	0.0320827	NA	NA	NA	NA
ENSG00000228582	NM_000544.3	TAP2	287.11	229.49	265.37	237.18	285.44	329.52	242.4	268.18	-0.023127	0.840135	0.978951	TAP2	ensembl_havana	protein_coding	113.264	114.794	13.2678	15.8312	212.637	190.269	214.305	248.596	0.0827587	0.28318	0.725674	FALSE
ENSG00000228849	NM_000594.2	TNF	82.62	66.62	89.12	101.65	102.41	94.15	64.41	61.14	-0.0424102	0.760779	0.956942	TNF	ensembl_havana	protein_coding	0.0443969	0.0238179	0.0535665	0.0135455	0.0804079	0.042294	0.0331891	0.0320827	NA	NA	NA	NA
ENSG00000228964	NM_005514.6	HLA-B	15224.8	15740.7	15933.8	16165.4	19244	18556.8	17288.2	19086.7	0.0381524	0.500449	0.893658	HLA-B	ensembl_havana	protein_coding	85.4941	81.5356	20.5092	17.2231	1819.88	2066.5	4.33575	1.42595	0.0453188	0.744954	0.93315	TRUE
ENSG00000228978	NM_000594.2	TNF	82.62	66.62	89.12	101.65	102.41	94.15	64.41	61.14	-0.0424102	0.760779	0.956942	TNF	havana	protein_coding	0.434611	0.273695	0	0	0	0.129553	0.157307	0.0439866	NA	NA	NA	NA
ENSG00000228987	NM_019111.3	HLA-DRA	41.31	24.68	67.33	30.49	93.69	15.69	20.34	33.35	-0.310541	0.0199563	0.199563	HLA-DRA	havana	protein_coding	0	0	0.0156235	0.0184553	0.00692367	0	0	0	NA	NA	NA	NA
ENSG00000229295	NM_002121.4	HLA-DPB1	214.81	229.49	398.05	277.84	296.33	323.63	252.57	269.57	-0.0446347	0.70143	0.935239	HLA-DPB1	ensembl_havana	protein_coding	3.91027	5.21939	0	0	0	0	9.01725	8.8071	0.154801	0.455014	0.829115	FALSE
ENSG00000229684	NM_178014.2	TUBB	599	614.43	605.98	542.12	564.33	551.15	645.83	522.47	-0.102825	0.261704	0.772241	TUBB	ensembl_havana	protein_coding	5.06463	0.950332	9.14216	8.26439	9.01639	7.65311	10.0019	7.70197	-0.403007	0.173988	0.653661	TRUE
ENSG00000229685	NM_033554.2	HLA-DPA1	103.28	115.98	154.47	193.13	215.71	172.6	115.27	161.19	0.108897	0.404321	0.884763	HLA-DPA1	ensembl_havana	protein_coding	1.79324	1.16993	1.64582	1.50173	1.34491	0.722437	1.44118	1.22533	NA	NA	NA	NA
ENSG00000230034	NM_004159.4	PSMB8	1557.39	1707.57	1499.12	1277.38	1738.76	1425.94	1661.18	1793.9	-0.0607814	0.459066	0.891731	PSMB8	ensembl_havana	protein_coding	141.914	126.073	416.57	425.869	354.884	394.566	320.646	312.672	0.0369801	0.647974	0.897875	FALSE
ENSG00000230108	NM_000594.2	TNF	82.62	66.62	89.12	101.65	102.41	94.15	64.41	61.14	-0.0424102	0.760779	0.956942	TNF	ensembl_havana	protein_coding	0.0443969	0.0238179	0.0535665	0.0135455	0.0804079	0.042294	0.0331891	0.0320827	NA	NA	NA	NA
ENSG00000230279	NM_000595.2	LTA	239.6	251.69	243.58	260.9	274.54	213.79	255.96	301.53	0.0107829	0.92587	0.997944	LTA	ensembl_havana	protein_coding	0.57464	0.331441	0.549469	0.442915	0.289196	0	1.07156	1.12798	NA	NA	NA	NA
ENSG00000230463	NM_022555.3	HLA-DRB3	64.03	64.16	75.25	77.93	71.9	70.61	52.55	59.75	0.0294162	0.835139	0.978951	HLA-DRB3$0301	ensembl_havana	protein_coding	0	0	0	0	0	0	0	0	NA	NA	NA	NA
ENSG00000230669	NM_004159.4	PSMB8	1557.39	1707.57	1499.12	1277.38	1738.76	1425.94	1661.18	1793.9	-0.0607814	0.459066	0.891731	PSMB8	ensembl_havana	protein_coding	3.62711	3.28869	7.92485	6.28209	12.519	6.90757	10.7253	9.2892	-0.408388	0.0263237	0.39632	TRUE
ENSG00000230705	NM_000593.5	TAP1	506.05	491.05	342.6	335.44	409.63	415.82	466.15	543.31	0.0373447	0.700274	0.935239	TAP1	ensembl_havana	protein_coding	38.5155	37.4185	118.276	125.663	105.954	108.885	75.6498	72.492	0.0592476	0.403741	0.797304	TRUE
ENSG00000230708	NM_002121.4	HLA-DPB1	214.81	229.49	398.05	277.84	296.33	323.63	252.57	269.57	-0.0446347	0.70143	0.935239	HLA-DPB1	ensembl_havana	protein_coding	3.24547	1.94746	0	0	0	0	0	0.0537131	NA	NA	NA	NA
ENSG00000230726	NM_019111.3	HLA-DRA	41.31	24.68	67.33	30.49	93.69	15.69	20.34	33.35	-0.310541	0.0199563	0.199563	HLA-DRA	ensembl_havana	protein_coding	1.17163	0.493804	0	0.136881	0.110868	0.106403	0	0	NA	NA	NA	NA
ENSG00000230763	NM_002121.4	HLA-DPB1	214.81	229.49	398.05	277.84	296.33	323.63	252.57	269.57	-0.0446347	0.70143	0.935239	HLA-DPB1	ensembl_havana	protein_coding	0	0	0	0	1.10702	1.34047	0.0478537	0	NA	NA	NA	NA
ENSG00000231129	NM_001090.2	ABCF1	394.51	303.51	411.91	348.99	344.27	298.13	452.59	383.51	-0.227404	0.02315	0.20835	ABCF1	ensembl_havana	protein_coding	26.1743	21.5469	6.11617	5.57844	6.558	6.06547	14.0636	5.40315	-0.401622	0.0744326	0.518182	TRUE
ENSG00000231389	NM_033554.2	HLA-DPA1	103.28	115.98	154.47	193.13	215.71	172.6	115.27	161.19	0.108897	0.404321	0.884763	HLA-DPA1	ensembl_havana	protein_coding	1.72048	1.16993	1.64582	1.47303	1.34491	0.696084	1.35949	1.20787	NA	NA	NA	NA
ENSG00000231408	NM_000595.2	LTA	239.6	251.69	243.58	260.9	274.54	213.79	255.96	301.53	0.0107829	0.92587	0.997944	LTA	ensembl_havana	protein_coding	0.57464	0.331441	0.549469	0.442915	0.289196	0	1.07156	1.12798	NA	NA	NA	NA
ENSG00000231543	NM_000063.3	C2	59.9	51.82	59.41	94.87	69.72	66.69	77.97	72.26	0.0463063	0.744709	0.953899	C2	ensembl_havana	protein_coding	0.0702383	0.0678465	0	0.0513036	0	0.113673	0.00434569	0.0263599	NA	NA	NA	NA
ENSG00000231631	NM_004159.4	PSMB8	1557.39	1707.57	1499.12	1277.38	1738.76	1425.94	1661.18	1793.9	-0.0607814	0.459066	0.891731	PSMB8	ensembl_havana	protein_coding	57.2173	68.2163	141.1	117.971	103.09	90.4937	120.828	104.151	-0.0764079	0.387566	0.788092	TRUE
ENSG00000231679	NM_022555.3	HLA-DRB3	64.03	64.16	75.25	77.93	71.9	70.61	52.55	59.75	0.0294162	0.835139	0.978951	HLA-DRB3$0301	ensembl_havana	protein_coding	0	0	0.234353	0.379275	0	0	0	0	NA	NA	NA	NA
ENSG00000231834	NM_002116.5	HLA-A	11684.6	12824	13096	13241.3	13326.1	12423.5	13604.8	14083	0.0235713	0.688129	0.931303	HLA-A	ensembl_havana	protein_coding	6.81212	5.10814	0.0569805	0.0589396	0.0470161	0	0	0.319713	-0.350585	0.336092	0.75934	FALSE
ENSG00000231925	NM_003190.4	TAPBP	1241.37	1297.95	1204.05	1172.34	1547.02	1451.44	1298.43	1304.78	-0.0140576	0.845562	0.978951	TAPBP	ensembl_havana	protein_coding	19.4059	18.7958	34.4599	26.6721	22.2349	24.4167	21.5013	27.9949	0.0481705	0.718011	0.924162	FALSE
ENSG00000232062	NM_002122.3	HLA-DQA1	8.26	12.34	9.9	10.16	10.89	3.92	6.78	8.34	-0.0143215	0.888069	NA	HLA-DQA1	ensembl_havana	protein_coding	3.25744	0.763265	1.25036	0	0	0	0	0	NA	NA	NA	NA
ENSG00000232126	NM_005514.6	HLA-B	15224.8	15740.7	15933.8	16165.4	19244	18556.8	17288.2	19086.7	0.0381524	0.500449	0.893658	HLA-B	ensembl_havana	protein_coding	1946.67	2031.79	48.1013	44.1609	32.1971	32.9763	45.4142	53.6494	0.0787503	0.318277	0.748217	TRUE
ENSG00000232169	NM_001090.2	ABCF1	394.51	303.51	411.91	348.99	344.27	298.13	452.59	383.51	-0.227404	0.02315	0.20835	ABCF1	ensembl_havana	protein_coding	5.08771	4.25816	26.1581	16.1081	24.2417	15.9744	11.2618	14.74	-0.339259	0.0778254	0.523699	TRUE
ENSG00000232326	NM_000544.3	TAP2	287.11	229.49	265.37	237.18	285.44	329.52	242.4	268.18	-0.023127	0.840135	0.978951	TAP2	ensembl_havana	protein_coding	33.608	37.7843	101.175	105.786	37.974	39.3739	71.06	71.2292	0.104046	0.147711	0.618629	FALSE
ENSG00000232367	NM_000593.5	TAP1	506.05	491.05	342.6	335.44	409.63	415.82	466.15	543.31	0.0373447	0.700274	0.935239	TAP1	ensembl_havana	protein_coding	38.5861	37.4991	116.95	127.087	120.342	109.247	80.9726	82.2916	0.0337324	0.607104	0.885678	TRUE
ENSG00000232421	NM_178014.2	TUBB	599	614.43	605.98	542.12	564.33	551.15	645.83	522.47	-0.102825	0.261704	0.772241	TUBB	ensembl_havana	protein_coding	5.06463	0.950332	9.14216	8.26439	9.01639	7.65311	10.0019	7.70197	-0.403007	0.173988	0.653661	TRUE
ENSG00000232575	NM_178014.2	TUBB	599	614.43	605.98	542.12	564.33	551.15	645.83	522.47	-0.102825	0.261704	0.772241	TUBB	ensembl_havana	protein_coding	5.06463	0.950332	9.14216	8.26439	9.01639	7.65311	10.0019	7.70197	-0.403007	0.173988	0.653661	TRUE
ENSG00000232810	NM_000594.2	TNF	82.62	66.62	89.12	101.65	102.41	94.15	64.41	61.14	-0.0424102	0.760779	0.956942	TNF	ensembl_havana	protein_coding	0.0443969	0.0238179	0.0535665	0.0135455	0.0804079	0.042294	0.0331891	0.0320827	NA	NA	NA	NA
ENSG00000234154	NM_002118.3	HLA-DMB	45.44	46.88	33.67	74.54	50.11	39.23	62.72	61.14	0.0911267	0.522125	0.907367	HLA-DMB	ensembl_havana	protein_coding	0	0	0	0.0191633	0.0223657	0.0393392	0.0225518	0	NA	NA	NA	NA
ENSG00000234745	NM_005514.6	HLA-B	15224.8	15740.7	15933.8	16165.4	19244	18556.8	17288.2	19086.7	0.0381524	0.500449	0.893658	HLA-B	ensembl_havana	protein_coding	5.75739	6.24401	5.04923	4.41543	6.63335	5.36924	3805.42	4139.36	0.0721678	0.455934	0.829294	TRUE
ENSG00000234794	NM_019111.3	HLA-DRA	41.31	24.68	67.33	30.49	93.69	15.69	20.34	33.35	-0.310541	0.0199563	0.199563	HLA-DRA	ensembl_havana	protein_coding	1.17163	0.493804	0	0.136881	0.110868	0.106403	0	0	NA	NA	NA	NA
ENSG00000235017	NM_000063.3	C2	59.9	51.82	59.41	94.87	69.72	66.69	77.97	72.26	0.0463063	0.744709	0.953899	C2	ensembl_havana	protein_coding	0.0702383	0.0678465	0	0.0513036	0	0.113673	0.00434569	0.0263599	NA	NA	NA	NA
ENSG00000235067	NM_178014.2	TUBB	599	614.43	605.98	542.12	564.33	551.15	645.83	522.47	-0.102825	0.261704	0.772241	TUBB	ensembl_havana	protein_coding	5.06463	0.950332	9.14216	8.26439	9.01639	7.65311	10.0019	7.70197	-0.403007	0.173988	0.653661	TRUE
ENSG00000235657	NM_002116.5	HLA-A	11684.6	12824	13096	13241.3	13326.1	12423.5	13604.8	14083	0.0235713	0.688129	0.931303	HLA-A	ensembl_havana	protein_coding	1792.14	1694.33	1730.75	1744.8	4.76556	0.0748245	1817.3	1749.66	-0.0716755	0.680792	0.910337	FALSE
ENSG00000235696	NM_000063.3	C2	59.9	51.82	59.41	94.87	69.72	66.69	77.97	72.26	0.0463063	0.744709	0.953899	C2	ensembl_havana	protein_coding	0.0702383	0.899233	0.180315	0.0513036	1.05536	0.113673	0.599045	0.471231	NA	NA	NA	NA
ENSG00000235715	NM_004159.4	PSMB8	1557.39	1707.57	1499.12	1277.38	1738.76	1425.94	1661.18	1793.9	-0.0607814	0.459066	0.891731	PSMB8	ensembl_havana	protein_coding	3.43335	3.07494	7.92485	6.28209	6.98465	5.17423	7.23107	6.59602	-0.239992	0.121217	0.590526	TRUE
ENSG00000235844	NM_033554.2	HLA-DPA1	103.28	115.98	154.47	193.13	215.71	172.6	115.27	161.19	0.108897	0.404321	0.884763	HLA-DPA1	ensembl_havana	protein_coding	1.79324	1.16993	1.64582	1.50173	1.34491	0.722437	1.44118	1.22533	NA	NA	NA	NA
ENSG00000236149	NM_001090.2	ABCF1	394.51	303.51	411.91	348.99	344.27	298.13	452.59	383.51	-0.227404	0.02315	0.20835	ABCF1	ensembl_havana	protein_coding	5.08771	4.25816	26.1581	16.1081	24.2417	15.9744	11.2618	14.74	-0.339259	0.0778254	0.523699	TRUE
ENSG00000236177	NM_033554.2	HLA-DPA1	103.28	115.98	154.47	193.13	215.71	172.6	115.27	161.19	0.108897	0.404321	0.884763	HLA-DPA1	ensembl_havana	protein_coding	1.84754	1.16993	1.66829	1.50173	1.34491	0.722437	1.44118	1.21482	NA	NA	NA	NA
ENSG00000236342	NM_001090.2	ABCF1	394.51	303.51	411.91	348.99	344.27	298.13	452.59	383.51	-0.227404	0.02315	0.20835	ABCF1	ensembl_havana	protein_coding	26.1743	21.5469	6.11617	5.57844	6.558	6.06547	14.0636	5.40315	-0.401622	0.0744326	0.518182	TRUE
ENSG00000236418	NM_002122.3	HLA-DQA1	8.26	12.34	9.9	10.16	10.89	3.92	6.78	8.34	-0.0143215	0.888069	NA	HLA-DQA1	ensembl_havana	protein_coding	2.47976	0.595761	0.288645	0.797805	1.08282	0.618289	1.45561	0.488429	NA	NA	NA	NA
ENSG00000236443	NM_004159.4	PSMB8	1557.39	1707.57	1499.12	1277.38	1738.76	1425.94	1661.18	1793.9	-0.0607814	0.459066	0.891731	PSMB8	ensembl_havana	protein_coding	3.62711	3.28869	7.92485	6.28209	12.519	6.90757	10.7253	9.2892	-0.408388	0.0263237	0.39632	TRUE
ENSG00000236490	NM_003190.4	TAPBP	1241.37	1297.95	1204.05	1172.34	1547.02	1451.44	1298.43	1304.78	-0.0140576	0.845562	0.978951	TAPBP	ensembl_havana	protein_coding	6.36406	8.24904	0.339732	0.22837	0.462812	0.189648	0.303644	0.386898	0.231911	0.382883	0.786296	FALSE
ENSG00000236693	NM_002121.4	HLA-DPB1	214.81	229.49	398.05	277.84	296.33	323.63	252.57	269.57	-0.0446347	0.70143	0.935239	HLA-DPB1	ensembl_havana	protein_coding	0	0	0	0	1.10702	1.34047	0.0478537	0	NA	NA	NA	NA
ENSG00000237022	NM_002117.4	HLA-C	2767.78	2600.83	3952.76	3923.61	3601.72	3079.41	3841.06	4164.45	-0.0484807	0.477747	0.891731	HLA-C	ensembl_havana	protein_coding	1225.65	1143.9	1.87391	1.6278	122.415	128.026	63.363	58.0209	-0.00961622	0.908492	0.974013	TRUE
ENSG00000237599	NM_000544.3	TAP2	287.11	229.49	265.37	237.18	285.44	329.52	242.4	268.18	-0.023127	0.840135	0.978951	TAP2	ensembl_havana	protein_coding	0.122724	0	0.405922	0.0544023	249.157	225.429	0.1442	0.256892	-0.0386861	0.785755	0.944488	TRUE
ENSG00000237693	NM_001145805.1	IRGM	41.31	49.35	51.49	94.87	52.29	52.96	49.16	50.02	0.160705	0.260777	0.772241	IRGM	ensembl_havana	protein_coding	0.672379	0.640612	0.374965	0.711141	0.105536	0.496546	0.278308	0.375992	NA	NA	NA	NA
ENSG00000237710	NM_002121.4	HLA-DPB1	214.81	229.49	398.05	277.84	296.33	323.63	252.57	269.57	-0.0446347	0.70143	0.935239	HLA-DPB1	ensembl_havana	protein_coding	0	0	2.74974	2.48109	0.915373	0.832445	1.24828	1.00326	-0.123178	0.686346	0.912232	TRUE
ENSG00000238130	NM_000595.2	LTA	239.6	251.69	243.58	260.9	274.54	213.79	255.96	301.53	0.0107829	0.92587	0.997944	LTA	ensembl_havana	protein_coding	0	0	2.05436	1.03927	1.02735	0.617009	0.0591849	0	NA	NA	NA	NA
ENSG00000239329	NM_002118.3	HLA-DMB	45.44	46.88	33.67	74.54	50.11	39.23	62.72	61.14	0.0911267	0.522125	0.907367	HLA-DMB	ensembl_havana	protein_coding	0.0732079	0.0571974	0.140612	0.111212	0.0799544	0.0059632	0.0331098	0.0537131	NA	NA	NA	NA
ENSG00000239457	NM_002120.3	HLA-DOB	92.95	115.98	101	111.81	102.41	60.8	57.63	59.75	-0.0245525	0.861547	0.978951	HLA-DOB	ensembl_havana	protein_coding	0.146962	0	0.615665	0.0184837	0.805292	0.238607	1.24018	1.33007	NA	NA	NA	NA
ENSG00000239463	NM_006120.3	HLA-DMA	66.1	93.77	85.15	84.71	71.9	64.73	93.23	108.38	0.0902793	0.51789	0.907367	HLA-DMA	ensembl_havana	protein_coding	0.0303425	0.431043	0.230453	0.703995	0.367237	0.0132988	0.338499	0.384858	NA	NA	NA	NA
ENSG00000239697	NM_003809.2	TNFSF12	305.69	365.2	332.7	274.45	335.55	364.82	376.31	382.12	0.0257876	0.810325	0.97814	TNFSF12	ensembl_havana	protein_coding	7.35035	9.87305	12.723	11.563	9.24057	12.9433	11.6061	10.5574	0.219889	0.197018	0.672362	TRUE
ENSG00000239732	NM_017442.2	TLR9	26.85	12.34	23.76	50.82	43.58	25.5	25.43	48.63	0.0435297	0.742042	NA	TLR9	ensembl_havana	protein_coding	0.260886	0.229011	0.187482	0.261102	0.800062	0.635313	0.62081	0.077782	NA	NA	NA	NA
ENSG00000239754	NM_001710.5	CFB	30.98	74.03	25.74	91.48	34.86	33.34	30.51	37.52	0.339116	0.0153139	0.178104	CFB	ensembl_havana	protein_coding	0.945343	1.77495	1.41431	0.926132	1.58752	1.37412	1.95647	1.77932	NA	NA	NA	NA
ENSG00000239836	NM_002800.4	PSMB9	1100.91	1223.92	807.98	745.42	738.65	711.99	991.62	1086.62	0.0293281	0.719848	0.941883	PSMB9	ensembl_havana	protein_coding	4.04828	3.92974	2.73879	2.39667	2.85047	2.33542	4.16829	3.54463	-0.1418	0.446584	0.823187	FALSE
ENSG00000239961	NM_012276.3	LILRA4	22.72	32.08	9.9	40.66	17.43	15.69	11.87	16.67	0.196167	0.121022	NA	LILRA4	ensembl_havana	protein_coding	0.0186347	0	0	0.035557	0	0	0	0	NA	NA	NA	NA
ENSG00000239998	NM_006866.2	LILRA2	12.39	14.81	13.86	13.55	23.97	11.77	6.78	12.51	-0.00804486	0.944929	NA	LILRA2	ensembl_havana	protein_coding	0	0	0	0	0	0	0	0	NA	NA	NA	NA
ENSG00000240065	NM_002800.4	PSMB9	1100.91	1223.92	807.98	745.42	738.65	711.99	991.62	1086.62	0.0293281	0.719848	0.941883	PSMB9	ensembl_havana	protein_coding	3.70627	3.78707	2.62849	2.24578	2.57213	2.23401	3.84817	3.47871	-0.0823503	0.664663	0.904334	FALSE
ENSG00000240118	NM_002800.4	PSMB9	1100.91	1223.92	807.98	745.42	738.65	711.99	991.62	1086.62	0.0293281	0.719848	0.941883	PSMB9	ensembl_havana	protein_coding	4.0787	3.98302	2.73879	2.39669	2.85047	2.35648	3.89807	3.59078	-0.108778	0.555	0.86632	FALSE
ENSG00000240403	NM_006737.2	KIR3DL2	39.24	29.61	33.67	47.44	32.68	29.42	28.82	18.06	-0.0587307	0.671978	NA	KIR3DL2	ensembl_havana	protein_coding	0	0	0.184545	0	0.0117262	0	0	0	NA	NA	NA	NA
ENSG00000240505	NM_012452.2	TNFRSF13B	20.66	17.27	25.74	27.11	19.61	17.65	18.65	13.9	-0.0563676	0.665652	NA	TNFRSF13B	ensembl_havana	protein_coding	0	0	0	0	0	0	0	0	NA	NA	NA	NA
ENSG00000240508	NM_002800.4	PSMB9	1100.91	1223.92	807.98	745.42	738.65	711.99	991.62	1086.62	0.0293281	0.719848	0.941883	PSMB9	ensembl_havana	protein_coding	1.44388e-09	0	4.69077	5.99607	3.61043	4.71843	0.000807699	0	0.432476	0.0655695	0.502434	TRUE
ENSG00000240972	NM_002415.1	MIF	840.66	1162.23	847.59	792.85	1159.17	1033.66	862.8	1031.04	0.100926	0.286017	0.786155	MIF	ensembl_havana	protein_coding	23.0416	24.329	27.9746	30.272	22.2655	34.1632	26.9341	30.0956	0.29912	0.0448585	0.450063	TRUE
ENSG00000241106	NM_002120.3	HLA-DOB	92.95	115.98	101	111.81	102.41	60.8	57.63	59.75	-0.0245525	0.861547	0.978951	HLA-DOB	ensembl_havana	protein_coding	0.146962	0.14356	0	0	1.34828e-05	0.140075	0.511789	0.256751	NA	NA	NA	NA
ENSG00000241253	NM_001710.5	CFB	30.98	74.03	25.74	91.48	34.86	33.34	30.51	37.52	0.339116	0.0153139	0.178104	CFB	ensembl_havana	protein_coding	0.796192	1.77495	0.618728	0.678416	1.84498	1.38649	1.85499	0.725844	NA	NA	NA	NA
ENSG00000241296	NM_002118.3	HLA-DMB	45.44	46.88	33.67	74.54	50.11	39.23	62.72	61.14	0.0911267	0.522125	0.907367	HLA-DMB	ensembl_havana	protein_coding	0.0266211	0.0571974	0	0.0191633	0.0223657	0.0393392	0.0225518	0	NA	NA	NA	NA
ENSG00000241386	NM_002120.3	HLA-DOB	92.95	115.98	101	111.81	102.41	60.8	57.63	59.75	-0.0245525	0.861547	0.978951	HLA-DOB	ensembl_havana	protein_coding	0.146962	0.14356	0	0	0	0.140075	0	0.256751	NA	NA	NA	NA
ENSG00000241394	NM_006120.3	HLA-DMA	66.1	93.77	85.15	84.71	71.9	64.73	93.23	108.38	0.0902793	0.51789	0.907367	HLA-DMA	ensembl_havana	protein_coding	0.00626232	0	3.81472	3.47474	0	0	0	0	-0.104773	0.755699	0.934403	FALSE
ENSG00000241534	NM_001710.5	CFB	30.98	74.03	25.74	91.48	34.86	33.34	30.51	37.52	0.339116	0.0153139	0.178104	CFB	ensembl_havana	protein_coding	1.43533	1.77495	1.25935	0.926132	2.26882	1.96277	1.85499	1.28354	NA	NA	NA	NA
ENSG00000241674	NM_002118.3	HLA-DMB	45.44	46.88	33.67	74.54	50.11	39.23	62.72	61.14	0.0911267	0.522125	0.907367	HLA-DMB	ensembl_havana	protein_coding	0.0732079	0.0571974	0.140612	0.111212	0.0799544	0.0059632	0.0331098	0.0537131	NA	NA	NA	NA
ENSG00000241910	NM_002120.3	HLA-DOB	92.95	115.98	101	111.81	102.41	60.8	57.63	59.75	-0.0245525	0.861547	0.978951	HLA-DOB	ensembl_havana	protein_coding	0.0100027	0	0	0	0.873573	1.07856	0	0.256751	NA	NA	NA	NA
ENSG00000242019	NM_153443.3	KIR3DL3	24.79	9.87	9.9	16.94	13.07	15.69	13.56	4.17	-0.0768341	0.493175	NA	KIR3DL3	ensembl_havana	protein_coding	0	0	0	0	0	0	0	0	NA	NA	NA	NA
ENSG00000242092	NM_002118.3	HLA-DMB	45.44	46.88	33.67	74.54	50.11	39.23	62.72	61.14	0.0911267	0.522125	0.907367	HLA-DMB	ensembl_havana	protein_coding	0.0732079	0.0571974	0.140612	0.111212	0.0799544	0.0059632	0.0331098	0.0537131	NA	NA	NA	NA
ENSG00000242335	NM_001710.5	CFB	30.98	74.03	25.74	91.48	34.86	33.34	30.51	37.52	0.339116	0.0153139	0.178104	CFB	ensembl_havana	protein_coding	1.43533	1.77495	1.25935	0.926132	2.26882	1.96277	1.85499	1.28354	NA	NA	NA	NA
ENSG00000242361	NM_006120.3	HLA-DMA	66.1	93.77	85.15	84.71	71.9	64.73	93.23	108.38	0.0902793	0.51789	0.907367	HLA-DMA	ensembl_havana	protein_coding	2.88924	3.6685	2.97844	3.36241	2.51389	3.40583	3.65375	1.22501	0.0918807	0.772107	0.94052	TRUE
ENSG00000242386	NM_002118.3	HLA-DMB	45.44	46.88	33.67	74.54	50.11	39.23	62.72	61.14	0.0911267	0.522125	0.907367	HLA-DMB	ensembl_havana	protein_coding	0.0266211	0.0571974	0	0.0191633	0.0223657	0.0393392	0.0225518	0	NA	NA	NA	NA
ENSG00000242574	NM_002118.3	HLA-DMB	45.44	46.88	33.67	74.54	50.11	39.23	62.72	61.14	0.0911267	0.522125	0.907367	HLA-DMB	ensembl_havana	protein_coding	0.0266211	0.0571974	0	0.0191633	0	0	0.0225518	0	NA	NA	NA	NA
ENSG00000242685	NM_006120.3	HLA-DMA	66.1	93.77	85.15	84.71	71.9	64.73	93.23	108.38	0.0902793	0.51789	0.907367	HLA-DMA	ensembl_havana	protein_coding	0.0303425	0.431043	0.230453	0.703995	0.367237	0.0132988	0.338499	0.384858	NA	NA	NA	NA
ENSG00000242711	NM_002800.4	PSMB9	1100.91	1223.92	807.98	745.42	738.65	711.99	991.62	1086.62	0.0293281	0.719848	0.941883	PSMB9	ensembl_havana	protein_coding	1.44388e-09	0	3.79789	6.8355	3.41255	5.76161	0	0	0.848843	0.00334655	0.177415	TRUE
ENSG00000243067	NM_002800.4	PSMB9	1100.91	1223.92	807.98	745.42	738.65	711.99	991.62	1086.62	0.0293281	0.719848	0.941883	PSMB9	ensembl_havana	protein_coding	4.05958	3.94952	2.73879	2.39668	2.85047	2.34298	3.89807	3.56151	-0.115409	0.532453	0.860788	FALSE
ENSG00000243189	NM_006120.3	HLA-DMA	66.1	93.77	85.15	84.71	71.9	64.73	93.23	108.38	0.0902793	0.51789	0.907367	HLA-DMA	ensembl_havana	protein_coding	0.0303425	0.431043	0.230453	0.703995	0.367237	0.0132988	0.338499	0.384858	NA	NA	NA	NA
ENSG00000243215	NM_006120.3	HLA-DMA	66.1	93.77	85.15	84.71	71.9	64.73	93.23	108.38	0.0902793	0.51789	0.907367	HLA-DMA	ensembl_havana	protein_coding	0.0303425	0.431043	0.230453	0.703995	0.367237	0.0132988	0.338499	0.384858	NA	NA	NA	NA
ENSG00000243496	NM_002120.3	HLA-DOB	92.95	115.98	101	111.81	102.41	60.8	57.63	59.75	-0.0245525	0.861547	0.978951	HLA-DOB	ensembl_havana	protein_coding	0.146962	0	0	0.0184837	1.34828e-05	0.140075	0	0.0832231	NA	NA	NA	NA
ENSG00000243570	NM_001710.5	CFB	30.98	74.03	25.74	91.48	34.86	33.34	30.51	37.52	0.339116	0.0153139	0.178104	CFB	ensembl_havana	protein_coding	1.43533	1.77495	1.25935	0.926132	2.26882	1.96277	1.85499	1.28354	NA	NA	NA	NA
ENSG00000243594	NM_002800.4	PSMB9	1100.91	1223.92	807.98	745.42	738.65	711.99	991.62	1086.62	0.0293281	0.719848	0.941883	PSMB9	ensembl_havana	protein_coding	4.04828	3.92974	2.73879	2.39667	2.85047	2.33542	4.16829	3.54463	-0.1418	0.446584	0.823187	FALSE
ENSG00000243612	NM_002120.3	HLA-DOB	92.95	115.98	101	111.81	102.41	60.8	57.63	59.75	-0.0245525	0.861547	0.978951	HLA-DOB	ensembl_havana	protein_coding	0.146962	0	0.228006	0.0184837	1.34828e-05	0.140075	0	0.256751	NA	NA	NA	NA
ENSG00000243649	NM_001710.5	CFB	30.98	74.03	25.74	91.48	34.86	33.34	30.51	37.52	0.339116	0.0153139	0.178104	CFB	ensembl_havana	protein_coding	1.9085	1.81559	2.79654	1.30243	3.6202	2.1347	3.74839	2.15929	-0.627711	0.0294183	0.412805	FALSE
ENSG00000243719	NM_006120.3	HLA-DMA	66.1	93.77	85.15	84.71	71.9	64.73	93.23	108.38	0.0902793	0.51789	0.907367	HLA-DMA	ensembl_havana	protein_coding	0.0303425	0.431043	0.230453	0.703995	0.367237	0.0132988	0.338499	0.384858	NA	NA	NA	NA
ENSG00000243958	NM_002800.4	PSMB9	1100.91	1223.92	807.98	745.42	738.65	711.99	991.62	1086.62	0.0293281	0.719848	0.941883	PSMB9	ensembl_havana	protein_coding	1.44388e-09	0	4.69077	5.99607	3.61043	4.71843	0.000807699	0	0.432476	0.0655695	0.502434	TRUE
ENSG00000244207	NM_007293.2	C4A/B	35.11	61.69	29.71	71.15	41.4	25.5	18.65	19.45	0.158783	0.249385	0.768349	C4A	ensembl_havana	protein_coding	22.3671	0.135953	1.91198	19.3441	30.8585	14.095	1.74774	19.1509	0.051942	0.960758	0.988791	TRUE
ENSG00000244482	NM_024318.2	LILRA6	113.6	175.2	160.41	142.31	130.73	129.45	105.1	141.73	0.143984	0.279043	0.786155	LILRA6	ensembl_havana	protein_coding	0.317292	0	0.287814	0.142228	0.0312053	0.381677	0	0.0537131	NA	NA	NA	NA
ENSG00000244731	NM_007293.2	C4A/B	35.11	61.69	29.71	71.15	41.4	25.5	18.65	19.45	0.158783	0.249385	0.768349	C4A	ensembl_havana	protein_coding	14.1877	10.2864	10.5612	12.0046	9.9598	9.62226	12.5983	27.7908	0.259611	0.309455	0.744226	TRUE
ENSG00000254772	NM_001404.4	EEF1G	34776.9	41744.1	38511.7	35732.6	47469.4	45398.7	37013.9	38693.1	0.0364345	0.57755	0.907367	EEF1G	ensembl_havana	protein_coding	5391.35	5501.03	4411.1	4407.16	4044.23	4664.19	4327.93	4461.9	0.104987	0.161774	0.637076	TRUE
ENSG00000256797	NM_001190765.1	KLRF2	20.66	29.61	37.63	57.6	26.15	41.19	28.82	23.62	0.155929	0.263321	NA	KLRF2	ensembl	protein_coding	0	0	0	0	0	0	0	0	NA	NA	NA	NA
ENSG00000257473	NM_002122.3	HLA-DQA1	8.26	12.34	9.9	10.16	10.89	3.92	6.78	8.34	-0.0143215	0.888069	NA	DQ-A1	ensembl	protein_coding	0	0	0.562447	0.426684	0	0	0	0	NA	NA	NA	NA
ENSG00000258227	NM_013252.2	CLEC5A	22.72	9.87	21.78	33.88	21.79	17.65	20.34	13.9	-0.0674818	0.595601	NA	CLEC5A	ensembl_havana	protein_coding	0	0	0	0	0	0	0	0	NA	NA	NA	NA
ENSG00000260314	NM_002438.2	MRC1	8.26	7.4	9.9	13.55	6.54	19.61	15.26	12.51	0.0780171	0.483164	NA	MRC1	havana	protein_coding	0.00139392	0	0.000762237	0.00362614	0.00202543	0.000716736	0	0	NA	NA	NA	NA
ENSG00000261371	NM_000442.3	PECAM1	1167.01	1014.18	1013.93	762.36	688.53	570.77	1434.04	1195	-0.262735	0.000800689	0.0192165	PECAM1	havana	protein_coding	1.00628	0.560535	2.29666	2.32306	2.42732	2.2348	1.76813	1.45025	-0.143321	0.592378	0.877567	TRUE
ENSG00000262418	NM_080921.2	PTPRC	13405.1	15237.3	12149.4	11144	10219	10011	12843.7	13006.1	0.0119294	0.848245	0.978951	PTPRC	havana	protein_coding	1902.19	1935.98	2641.48	2424.51	2612.11	2387.82	2128.22	1861.29	-0.069664	0.246293	0.700506	FALSE
ENSG00000262418	NM_002838.4	CD45RA	2771.91	2896.94	2542.76	2287.08	2769.38	2451.76	3208.79	3002.8	-0.0845746	0.203468	0.718122	PTPRC	havana	protein_coding	1902.19	1935.98	2641.48	2424.51	2612.11	2387.82	2128.22	1861.29	-0.069664	0.246293	0.700506	TRUE
ENSG00000262418	NM_080921.3	CD45R0	355.27	523.13	372.3	403.2	344.27	396.2	313.59	421.03	0.275784	0.00762395	0.105562	PTPRC	havana	protein_coding	1902.19	1935.98	2641.48	2424.51	2612.11	2387.82	2128.22	1861.29	-0.069664	0.246293	0.700506	FALSE
ENSG00000263528	NM_014002.2	IKBKE	357.33	345.46	285.17	298.17	276.72	256.94	332.24	346	-0.0063558	0.951649	0.998643	IKBKE	havana	protein_coding	27.3153	25.6645	29.4816	29.5759	42.7051	31.1466	30.0016	31.471	-0.103756	0.294766	0.734492	TRUE
ENSG00000269335	NM_003639.2	IKBKG	146.65	111.04	148.53	138.92	122.02	86.3	140.69	102.83	-0.250202	0.0569475	0.386813	IKBKG	ensembl	protein_coding	0	0	0	0	0	0	0	0	NA	NA	NA	NA
ENSG00000271503	NM_002985.2	CCL5	35.11	51.82	23.76	47.44	61.01	47.07	38.99	41.69	0.119462	0.398636	0.884763	CCL5	ensembl_havana	protein_coding	0.0372695	0.0800765	0	0.237047	0.184786	0.868956	0	0.0268566	NA	NA	NA	NA
ENSG00000272398	NM_013230.2	CD24	16.52	22.21	13.86	40.66	19.61	29.42	18.65	16.67	0.175331	0.177208	NA	CD24	ensembl	protein_coding	0	0	0	0	0.0351785	0	0	0	NA	NA	NA	NA
ENSG00000273502	NM_153443.3	KIR3DL3	24.79	9.87	9.9	16.94	13.07	15.69	13.56	4.17	-0.0768341	0.493175	NA	NA	NA	NA	NA	NA	NA	NA	NA	NA	NA	NA	NA	NA	NA	NA
ENSG00000273506	NM_004829.5	NCR1	6.2	12.34	1.98	13.55	10.89	7.85	8.48	12.51	0.116012	0.248975	NA	NA	NA	NA	NA	NA	NA	NA	NA	NA	NA	NA	NA	NA	NA	NA
ENSG00000273510	NM_014218.2	KIR	10.33	19.74	9.9	13.55	10.89	7.85	10.17	11.12	0.066312	0.555955	NA	NA	NA	NA	NA	NA	NA	NA	NA	NA	NA	NA	NA	NA	NA	NA
ENSG00000273517	NM_014512.1	KIR	14.46	12.34	19.8	30.49	23.97	7.85	13.56	4.17	-0.105462	0.365315	NA	NA	NA	NA	NA	NA	NA	NA	NA	NA	NA	NA	NA	NA	NA	NA
ENSG00000273518	NM_013289.2	KIR3DL1	18.59	22.21	21.78	20.33	13.07	9.81	8.48	4.17	-0.0421823	0.724917	NA	NA	NA	NA	NA	NA	NA	NA	NA	NA	NA	NA	NA	NA	NA	NA
ENSG00000273535	NM_004829.5	NCR1	6.2	12.34	1.98	13.55	10.89	7.85	8.48	12.51	0.116012	0.248975	NA	NA	NA	NA	NA	NA	NA	NA	NA	NA	NA	NA	NA	NA	NA	NA
ENSG00000273603	NM_014512.1	KIR	14.46	12.34	19.8	30.49	23.97	7.85	13.56	4.17	-0.105462	0.365315	NA	NA	NA	NA	NA	NA	NA	NA	NA	NA	NA	NA	NA	NA	NA	NA
ENSG00000273686	NM_004048.2	B2M	101929	126172	111727	100540	117146	116029	109243	114925	0.0504653	0.460282	0.891731	NA	NA	NA	NA	NA	NA	NA	NA	NA	NA	NA	NA	NA	NA	NA
ENSG00000273735	NM_006737.2	KIR3DL2	39.24	29.61	33.67	47.44	32.68	29.42	28.82	18.06	-0.0587307	0.671978	NA	NA	NA	NA	NA	NA	NA	NA	NA	NA	NA	NA	NA	NA	NA	NA
ENSG00000273775	NM_013289.2	KIR3DL1	18.59	22.21	21.78	20.33	13.07	9.81	8.48	4.17	-0.0421823	0.724917	NA	NA	NA	NA	NA	NA	NA	NA	NA	NA	NA	NA	NA	NA	NA	NA
ENSG00000273794	NM_014218.2	KIR	10.33	19.74	9.9	13.55	10.89	7.85	10.17	11.12	0.066312	0.555955	NA	NA	NA	NA	NA	NA	NA	NA	NA	NA	NA	NA	NA	NA	NA	NA
ENSG00000273884	NM_006865.3	LILRA3	35.11	14.81	23.76	54.21	26.15	37.27	20.34	16.67	0.0473762	0.718631	NA	NA	NA	NA	NA	NA	NA	NA	NA	NA	NA	NA	NA	NA	NA	NA
ENSG00000273911	NM_006737.2	KIR3DL2	39.24	29.61	33.67	47.44	32.68	29.42	28.82	18.06	-0.0587307	0.671978	NA	NA	NA	NA	NA	NA	NA	NA	NA	NA	NA	NA	NA	NA	NA	NA
ENSG00000273916	NM_004829.5	NCR1	6.2	12.34	1.98	13.55	10.89	7.85	8.48	12.51	0.116012	0.248975	NA	NA	NA	NA	NA	NA	NA	NA	NA	NA	NA	NA	NA	NA	NA	NA
ENSG00000273936	NM_003820.2	TNFRSF14	551.49	634.17	475.28	528.57	766.97	617.84	532.26	612.79	0.0512274	0.601525	0.907367	NA	NA	NA	NA	NA	NA	NA	NA	NA	NA	NA	NA	NA	NA	NA
ENSG00000273991	NM_001081442.1	LILRB5	33.05	46.88	33.67	37.27	34.86	54.92	25.43	26.4	0.14972	0.288482	0.786155	NA	NA	NA	NA	NA	NA	NA	NA	NA	NA	NA	NA	NA	NA	NA
ENSG00000274000	NM_006866.2	LILRA2	12.39	14.81	13.86	13.55	23.97	11.77	6.78	12.51	-0.00804486	0.944929	NA	NA	NA	NA	NA	NA	NA	NA	NA	NA	NA	NA	NA	NA	NA	NA
ENSG00000274036	NM_013289.2	KIR3DL1	18.59	22.21	21.78	20.33	13.07	9.81	8.48	4.17	-0.0421823	0.724917	NA	NA	NA	NA	NA	NA	NA	NA	NA	NA	NA	NA	NA	NA	NA	NA
ENSG00000274053	NM_004829.5	NCR1	6.2	12.34	1.98	13.55	10.89	7.85	8.48	12.51	0.116012	0.248975	NA	NA	NA	NA	NA	NA	NA	NA	NA	NA	NA	NA	NA	NA	NA	NA
ENSG00000274110	NM_002287.3	LAIR1	435.82	424.42	441.62	352.38	394.38	362.86	603.45	508.57	-0.159036	0.101152	0.503714	NA	NA	NA	NA	NA	NA	NA	NA	NA	NA	NA	NA	NA	NA	NA
ENSG00000274146	NM_013289.2	KIR3DL1	18.59	22.21	21.78	20.33	13.07	9.81	8.48	4.17	-0.0421823	0.724917	NA	NA	NA	NA	NA	NA	NA	NA	NA	NA	NA	NA	NA	NA	NA	NA
ENSG00000274148	NM_006864.2	LILRB3	14.46	22.21	3.96	27.11	19.61	5.88	3.39	11.12	0.106572	0.304334	NA	NA	NA	NA	NA	NA	NA	NA	NA	NA	NA	NA	NA	NA	NA	NA
ENSG00000274185	NM_012276.3	LILRA4	22.72	32.08	9.9	40.66	17.43	15.69	11.87	16.67	0.196167	0.121022	NA	NA	NA	NA	NA	NA	NA	NA	NA	NA	NA	NA	NA	NA	NA	NA
ENSG00000274221	NM_002983.2	CCL3	8.26	14.81	11.88	27.11	13.07	7.85	20.34	8.34	0.0175974	0.875589	NA	NA	NA	NA	NA	NA	NA	NA	NA	NA	NA	NA	NA	NA	NA	NA
ENSG00000274233	NM_002985.2	CCL5	35.11	51.82	23.76	47.44	61.01	47.07	38.99	41.69	0.119462	0.398636	0.884763	NA	NA	NA	NA	NA	NA	NA	NA	NA	NA	NA	NA	NA	NA	NA
ENSG00000274254	NM_153443.3	KIR3DL3	24.79	9.87	9.9	16.94	13.07	15.69	13.56	4.17	-0.0768341	0.493175	NA	NA	NA	NA	NA	NA	NA	NA	NA	NA	NA	NA	NA	NA	NA	NA
ENSG00000274283	NM_001083539.1	KIR	51.64	39.48	35.65	50.82	32.68	25.5	28.82	31.96	-0.00960316	0.945607	0.998643	NA	NA	NA	NA	NA	NA	NA	NA	NA	NA	NA	NA	NA	NA	NA
ENSG00000274311	NM_001081442.1	LILRB5	33.05	46.88	33.67	37.27	34.86	54.92	25.43	26.4	0.14972	0.288482	0.786155	NA	NA	NA	NA	NA	NA	NA	NA	NA	NA	NA	NA	NA	NA	NA
ENSG00000274394	NM_153443.3	KIR3DL3	24.79	9.87	9.9	16.94	13.07	15.69	13.56	4.17	-0.0768341	0.493175	NA	NA	NA	NA	NA	NA	NA	NA	NA	NA	NA	NA	NA	NA	NA	NA
ENSG00000274465	NM_001083539.1	KIR	51.64	39.48	35.65	50.82	32.68	25.5	28.82	31.96	-0.00960316	0.945607	0.998643	NA	NA	NA	NA	NA	NA	NA	NA	NA	NA	NA	NA	NA	NA	NA
ENSG00000274480	NM_153443.3	KIR3DL3	24.79	9.87	9.9	16.94	13.07	15.69	13.56	4.17	-0.0768341	0.493175	NA	NA	NA	NA	NA	NA	NA	NA	NA	NA	NA	NA	NA	NA	NA	NA
ENSG00000274511	NM_153443.3	KIR3DL3	24.79	9.87	9.9	16.94	13.07	15.69	13.56	4.17	-0.0768341	0.493175	NA	NA	NA	NA	NA	NA	NA	NA	NA	NA	NA	NA	NA	NA	NA	NA
ENSG00000274513	NM_005874.1	LILRB2	24.79	39.48	21.78	23.72	28.33	13.73	20.34	12.51	-0.0383012	0.768758	NA	NA	NA	NA	NA	NA	NA	NA	NA	NA	NA	NA	NA	NA	NA	NA
ENSG00000274556	NM_153443.3	KIR3DL3	24.79	9.87	9.9	16.94	13.07	15.69	13.56	4.17	-0.0768341	0.493175	NA	NA	NA	NA	NA	NA	NA	NA	NA	NA	NA	NA	NA	NA	NA	NA
ENSG00000274619	NM_001928.2	CFD	24.79	32.08	19.8	44.05	10.89	17.65	15.26	19.45	0.202169	0.126983	NA	NA	NA	NA	NA	NA	NA	NA	NA	NA	NA	NA	NA	NA	NA	NA
ENSG00000274639	NM_153443.3	KIR3DL3	24.79	9.87	9.9	16.94	13.07	15.69	13.56	4.17	-0.0768341	0.493175	NA	NA	NA	NA	NA	NA	NA	NA	NA	NA	NA	NA	NA	NA	NA	NA
ENSG00000274669	NM_001081637.1	LILRB1	24.79	29.61	25.74	23.72	15.25	23.54	18.65	26.4	0.0973137	0.466863	NA	NA	NA	NA	NA	NA	NA	NA	NA	NA	NA	NA	NA	NA	NA	NA
ENSG00000274692	NM_014218.2	KIR	10.33	19.74	9.9	13.55	10.89	7.85	10.17	11.12	0.066312	0.555955	NA	NA	NA	NA	NA	NA	NA	NA	NA	NA	NA	NA	NA	NA	NA	NA
ENSG00000274696	NM_153443.3	KIR3DL3	24.79	9.87	9.9	16.94	13.07	15.69	13.56	4.17	-0.0768341	0.493175	NA	NA	NA	NA	NA	NA	NA	NA	NA	NA	NA	NA	NA	NA	NA	NA
ENSG00000274722	NM_006737.2	KIR3DL2	39.24	29.61	33.67	47.44	32.68	29.42	28.82	18.06	-0.0587307	0.671978	NA	NA	NA	NA	NA	NA	NA	NA	NA	NA	NA	NA	NA	NA	NA	NA
ENSG00000274724	NM_153443.3	KIR3DL3	24.79	9.87	9.9	16.94	13.07	15.69	13.56	4.17	-0.0768341	0.493175	NA	NA	NA	NA	NA	NA	NA	NA	NA	NA	NA	NA	NA	NA	NA	NA
ENSG00000274736	NM_145898.1	CCL23	43.38	34.55	35.65	54.21	34.86	41.19	30.51	30.57	0.0592635	0.674913	0.918874	NA	NA	NA	NA	NA	NA	NA	NA	NA	NA	NA	NA	NA	NA	NA
ENSG00000274763	NM_153443.3	KIR3DL3	24.79	9.87	9.9	16.94	13.07	15.69	13.56	4.17	-0.0768341	0.493175	NA	NA	NA	NA	NA	NA	NA	NA	NA	NA	NA	NA	NA	NA	NA	NA
ENSG00000274782	NM_014218.2	KIR	10.33	19.74	9.9	13.55	10.89	7.85	10.17	11.12	0.066312	0.555955	NA	NA	NA	NA	NA	NA	NA	NA	NA	NA	NA	NA	NA	NA	NA	NA
ENSG00000274786	NM_153443.3	KIR3DL3	24.79	9.87	9.9	16.94	13.07	15.69	13.56	4.17	-0.0768341	0.493175	NA	NA	NA	NA	NA	NA	NA	NA	NA	NA	NA	NA	NA	NA	NA	NA
ENSG00000274914	NM_181879.2	LILRA5	12.39	19.74	17.82	37.27	32.68	41.19	23.73	27.79	0.187702	0.166678	NA	NA	NA	NA	NA	NA	NA	NA	NA	NA	NA	NA	NA	NA	NA	NA
ENSG00000274920	NM_013289.2	KIR3DL1	18.59	22.21	21.78	20.33	13.07	9.81	8.48	4.17	-0.0421823	0.724917	NA	NA	NA	NA	NA	NA	NA	NA	NA	NA	NA	NA	NA	NA	NA	NA
ENSG00000274926	NM_014218.2	KIR	10.33	19.74	9.9	13.55	10.89	7.85	10.17	11.12	0.066312	0.555955	NA	NA	NA	NA	NA	NA	NA	NA	NA	NA	NA	NA	NA	NA	NA	NA
ENSG00000274935	NM_006863.1	LILRA1	26.85	19.74	13.86	23.72	17.43	13.73	10.17	12.51	0.0199095	0.872891	NA	NA	NA	NA	NA	NA	NA	NA	NA	NA	NA	NA	NA	NA	NA	NA
ENSG00000274948	NM_013289.2	KIR3DL1	18.59	22.21	21.78	20.33	13.07	9.81	8.48	4.17	-0.0421823	0.724917	NA	NA	NA	NA	NA	NA	NA	NA	NA	NA	NA	NA	NA	NA	NA	NA
ENSG00000275037	NM_001083539.1	KIR	51.64	39.48	35.65	50.82	32.68	25.5	28.82	31.96	-0.00960316	0.945607	0.998643	NA	NA	NA	NA	NA	NA	NA	NA	NA	NA	NA	NA	NA	NA	NA
ENSG00000275062	NM_153443.3	KIR3DL3	24.79	9.87	9.9	16.94	13.07	15.69	13.56	4.17	-0.0768341	0.493175	NA	NA	NA	NA	NA	NA	NA	NA	NA	NA	NA	NA	NA	NA	NA	NA
ENSG00000275080	NM_014218.2	KIR	10.33	19.74	9.9	13.55	10.89	7.85	10.17	11.12	0.066312	0.555955	NA	NA	NA	NA	NA	NA	NA	NA	NA	NA	NA	NA	NA	NA	NA	NA
ENSG00000275083	NM_006737.2	KIR3DL2	39.24	29.61	33.67	47.44	32.68	29.42	28.82	18.06	-0.0587307	0.671978	NA	NA	NA	NA	NA	NA	NA	NA	NA	NA	NA	NA	NA	NA	NA	NA
ENSG00000275095	NM_004590.2	CCL16	6.2	32.08	19.8	20.33	23.97	19.61	15.26	16.67	0.110025	0.365593	NA	NA	NA	NA	NA	NA	NA	NA	NA	NA	NA	NA	NA	NA	NA	NA
ENSG00000275152	NM_004590.2	CCL16	6.2	32.08	19.8	20.33	23.97	19.61	15.26	16.67	0.110025	0.365593	NA	NA	NA	NA	NA	NA	NA	NA	NA	NA	NA	NA	NA	NA	NA	NA
ENSG00000275156	NM_004829.5	NCR1	6.2	12.34	1.98	13.55	10.89	7.85	8.48	12.51	0.116012	0.248975	NA	NA	NA	NA	NA	NA	NA	NA	NA	NA	NA	NA	NA	NA	NA	NA
ENSG00000275172	NM_153443.3	KIR3DL3	24.79	9.87	9.9	16.94	13.07	15.69	13.56	4.17	-0.0768341	0.493175	NA	NA	NA	NA	NA	NA	NA	NA	NA	NA	NA	NA	NA	NA	NA	NA
ENSG00000275262	NM_006737.2	KIR3DL2	39.24	29.61	33.67	47.44	32.68	29.42	28.82	18.06	-0.0587307	0.671978	NA	NA	NA	NA	NA	NA	NA	NA	NA	NA	NA	NA	NA	NA	NA	NA
ENSG00000275276	NM_014218.2	KIR	10.33	19.74	9.9	13.55	10.89	7.85	10.17	11.12	0.066312	0.555955	NA	NA	NA	NA	NA	NA	NA	NA	NA	NA	NA	NA	NA	NA	NA	NA
ENSG00000275288	NM_013289.2	KIR3DL1	18.59	22.21	21.78	20.33	13.07	9.81	8.48	4.17	-0.0421823	0.724917	NA	NA	NA	NA	NA	NA	NA	NA	NA	NA	NA	NA	NA	NA	NA	NA
ENSG00000275290	NM_006866.2	LILRA2	12.39	14.81	13.86	13.55	23.97	11.77	6.78	12.51	-0.00804486	0.944929	NA	NA	NA	NA	NA	NA	NA	NA	NA	NA	NA	NA	NA	NA	NA	NA
ENSG00000275302	NM_002984.2	CCL4	39.24	32.08	13.86	67.77	34.86	29.42	37.29	25.01	0.0781253	0.55208	NA	NA	NA	NA	NA	NA	NA	NA	NA	NA	NA	NA	NA	NA	NA	NA
ENSG00000275306	NM_014512.1	KIR	14.46	12.34	19.8	30.49	23.97	7.85	13.56	4.17	-0.105462	0.365315	NA	NA	NA	NA	NA	NA	NA	NA	NA	NA	NA	NA	NA	NA	NA	NA
ENSG00000275385	NM_002988.2	CCL18	12.39	9.87	23.76	40.66	10.89	21.58	16.95	8.34	0.0621356	0.611027	NA	NA	NA	NA	NA	NA	NA	NA	NA	NA	NA	NA	NA	NA	NA	NA
ENSG00000275404	NM_181879.2	LILRA5	12.39	19.74	17.82	37.27	32.68	41.19	23.73	27.79	0.187702	0.166678	NA	NA	NA	NA	NA	NA	NA	NA	NA	NA	NA	NA	NA	NA	NA	NA
ENSG00000275416	NM_006737.2	KIR3DL2	39.24	29.61	33.67	47.44	32.68	29.42	28.82	18.06	-0.0587307	0.671978	NA	NA	NA	NA	NA	NA	NA	NA	NA	NA	NA	NA	NA	NA	NA	NA
ENSG00000275421	NM_014512.1	KIR	14.46	12.34	19.8	30.49	23.97	7.85	13.56	4.17	-0.105462	0.365315	NA	NA	NA	NA	NA	NA	NA	NA	NA	NA	NA	NA	NA	NA	NA	NA
ENSG00000275433	NM_153443.3	KIR3DL3	24.79	9.87	9.9	16.94	13.07	15.69	13.56	4.17	-0.0768341	0.493175	NA	NA	NA	NA	NA	NA	NA	NA	NA	NA	NA	NA	NA	NA	NA	NA
ENSG00000275463	NM_005874.1	LILRB2	24.79	39.48	21.78	23.72	28.33	13.73	20.34	12.51	-0.0383012	0.768758	NA	NA	NA	NA	NA	NA	NA	NA	NA	NA	NA	NA	NA	NA	NA	NA
ENSG00000275486	NM_013289.2	KIR3DL1	18.59	22.21	21.78	20.33	13.07	9.81	8.48	4.17	-0.0421823	0.724917	NA	NA	NA	NA	NA	NA	NA	NA	NA	NA	NA	NA	NA	NA	NA	NA
ENSG00000275511	NM_006737.2	KIR3DL2	39.24	29.61	33.67	47.44	32.68	29.42	28.82	18.06	-0.0587307	0.671978	NA	NA	NA	NA	NA	NA	NA	NA	NA	NA	NA	NA	NA	NA	NA	NA
ENSG00000275513	NM_153443.3	KIR3DL3	24.79	9.87	9.9	16.94	13.07	15.69	13.56	4.17	-0.0768341	0.493175	NA	NA	NA	NA	NA	NA	NA	NA	NA	NA	NA	NA	NA	NA	NA	NA
ENSG00000275521	NM_004829.5	NCR1	6.2	12.34	1.98	13.55	10.89	7.85	8.48	12.51	0.116012	0.248975	NA	NA	NA	NA	NA	NA	NA	NA	NA	NA	NA	NA	NA	NA	NA	NA
ENSG00000275522	NM_014218.2	KIR	10.33	19.74	9.9	13.55	10.89	7.85	10.17	11.12	0.066312	0.555955	NA	NA	NA	NA	NA	NA	NA	NA	NA	NA	NA	NA	NA	NA	NA	NA
ENSG00000275525	NM_006863.1	LILRA1	26.85	19.74	13.86	23.72	17.43	13.73	10.17	12.51	0.0199095	0.872891	NA	NA	NA	NA	NA	NA	NA	NA	NA	NA	NA	NA	NA	NA	NA	NA
ENSG00000275528	NM_032965.3	CCL15	24.79	27.14	15.84	30.49	26.15	21.58	18.65	18.06	0.0532856	0.686696	NA	NA	NA	NA	NA	NA	NA	NA	NA	NA	NA	NA	NA	NA	NA	NA
ENSG00000275539	NM_024318.2	LILRA6	113.6	175.2	160.41	142.31	130.73	129.45	105.1	141.73	0.143984	0.279043	0.786155	NA	NA	NA	NA	NA	NA	NA	NA	NA	NA	NA	NA	NA	NA	NA
ENSG00000275545	NM_013289.2	KIR3DL1	18.59	22.21	21.78	20.33	13.07	9.81	8.48	4.17	-0.0421823	0.724917	NA	NA	NA	NA	NA	NA	NA	NA	NA	NA	NA	NA	NA	NA	NA	NA
ENSG00000275566	NM_006737.2	KIR3DL2	39.24	29.61	33.67	47.44	32.68	29.42	28.82	18.06	-0.0587307	0.671978	NA	NA	NA	NA	NA	NA	NA	NA	NA	NA	NA	NA	NA	NA	NA	NA
ENSG00000275608	NM_001083539.1	KIR	51.64	39.48	35.65	50.82	32.68	25.5	28.82	31.96	-0.00960316	0.945607	0.998643	NA	NA	NA	NA	NA	NA	NA	NA	NA	NA	NA	NA	NA	NA	NA
ENSG00000275626	NM_006737.2	KIR3DL2	39.24	29.61	33.67	47.44	32.68	29.42	28.82	18.06	-0.0587307	0.671978	NA	NA	NA	NA	NA	NA	NA	NA	NA	NA	NA	NA	NA	NA	NA	NA
ENSG00000275629	NM_006737.2	KIR3DL2	39.24	29.61	33.67	47.44	32.68	29.42	28.82	18.06	-0.0587307	0.671978	NA	NA	NA	NA	NA	NA	NA	NA	NA	NA	NA	NA	NA	NA	NA	NA
ENSG00000275637	NM_004829.5	NCR1	6.2	12.34	1.98	13.55	10.89	7.85	8.48	12.51	0.116012	0.248975	NA	NA	NA	NA	NA	NA	NA	NA	NA	NA	NA	NA	NA	NA	NA	NA
ENSG00000275659	NM_013289.2	KIR3DL1	18.59	22.21	21.78	20.33	13.07	9.81	8.48	4.17	-0.0421823	0.724917	NA	NA	NA	NA	NA	NA	NA	NA	NA	NA	NA	NA	NA	NA	NA	NA
ENSG00000275717	NM_013289.2	KIR3DL1	18.59	22.21	21.78	20.33	13.07	9.81	8.48	4.17	-0.0421823	0.724917	NA	NA	NA	NA	NA	NA	NA	NA	NA	NA	NA	NA	NA	NA	NA	NA
ENSG00000275718	NM_032965.3	CCL15	24.79	27.14	15.84	30.49	26.15	21.58	18.65	18.06	0.0532856	0.686696	NA	NA	NA	NA	NA	NA	NA	NA	NA	NA	NA	NA	NA	NA	NA	NA
ENSG00000275750	NM_014218.2	KIR	10.33	19.74	9.9	13.55	10.89	7.85	10.17	11.12	0.066312	0.555955	NA	NA	NA	NA	NA	NA	NA	NA	NA	NA	NA	NA	NA	NA	NA	NA
ENSG00000275786	NM_013289.2	KIR3DL1	18.59	22.21	21.78	20.33	13.07	9.81	8.48	4.17	-0.0421823	0.724917	NA	NA	NA	NA	NA	NA	NA	NA	NA	NA	NA	NA	NA	NA	NA	NA
ENSG00000275822	NM_004829.5	NCR1	6.2	12.34	1.98	13.55	10.89	7.85	8.48	12.51	0.116012	0.248975	NA	NA	NA	NA	NA	NA	NA	NA	NA	NA	NA	NA	NA	NA	NA	NA
ENSG00000275824	NM_002984.2	CCL4	39.24	32.08	13.86	67.77	34.86	29.42	37.29	25.01	0.0781253	0.55208	NA	NA	NA	NA	NA	NA	NA	NA	NA	NA	NA	NA	NA	NA	NA	NA
ENSG00000275838	NM_006737.2	KIR3DL2	39.24	29.61	33.67	47.44	32.68	29.42	28.82	18.06	-0.0587307	0.671978	NA	NA	NA	NA	NA	NA	NA	NA	NA	NA	NA	NA	NA	NA	NA	NA
ENSG00000275841	NM_006865.3	LILRA3	35.11	14.81	23.76	54.21	26.15	37.27	20.34	16.67	0.0473762	0.718631	NA	NA	NA	NA	NA	NA	NA	NA	NA	NA	NA	NA	NA	NA	NA	NA
ENSG00000275990	NM_000631.4	NCF4	12.39	29.61	27.72	27.11	37.04	31.38	18.65	20.84	0.0698798	0.599639	NA	NA	NA	NA	NA	NA	NA	NA	NA	NA	NA	NA	NA	NA	NA	NA
ENSG00000276004	NM_006737.2	KIR3DL2	39.24	29.61	33.67	47.44	32.68	29.42	28.82	18.06	-0.0587307	0.671978	NA	NA	NA	NA	NA	NA	NA	NA	NA	NA	NA	NA	NA	NA	NA	NA
ENSG00000276053	NM_002287.3	LAIR1	435.82	424.42	441.62	352.38	394.38	362.86	603.45	508.57	-0.159036	0.101152	0.503714	NA	NA	NA	NA	NA	NA	NA	NA	NA	NA	NA	NA	NA	NA	NA
ENSG00000276084	NM_153443.3	KIR3DL3	24.79	9.87	9.9	16.94	13.07	15.69	13.56	4.17	-0.0768341	0.493175	NA	NA	NA	NA	NA	NA	NA	NA	NA	NA	NA	NA	NA	NA	NA	NA
ENSG00000276086	NM_153443.3	KIR3DL3	24.79	9.87	9.9	16.94	13.07	15.69	13.56	4.17	-0.0768341	0.493175	NA	NA	NA	NA	NA	NA	NA	NA	NA	NA	NA	NA	NA	NA	NA	NA
ENSG00000276114	NM_145898.1	CCL23	43.38	34.55	35.65	54.21	34.86	41.19	30.51	30.57	0.0592635	0.674913	0.918874	NA	NA	NA	NA	NA	NA	NA	NA	NA	NA	NA	NA	NA	NA	NA
ENSG00000276146	NM_005874.1	LILRB2	24.79	39.48	21.78	23.72	28.33	13.73	20.34	12.51	-0.0383012	0.768758	NA	NA	NA	NA	NA	NA	NA	NA	NA	NA	NA	NA	NA	NA	NA	NA
ENSG00000276163	NM_002287.3	LAIR1	435.82	424.42	441.62	352.38	394.38	362.86	603.45	508.57	-0.159036	0.101152	0.503714	NA	NA	NA	NA	NA	NA	NA	NA	NA	NA	NA	NA	NA	NA	NA
ENSG00000276175	NM_006865.3	LILRA3	35.11	14.81	23.76	54.21	26.15	37.27	20.34	16.67	0.0473762	0.718631	NA	NA	NA	NA	NA	NA	NA	NA	NA	NA	NA	NA	NA	NA	NA	NA
ENSG00000276196	NM_153443.3	KIR3DL3	24.79	9.87	9.9	16.94	13.07	15.69	13.56	4.17	-0.0768341	0.493175	NA	NA	NA	NA	NA	NA	NA	NA	NA	NA	NA	NA	NA	NA	NA	NA
ENSG00000276310	NM_014218.2	KIR	10.33	19.74	9.9	13.55	10.89	7.85	10.17	11.12	0.066312	0.555955	NA	NA	NA	NA	NA	NA	NA	NA	NA	NA	NA	NA	NA	NA	NA	NA
ENSG00000276327	NM_014512.1	KIR	14.46	12.34	19.8	30.49	23.97	7.85	13.56	4.17	-0.105462	0.365315	NA	NA	NA	NA	NA	NA	NA	NA	NA	NA	NA	NA	NA	NA	NA	NA
ENSG00000276328	NM_153443.3	KIR3DL3	24.79	9.87	9.9	16.94	13.07	15.69	13.56	4.17	-0.0768341	0.493175	NA	NA	NA	NA	NA	NA	NA	NA	NA	NA	NA	NA	NA	NA	NA	NA
ENSG00000276329	NM_013289.2	KIR3DL1	18.59	22.21	21.78	20.33	13.07	9.81	8.48	4.17	-0.0421823	0.724917	NA	NA	NA	NA	NA	NA	NA	NA	NA	NA	NA	NA	NA	NA	NA	NA
ENSG00000276357	NM_006737.2	KIR3DL2	39.24	29.61	33.67	47.44	32.68	29.42	28.82	18.06	-0.0587307	0.671978	NA	NA	NA	NA	NA	NA	NA	NA	NA	NA	NA	NA	NA	NA	NA	NA
ENSG00000276379	NM_013289.2	KIR3DL1	18.59	22.21	21.78	20.33	13.07	9.81	8.48	4.17	-0.0421823	0.724917	NA	NA	NA	NA	NA	NA	NA	NA	NA	NA	NA	NA	NA	NA	NA	NA
ENSG00000276423	NM_013289.2	KIR3DL1	18.59	22.21	21.78	20.33	13.07	9.81	8.48	4.17	-0.0421823	0.724917	NA	NA	NA	NA	NA	NA	NA	NA	NA	NA	NA	NA	NA	NA	NA	NA
ENSG00000276424	NM_006737.2	KIR3DL2	39.24	29.61	33.67	47.44	32.68	29.42	28.82	18.06	-0.0587307	0.671978	NA	NA	NA	NA	NA	NA	NA	NA	NA	NA	NA	NA	NA	NA	NA	NA
ENSG00000276433	NM_153443.3	KIR3DL3	24.79	9.87	9.9	16.94	13.07	15.69	13.56	4.17	-0.0768341	0.493175	NA	NA	NA	NA	NA	NA	NA	NA	NA	NA	NA	NA	NA	NA	NA	NA
ENSG00000276450	NM_004829.5	NCR1	6.2	12.34	1.98	13.55	10.89	7.85	8.48	12.51	0.116012	0.248975	NA	NA	NA	NA	NA	NA	NA	NA	NA	NA	NA	NA	NA	NA	NA	NA
ENSG00000276498	NM_001083539.1	KIR	51.64	39.48	35.65	50.82	32.68	25.5	28.82	31.96	-0.00960316	0.945607	0.998643	NA	NA	NA	NA	NA	NA	NA	NA	NA	NA	NA	NA	NA	NA	NA
ENSG00000276501	NM_013289.2	KIR3DL1	18.59	22.21	21.78	20.33	13.07	9.81	8.48	4.17	-0.0421823	0.724917	NA	NA	NA	NA	NA	NA	NA	NA	NA	NA	NA	NA	NA	NA	NA	NA
ENSG00000276536	NM_005343.2	HRAS	74.36	86.37	79.21	84.71	69.72	54.92	57.63	55.58	-0.00501262	0.97171	0.998643	NA	NA	NA	NA	NA	NA	NA	NA	NA	NA	NA	NA	NA	NA	NA
ENSG00000276561	NM_001572.3	IRF7	61.97	71.56	45.55	77.93	115.48	92.19	128.83	120.89	0.0587173	0.676037	0.918874	NA	NA	NA	NA	NA	NA	NA	NA	NA	NA	NA	NA	NA	NA	NA
ENSG00000276572	NM_153443.3	KIR3DL3	24.79	9.87	9.9	16.94	13.07	15.69	13.56	4.17	-0.0768341	0.493175	NA	NA	NA	NA	NA	NA	NA	NA	NA	NA	NA	NA	NA	NA	NA	NA
ENSG00000276625	NM_014218.2	KIR	10.33	19.74	9.9	13.55	10.89	7.85	10.17	11.12	0.066312	0.555955	NA	NA	NA	NA	NA	NA	NA	NA	NA	NA	NA	NA	NA	NA	NA	NA
ENSG00000276701	NM_002415.1	MIF	840.66	1162.23	847.59	792.85	1159.17	1033.66	862.8	1031.04	0.100926	0.286017	0.786155	NA	NA	NA	NA	NA	NA	NA	NA	NA	NA	NA	NA	NA	NA	NA
ENSG00000276739	NM_006737.2	KIR3DL2	39.24	29.61	33.67	47.44	32.68	29.42	28.82	18.06	-0.0587307	0.671978	NA	NA	NA	NA	NA	NA	NA	NA	NA	NA	NA	NA	NA	NA	NA	NA
ENSG00000276798	NM_012276.3	LILRA4	22.72	32.08	9.9	40.66	17.43	15.69	11.87	16.67	0.196167	0.121022	NA	NA	NA	NA	NA	NA	NA	NA	NA	NA	NA	NA	NA	NA	NA	NA
ENSG00000276806	NM_153443.3	KIR3DL3	24.79	9.87	9.9	16.94	13.07	15.69	13.56	4.17	-0.0768341	0.493175	NA	NA	NA	NA	NA	NA	NA	NA	NA	NA	NA	NA	NA	NA	NA	NA
ENSG00000276820	NM_014218.2	KIR	10.33	19.74	9.9	13.55	10.89	7.85	10.17	11.12	0.066312	0.555955	NA	NA	NA	NA	NA	NA	NA	NA	NA	NA	NA	NA	NA	NA	NA	NA
ENSG00000276875	NM_153443.3	KIR3DL3	24.79	9.87	9.9	16.94	13.07	15.69	13.56	4.17	-0.0768341	0.493175	NA	NA	NA	NA	NA	NA	NA	NA	NA	NA	NA	NA	NA	NA	NA	NA
ENSG00000276882	NM_006737.2	KIR3DL2	39.24	29.61	33.67	47.44	32.68	29.42	28.82	18.06	-0.0587307	0.671978	NA	NA	NA	NA	NA	NA	NA	NA	NA	NA	NA	NA	NA	NA	NA	NA
ENSG00000276930	NM_153443.3	KIR3DL3	24.79	9.87	9.9	16.94	13.07	15.69	13.56	4.17	-0.0768341	0.493175	NA	NA	NA	NA	NA	NA	NA	NA	NA	NA	NA	NA	NA	NA	NA	NA
ENSG00000276977	NM_005018.1	PDCD1	16.52	2.47	7.92	10.16	2.18	5.88	3.39	2.78	-0.0443669	0.601547	NA	NA	NA	NA	NA	NA	NA	NA	NA	NA	NA	NA	NA	NA	NA	NA
ENSG00000277028	NM_153443.3	KIR3DL3	24.79	9.87	9.9	16.94	13.07	15.69	13.56	4.17	-0.0768341	0.493175	NA	NA	NA	NA	NA	NA	NA	NA	NA	NA	NA	NA	NA	NA	NA	NA
ENSG00000277092	NM_012276.3	LILRA4	22.72	32.08	9.9	40.66	17.43	15.69	11.87	16.67	0.196167	0.121022	NA	NA	NA	NA	NA	NA	NA	NA	NA	NA	NA	NA	NA	NA	NA	NA
ENSG00000277134	NM_001081637.1	LILRB1	24.79	29.61	25.74	23.72	15.25	23.54	18.65	26.4	0.0973137	0.466863	NA	NA	NA	NA	NA	NA	NA	NA	NA	NA	NA	NA	NA	NA	NA	NA
ENSG00000277175	NM_013289.2	KIR3DL1	18.59	22.21	21.78	20.33	13.07	9.81	8.48	4.17	-0.0421823	0.724917	NA	NA	NA	NA	NA	NA	NA	NA	NA	NA	NA	NA	NA	NA	NA	NA
ENSG00000277177	NM_024318.2	LILRA6	113.6	175.2	160.41	142.31	130.73	129.45	105.1	141.73	0.143984	0.279043	0.786155	NA	NA	NA	NA	NA	NA	NA	NA	NA	NA	NA	NA	NA	NA	NA
ENSG00000277181	NM_006737.2	KIR3DL2	39.24	29.61	33.67	47.44	32.68	29.42	28.82	18.06	-0.0587307	0.671978	NA	NA	NA	NA	NA	NA	NA	NA	NA	NA	NA	NA	NA	NA	NA	NA
ENSG00000277263	NM_019111.3	HLA-DRA	41.31	24.68	67.33	30.49	93.69	15.69	20.34	33.35	-0.310541	0.0199563	0.199563	NA	NA	NA	NA	NA	NA	NA	NA	NA	NA	NA	NA	NA	NA	NA
ENSG00000277272	NM_013289.2	KIR3DL1	18.59	22.21	21.78	20.33	13.07	9.81	8.48	4.17	-0.0421823	0.724917	NA	NA	NA	NA	NA	NA	NA	NA	NA	NA	NA	NA	NA	NA	NA	NA
ENSG00000277334	NM_004829.5	NCR1	6.2	12.34	1.98	13.55	10.89	7.85	8.48	12.51	0.116012	0.248975	NA	NA	NA	NA	NA	NA	NA	NA	NA	NA	NA	NA	NA	NA	NA	NA
ENSG00000277356	NM_014218.2	KIR	10.33	19.74	9.9	13.55	10.89	7.85	10.17	11.12	0.066312	0.555955	NA	NA	NA	NA	NA	NA	NA	NA	NA	NA	NA	NA	NA	NA	NA	NA
ENSG00000277392	NM_153443.3	KIR3DL3	24.79	9.87	9.9	16.94	13.07	15.69	13.56	4.17	-0.0768341	0.493175	NA	NA	NA	NA	NA	NA	NA	NA	NA	NA	NA	NA	NA	NA	NA	NA
ENSG00000277398	NM_006863.1	LILRA1	26.85	19.74	13.86	23.72	17.43	13.73	10.17	12.51	0.0199095	0.872891	NA	NA	NA	NA	NA	NA	NA	NA	NA	NA	NA	NA	NA	NA	NA	NA
ENSG00000277414	NM_001081442.1	LILRB5	33.05	46.88	33.67	37.27	34.86	54.92	25.43	26.4	0.14972	0.288482	0.786155	NA	NA	NA	NA	NA	NA	NA	NA	NA	NA	NA	NA	NA	NA	NA
ENSG00000277442	NM_004829.5	NCR1	6.2	12.34	1.98	13.55	10.89	7.85	8.48	12.51	0.116012	0.248975	NA	NA	NA	NA	NA	NA	NA	NA	NA	NA	NA	NA	NA	NA	NA	NA
ENSG00000277552	NM_153443.3	KIR3DL3	24.79	9.87	9.9	16.94	13.07	15.69	13.56	4.17	-0.0768341	0.493175	NA	NA	NA	NA	NA	NA	NA	NA	NA	NA	NA	NA	NA	NA	NA	NA
ENSG00000277616	NM_014218.2	KIR	10.33	19.74	9.9	13.55	10.89	7.85	10.17	11.12	0.066312	0.555955	NA	NA	NA	NA	NA	NA	NA	NA	NA	NA	NA	NA	NA	NA	NA	NA
ENSG00000277620	NM_153443.3	KIR3DL3	24.79	9.87	9.9	16.94	13.07	15.69	13.56	4.17	-0.0768341	0.493175	NA	NA	NA	NA	NA	NA	NA	NA	NA	NA	NA	NA	NA	NA	NA	NA
ENSG00000277629	NM_004829.5	NCR1	6.2	12.34	1.98	13.55	10.89	7.85	8.48	12.51	0.116012	0.248975	NA	NA	NA	NA	NA	NA	NA	NA	NA	NA	NA	NA	NA	NA	NA	NA
ENSG00000277632	NM_002983.2	CCL3	8.26	14.81	11.88	27.11	13.07	7.85	20.34	8.34	0.0175974	0.875589	NA	NA	NA	NA	NA	NA	NA	NA	NA	NA	NA	NA	NA	NA	NA	NA
ENSG00000277709	NM_006737.2	KIR3DL2	39.24	29.61	33.67	47.44	32.68	29.42	28.82	18.06	-0.0587307	0.671978	NA	NA	NA	NA	NA	NA	NA	NA	NA	NA	NA	NA	NA	NA	NA	NA
ENSG00000277751	NM_005874.1	LILRB2	24.79	39.48	21.78	23.72	28.33	13.73	20.34	12.51	-0.0383012	0.768758	NA	NA	NA	NA	NA	NA	NA	NA	NA	NA	NA	NA	NA	NA	NA	NA
ENSG00000277807	NM_001081637.1	LILRB1	24.79	29.61	25.74	23.72	15.25	23.54	18.65	26.4	0.0973137	0.466863	NA	NA	NA	NA	NA	NA	NA	NA	NA	NA	NA	NA	NA	NA	NA	NA
ENSG00000277824	NM_004829.5	NCR1	6.2	12.34	1.98	13.55	10.89	7.85	8.48	12.51	0.116012	0.248975	NA	NA	NA	NA	NA	NA	NA	NA	NA	NA	NA	NA	NA	NA	NA	NA
ENSG00000277833	NM_014218.2	KIR	10.33	19.74	9.9	13.55	10.89	7.85	10.17	11.12	0.066312	0.555955	NA	NA	NA	NA	NA	NA	NA	NA	NA	NA	NA	NA	NA	NA	NA	NA
ENSG00000277943	NM_002984.2	CCL4	39.24	32.08	13.86	67.77	34.86	29.42	37.29	25.01	0.0781253	0.55208	NA	NA	NA	NA	NA	NA	NA	NA	NA	NA	NA	NA	NA	NA	NA	NA
ENSG00000277982	NM_006737.2	KIR3DL2	39.24	29.61	33.67	47.44	32.68	29.42	28.82	18.06	-0.0587307	0.671978	NA	NA	NA	NA	NA	NA	NA	NA	NA	NA	NA	NA	NA	NA	NA	NA
ENSG00000278006	NM_002988.2	CCL18	12.39	9.87	23.76	40.66	10.89	21.58	16.95	8.34	0.0621356	0.611027	NA	NA	NA	NA	NA	NA	NA	NA	NA	NA	NA	NA	NA	NA	NA	NA
ENSG00000278025	NM_004829.5	NCR1	6.2	12.34	1.98	13.55	10.89	7.85	8.48	12.51	0.116012	0.248975	NA	NA	NA	NA	NA	NA	NA	NA	NA	NA	NA	NA	NA	NA	NA	NA
ENSG00000278046	NM_006865.3	LILRA3	35.11	14.81	23.76	54.21	26.15	37.27	20.34	16.67	0.0473762	0.718631	NA	NA	NA	NA	NA	NA	NA	NA	NA	NA	NA	NA	NA	NA	NA	NA
ENSG00000278079	NM_013289.2	KIR3DL1	18.59	22.21	21.78	20.33	13.07	9.81	8.48	4.17	-0.0421823	0.724917	NA	NA	NA	NA	NA	NA	NA	NA	NA	NA	NA	NA	NA	NA	NA	NA
ENSG00000278120	NM_014512.1	KIR	14.46	12.34	19.8	30.49	23.97	7.85	13.56	4.17	-0.105462	0.365315	NA	NA	NA	NA	NA	NA	NA	NA	NA	NA	NA	NA	NA	NA	NA	NA
ENSG00000278154	NM_002287.3	LAIR1	435.82	424.42	441.62	352.38	394.38	362.86	603.45	508.57	-0.159036	0.101152	0.503714	NA	NA	NA	NA	NA	NA	NA	NA	NA	NA	NA	NA	NA	NA	NA
ENSG00000278167	NM_002988.2	CCL18	12.39	9.87	23.76	40.66	10.89	21.58	16.95	8.34	0.0621356	0.611027	NA	NA	NA	NA	NA	NA	NA	NA	NA	NA	NA	NA	NA	NA	NA	NA
ENSG00000278207	NM_014218.2	KIR	10.33	19.74	9.9	13.55	10.89	7.85	10.17	11.12	0.066312	0.555955	NA	NA	NA	NA	NA	NA	NA	NA	NA	NA	NA	NA	NA	NA	NA	NA
ENSG00000278248	NM_014218.2	KIR	10.33	19.74	9.9	13.55	10.89	7.85	10.17	11.12	0.066312	0.555955	NA	NA	NA	NA	NA	NA	NA	NA	NA	NA	NA	NA	NA	NA	NA	NA
ENSG00000278304	NM_014512.1	KIR	14.46	12.34	19.8	30.49	23.97	7.85	13.56	4.17	-0.105462	0.365315	NA	NA	NA	NA	NA	NA	NA	NA	NA	NA	NA	NA	NA	NA	NA	NA
ENSG00000278355	NM_181879.2	LILRA5	12.39	19.74	17.82	37.27	32.68	41.19	23.73	27.79	0.187702	0.166678	NA	NA	NA	NA	NA	NA	NA	NA	NA	NA	NA	NA	NA	NA	NA	NA
ENSG00000278361	NM_006737.2	KIR3DL2	39.24	29.61	33.67	47.44	32.68	29.42	28.82	18.06	-0.0587307	0.671978	NA	NA	NA	NA	NA	NA	NA	NA	NA	NA	NA	NA	NA	NA	NA	NA
ENSG00000278362	NM_004829.5	NCR1	6.2	12.34	1.98	13.55	10.89	7.85	8.48	12.51	0.116012	0.248975	NA	NA	NA	NA	NA	NA	NA	NA	NA	NA	NA	NA	NA	NA	NA	NA
ENSG00000278368	NM_013289.2	KIR3DL1	18.59	22.21	21.78	20.33	13.07	9.81	8.48	4.17	-0.0421823	0.724917	NA	NA	NA	NA	NA	NA	NA	NA	NA	NA	NA	NA	NA	NA	NA	NA
ENSG00000278403	NM_006737.2	KIR3DL2	39.24	29.61	33.67	47.44	32.68	29.42	28.82	18.06	-0.0587307	0.671978	NA	NA	NA	NA	NA	NA	NA	NA	NA	NA	NA	NA	NA	NA	NA	NA
ENSG00000278427	NM_013289.2	KIR3DL1	18.59	22.21	21.78	20.33	13.07	9.81	8.48	4.17	-0.0421823	0.724917	NA	NA	NA	NA	NA	NA	NA	NA	NA	NA	NA	NA	NA	NA	NA	NA
ENSG00000278437	NM_001081442.1	LILRB5	33.05	46.88	33.67	37.27	34.86	54.92	25.43	26.4	0.14972	0.288482	0.786155	NA	NA	NA	NA	NA	NA	NA	NA	NA	NA	NA	NA	NA	NA	NA
ENSG00000278442	NM_006737.2	KIR3DL2	39.24	29.61	33.67	47.44	32.68	29.42	28.82	18.06	-0.0587307	0.671978	NA	NA	NA	NA	NA	NA	NA	NA	NA	NA	NA	NA	NA	NA	NA	NA
ENSG00000278474	NM_006737.2	KIR3DL2	39.24	29.61	33.67	47.44	32.68	29.42	28.82	18.06	-0.0587307	0.671978	NA	NA	NA	NA	NA	NA	NA	NA	NA	NA	NA	NA	NA	NA	NA	NA
ENSG00000278490	NM_153443.3	KIR3DL3	24.79	9.87	9.9	16.94	13.07	15.69	13.56	4.17	-0.0768341	0.493175	NA	NA	NA	NA	NA	NA	NA	NA	NA	NA	NA	NA	NA	NA	NA	NA
ENSG00000278495	NM_014218.2	KIR	10.33	19.74	9.9	13.55	10.89	7.85	10.17	11.12	0.066312	0.555955	NA	NA	NA	NA	NA	NA	NA	NA	NA	NA	NA	NA	NA	NA	NA	NA
ENSG00000278503	NM_014218.2	KIR	10.33	19.74	9.9	13.55	10.89	7.85	10.17	11.12	0.066312	0.555955	NA	NA	NA	NA	NA	NA	NA	NA	NA	NA	NA	NA	NA	NA	NA	NA
ENSG00000278567	NM_002983.2	CCL3	8.26	14.81	11.88	27.11	13.07	7.85	20.34	8.34	0.0175974	0.875589	NA	NA	NA	NA	NA	NA	NA	NA	NA	NA	NA	NA	NA	NA	NA	NA
ENSG00000278634	NM_006866.2	LILRA2	12.39	14.81	13.86	13.55	23.97	11.77	6.78	12.51	-0.00804486	0.944929	NA	NA	NA	NA	NA	NA	NA	NA	NA	NA	NA	NA	NA	NA	NA	NA
ENSG00000278656	NM_006737.2	KIR3DL2	39.24	29.61	33.67	47.44	32.68	29.42	28.82	18.06	-0.0587307	0.671978	NA	NA	NA	NA	NA	NA	NA	NA	NA	NA	NA	NA	NA	NA	NA	NA
ENSG00000278707	NM_006737.2	KIR3DL2	39.24	29.61	33.67	47.44	32.68	29.42	28.82	18.06	-0.0587307	0.671978	NA	NA	NA	NA	NA	NA	NA	NA	NA	NA	NA	NA	NA	NA	NA	NA
ENSG00000278710	NM_006737.2	KIR3DL2	39.24	29.61	33.67	47.44	32.68	29.42	28.82	18.06	-0.0587307	0.671978	NA	NA	NA	NA	NA	NA	NA	NA	NA	NA	NA	NA	NA	NA	NA	NA
ENSG00000278723	NM_153443.3	KIR3DL3	24.79	9.87	9.9	16.94	13.07	15.69	13.56	4.17	-0.0768341	0.493175	NA	NA	NA	NA	NA	NA	NA	NA	NA	NA	NA	NA	NA	NA	NA	NA
ENSG00000278726	NM_006737.2	KIR3DL2	39.24	29.61	33.67	47.44	32.68	29.42	28.82	18.06	-0.0587307	0.671978	NA	NA	NA	NA	NA	NA	NA	NA	NA	NA	NA	NA	NA	NA	NA	NA
ENSG00000278729	NM_153443.3	KIR3DL3	24.79	9.87	9.9	16.94	13.07	15.69	13.56	4.17	-0.0768341	0.493175	NA	NA	NA	NA	NA	NA	NA	NA	NA	NA	NA	NA	NA	NA	NA	NA
ENSG00000278738	NM_014218.2	KIR	10.33	19.74	9.9	13.55	10.89	7.85	10.17	11.12	0.066312	0.555955	NA	NA	NA	NA	NA	NA	NA	NA	NA	NA	NA	NA	NA	NA	NA	NA
ENSG00000278755	NM_014218.2	KIR	10.33	19.74	9.9	13.55	10.89	7.85	10.17	11.12	0.066312	0.555955	NA	NA	NA	NA	NA	NA	NA	NA	NA	NA	NA	NA	NA	NA	NA	NA
ENSG00000278758	NM_006737.2	KIR3DL2	39.24	29.61	33.67	47.44	32.68	29.42	28.82	18.06	-0.0587307	0.671978	NA	NA	NA	NA	NA	NA	NA	NA	NA	NA	NA	NA	NA	NA	NA	NA
ENSG00000278805	NM_014218.2	KIR	10.33	19.74	9.9	13.55	10.89	7.85	10.17	11.12	0.066312	0.555955	NA	NA	NA	NA	NA	NA	NA	NA	NA	NA	NA	NA	NA	NA	NA	NA
ENSG00000278809	NM_006737.2	KIR3DL2	39.24	29.61	33.67	47.44	32.68	29.42	28.82	18.06	-0.0587307	0.671978	NA	NA	NA	NA	NA	NA	NA	NA	NA	NA	NA	NA	NA	NA	NA	NA
ENSG00000278821	NM_014218.2	KIR	10.33	19.74	9.9	13.55	10.89	7.85	10.17	11.12	0.066312	0.555955	NA	NA	NA	NA	NA	NA	NA	NA	NA	NA	NA	NA	NA	NA	NA	NA
ENSG00000278850	NM_006737.2	KIR3DL2	39.24	29.61	33.67	47.44	32.68	29.42	28.82	18.06	-0.0587307	0.671978	NA	NA	NA	NA	NA	NA	NA	NA	NA	NA	NA	NA	NA	NA	NA	NA
ENSG00000278856	NM_013289.2	KIR3DL1	18.59	22.21	21.78	20.33	13.07	9.81	8.48	4.17	-0.0421823	0.724917	NA	NA	NA	NA	NA	NA	NA	NA	NA	NA	NA	NA	NA	NA	NA	NA
ENSG00000281089	NM_198890.2	ATG16L1	204.49	177.67	217.84	227.01	374.77	362.86	311.9	375.18	0.0222668	0.841434	0.978951	NA	NA	NA	NA	NA	NA	NA	NA	NA	NA	NA	NA	NA	NA	NA
ENSG00000282019	NM_000175.2	GPI	563.88	587.28	544.59	576	760.44	727.68	576.33	583.61	0.0202595	0.815116	0.97814	NA	NA	NA	NA	NA	NA	NA	NA	NA	NA	NA	NA	NA	NA	NA
ENSG00000282928	NM_007181.3	MAP4K1	353.2	345.46	366.36	369.32	431.42	358.94	427.16	473.83	-0.0274501	0.787624	0.97334	NA	NA	NA	NA	NA	NA	NA	NA	NA	NA	NA	NA	NA	NA	NA
ENSG00000000003	NA	NA	NA	NA	NA	NA	NA	NA	NA	NA	NA	NA	NA	TSPAN6	ensembl_havana	protein_coding	2.79521	1.60153	1.35925	1.89638	1.68857	1.70245	1.11323	1.71882	NA	NA	NA	NA
ENSG00000000005	NA	NA	NA	NA	NA	NA	NA	NA	NA	NA	NA	NA	NA	TNMD	ensembl_havana	protein_coding	0	0.0800765	0.0468706	0	0	0	0	0	NA	NA	NA	NA
ENSG00000000419	NA	NA	NA	NA	NA	NA	NA	NA	NA	NA	NA	NA	NA	DPM1	ensembl_havana	protein_coding	90.6392	88.4844	81.6485	85.4318	81.0866	79.7668	70.1889	71.7069	0.044176	0.491075	0.844185	NA
ENSG00000000457	NA	NA	NA	NA	NA	NA	NA	NA	NA	NA	NA	NA	NA	SCYL3	ensembl_havana	protein_coding	11.6458	11.6123	17.9928	19.0723	13.9064	14.0871	14.0338	13.6457	0.0604659	0.548927	0.864757	NA
ENSG00000000460	NA	NA	NA	NA	NA	NA	NA	NA	NA	NA	NA	NA	NA	C1orf112	ensembl_havana	protein_coding	2.74027	3.90954	4.73464	5.24876	7.58768	3.97348	3.29036	4.34817	-0.0741055	0.774391	0.941337	NA
ENSG00000000938	NA	NA	NA	NA	NA	NA	NA	NA	NA	NA	NA	NA	NA	FGR	ensembl_havana	protein_coding	0.0372695	0	0	0.237047	0.0351785	0.0709352	0.500954	0	NA	NA	NA	NA
ENSG00000001036	NA	NA	NA	NA	NA	NA	NA	NA	NA	NA	NA	NA	NA	FUCA2	ensembl_havana	protein_coding	2.79521	2.61917	2.90243	3.12902	3.90481	2.11849	2.22646	2.89912	-0.159907	0.526835	0.858556	NA
ENSG00000001084	NA	NA	NA	NA	NA	NA	NA	NA	NA	NA	NA	NA	NA	GCLC	ensembl_havana	protein_coding	52.4381	47.3652	55.4479	57.318	54.3516	44.6892	53.8301	58.2787	-0.0370597	0.646143	0.896721	NA
ENSG00000001167	NA	NA	NA	NA	NA	NA	NA	NA	NA	NA	NA	NA	NA	NFYA	ensembl_havana	protein_coding	20.7591	23.1822	20.4356	21.9031	20.9664	15.9604	17.7004	13.9654	-0.0614017	0.599378	0.881441	NA
ENSG00000001460	NA	NA	NA	NA	NA	NA	NA	NA	NA	NA	NA	NA	NA	STPG1	ensembl_havana	protein_coding	1.52805	2.56245	4.9214	4.5513	2.42745	2.16352	2.67175	2.68602	0.101422	0.650956	0.898692	NA
ENSG00000001461	NA	NA	NA	NA	NA	NA	NA	NA	NA	NA	NA	NA	NA	NIPAL3	ensembl_havana	protein_coding	39.5429	33.3919	57.6977	53.4304	42.0742	41.0009	43.8613	40.6071	-0.0843634	0.31912	0.74863	NA
ENSG00000001497	NA	NA	NA	NA	NA	NA	NA	NA	NA	NA	NA	NA	NA	LAS1L	ensembl_havana	protein_coding	61.9046	67.3043	58.1195	53.7148	60.5776	57.5639	63.3985	60.8033	0.00992478	0.88405	0.967886	NA
ENSG00000001561	NA	NA	NA	NA	NA	NA	NA	NA	NA	NA	NA	NA	NA	ENPP4	ensembl_havana	protein_coding	7.26755	4.9247	10.874	7.5855	13.4382	11.9526	7.06902	7.30499	-0.239481	0.14061	0.614693	NA
ENSG00000001617	NA	NA	NA	NA	NA	NA	NA	NA	NA	NA	NA	NA	NA	SEMA3F	ensembl_havana	protein_coding	0.074539	0.0400382	0.0468706	0	0.0351785	0	0	0	NA	NA	NA	NA
ENSG00000001626	NA	NA	NA	NA	NA	NA	NA	NA	NA	NA	NA	NA	NA	CFTR	ensembl_havana	protein_coding	0	0	0.0468706	0	0.070357	0	0	0	NA	NA	NA	NA
ENSG00000001629	NA	NA	NA	NA	NA	NA	NA	NA	NA	NA	NA	NA	NA	ANKIB1	ensembl_havana	protein_coding	74.5388	65.3825	70.634	71.8251	82.9157	75.3331	62.174	61.9312	-0.0447491	0.531816	0.860679	NA
ENSG00000001630	NA	NA	NA	NA	NA	NA	NA	NA	NA	NA	NA	NA	NA	CYP51A1	ensembl_havana	protein_coding	11.8144	14.8142	11.1552	11.6081	11.7857	10.9836	10.2982	12.73	0.17888	0.141654	0.615478	NA
ENSG00000001631	NA	NA	NA	NA	NA	NA	NA	NA	NA	NA	NA	NA	NA	KRIT1	ensembl_havana	protein_coding	66.1906	62.0992	72.1338	77.9883	90.3385	87.2859	68.0184	79.7103	0.0818805	0.294083	0.734492	NA
ENSG00000002016	NA	NA	NA	NA	NA	NA	NA	NA	NA	NA	NA	NA	NA	RAD52	ensembl_havana	protein_coding	6.93213	9.40899	7.92113	8.5337	14.1066	12.0945	11.4106	9.18495	0.0261352	0.856742	0.963103	NA
ENSG00000002079	NA	NA	NA	NA	NA	NA	NA	NA	NA	NA	NA	NA	NA	MYH16	ensembl_havana	pseudogene	0.111808	0.400382	0	0.0948188	0.0351785	0.106403	0	0	NA	NA	NA	NA
ENSG00000002330	NA	NA	NA	NA	NA	NA	NA	NA	NA	NA	NA	NA	NA	BAD	ensembl_havana	protein_coding	2.71553	2.2021	3.37468	3.22384	3.02535	1.97957	2.61609	3.06165	-0.172492	0.441194	0.820818	NA
ENSG00000002549	NA	NA	NA	NA	NA	NA	NA	NA	NA	NA	NA	NA	NA	LAP3	ensembl_havana	protein_coding	25.1196	20.9801	21.5605	20.8127	25.1878	24.7564	21.5967	17.4567	-0.108439	0.312608	0.744645	NA
ENSG00000002587	NA	NA	NA	NA	NA	NA	NA	NA	NA	NA	NA	NA	NA	HS3ST1	ensembl_havana	protein_coding	0	0.0400499	0.0468706	0.0474094	0.0381567	0	0	0	NA	NA	NA	NA
ENSG00000002726	NA	NA	NA	NA	NA	NA	NA	NA	NA	NA	NA	NA	NA	AOC1	ensembl_havana	protein_coding	0	0	0	0	0	0	0	0	NA	NA	NA	NA
ENSG00000002745	NA	NA	NA	NA	NA	NA	NA	NA	NA	NA	NA	NA	NA	WNT16	ensembl_havana	protein_coding	0	0.320306	0.234353	0	0.316607	0.532014	0.389631	0.214853	NA	NA	NA	NA
ENSG00000002746	NA	NA	NA	NA	NA	NA	NA	NA	NA	NA	NA	NA	NA	HECW1	ensembl_havana	protein_coding	0	0.038046	0.140612	0	0	0	0	0	NA	NA	NA	NA
ENSG00000002822	NA	NA	NA	NA	NA	NA	NA	NA	NA	NA	NA	NA	NA	MAD1L1	ensembl_havana	protein_coding	28.3248	30.7093	35.0123	38.1646	36.5153	29.0125	27.8308	32.3353	0.0520098	0.588907	0.877124	NA
ENSG00000002834	NA	NA	NA	NA	NA	NA	NA	NA	NA	NA	NA	NA	NA	LASP1	ensembl_havana	protein_coding	42.1891	34.7932	57.0883	44.8493	51.0796	39.6528	47.1467	40.2849	-0.269641	0.00381423	0.191947	NA
ENSG00000002919	NA	NA	NA	NA	NA	NA	NA	NA	NA	NA	NA	NA	NA	SNX11	ensembl_havana	protein_coding	8.31109	10.7703	10.2647	10.3827	12.8402	11.2787	8.46055	9.8295	0.122239	0.340225	0.762714	NA
ENSG00000002933	NA	NA	NA	NA	NA	NA	NA	NA	NA	NA	NA	NA	NA	TMEM176A	ensembl_havana	protein_coding	0.0372695	0	0	0	0	0	0	0.0537131	NA	NA	NA	NA
ENSG00000003056	NA	NA	NA	NA	NA	NA	NA	NA	NA	NA	NA	NA	NA	M6PR	ensembl_havana	protein_coding	70.3576	79.8034	85.2119	94.9127	83.9711	101.605	73.6438	85.996	0.249473	0.00562062	0.220126	NA
ENSG00000003096	NA	NA	NA	NA	NA	NA	NA	NA	NA	NA	NA	NA	NA	KLHL13	ensembl_havana	protein_coding	2.75794	1.08103	3.79651	3.08161	2.4625	1.66698	3.72932	2.25595	-0.630158	0.0346313	0.423783	NA
ENSG00000003137	NA	NA	NA	NA	NA	NA	NA	NA	NA	NA	NA	NA	NA	CYP26B1	ensembl_havana	protein_coding	0	0.0800765	0	0	0	0	0	0	NA	NA	NA	NA
ENSG00000003147	NA	NA	NA	NA	NA	NA	NA	NA	NA	NA	NA	NA	NA	ICA1	ensembl_havana	protein_coding	0.447234	0.280268	0.187482	0.426684	0.457321	0.248273	0.222646	0.107426	NA	NA	NA	NA
ENSG00000003249	NA	NA	NA	NA	NA	NA	NA	NA	NA	NA	NA	NA	NA	DBNDD1	ensembl_havana	protein_coding	0.335426	0.240229	0.187507	0.616322	0.457321	0.46108	0.445293	0.322279	NA	NA	NA	NA
ENSG00000003393	NA	NA	NA	NA	NA	NA	NA	NA	NA	NA	NA	NA	NA	ALS2	ensembl_havana	protein_coding	21.169	21.7408	34.4967	35.6519	42.1439	38.9789	37.5715	29.3811	-0.0493506	0.600791	0.881922	NA
ENSG00000003402	NA	NA	NA	NA	NA	NA	NA	NA	NA	NA	NA	NA	NA	CFLAR	ensembl_havana	protein_coding	109.803	115.815	93.4412	94.0317	114.035	110.366	101.497	92.9684	0.0189635	0.761226	0.936181	NA
ENSG00000003436	NA	NA	NA	NA	NA	NA	NA	NA	NA	NA	NA	NA	NA	TFPI	ensembl_havana	protein_coding	0	0.0800765	0.0468706	0	0	0.106403	0.11192	0.107646	NA	NA	NA	NA
ENSG00000003509	NA	NA	NA	NA	NA	NA	NA	NA	NA	NA	NA	NA	NA	NDUFAF7	ensembl_havana	protein_coding	24.8434	24.4843	23.2912	27.1409	33.7978	30.7777	30.1847	19.8339	-0.077268	0.554103	0.865324	NA
ENSG00000003756	NA	NA	NA	NA	NA	NA	NA	NA	NA	NA	NA	NA	NA	RBM5	ensembl_havana	protein_coding	119.715	118.947	113.403	119.35	139.057	98.9831	117.642	101.582	-0.125608	0.164833	0.642708	NA
ENSG00000003987	NA	NA	NA	NA	NA	NA	NA	NA	NA	NA	NA	NA	NA	MTMR7	ensembl_havana	protein_coding	0.596312	1.20115	1.91624	1.13497	3.51785	3.40836	2.2775	2.0416	0.00973828	0.972321	0.992614	NA
ENSG00000003989	NA	NA	NA	NA	NA	NA	NA	NA	NA	NA	NA	NA	NA	SLC7A2	ensembl_havana	protein_coding	0	0	0	0	0	0	0	0.0537131	NA	NA	NA	NA
ENSG00000004059	NA	NA	NA	NA	NA	NA	NA	NA	NA	NA	NA	NA	NA	ARF5	ensembl_havana	protein_coding	29.3684	23.062	22.8728	22.0928	19.313	23.1249	19.3702	20.1424	0.00442594	0.973528	0.99306	NA
ENSG00000004139	NA	NA	NA	NA	NA	NA	NA	NA	NA	NA	NA	NA	NA	SARM1	ensembl_havana	protein_coding	4.30805	4.88972	3.33232	4.24936	4.69799	4.35386	4.33011	3.22688	0.0588528	0.749289	0.933844	NA
ENSG00000004142	NA	NA	NA	NA	NA	NA	NA	NA	NA	NA	NA	NA	NA	POLDIP2	ensembl_havana	protein_coding	7.25033e-08	6.53112e-08	5.79081e-08	1.20395e-08	2.92582e-08	7.04213e-09	7.93294e-08	2.09664e-08	NA	NA	NA	NA
ENSG00000004399	NA	NA	NA	NA	NA	NA	NA	NA	NA	NA	NA	NA	NA	PLXND1	ensembl_havana	protein_coding	1.45351	1.00096	2.01543	0.568912	1.97	1.17043	1.78117	0.805697	NA	NA	NA	NA
ENSG00000004455	NA	NA	NA	NA	NA	NA	NA	NA	NA	NA	NA	NA	NA	AK2	ensembl_havana	protein_coding	143.227	150.904	196.059	200.94	199.461	191.915	186.607	161.623	0.000865878	0.989554	0.997618	NA
ENSG00000004468	NA	NA	NA	NA	NA	NA	NA	NA	NA	NA	NA	NA	NA	CD38	ensembl_havana	protein_coding	15.9514	13.4128	21.2793	17.6837	17.9762	15.9959	16.7541	12.8912	-0.213995	0.0608458	0.491211	NA
ENSG00000004478	NA	NA	NA	NA	NA	NA	NA	NA	NA	NA	NA	NA	NA	FKBP4	ensembl_havana	protein_coding	26.7222	28.4672	37.7777	31.148	32.1532	34.6164	34.8998	32.1205	-0.00222273	0.982346	0.995422	NA
ENSG00000004487	NA	NA	NA	NA	NA	NA	NA	NA	NA	NA	NA	NA	NA	KDM1A	ensembl_havana	protein_coding	93.1364	87.5636	91.7255	90.2203	87.9815	88.669	88.7803	80.0325	-0.0221569	0.753235	0.933844	NA
ENSG00000004534	NA	NA	NA	NA	NA	NA	NA	NA	NA	NA	NA	NA	NA	RBM6	ensembl_havana	protein_coding	185.975	196.708	247.898	240.031	192.638	172.465	165.036	149.081	-0.0294944	0.612733	0.887929	NA
ENSG00000004660	NA	NA	NA	NA	NA	NA	NA	NA	NA	NA	NA	NA	NA	CAMKK1	ensembl_havana	protein_coding	7.34208	4.6044	4.64019	3.93498	7.31714	4.29158	5.0652	1.93367	-0.665015	0.00770277	0.254337	NA
ENSG00000004700	NA	NA	NA	NA	NA	NA	NA	NA	NA	NA	NA	NA	NA	RECQL	ensembl_havana	protein_coding	36.9982	42.5307	55.0031	58.5033	55.1871	52.449	49.4074	47.195	0.0756903	0.308566	0.743461	NA
ENSG00000004766	NA	NA	NA	NA	NA	NA	NA	NA	NA	NA	NA	NA	NA	CCDC132	ensembl_havana	protein_coding	21.7654	22.1812	25.5914	24.1788	35.7278	27.9839	22.9326	20.6796	-0.111241	0.217825	0.682697	NA
ENSG00000004776	NA	NA	NA	NA	NA	NA	NA	NA	NA	NA	NA	NA	NA	HSPB6	ensembl_havana	protein_coding	0	0.160153	0	0	0.0351785	0	0	0	NA	NA	NA	NA
ENSG00000004777	NA	NA	NA	NA	NA	NA	NA	NA	NA	NA	NA	NA	NA	ARHGAP33	ensembl_havana	protein_coding	3.13064	1.64157	2.3904	3.36607	1.44232	1.91525	2.67175	2.09481	-0.0660616	0.835967	0.961322	NA
ENSG00000004779	NA	NA	NA	NA	NA	NA	NA	NA	NA	NA	NA	NA	NA	NDUFAB1	ensembl_havana	protein_coding	15.6904	14.3737	16.3578	18.9637	17.8355	14.5417	13.971	12.5151	-0.0540032	0.632823	0.892932	NA
ENSG00000004799	NA	NA	NA	NA	NA	NA	NA	NA	NA	NA	NA	NA	NA	PDK4	ensembl_havana	protein_coding	0	0	0	0	0	0	0	0	NA	NA	NA	NA
ENSG00000004809	NA	NA	NA	NA	NA	NA	NA	NA	NA	NA	NA	NA	NA	SLC22A16	ensembl_havana	protein_coding	0	0	0	0	0	0	0	0	NA	NA	NA	NA
ENSG00000004838	NA	NA	NA	NA	NA	NA	NA	NA	NA	NA	NA	NA	NA	ZMYND10	ensembl_havana	protein_coding	0.260886	0	0.328094	0.189638	0	0.106403	0	0	NA	NA	NA	NA
ENSG00000004846	NA	NA	NA	NA	NA	NA	NA	NA	NA	NA	NA	NA	NA	ABCB5	ensembl_havana	protein_coding	0	0	0	0	0	0	0	0	NA	NA	NA	NA
ENSG00000004848	NA	NA	NA	NA	NA	NA	NA	NA	NA	NA	NA	NA	NA	ARX	ensembl_havana	protein_coding	0	0	0	0	0	0	0	0	NA	NA	NA	NA
ENSG00000004864	NA	NA	NA	NA	NA	NA	NA	NA	NA	NA	NA	NA	NA	SLC25A13	ensembl_havana	protein_coding	22.8835	19.2584	19.1232	19.0112	29.4092	22.6993	28.2204	33.141	-0.0750616	0.508769	0.851302	NA
ENSG00000004866	NA	NA	NA	NA	NA	NA	NA	NA	NA	NA	NA	NA	NA	ST7	ensembl_havana	protein_coding	1.60259	2.04195	1.92169	1.9912	1.16089	2.09259	1.50286	1.02055	0.306331	0.335318	0.758295	NA
ENSG00000004897	NA	NA	NA	NA	NA	NA	NA	NA	NA	NA	NA	NA	NA	CDC27	ensembl_havana	protein_coding	36.5234	35.0735	41.2461	43.5692	27.8262	34.3983	30.7252	33.893	0.150716	0.156483	0.630459	NA
ENSG00000004939	NA	NA	NA	NA	NA	NA	NA	NA	NA	NA	NA	NA	NA	SLC4A1	ensembl_havana	protein_coding	0.186347	0.280268	0	0	0.24625	0	0	0	NA	NA	NA	NA
ENSG00000004948	NA	NA	NA	NA	NA	NA	NA	NA	NA	NA	NA	NA	NA	CALCR	ensembl_havana	protein_coding	0	0	0	0	0	0	0	0	NA	NA	NA	NA
ENSG00000004961	NA	NA	NA	NA	NA	NA	NA	NA	NA	NA	NA	NA	NA	HCCS	ensembl_havana	protein_coding	8.75832	9.12872	9.51475	11.3308	10.2369	12.0945	7.236	6.76785	0.18748	0.172233	0.652734	NA
ENSG00000004975	NA	NA	NA	NA	NA	NA	NA	NA	NA	NA	NA	NA	NA	DVL2	ensembl_havana	protein_coding	19.7156	18.4176	23.0135	21.8083	17.5541	16.4924	14.7503	17.1882	0.00723559	0.941249	0.984037	NA
ENSG00000005001	NA	NA	NA	NA	NA	NA	NA	NA	NA	NA	NA	NA	NA	PRSS22	ensembl_havana	protein_coding	0	0	0.0468706	0.0474094	0	0	0	0	NA	NA	NA	NA
ENSG00000005007	NA	NA	NA	NA	NA	NA	NA	NA	NA	NA	NA	NA	NA	UPF1	ensembl_havana	protein_coding	54.6743	53.5311	42.1366	41.2462	36.0579	33.6233	34.3432	35.021	-0.00224432	0.974309	0.99306	NA
ENSG00000005020	NA	NA	NA	NA	NA	NA	NA	NA	NA	NA	NA	NA	NA	SKAP2	ensembl_havana	protein_coding	3.20518	2.84271	2.34353	0.758548	1.12571	1.06403	1.28022	1.07426	-0.405788	0.229341	0.688462	NA
ENSG00000005022	NA	NA	NA	NA	NA	NA	NA	NA	NA	NA	NA	NA	NA	SLC25A5	ensembl_havana	protein_coding	93.9673	76.6907	104.876	91.3393	77.6922	78.5194	81.5271	69.1729	-0.138615	0.138275	0.611436	NA
ENSG00000005059	NA	NA	NA	NA	NA	NA	NA	NA	NA	NA	NA	NA	NA	CCDC109B	ensembl_havana	protein_coding	104.355	100.376	113.661	110.179	64.4823	66.7854	82.8802	73.6407	-0.0176628	0.808389	0.950586	NA
ENSG00000005073	NA	NA	NA	NA	NA	NA	NA	NA	NA	NA	NA	NA	NA	HOXA11	ensembl_havana	protein_coding	0	0	0	0	0	0	0	0	NA	NA	NA	NA
ENSG00000005075	NA	NA	NA	NA	NA	NA	NA	NA	NA	NA	NA	NA	NA	POLR2J	ensembl_havana	protein_coding	90.9543	87.8359	103.731	88.3522	93.1636	87.8965	92.6414	98.9518	-0.0327023	0.649504	0.898059	NA
ENSG00000005100	NA	NA	NA	NA	NA	NA	NA	NA	NA	NA	NA	NA	NA	DHX33	ensembl_havana	protein_coding	12.2989	11.3308	12.7019	9.95599	10.976	7.4491	8.79455	7.51982	-0.277129	0.0411141	0.439968	NA
ENSG00000005102	NA	NA	NA	NA	NA	NA	NA	NA	NA	NA	NA	NA	NA	MEOX1	ensembl_havana	protein_coding	0	0.0800765	0	0.0474094	0	0.0709353	0	0	NA	NA	NA	NA
ENSG00000005108	NA	NA	NA	NA	NA	NA	NA	NA	NA	NA	NA	NA	NA	THSD7A	ensembl_havana	protein_coding	0	0	0	0.142228	0	0	0	0	NA	NA	NA	NA
ENSG00000005156	NA	NA	NA	NA	NA	NA	NA	NA	NA	NA	NA	NA	NA	LIG3	ensembl_havana	protein_coding	41.891	45.6836	37.9651	36.5526	56.356	47.4202	40.4659	39.0521	-0.0235398	0.752343	0.933844	NA
ENSG00000005175	NA	NA	NA	NA	NA	NA	NA	NA	NA	NA	NA	NA	NA	RPAP3	ensembl_havana	protein_coding	20.8336	25.5044	31.3095	28.9671	38.2745	29.7573	29.6676	29.6496	-0.0280077	0.78395	0.944144	NA
ENSG00000005187	NA	NA	NA	NA	NA	NA	NA	NA	NA	NA	NA	NA	NA	ACSM3	ensembl_havana	protein_coding	14.4718	15.6772	13.675	14.353	13.3678	18.5453	11.355	12.4614	0.259468	0.0684215	0.506231	NA
ENSG00000005189	NA	NA	NA	NA	NA	NA	NA	NA	NA	NA	NA	NA	NA	AC004381.6	ensembl_havana	protein_coding	0.111808	0.560535	0.421835	0.189638	0.220784	0.248273	0.445292	0	NA	NA	NA	NA
ENSG00000005194	NA	NA	NA	NA	NA	NA	NA	NA	NA	NA	NA	NA	NA	CIAPIN1	ensembl_havana	protein_coding	33.5426	34.5129	26.4819	24.2736	23.8511	25.253	21.9863	22.4521	0.0477361	0.589529	0.877124	NA
ENSG00000005206	NA	NA	NA	NA	NA	NA	NA	NA	NA	NA	NA	NA	NA	SPPL2B	ensembl_havana	processed_transcript	16.734	15.3347	14.2487	14.5073	13.0864	8.22849	9.12851	6.92899	-0.230461	0.108469	0.573913	NA
ENSG00000005238	NA	NA	NA	NA	NA	NA	NA	NA	NA	NA	NA	NA	NA	FAM214B	ensembl_havana	protein_coding	0.633581	0.600572	0.749929	0.711141	0.140714	0.638417	0.834923	0.698271	NA	NA	NA	NA
ENSG00000005243	NA	NA	NA	NA	NA	NA	NA	NA	NA	NA	NA	NA	NA	COPZ2	ensembl_havana	protein_coding	0.111808	0.240229	0.796799	0.189638	0.070357	0.638417	0.111323	0.483418	NA	NA	NA	NA
ENSG00000005249	NA	NA	NA	NA	NA	NA	NA	NA	NA	NA	NA	NA	NA	PRKAR2B	ensembl_havana	protein_coding	0.447234	0.600574	1.21863	0.474094	0.0351785	0.496547	0.111323	0.322278	NA	NA	NA	NA
ENSG00000005302	NA	NA	NA	NA	NA	NA	NA	NA	NA	NA	NA	NA	NA	MSL3	ensembl_havana	protein_coding	44.2761	44.8028	47.6205	45.1811	65.8542	54.691	41.4122	39.8551	-0.0645632	0.359824	0.774209	NA
ENSG00000005339	NA	NA	NA	NA	NA	NA	NA	NA	NA	NA	NA	NA	NA	CREBBP	ensembl_havana	protein_coding	888.804	875.998	941.177	829.799	747.671	659.592	676.678	775.134	-0.0112563	0.872473	0.966072	NA
ENSG00000005379	NA	NA	NA	NA	NA	NA	NA	NA	NA	NA	NA	NA	NA	BZRAP1	ensembl_havana	protein_coding	5.59044	4.0839	2.29666	3.74534	6.72031	3.50033	5.54306	6.33814	-0.229368	0.377745	0.784205	NA
ENSG00000005381	NA	NA	NA	NA	NA	NA	NA	NA	NA	NA	NA	NA	NA	MPO	ensembl_havana	protein_coding	0	0	0	0	0.0351785	0	0	0.214853	NA	NA	NA	NA
ENSG00000005421	NA	NA	NA	NA	NA	NA	NA	NA	NA	NA	NA	NA	NA	PON1	ensembl_havana	protein_coding	0	0.160153	0	0	0.070357	0.106403	0	0	NA	NA	NA	NA
ENSG00000005436	NA	NA	NA	NA	NA	NA	NA	NA	NA	NA	NA	NA	NA	GCFC2	ensembl_havana	protein_coding	34.4555	31.2969	37.4713	37.9529	29.1425	29.1586	26.6807	30.9783	0.0480014	0.595686	0.879639	NA
ENSG00000005448	NA	NA	NA	NA	NA	NA	NA	NA	NA	NA	NA	NA	NA	WDR54	ensembl_havana	protein_coding	6.55943	8.20783	6.46815	6.77953	8.51321	6.10041	8.07094	6.12327	-0.0777972	0.643162	0.896493	NA
ENSG00000005469	NA	NA	NA	NA	NA	NA	NA	NA	NA	NA	NA	NA	NA	CROT	ensembl_havana	protein_coding	7.08121	6.52622	6.14004	6.4951	6.57837	6.52605	8.12659	4.29705	-0.150812	0.439232	0.819397	NA
ENSG00000005471	NA	NA	NA	NA	NA	NA	NA	NA	NA	NA	NA	NA	NA	ABCB4	ensembl_havana	protein_coding	0.792278	1.96187	1.03654	0.805959	4.89449	2.11583	1.67239	1.73315	-0.332835	0.417566	0.805234	NA
ENSG00000005483	NA	NA	NA	NA	NA	NA	NA	NA	NA	NA	NA	NA	NA	KMT2E	ensembl_havana	protein_coding	516.925	574.345	487.03	494.195	464.743	432.35	440.784	456.346	0.0656353	0.231715	0.691067	NA
ENSG00000005486	NA	NA	NA	NA	NA	NA	NA	NA	NA	NA	NA	NA	NA	RHBDD2	ensembl_havana	protein_coding	9.52234	11.9314	7.19463	8.13071	5.29437	6.02948	8.26574	9.37294	0.259003	0.0590737	0.487436	NA
ENSG00000005513	NA	NA	NA	NA	NA	NA	NA	NA	NA	NA	NA	NA	NA	SOX8	ensembl_havana	protein_coding	0.559042	0.840803	0.0937411	0.568913	0.24625	0.461079	0.166985	0.375992	NA	NA	NA	NA
ENSG00000005700	NA	NA	NA	NA	NA	NA	NA	NA	NA	NA	NA	NA	NA	IBTK	ensembl_havana	protein_coding	76.8871	72.3492	82.9609	78.7471	90.2681	76.7873	72.3043	74.178	-0.0588177	0.364701	0.77672	NA
ENSG00000005801	NA	NA	NA	NA	NA	NA	NA	NA	NA	NA	NA	NA	NA	ZNF195	ensembl_havana	protein_coding	23.7034	19.6988	25.4976	23.1452	23.4289	21.4579	17.0529	19.0305	-0.0744708	0.470317	0.835569	NA
ENSG00000005810	NA	NA	NA	NA	NA	NA	NA	NA	NA	NA	NA	NA	NA	MYCBP2	ensembl_havana	protein_coding	703.164	809.609	866.68	840.837	867.357	786.603	739.838	785.843	0.0622552	0.305123	0.740465	NA
ENSG00000005812	NA	NA	NA	NA	NA	NA	NA	NA	NA	NA	NA	NA	NA	FBXL3	ensembl_havana	protein_coding	76.7378	79.7964	67.306	74.7647	63.9898	61.1107	63.3427	68.2156	0.0948264	0.163022	0.639656	NA
ENSG00000005882	NA	NA	NA	NA	NA	NA	NA	NA	NA	NA	NA	NA	NA	PDK2	ensembl_havana	protein_coding	29.7038	29.6683	34.5905	25.7433	28.3539	30.644	28.8327	25.7285	-0.0659382	0.568932	0.871635	NA
ENSG00000005884	NA	NA	NA	NA	NA	NA	NA	NA	NA	NA	NA	NA	NA	ITGA3	ensembl_havana	protein_coding	4.99411	4.32413	5.43698	5.78394	3.97519	4.61079	3.50668	3.92106	0.0914351	0.599317	0.881441	NA
ENSG00000005889	NA	NA	NA	NA	NA	NA	NA	NA	NA	NA	NA	NA	NA	ZFX	ensembl_havana	protein_coding	236.587	224.254	242.93	224.294	232.706	210.358	215.466	216.518	-0.0475223	0.395361	0.792375	NA
ENSG00000005893	NA	NA	NA	NA	NA	NA	NA	NA	NA	NA	NA	NA	NA	LAMP2	ensembl_havana	protein_coding	58.0286	59.5769	89.0541	81.639	71.0254	68.9845	77.3139	76.219	-0.000965336	0.988119	0.997298	NA
ENSG00000005955	NA	NA	NA	NA	NA	NA	NA	NA	NA	NA	NA	NA	NA	GGNBP2	ensembl_havana	protein_coding	88.4556	89.1757	68.7555	64.643	96.8796	70.9815	75.5536	57.6937	-0.187484	0.048029	0.460215	NA
ENSG00000005981	NA	NA	NA	NA	NA	NA	NA	NA	NA	NA	NA	NA	NA	ASB4	ensembl_havana	protein_coding	0	0.160153	0.187482	0.284456	0.374999	0.248273	0.410669	0.541708	NA	NA	NA	NA
ENSG00000006007	NA	NA	NA	NA	NA	NA	NA	NA	NA	NA	NA	NA	NA	GDE1	ensembl_havana	protein_coding	7.75204	6.92662	9.74908	10.7583	8.05589	7.7674	6.56806	8.00326	0.0770613	0.569239	0.871635	NA
ENSG00000006015	NA	NA	NA	NA	NA	NA	NA	NA	NA	NA	NA	NA	NA	C19orf60	ensembl_havana	protein_coding	6.29854	6.32638	5.85882	5.40467	4.64356	4.50438	5.00954	5.26389	0.011034	0.939008	0.983105	NA
ENSG00000006016	NA	NA	NA	NA	NA	NA	NA	NA	NA	NA	NA	NA	NA	CRLF1	ensembl_havana	protein_coding	0.37303	0.0400382	0.338982	0.0948188	0.105574	0.638417	0.222646	0.107426	NA	NA	NA	NA
ENSG00000006025	NA	NA	NA	NA	NA	NA	NA	NA	NA	NA	NA	NA	NA	OSBPL7	ensembl_havana	protein_coding	14.1251	11.6511	14.483	15.0762	10.4832	8.08663	10.9654	12.1392	-0.0893784	0.482789	0.840278	NA
ENSG00000006042	NA	NA	NA	NA	NA	NA	NA	NA	NA	NA	NA	NA	NA	TMEM98	ensembl_havana	protein_coding	0	0	0	0	0	0	0	0	NA	NA	NA	NA
ENSG00000006047	NA	NA	NA	NA	NA	NA	NA	NA	NA	NA	NA	NA	NA	YBX2	ensembl_havana	protein_coding	0	0	0	0	0.070357	0	0	0	NA	NA	NA	NA
ENSG00000006059	NA	NA	NA	NA	NA	NA	NA	NA	NA	NA	NA	NA	NA	KRT33A	ensembl_havana	protein_coding	0	0	0	0	0	0	0	0	NA	NA	NA	NA
ENSG00000006062	NA	NA	NA	NA	NA	NA	NA	NA	NA	NA	NA	NA	NA	MAP3K14	ensembl_havana	processed_transcript	24.9659	27.023	25.9161	25.5941	20.0027	21.5895	21.3068	27.5418	0.171002	0.0993111	0.56124	NA
ENSG00000006071	NA	NA	NA	NA	NA	NA	NA	NA	NA	NA	NA	NA	NA	ABCC8	ensembl_havana	protein_coding	0	0.0400382	0	0.0474094	0	0.0354676	0.0556616	0	NA	NA	NA	NA
ENSG00000006074	NA	NA	NA	NA	NA	NA	NA	NA	NA	NA	NA	NA	NA	CCL18	ensembl_havana	protein_coding	0	0	0	0	0	0	0	0	NA	NA	NA	NA
ENSG00000006075	NA	NA	NA	NA	NA	NA	NA	NA	NA	NA	NA	NA	NA	CCL3	ensembl_havana	protein_coding	0.186347	0.160153	0	0	0	0	0	0	NA	NA	NA	NA
ENSG00000006114	NA	NA	NA	NA	NA	NA	NA	NA	NA	NA	NA	NA	NA	SYNRG	ensembl_havana	protein_coding	155.712	171.364	223.385	206.089	181.767	175.601	160.467	180.745	0.0697261	0.294522	0.734492	NA
ENSG00000006116	NA	NA	NA	NA	NA	NA	NA	NA	NA	NA	NA	NA	NA	CACNG3	ensembl_havana	protein_coding	0	0	0	0	0	0	0	0	NA	NA	NA	NA
ENSG00000006118	NA	NA	NA	NA	NA	NA	NA	NA	NA	NA	NA	NA	NA	TMEM132A	ensembl_havana	protein_coding	0.186347	0.0400382	0.234353	0.237047	0.281428	0.283741	0.166985	0.537131	NA	NA	NA	NA
ENSG00000006125	NA	NA	NA	NA	NA	NA	NA	NA	NA	NA	NA	NA	NA	AP2B1	ensembl_havana	protein_coding	86.2044	86.5426	90.8118	80.4774	87.2602	86.9488	83.7984	92.9506	0.0300008	0.681374	0.910391	NA
ENSG00000006128	NA	NA	NA	NA	NA	NA	NA	NA	NA	NA	NA	NA	NA	TAC1	ensembl_havana	protein_coding	0	0	0	0	0	0	0	0	NA	NA	NA	NA
ENSG00000006194	NA	NA	NA	NA	NA	NA	NA	NA	NA	NA	NA	NA	NA	ZNF263	ensembl_havana	protein_coding	28.6975	28.8282	28.4143	29.0877	24.8765	26.9568	24.0605	19.7664	0.0275549	0.784928	0.944324	NA
ENSG00000006282	NA	NA	NA	NA	NA	NA	NA	NA	NA	NA	NA	NA	NA	SPATA20	ensembl_havana	protein_coding	6.44761	8.04769	8.06173	7.96479	4.64356	3.86597	1.83683	1.82625	0.0753628	0.632689	0.892892	NA
ENSG00000006283	NA	NA	NA	NA	NA	NA	NA	NA	NA	NA	NA	NA	NA	CACNA1G	ensembl_havana	protein_coding	0	0.120115	0.0468706	0.0474094	0	0	0	0	NA	NA	NA	NA
ENSG00000006327	NA	NA	NA	NA	NA	NA	NA	NA	NA	NA	NA	NA	NA	TNFRSF12A	ensembl_havana	protein_coding	0	0	0	0	0	0	0	0	NA	NA	NA	NA
ENSG00000006377	NA	NA	NA	NA	NA	NA	NA	NA	NA	NA	NA	NA	NA	DLX6	ensembl_havana	protein_coding	0	0	0.0468706	0	0	0.14187	0	0	NA	NA	NA	NA
ENSG00000006432	NA	NA	NA	NA	NA	NA	NA	NA	NA	NA	NA	NA	NA	MAP3K9	ensembl_havana	protein_coding	3.31698	4.80459	4.4527	2.98679	3.30678	2.48273	2.8944	3.65249	0.0242212	0.919403	0.977507	NA
ENSG00000006451	NA	NA	NA	NA	NA	NA	NA	NA	NA	NA	NA	NA	NA	RALA	ensembl_havana	protein_coding	16.8831	16.8561	20.0606	17.4466	17.0264	15.7831	14.806	16.3288	-0.0153216	0.876982	0.967129	NA
ENSG00000006453	NA	NA	NA	NA	NA	NA	NA	NA	NA	NA	NA	NA	NA	BAIAP2L1	ensembl_havana	protein_coding	0.931736	1.86336	1.40612	1.75415	0.879463	0.815755	1.39154	1.50397	NA	NA	NA	NA
ENSG00000006459	NA	NA	NA	NA	NA	NA	NA	NA	NA	NA	NA	NA	NA	KDM7A	ensembl_havana	protein_coding	103.274	99.2547	118.535	109.705	130.372	87.2859	101.471	86.7465	-0.21053	0.0260981	0.39632	NA
ENSG00000006468	NA	NA	NA	NA	NA	NA	NA	NA	NA	NA	NA	NA	NA	ETV1	ensembl_havana	protein_coding	0	0	0	0	0	0	0	0	NA	NA	NA	NA
ENSG00000006530	NA	NA	NA	NA	NA	NA	NA	NA	NA	NA	NA	NA	NA	AGK	ensembl_havana	protein_coding	12.9865	13.4328	15.4673	13.3457	16.3053	13.2294	12.4126	12.6226	-0.0834774	0.433327	0.816057	NA
ENSG00000006534	NA	NA	NA	NA	NA	NA	NA	NA	NA	NA	NA	NA	NA	ALDH3B1	ensembl_havana	protein_coding	0.111808	0.0400382	0.234353	0.0474094	0	0.14187	0.111323	0.161139	NA	NA	NA	NA
ENSG00000006555	NA	NA	NA	NA	NA	NA	NA	NA	NA	NA	NA	NA	NA	TTC22	ensembl_havana	protein_coding	0.8572	1.28122	1.54673	1.94467	0.738749	2.16384	0.946246	1.28912	NA	NA	NA	NA
ENSG00000006576	NA	NA	NA	NA	NA	NA	NA	NA	NA	NA	NA	NA	NA	PHTF2	ensembl_havana	protein_coding	12.9698	13.653	10.874	10.5249	16.7801	13.3003	14.138	12.0317	-0.101529	0.361431	0.774768	NA
ENSG00000006607	NA	NA	NA	NA	NA	NA	NA	NA	NA	NA	NA	NA	NA	FARP2	ensembl_havana	protein_coding	6.03766	5.51965	7.45485	9.24168	12.0311	10.3816	6.12277	7.89329	0.0838818	0.569784	0.871635	NA
ENSG00000006611	NA	NA	NA	NA	NA	NA	NA	NA	NA	NA	NA	NA	NA	USH1C	ensembl_havana	protein_coding	0	0	0	0	0	0	0	0	NA	NA	NA	NA
ENSG00000006625	NA	NA	NA	NA	NA	NA	NA	NA	NA	NA	NA	NA	NA	GGCT	ensembl_havana	protein_coding	4.36053	4.28409	2.76536	4.54613	4.7491	4.14596	3.54245	3.31041	0.0989146	0.625888	0.89117	NA
ENSG00000006634	NA	NA	NA	NA	NA	NA	NA	NA	NA	NA	NA	NA	NA	DBF4	ensembl_havana	protein_coding	32.1636	31.2699	22.5176	24.4632	21.3182	20.9614	25.0477	21.7001	0.000229998	0.998008	0.99932	NA
ENSG00000006638	NA	NA	NA	NA	NA	NA	NA	NA	NA	NA	NA	NA	NA	TBXA2R	ensembl_havana	protein_coding	4.2139	3.88371	4.73393	6.77956	5.71385	6.34869	5.6233	4.29705	0.128206	0.507201	0.851144	NA
ENSG00000006652	NA	NA	NA	NA	NA	NA	NA	NA	NA	NA	NA	NA	NA	IFRD1	ensembl_havana	protein_coding	68.9913	80.1565	53.7137	51.4866	70.8846	42.0291	39.13	38.1363	-0.126855	0.358152	0.773593	NA
ENSG00000006659	NA	NA	NA	NA	NA	NA	NA	NA	NA	NA	NA	NA	NA	LGALS14	ensembl_havana	protein_coding	0.223617	0.160153	0.093741	0	0.140714	0.354676	0	0.429705	NA	NA	NA	NA
ENSG00000006695	NA	NA	NA	NA	NA	NA	NA	NA	NA	NA	NA	NA	NA	COX10	ensembl_havana	protein_coding	34.1065	37.8729	37.8354	38.5907	55.3627	39.2695	27.8112	28.7979	-0.0559149	0.596288	0.879912	NA
ENSG00000006704	NA	NA	NA	NA	NA	NA	NA	NA	NA	NA	NA	NA	NA	GTF2IRD1	ensembl_havana	protein_coding	0.260886	0.0400382	0.0703058	0.118523	0.105536	0.212806	0.0278308	0.134283	NA	NA	NA	NA
ENSG00000006712	NA	NA	NA	NA	NA	NA	NA	NA	NA	NA	NA	NA	NA	PAF1	ensembl_havana	protein_coding	62.9855	67.1443	77.6177	77.9412	67.4019	66.5016	55.3276	54.3577	0.0534633	0.40756	0.79834	NA
ENSG00000006715	NA	NA	NA	NA	NA	NA	NA	NA	NA	NA	NA	NA	NA	VPS41	ensembl_havana	protein_coding	31.53	32.3109	47.7613	51.0125	71.5204	51.2152	46.9235	49.255	-0.0582195	0.561026	0.868469	NA
ENSG00000006740	NA	NA	NA	NA	NA	NA	NA	NA	NA	NA	NA	NA	NA	ARHGAP44	ensembl_havana	protein_coding	0	0.120115	0.140612	0.331866	0.140714	0.354676	0.111323	0	NA	NA	NA	NA
ENSG00000006744	NA	NA	NA	NA	NA	NA	NA	NA	NA	NA	NA	NA	NA	ELAC2	ensembl_havana	protein_coding	90.7512	93.1289	114.271	104.301	122.562	118.535	120.396	111.938	-0.0225772	0.718859	0.924169	NA
ENSG00000006747	NA	NA	NA	NA	NA	NA	NA	NA	NA	NA	NA	NA	NA	SCIN	ensembl_havana	protein_coding	0	0.0800765	0	0.0474094	0	0.212806	0	0.161139	NA	NA	NA	NA
ENSG00000006756	NA	NA	NA	NA	NA	NA	NA	NA	NA	NA	NA	NA	NA	ARSD	ensembl_havana	protein_coding	1.08081	0.162818	0.328148	0.0474094	0.399224	0.567481	0.612277	0.483418	NA	NA	NA	NA
ENSG00000006757	NA	NA	NA	NA	NA	NA	NA	NA	NA	NA	NA	NA	NA	PNPLA4	ensembl_havana	protein_coding	5.44133	3.72356	5.85882	5.49949	4.39731	7.59007	4.78689	5.37131	0.174873	0.494892	0.84487	NA
ENSG00000006788	NA	NA	NA	NA	NA	NA	NA	NA	NA	NA	NA	NA	NA	MYH13	ensembl_havana	protein_coding	0	0	0	0	0	0	0	0	NA	NA	NA	NA
ENSG00000006831	NA	NA	NA	NA	NA	NA	NA	NA	NA	NA	NA	NA	NA	ADIPOR2	ensembl_havana	protein_coding	5.88858	4.48428	4.68706	4.26685	3.79928	3.93691	3.06138	3.54507	-0.0785226	0.673979	0.908195	NA
ENSG00000006837	NA	NA	NA	NA	NA	NA	NA	NA	NA	NA	NA	NA	NA	CDKL3	ensembl_havana	protein_coding	1.41527	1.1525	1.4674	1.46908	0.936577	1.07348	0.472135	1.35299	NA	NA	NA	NA
ENSG00000007001	NA	NA	NA	NA	NA	NA	NA	NA	NA	NA	NA	NA	NA	UPP2	ensembl_havana	protein_coding	0	0	0	0.0474094	0	0.0354676	0.0556616	0	NA	NA	NA	NA
ENSG00000007038	NA	NA	NA	NA	NA	NA	NA	NA	NA	NA	NA	NA	NA	PRSS21	ensembl_havana	protein_coding	1.49078	1.04099	0.421835	0.379275	0.809105	1.0995	1.4472	1.02055	NA	NA	NA	NA
ENSG00000007047	NA	NA	NA	NA	NA	NA	NA	NA	NA	NA	NA	NA	NA	MARK4	ensembl_havana	protein_coding	19.082	18.4176	18.3294	20.6231	16.624	16.9181	20.4278	20.7333	0.075499	0.436916	0.818085	NA
ENSG00000007062	NA	NA	NA	NA	NA	NA	NA	NA	NA	NA	NA	NA	NA	PROM1	ensembl_havana	protein_coding	0.0372695	0	0.0468706	0.237047	0	0	0	0	NA	NA	NA	NA
ENSG00000007080	NA	NA	NA	NA	NA	NA	NA	NA	NA	NA	NA	NA	NA	CCDC124	ensembl_havana	protein_coding	20.4237	17.777	27.2318	19.106	18.2556	19.4346	20.0381	20.3036	-0.115713	0.386409	0.787903	NA
ENSG00000007129	NA	NA	NA	NA	NA	NA	NA	NA	NA	NA	NA	NA	NA	CEACAM21	ensembl_havana	protein_coding	1.04775	0.764651	3.2334	2.97917	3.33009	2.34053	3.38502	2.54919	-0.307321	0.182034	0.661252	NA
ENSG00000007168	NA	NA	NA	NA	NA	NA	NA	NA	NA	NA	NA	NA	NA	PAFAH1B1	ensembl_havana	protein_coding	135.847	134.769	152.798	149.813	157.529	135.344	129.691	116.289	-0.0664287	0.265761	0.713853	NA
ENSG00000007174	NA	NA	NA	NA	NA	NA	NA	NA	NA	NA	NA	NA	NA	DNAH9	ensembl_havana	protein_coding	0.149078	0.400382	0.140612	0.331866	0.24625	0.461079	0.946249	0.214853	NA	NA	NA	NA
ENSG00000007202	NA	NA	NA	NA	NA	NA	NA	NA	NA	NA	NA	NA	NA	KIAA0100	ensembl_havana	protein_coding	173.793	171.115	212.95	204.452	184.517	174.418	177.092	190.722	0.020912	0.717007	0.924162	NA
ENSG00000007216	NA	NA	NA	NA	NA	NA	NA	NA	NA	NA	NA	NA	NA	SLC13A2	ensembl_havana	protein_coding	0	0	0	0	0	0	0	0	NA	NA	NA	NA
ENSG00000007237	NA	NA	NA	NA	NA	NA	NA	NA	NA	NA	NA	NA	NA	GAS7	ensembl_havana	protein_coding	0.186347	0	0.0937411	0.284456	0	0	0	0	NA	NA	NA	NA
ENSG00000007255	NA	NA	NA	NA	NA	NA	NA	NA	NA	NA	NA	NA	NA	TRAPPC6A	ensembl_havana	protein_coding	18.0757	12.6121	10.874	11.1886	9.04087	11.0659	13.3031	11.5483	-0.0929409	0.587776	0.877124	NA
ENSG00000007264	NA	NA	NA	NA	NA	NA	NA	NA	NA	NA	NA	NA	NA	MATK	ensembl_havana	protein_coding	6.1122	5.04482	8.95227	4.45648	10.0259	7.5546	10.1861	4.35076	-0.619405	0.0118269	0.294585	NA
ENSG00000007306	NA	NA	NA	NA	NA	NA	NA	NA	NA	NA	NA	NA	NA	CEACAM7	ensembl_havana	protein_coding	0	0	0	0	0	0	0	0	NA	NA	NA	NA
ENSG00000007314	NA	NA	NA	NA	NA	NA	NA	NA	NA	NA	NA	NA	NA	SCN4A	ensembl_havana	protein_coding	0	0	0	0	0	0	0	0	NA	NA	NA	NA
ENSG00000007341	NA	NA	NA	NA	NA	NA	NA	NA	NA	NA	NA	NA	NA	ST7L	ensembl_havana	protein_coding	13.725	11.6912	12.2794	11.9946	11.8176	11.5263	11.4657	11.9775	-0.0319145	0.781076	0.943513	NA
ENSG00000007350	NA	NA	NA	NA	NA	NA	NA	NA	NA	NA	NA	NA	NA	TKTL1	ensembl_havana	protein_coding	0.35406	0.600574	0.984283	1.04301	1.6358	1.01083	1.0854	1.0474	NA	NA	NA	NA
ENSG00000007372	NA	NA	NA	NA	NA	NA	NA	NA	NA	NA	NA	NA	NA	PAX6	ensembl_havana	protein_coding	0.409964	0.360344	0.281223	0.426685	1.54785	0.177338	0.389631	0.214853	NA	NA	NA	NA
ENSG00000007376	NA	NA	NA	NA	NA	NA	NA	NA	NA	NA	NA	NA	NA	RPUSD1	ensembl_havana	protein_coding	2.01255	1.72164	1.64047	0.948188	0.668392	1.06403	1.33588	1.28912	NA	NA	NA	NA
ENSG00000007384	NA	NA	NA	NA	NA	NA	NA	NA	NA	NA	NA	NA	NA	RHBDF1	ensembl_havana	protein_coding	0.111808	0.0400382	0	0.0474094	0.281428	0.0354676	0.166985	0	NA	NA	NA	NA
ENSG00000007392	NA	NA	NA	NA	NA	NA	NA	NA	NA	NA	NA	NA	NA	LUC7L	ensembl_havana	protein_coding	23.5171	21.8208	24.1383	26.2174	30.5701	14.7545	16.8655	21.3778	-0.186482	0.354859	0.771974	NA
ENSG00000007402	NA	NA	NA	NA	NA	NA	NA	NA	NA	NA	NA	NA	NA	CACNA2D2	ensembl_havana	protein_coding	2.77156	2.08199	3.98399	3.22384	4.15107	3.14952	2.74053	2.34618	-0.296603	0.142615	0.616182	NA
ENSG00000007516	NA	NA	NA	NA	NA	NA	NA	NA	NA	NA	NA	NA	NA	BAIAP3	ensembl_havana	protein_coding	0.633582	0.800764	0.421835	0.426684	0.422142	0.496546	0.278308	0.537131	NA	NA	NA	NA
ENSG00000007520	NA	NA	NA	NA	NA	NA	NA	NA	NA	NA	NA	NA	NA	TSR3	ensembl_havana	protein_coding	8.01296	7.00671	10.0772	6.77956	7.70411	6.31324	8.12658	8.21812	-0.228422	0.137435	0.610734	NA
ENSG00000007541	NA	NA	NA	NA	NA	NA	NA	NA	NA	NA	NA	NA	NA	PIGQ	ensembl_havana	protein_coding	8.60925	9.08868	8.81167	9.48188	12.2773	7.55513	9.07283	7.03642	-0.196252	0.238967	0.696513	NA
ENSG00000007545	NA	NA	NA	NA	NA	NA	NA	NA	NA	NA	NA	NA	NA	CRAMP1L	ensembl_havana	protein_coding	21.0189	16.3343	19.3952	13.8427	19.4554	12.9342	13.2991	10.8737	-0.406738	0.00240341	0.15751	NA
ENSG00000007866	NA	NA	NA	NA	NA	NA	NA	NA	NA	NA	NA	NA	NA	TEAD3	ensembl_havana	protein_coding	0.409964	0.480457	0.234353	0.189638	0.211071	0.212806	0	0.375992	NA	NA	NA	NA
ENSG00000007923	NA	NA	NA	NA	NA	NA	NA	NA	NA	NA	NA	NA	NA	DNAJC11	ensembl_havana	protein_coding	20.8786	18.3047	22.7166	22.8538	20.7339	19.6579	19.9995	18.907	-0.0461789	0.622357	0.890812	NA
ENSG00000007933	NA	NA	NA	NA	NA	NA	NA	NA	NA	NA	NA	NA	NA	FMO3	ensembl_havana	protein_coding	0	0	0	0	0	0	0	0	NA	NA	NA	NA
ENSG00000007944	NA	NA	NA	NA	NA	NA	NA	NA	NA	NA	NA	NA	NA	MYLIP	ensembl_havana	protein_coding	114.343	125.32	69.1809	66.1834	75.6338	72.6022	74.0301	79.012	0.0652885	0.310325	0.744645	NA
ENSG00000007952	NA	NA	NA	NA	NA	NA	NA	NA	NA	NA	NA	NA	NA	NOX1	ensembl_havana	protein_coding	0.223617	0.240229	0.0937411	0.0948187	0.281428	0.14187	0.278308	0.161139	NA	NA	NA	NA
ENSG00000007968	NA	NA	NA	NA	NA	NA	NA	NA	NA	NA	NA	NA	NA	E2F2	ensembl_havana	protein_coding	0	0	0	0	0	0.0354676	0	0.107615	NA	NA	NA	NA
ENSG00000008018	NA	NA	NA	NA	NA	NA	NA	NA	NA	NA	NA	NA	NA	PSMB1	ensembl_havana	protein_coding	61.83	60.3779	75.3677	69.5968	62.7586	66.7854	66.9611	68.6989	0.0331477	0.663108	0.903627	NA
ENSG00000008056	NA	NA	NA	NA	NA	NA	NA	NA	NA	NA	NA	NA	NA	SYN1	ensembl_havana	protein_coding	0.298156	0.280268	0.7968	0.331866	0.844284	0.390144	0.667939	1.77253	NA	NA	NA	NA
ENSG00000008083	NA	NA	NA	NA	NA	NA	NA	NA	NA	NA	NA	NA	NA	JARID2	ensembl_havana	protein_coding	50.8729	47.5254	39.3713	31.4798	48.4408	37.3829	44.9745	37.438	-0.222257	0.0133974	0.311974	NA
ENSG00000008086	NA	NA	NA	NA	NA	NA	NA	NA	NA	NA	NA	NA	NA	CDKL5	ensembl_havana	protein_coding	39.8038	30.4691	40.7774	38.4964	43.2696	27.5228	35.0668	43.8836	-0.184381	0.211039	0.681793	NA
ENSG00000008118	NA	NA	NA	NA	NA	NA	NA	NA	NA	NA	NA	NA	NA	CAMK1G	ensembl_havana	protein_coding	0	0	0	0	0.105536	0	0	0	NA	NA	NA	NA
ENSG00000008128	NA	NA	NA	NA	NA	NA	NA	NA	NA	NA	NA	NA	NA	CDK11A	ensembl_havana	protein_coding	72.9796	66.7956	95.629	84.4416	79.2894	65.0201	81.6667	79.0562	-0.126624	0.0675298	0.506231	NA
ENSG00000008130	NA	NA	NA	NA	NA	NA	NA	NA	NA	NA	NA	NA	NA	NADK	ensembl_havana	protein_coding	16.9576	14.3337	16.3578	13.9384	13.5085	14.0807	12.0786	12.5689	-0.0605091	0.614638	0.888099	NA
ENSG00000008196	NA	NA	NA	NA	NA	NA	NA	NA	NA	NA	NA	NA	NA	TFAP2B	ensembl_havana	protein_coding	0	0	0	0	0	0	0	0	NA	NA	NA	NA
ENSG00000008197	NA	NA	NA	NA	NA	NA	NA	NA	NA	NA	NA	NA	NA	TFAP2D	ensembl_havana	protein_coding	0	0	0	0	0	0	0	0	NA	NA	NA	NA
ENSG00000008226	NA	NA	NA	NA	NA	NA	NA	NA	NA	NA	NA	NA	NA	DLEC1	ensembl_havana	protein_coding	6.15608	9.89047	6.19386	7.10973	9.64379	8.73415	8.52494	11.3932	0.30917	0.0705438	0.509225	NA
ENSG00000008256	NA	NA	NA	NA	NA	NA	NA	NA	NA	NA	NA	NA	NA	CYTH3	ensembl_havana	protein_coding	2.34798	1.16111	2.3904	1.94379	3.65857	1.63151	2.83874	2.14852	-0.71018	0.0214216	0.367931	NA
ENSG00000008277	NA	NA	NA	NA	NA	NA	NA	NA	NA	NA	NA	NA	NA	ADAM22	ensembl_havana	protein_coding	7.15574	5.28505	9.46786	7.91737	10.6943	7.94474	10.2974	9.0238	-0.288827	0.0428709	0.444397	NA
ENSG00000008282	NA	NA	NA	NA	NA	NA	NA	NA	NA	NA	NA	NA	NA	SYPL1	ensembl_havana	protein_coding	47.0341	51.0888	60.7442	61.9167	49.2148	59.16	46.6444	54.4651	0.197223	0.0368919	0.430192	NA
ENSG00000008283	NA	NA	NA	NA	NA	NA	NA	NA	NA	NA	NA	NA	NA	CYB561	ensembl_havana	protein_coding	0.223617	0.600574	0.421835	0.142228	0.527678	0.390143	0.445292	0.537131	NA	NA	NA	NA
ENSG00000008294	NA	NA	NA	NA	NA	NA	NA	NA	NA	NA	NA	NA	NA	SPAG9	ensembl_havana	protein_coding	45.767	45.7237	59.7156	57.2231	65.6079	55.6841	54.7714	60.7495	-0.0085375	0.906847	0.973591	NA
ENSG00000008300	NA	NA	NA	NA	NA	NA	NA	NA	NA	NA	NA	NA	NA	CELSR3	ensembl_havana	protein_coding	2.79521	3.88371	3.46842	4.21944	2.14589	2.48273	2.22646	2.41709	0.33031	0.116511	0.583993	NA
ENSG00000008311	NA	NA	NA	NA	NA	NA	NA	NA	NA	NA	NA	NA	NA	AASS	ensembl_havana	protein_coding	5.77677	6.96667	17.0611	18.1104	8.97054	11.3142	10.854	17.2956	0.364981	0.0221259	0.370693	NA
ENSG00000008323	NA	NA	NA	NA	NA	NA	NA	NA	NA	NA	NA	NA	NA	PLEKHG6	ensembl_havana	protein_coding	0.521773	0.640611	1.31238	0.75855	1.58303	0.815756	1.33588	1.28912	NA	NA	NA	NA
ENSG00000008324	NA	NA	NA	NA	NA	NA	NA	NA	NA	NA	NA	NA	NA	SS18L2	ensembl_havana	protein_coding	7.9384	10.2498	13.5456	12.7057	7.49302	12.6619	10.2974	7.14386	0.226541	0.304901	0.740465	NA
ENSG00000008382	NA	NA	NA	NA	NA	NA	NA	NA	NA	NA	NA	NA	NA	MPND	ensembl_havana	protein_coding	6.48489	6.04577	5.39011	5.21002	6.05069	5.81669	5.39917	4.5119	-0.0631917	0.66513	0.904565	NA
ENSG00000008394	NA	NA	NA	NA	NA	NA	NA	NA	NA	NA	NA	NA	NA	MGST1	ensembl_havana	protein_coding	0	0	0	0	0	0	0	0	NA	NA	NA	NA
ENSG00000008405	NA	NA	NA	NA	NA	NA	NA	NA	NA	NA	NA	NA	NA	CRY1	ensembl_havana	protein_coding	23.4052	23.5825	34.403	36.363	31.3089	29.2962	32.562	29.1662	0.00194532	0.980999	0.995106	NA
ENSG00000008438	NA	NA	NA	NA	NA	NA	NA	NA	NA	NA	NA	NA	NA	PGLYRP1	ensembl_havana	protein_coding	0.0372695	0.0400382	0	0.189638	0.175893	0.212806	0	0.0537131	NA	NA	NA	NA
ENSG00000008441	NA	NA	NA	NA	NA	NA	NA	NA	NA	NA	NA	NA	NA	NFIX	ensembl_havana	protein_coding	11.6281	8.44808	7.54616	7.39586	11.2571	9.82451	9.40679	9.66834	-0.148331	0.296671	0.736346	NA
ENSG00000008513	NA	NA	NA	NA	NA	NA	NA	NA	NA	NA	NA	NA	NA	ST3GAL1	ensembl_havana	protein_coding	22.8462	23.0964	17.5305	15.7399	14.7087	16.6698	13.1918	13.6968	0.062822	0.563225	0.869795	NA
ENSG00000008516	NA	NA	NA	NA	NA	NA	NA	NA	NA	NA	NA	NA	NA	MMP25	ensembl_havana	protein_coding	0.42728	0.179157	0.194405	0.331866	0.980097	0.461079	0.55464	1.3479	NA	NA	NA	NA
ENSG00000008710	NA	NA	NA	NA	NA	NA	NA	NA	NA	NA	NA	NA	NA	PKD1	ensembl_havana	protein_coding	294.622	322.273	362.403	353.326	330.853	296.009	292.738	349.302	0.0814459	0.243685	0.700506	NA
ENSG00000008735	NA	NA	NA	NA	NA	NA	NA	NA	NA	NA	NA	NA	NA	MAPK8IP2	ensembl_havana	protein_coding	0.298156	0.0400382	0.187482	0	0	0.177338	0	0.0537131	NA	NA	NA	NA
ENSG00000008838	NA	NA	NA	NA	NA	NA	NA	NA	NA	NA	NA	NA	NA	MED24	ensembl_havana	protein_coding	32.8344	35.1536	51.9326	50.8229	44.0787	35.1484	38.9631	42.0037	-0.0109621	0.893595	0.971453	NA
ENSG00000008853	NA	NA	NA	NA	NA	NA	NA	NA	NA	NA	NA	NA	NA	RHOBTB2	ensembl_havana	protein_coding	7.09329	6.41315	7.31182	4.9753	6.7191	5.34692	6.55914	7.22792	-0.186422	0.251511	0.7034	NA
ENSG00000008869	NA	NA	NA	NA	NA	NA	NA	NA	NA	NA	NA	NA	NA	HEATR5B	ensembl_havana	protein_coding	135.773	138.372	145.111	142.939	161.047	127.435	129.302	125.313	-0.060647	0.351413	0.769822	NA
ENSG00000008952	NA	NA	NA	NA	NA	NA	NA	NA	NA	NA	NA	NA	NA	SEC62	ensembl_havana	protein_coding	233.456	241.711	206.558	197.507	235.415	216.92	220.587	228.764	0.015837	0.767165	0.93829	NA
ENSG00000008988	NA	NA	NA	NA	NA	NA	NA	NA	NA	NA	NA	NA	NA	RPS20	ensembl_havana	protein_coding	3865.19	4044.41	3735.68	3719.98	3476.41	3763.63	3810.64	3931.59	0.0903421	0.159175	0.633017	NA
ENSG00000009307	NA	NA	NA	NA	NA	NA	NA	NA	NA	NA	NA	NA	NA	CSDE1	ensembl_havana	protein_coding	765.811	791.997	675.025	654.294	631.382	624.689	656.082	680.007	0.0458254	0.399406	0.794781	NA
ENSG00000009335	NA	NA	NA	NA	NA	NA	NA	NA	NA	NA	NA	NA	NA	UBE3C	ensembl_havana	protein_coding	73.0854	79.2758	69.8373	71.0191	88.2628	79.3056	70.078	64.3486	0.00550578	0.933275	0.981117	NA
ENSG00000009413	NA	NA	NA	NA	NA	NA	NA	NA	NA	NA	NA	NA	NA	REV3L	ensembl_havana	protein_coding	74.5708	80.0713	84.5027	70.9231	95.9175	81.6779	82.2084	78.0893	-0.0762022	0.300609	0.738188	NA
ENSG00000009694	NA	NA	NA	NA	NA	NA	NA	NA	NA	NA	NA	NA	NA	TENM1	ensembl_havana	protein_coding	26.834	20.3795	21.0449	9.90857	61.1403	18.7409	42.7753	25.9637	-0.977997	0.00071421	0.0925099	NA
ENSG00000009709	NA	NA	NA	NA	NA	NA	NA	NA	NA	NA	NA	NA	NA	PAX7	ensembl_havana	protein_coding	0	0	0	0	0	0	0	0	NA	NA	NA	NA
ENSG00000009765	NA	NA	NA	NA	NA	NA	NA	NA	NA	NA	NA	NA	NA	IYD	ensembl_havana	protein_coding	0	0	0	0	0	0.0354676	0	0	NA	NA	NA	NA
ENSG00000009780	NA	NA	NA	NA	NA	NA	NA	NA	NA	NA	NA	NA	NA	FAM76A	ensembl_havana	protein_coding	13.8205	15.3347	12.5613	10.2404	10.2236	10.1437	11.2531	10.6352	-0.00341329	0.977065	0.993708	NA
ENSG00000009790	NA	NA	NA	NA	NA	NA	NA	NA	NA	NA	NA	NA	NA	TRAF3IP3	ensembl_havana	protein_coding	92.2793	82.5188	138.503	133.221	131.181	113.851	100.97	96.6836	-0.0846067	0.180748	0.66038	NA
ENSG00000009830	NA	NA	NA	NA	NA	NA	NA	NA	NA	NA	NA	NA	NA	POMT2	ensembl_havana	protein_coding	9.35465	5.68543	6.28066	6.02099	6.64874	5.07187	5.7888	6.76785	-0.257025	0.193941	0.669987	NA
ENSG00000009844	NA	NA	NA	NA	NA	NA	NA	NA	NA	NA	NA	NA	NA	VTA1	ensembl_havana	protein_coding	12.6716	12.7722	18.6545	17.8733	27.4041	20.252	14.8617	15.8454	-0.0982847	0.370882	0.780583	NA
ENSG00000009950	NA	NA	NA	NA	NA	NA	NA	NA	NA	NA	NA	NA	NA	MLXIPL	ensembl_havana	protein_coding	0	0	0	0	0	0	0	0.0269214	NA	NA	NA	NA
ENSG00000009954	NA	NA	NA	NA	NA	NA	NA	NA	NA	NA	NA	NA	NA	BAZ1B	ensembl_havana	protein_coding	55.811	55.1728	85.4216	82.6581	78.6239	78.5076	63.6488	73.2381	0.0682611	0.349209	0.768652	NA
ENSG00000010017	NA	NA	NA	NA	NA	NA	NA	NA	NA	NA	NA	NA	NA	RANBP9	ensembl_havana	protein_coding	91.4262	88.7325	91.1665	105.786	60.6263	67.002	73.6933	81.3098	0.146114	0.0847579	0.537368	NA
ENSG00000010030	NA	NA	NA	NA	NA	NA	NA	NA	NA	NA	NA	NA	NA	ETV7	ensembl_havana	protein_coding	0	0.160153	0.0468706	0	0	0	0.0556616	0	NA	NA	NA	NA
ENSG00000010072	NA	NA	NA	NA	NA	NA	NA	NA	NA	NA	NA	NA	NA	SPRTN	ensembl_havana	protein_coding	7.24934	5.93874	6.01195	5.67733	5.06268	5.96931	6.93532	5.62844	-0.0641361	0.70669	0.920326	NA
ENSG00000010165	NA	NA	NA	NA	NA	NA	NA	NA	NA	NA	NA	NA	NA	METTL13	ensembl_havana	protein_coding	7.26754	10.6902	20.8105	19.0111	21.4237	18.8333	11.1323	13.106	0.0904266	0.492336	0.844212	NA
ENSG00000010219	NA	NA	NA	NA	NA	NA	NA	NA	NA	NA	NA	NA	NA	DYRK4	ensembl_havana	protein_coding	2.86975	1.96187	1.96857	3.22384	2.39071	2.63373	1.28334	1.61799	0.153947	0.585657	0.877124	NA
ENSG00000010244	NA	NA	NA	NA	NA	NA	NA	NA	NA	NA	NA	NA	NA	ZNF207	ensembl_havana	protein_coding	150.569	157.23	122.801	117.243	163.267	145.737	147.837	123.167	-0.0675695	0.325382	0.752616	NA
ENSG00000010256	NA	NA	NA	NA	NA	NA	NA	NA	NA	NA	NA	NA	NA	UQCRC1	ensembl_havana	protein_coding	23.5171	24.3433	28.966	26.8811	24.625	20.7131	22.6543	25.0303	-0.0138259	0.875498	0.966805	NA
ENSG00000010270	NA	NA	NA	NA	NA	NA	NA	NA	NA	NA	NA	NA	NA	STARD3NL	ensembl_havana	protein_coding	13.0816	13.4528	12.7019	10.6197	10.6239	8.83143	8.46062	8.59408	-0.0825685	0.474982	0.837597	NA
ENSG00000010282	NA	NA	NA	NA	NA	NA	NA	NA	NA	NA	NA	NA	NA	HHATL	ensembl_havana	protein_coding	0	0	0	0	0	0	0	0	NA	NA	NA	NA
ENSG00000010292	NA	NA	NA	NA	NA	NA	NA	NA	NA	NA	NA	NA	NA	NCAPD2	ensembl_havana	protein_coding	103.311	112.027	161.938	145.973	131.277	134.529	140.601	135.84	0.0254236	0.710265	0.921597	NA
ENSG00000010295	NA	NA	NA	NA	NA	NA	NA	NA	NA	NA	NA	NA	NA	IFFO1	ensembl_havana	protein_coding	9.28009	10.3298	13.03	11.3782	8.72427	7.4482	8.57188	10.7963	0.0336049	0.798724	0.947951	NA
ENSG00000010310	NA	NA	NA	NA	NA	NA	NA	NA	NA	NA	NA	NA	NA	GIPR	ensembl_havana	protein_coding	0.521772	1.00095	0.515576	1.09042	0.773935	0.532045	1.39154	0.913123	NA	NA	NA	NA
ENSG00000010318	NA	NA	NA	NA	NA	NA	NA	NA	NA	NA	NA	NA	NA	PHF7	ensembl_havana	protein_coding	5.44815	6.72643	4.31928	4.50389	1.86446	4.68172	5.0652	4.61933	0.388714	0.15558	0.628722	NA
ENSG00000010319	NA	NA	NA	NA	NA	NA	NA	NA	NA	NA	NA	NA	NA	SEMA3G	ensembl_havana	protein_coding	0.0372695	0.120115	0	0	0.0351785	0.212806	0	0	NA	NA	NA	NA
ENSG00000010322	NA	NA	NA	NA	NA	NA	NA	NA	NA	NA	NA	NA	NA	NISCH	ensembl_havana	protein_coding	82.4775	74.9114	71.1963	69.5022	64.2359	59.0889	67.1835	63.1129	-0.0619456	0.357245	0.772891	NA
ENSG00000010327	NA	NA	NA	NA	NA	NA	NA	NA	NA	NA	NA	NA	NA	STAB1	ensembl_havana	protein_coding	0	0	0	0.284456	0	0.106403	0.278308	0.0537131	NA	NA	NA	NA
ENSG00000010361	NA	NA	NA	NA	NA	NA	NA	NA	NA	NA	NA	NA	NA	FUZ	ensembl_havana	protein_coding	13.9143	12.3624	17.6974	14.2968	19.102	14.1446	10.7968	9.64095	-0.244991	0.0343885	0.423406	NA
ENSG00000010379	NA	NA	NA	NA	NA	NA	NA	NA	NA	NA	NA	NA	NA	SLC6A13	ensembl_havana	protein_coding	0.298156	0.120115	0.890541	0.189638	0.527678	0.851222	0.445292	0.161139	NA	NA	NA	NA
ENSG00000010404	NA	NA	NA	NA	NA	NA	NA	NA	NA	NA	NA	NA	NA	IDS	ensembl_havana	protein_coding	54.4221	62.1484	43.8722	57.0878	28.8102	44.9673	37.4526	50.1096	0.430869	0.00281343	0.164748	NA
ENSG00000010438	NA	NA	NA	NA	NA	NA	NA	NA	NA	NA	NA	NA	NA	PRSS3	ensembl_havana	protein_coding	0	0.120115	0.0468706	0.142228	0.668392	0.283741	0.111323	0.751984	NA	NA	NA	NA
ENSG00000010539	NA	NA	NA	NA	NA	NA	NA	NA	NA	NA	NA	NA	NA	ZNF200	ensembl_havana	protein_coding	3.01883	2.1226	2.7185	4.88317	4.08071	4.46892	2.05948	2.95422	0.28334	0.279719	0.722423	NA
ENSG00000010626	NA	NA	NA	NA	NA	NA	NA	NA	NA	NA	NA	NA	NA	LRRC23	ensembl_havana	protein_coding	2.2548	2.12203	2.90597	3.0342	1.30161	1.0463	1.30805	0.993693	-0.0880962	0.717435	0.924162	NA
ENSG00000010803	NA	NA	NA	NA	NA	NA	NA	NA	NA	NA	NA	NA	NA	SCMH1	ensembl_havana	protein_coding	52.6246	55.8934	50.2452	55.6586	46.3301	45.5049	50.1511	55.4856	0.121877	0.0953569	0.55276	NA
ENSG00000010818	NA	NA	NA	NA	NA	NA	NA	NA	NA	NA	NA	NA	NA	HIVEP2	ensembl_havana	protein_coding	240.5	292.079	302.26	323.332	196.859	197.993	190.362	241.709	0.216543	0.00704704	0.241104	NA
ENSG00000010932	NA	NA	NA	NA	NA	NA	NA	NA	NA	NA	NA	NA	NA	FMO1	ensembl_havana	protein_coding	0	0	0	0	0	0	0	0	NA	NA	NA	NA
ENSG00000011007	NA	NA	NA	NA	NA	NA	NA	NA	NA	NA	NA	NA	NA	TCEB3	ensembl_havana	protein_coding	24.896	25.8247	17.0609	15.4081	15.8655	15.1801	14.973	15.6842	0.0153746	0.867711	0.96485	NA
ENSG00000011009	NA	NA	NA	NA	NA	NA	NA	NA	NA	NA	NA	NA	NA	LYPLA2	ensembl_havana	protein_coding	15.6896	14.8141	14.2955	13.2746	12.5587	14.5417	13.1361	12.2466	0.0295112	0.806404	0.949827	NA
ENSG00000011021	NA	NA	NA	NA	NA	NA	NA	NA	NA	NA	NA	NA	NA	CLCN6	ensembl_havana	protein_coding	5.21773	7.52719	5.34325	6.87436	11.2571	6.2423	5.95578	4.83418	-0.0905768	0.702926	0.918681	NA
ENSG00000011028	NA	NA	NA	NA	NA	NA	NA	NA	NA	NA	NA	NA	NA	MRC2	ensembl_havana	protein_coding	0.894466	0.400382	1.17176	1.28005	2.04036	0.709352	0.556616	0.913123	NA	NA	NA	NA
ENSG00000011052	NA	NA	NA	NA	NA	NA	NA	NA	NA	NA	NA	NA	NA	NME2	havana	protein_coding	6.9187	11.1898	5.0478	7.05886	6.36498	2.25681	0.690671	6.77205	0.395465	0.404144	0.797304	NA
ENSG00000011083	NA	NA	NA	NA	NA	NA	NA	NA	NA	NA	NA	NA	NA	SLC6A7	ensembl_havana	protein_coding	0	0	0	0	0	0.0354676	0	0	NA	NA	NA	NA
ENSG00000011105	NA	NA	NA	NA	NA	NA	NA	NA	NA	NA	NA	NA	NA	TSPAN9	ensembl_havana	protein_coding	0.149078	0.280268	0.234353	0.0474094	0.492499	0.283741	0.556616	0.429705	NA	NA	NA	NA
ENSG00000011114	NA	NA	NA	NA	NA	NA	NA	NA	NA	NA	NA	NA	NA	BTBD7	ensembl_havana	protein_coding	36.6732	37.9162	31.169	30.342	38.172	29.0125	24.8868	30.0257	-0.0170536	0.865816	0.96485	NA
ENSG00000011132	NA	NA	NA	NA	NA	NA	NA	NA	NA	NA	NA	NA	NA	APBA3	ensembl_havana	protein_coding	4.9941	6.68639	8.01487	7.5855	5.59338	4.75267	4.73123	4.18962	0.0392069	0.807363	0.950385	NA
ENSG00000011143	NA	NA	NA	NA	NA	NA	NA	NA	NA	NA	NA	NA	NA	MKS1	ensembl_havana	protein_coding	27.9521	21.2603	25.0758	27.0233	19.1371	19.2944	20.1495	19.5516	-0.0535455	0.656083	0.901417	NA
ENSG00000011198	NA	NA	NA	NA	NA	NA	NA	NA	NA	NA	NA	NA	NA	ABHD5	ensembl_havana	protein_coding	4.09964	5.28505	4.54644	4.26684	4.46767	4.68172	3.28403	3.97477	0.193125	0.265001	0.713518	NA
ENSG00000011201	NA	NA	NA	NA	NA	NA	NA	NA	NA	NA	NA	NA	NA	KAL1	ensembl_havana	protein_coding	0	0	0	0	0	0	0	0	NA	NA	NA	NA
ENSG00000011243	NA	NA	NA	NA	NA	NA	NA	NA	NA	NA	NA	NA	NA	AKAP8L	ensembl_havana	protein_coding	111.58	110.14	90.1792	93.8219	57.4077	60.3252	72.0209	85.0185	0.112379	0.144873	0.617348	NA
ENSG00000011258	NA	NA	NA	NA	NA	NA	NA	NA	NA	NA	NA	NA	NA	MBTD1	ensembl_havana	protein_coding	33.8407	33.6321	31.2158	31.385	39.5758	29.7574	31.5044	26.3731	-0.132267	0.161565	0.637076	NA
ENSG00000011260	NA	NA	NA	NA	NA	NA	NA	NA	NA	NA	NA	NA	NA	UTP18	ensembl_havana	protein_coding	36.8223	40.7184	36.6059	36.4578	49.4608	40.6454	39.4636	40.446	0.00156225	0.984282	0.995869	NA
ENSG00000011275	NA	NA	NA	NA	NA	NA	NA	NA	NA	NA	NA	NA	NA	RNF216	ensembl_havana	protein_coding	96.0117	97.4332	98.2493	101.438	118.238	84.7947	102.504	106.244	-0.061558	0.480653	0.839594	NA
ENSG00000011295	NA	NA	NA	NA	NA	NA	NA	NA	NA	NA	NA	NA	NA	TTC19	ensembl_havana	protein_coding	97.8	123.342	110.172	98.4714	129.424	97.5591	115.628	107.932	-0.0466638	0.640623	0.895061	NA
ENSG00000011304	NA	NA	NA	NA	NA	NA	NA	NA	NA	NA	NA	NA	NA	PTBP1	ensembl_havana	protein_coding	127.35	132.567	137.237	116.437	116.23	121.015	113.995	119.565	0.0243742	0.750757	0.933844	NA
ENSG00000011332	NA	NA	NA	NA	NA	NA	NA	NA	NA	NA	NA	NA	NA	DPF1	ensembl_havana	protein_coding	0.111808	0	0.0468706	0.142228	0.105536	0.106403	0.111323	0.0537131	NA	NA	NA	NA
ENSG00000011347	NA	NA	NA	NA	NA	NA	NA	NA	NA	NA	NA	NA	NA	SYT7	ensembl_havana	protein_coding	0	0.0400382	0	0	0	0	0	0	NA	NA	NA	NA
ENSG00000011376	NA	NA	NA	NA	NA	NA	NA	NA	NA	NA	NA	NA	NA	LARS2	ensembl_havana	protein_coding	19.2683	26.7856	16.6859	17.5415	30.7461	23.2668	25.493	19.8739	-0.0190155	0.895883	0.971822	NA
ENSG00000011405	NA	NA	NA	NA	NA	NA	NA	NA	NA	NA	NA	NA	NA	PIK3C2A	ensembl_havana	protein_coding	38.0894	42.8809	51.6514	44.5648	58.5722	52.9176	50.3737	41.0368	-0.0757647	0.40202	0.796709	NA
ENSG00000011426	NA	NA	NA	NA	NA	NA	NA	NA	NA	NA	NA	NA	NA	ANLN	ensembl_havana	protein_coding	0.149078	0.120115	0.328094	0.142228	0.140714	0.106403	0.333969	0	NA	NA	NA	NA
ENSG00000011451	NA	NA	NA	NA	NA	NA	NA	NA	NA	NA	NA	NA	NA	WIZ	ensembl_havana	protein_coding	16.7713	16.4557	19.1232	17.257	15.9359	14.9319	17.1994	16.3288	-0.0477109	0.610374	0.886519	NA
ENSG00000011454	NA	NA	NA	NA	NA	NA	NA	NA	NA	NA	NA	NA	NA	RABGAP1	ensembl_havana	protein_coding	45.9905	53.1307	49.5422	51.8658	65.1506	54.6556	51.0973	42.8631	-0.0176582	0.842294	0.963103	NA
ENSG00000011465	NA	NA	NA	NA	NA	NA	NA	NA	NA	NA	NA	NA	NA	DCN	ensembl_havana	protein_coding	0	0	0	0	0	0	0	0	NA	NA	NA	NA
ENSG00000011478	NA	NA	NA	NA	NA	NA	NA	NA	NA	NA	NA	NA	NA	QPCTL	ensembl_havana	protein_coding	3.38265	3.7636	2.53101	2.56011	1.52032	2.41218	1.72551	4.61933	0.518853	0.0915183	0.549381	NA
ENSG00000011485	NA	NA	NA	NA	NA	NA	NA	NA	NA	NA	NA	NA	NA	PPP5C	ensembl_havana	protein_coding	27.3931	26.9858	28.591	26.976	27.6503	31.0341	22.9925	23.9023	0.0747038	0.438457	0.818852	NA
ENSG00000011523	NA	NA	NA	NA	NA	NA	NA	NA	NA	NA	NA	NA	NA	CEP68	ensembl_havana	protein_coding	38.7975	43.0011	31.4033	28.493	33.217	30.7859	31.1704	30.4553	0.0127401	0.872305	0.966072	NA
ENSG00000011566	NA	NA	NA	NA	NA	NA	NA	NA	NA	NA	NA	NA	NA	MAP4K3	ensembl_havana	protein_coding	30.71	29.9886	23.3884	27.1656	46.5763	24.1534	30.7252	24.8155	-0.273525	0.125802	0.595058	NA
ENSG00000011590	NA	NA	NA	NA	NA	NA	NA	NA	NA	NA	NA	NA	NA	ZBTB32	ensembl_havana	protein_coding	0.447234	0.440421	0	0.331866	0.070357	0.212806	0.556616	0.644558	NA	NA	NA	NA
ENSG00000011600	NA	NA	NA	NA	NA	NA	NA	NA	NA	NA	NA	NA	NA	TYROBP	ensembl_havana	protein_coding	0.74539	0.720688	0.7968	0.80596	1.02018	0.957625	0.500954	0.429705	NA	NA	NA	NA
ENSG00000011638	NA	NA	NA	NA	NA	NA	NA	NA	NA	NA	NA	NA	NA	TMEM159	ensembl_havana	protein_coding	7.93841	5.1249	6.3744	5.02539	4.96017	6.31323	6.12276	7.94954	-0.0347192	0.876398	0.966896	NA
ENSG00000011677	NA	NA	NA	NA	NA	NA	NA	NA	NA	NA	NA	NA	NA	GABRA3	ensembl_havana	protein_coding	0	0	0	0	0	0	0	0	NA	NA	NA	NA
ENSG00000012048	NA	NA	NA	NA	NA	NA	NA	NA	NA	NA	NA	NA	NA	BRCA1	ensembl_havana	protein_coding	5.21773	4.44424	5.20263	6.21063	8.62812	6.80978	4.2311	6.01659	0.0165011	0.926002	0.979835	NA
ENSG00000012061	NA	NA	NA	NA	NA	NA	NA	NA	NA	NA	NA	NA	NA	ERCC1	ensembl_havana	protein_coding	53.3807	46.6541	47.0852	43.8016	39.0248	37.5808	41.111	42.9307	-0.0450489	0.581603	0.876724	NA
ENSG00000012171	NA	NA	NA	NA	NA	NA	NA	NA	NA	NA	NA	NA	NA	SEMA3B	ensembl_havana	processed_transcript	0.0186347	0.0526612	0.0798028	0	0.152982	0.240886	0	0.0711262	NA	NA	NA	NA
ENSG00000012174	NA	NA	NA	NA	NA	NA	NA	NA	NA	NA	NA	NA	NA	MBTPS2	ensembl_havana	protein_coding	25.5075	33.8285	25.2164	28.3508	40.948	29.8184	30.8304	29.9082	0.0365311	0.774291	0.941337	NA
ENSG00000012211	NA	NA	NA	NA	NA	NA	NA	NA	NA	NA	NA	NA	NA	PRICKLE3	ensembl_havana	protein_coding	0.473248	0.714842	1.49986	2.0386	1.82493	0.780286	1.16889	1.44921	NA	NA	NA	NA
ENSG00000012232	NA	NA	NA	NA	NA	NA	NA	NA	NA	NA	NA	NA	NA	EXTL3	ensembl_havana	protein_coding	28.772	27.0658	43.9646	33.0918	29.9751	34.4745	27.1072	26.1046	-0.0444359	0.719103	0.924169	NA
ENSG00000012504	NA	NA	NA	NA	NA	NA	NA	NA	NA	NA	NA	NA	NA	NR1H4	ensembl_havana	protein_coding	0	0	0	0	0	0	0	0	NA	NA	NA	NA
ENSG00000012660	NA	NA	NA	NA	NA	NA	NA	NA	NA	NA	NA	NA	NA	ELOVL5	ensembl_havana	protein_coding	28.213	34.8733	35.0592	31.7643	24.1676	28.6933	25.994	31.0462	0.202786	0.0756166	0.521264	NA
ENSG00000012779	NA	NA	NA	NA	NA	NA	NA	NA	NA	NA	NA	NA	NA	ALOX5	ensembl_havana	protein_coding	6.18074	1.56149	0.140612	0.189638	2.37334	0.159604	3.39535	1.34283	-1.92046	0.0016595	0.135489	NA
ENSG00000012817	NA	NA	NA	NA	NA	NA	NA	NA	NA	NA	NA	NA	NA	KDM5D	ensembl_havana	protein_coding	0	0	0	0	0	0	0	0	NA	NA	NA	NA
ENSG00000012822	NA	NA	NA	NA	NA	NA	NA	NA	NA	NA	NA	NA	NA	CALCOCO1	ensembl_havana	protein_coding	23.6289	23.4224	24.4664	23.7521	28.9167	22.451	24.7137	24.9229	-0.0765009	0.397301	0.793096	NA
ENSG00000012963	NA	NA	NA	NA	NA	NA	NA	NA	NA	NA	NA	NA	NA	UBR7	ensembl_havana	protein_coding	82.0721	70.5485	82.7719	80.6135	74.5533	82.877	76.0495	70.5347	-0.0106483	0.908759	0.974013	NA
ENSG00000012983	NA	NA	NA	NA	NA	NA	NA	NA	NA	NA	NA	NA	NA	MAP4K5	ensembl_havana	protein_coding	54.0035	48.6464	42.746	40.5825	44.2898	35.2193	32.8403	37.2769	-0.0786464	0.377605	0.784205	NA
ENSG00000013016	NA	NA	NA	NA	NA	NA	NA	NA	NA	NA	NA	NA	NA	EHD3	ensembl_havana	protein_coding	1.67713	1.32126	3.1872	2.22824	2.46249	2.23446	2.83874	2.47081	-0.24475	0.298672	0.736468	NA
ENSG00000013275	NA	NA	NA	NA	NA	NA	NA	NA	NA	NA	NA	NA	NA	PSMC4	ensembl_havana	protein_coding	33.6916	29.6283	36.5122	39.9187	29.5851	33.304	32.9516	30.8313	0.0494895	0.634513	0.89366	NA
ENSG00000013288	NA	NA	NA	NA	NA	NA	NA	NA	NA	NA	NA	NA	NA	MAN2B2	ensembl_havana	protein_coding	40.2883	45.6035	42.6053	38.1171	31.0627	34.228	30.6695	36.6324	0.135613	0.167438	0.646853	NA
ENSG00000013293	NA	NA	NA	NA	NA	NA	NA	NA	NA	NA	NA	NA	NA	SLC7A14	ensembl_havana	protein_coding	0	0	0	0	0	0.107376	0	0	NA	NA	NA	NA
ENSG00000013297	NA	NA	NA	NA	NA	NA	NA	NA	NA	NA	NA	NA	NA	CLDN11	ensembl_havana	protein_coding	0.161812	0.142934	0	0	0.17935	0.218088	0.0556616	0.169007	NA	NA	NA	NA
ENSG00000013306	NA	NA	NA	NA	NA	NA	NA	NA	NA	NA	NA	NA	NA	SLC25A39	ensembl_havana	protein_coding	44.4252	39.6779	40.4493	47.1723	32.5401	36.6735	39.1301	37.5992	0.0798813	0.44278	0.822497	NA
ENSG00000013364	NA	NA	NA	NA	NA	NA	NA	NA	NA	NA	NA	NA	NA	MVP	ensembl_havana	protein_coding	76.2535	80.8774	77.8053	77.9409	90.2681	78.6673	71.0881	71.2774	0.00717273	0.907678	0.973668	NA
ENSG00000013374	NA	NA	NA	NA	NA	NA	NA	NA	NA	NA	NA	NA	NA	NUB1	ensembl_havana	protein_coding	74.2769	77.3913	70.8214	64.0971	66.83	68.0967	67.607	59.7827	-0.0122453	0.872453	0.966072	NA
ENSG00000013375	NA	NA	NA	NA	NA	NA	NA	NA	NA	NA	NA	NA	NA	PGM3	ensembl_havana	protein_coding	13.6891	14.2048	10.1325	12.8517	14.1971	12.9852	12.1646	11.6668	0.0779836	0.501931	0.849453	NA
ENSG00000013392	NA	NA	NA	NA	NA	NA	NA	NA	NA	NA	NA	NA	NA	RWDD2A	ensembl_havana	protein_coding	1.19262	1.08103	1.5936	2.18083	0.598035	0.993094	0.667939	0.966836	NA	NA	NA	NA
ENSG00000013441	NA	NA	NA	NA	NA	NA	NA	NA	NA	NA	NA	NA	NA	CLK1	ensembl_havana	protein_coding	231.145	235.425	172.109	165.98	149.298	108.141	104.421	109.951	-0.0732707	0.368627	0.779778	NA
ENSG00000013503	NA	NA	NA	NA	NA	NA	NA	NA	NA	NA	NA	NA	NA	POLR3B	ensembl_havana	protein_coding	33.3562	36.0344	39.7462	39.1127	52.2401	40.3487	39.8537	32.0667	-0.113277	0.235892	0.693406	NA
ENSG00000013523	NA	NA	NA	NA	NA	NA	NA	NA	NA	NA	NA	NA	NA	ANGEL1	ensembl_havana	protein_coding	16.2868	18.6979	16.2172	15.7873	19.1371	18.7624	15.8636	15.1471	0.0653369	0.500386	0.848018	NA
ENSG00000013561	NA	NA	NA	NA	NA	NA	NA	NA	NA	NA	NA	NA	NA	RNF14	ensembl_havana	protein_coding	9.46645	6.88657	15.4673	17.257	18.5039	11.7752	12.5238	9.07752	-0.296869	0.0784099	0.523699	NA
ENSG00000013563	NA	NA	NA	NA	NA	NA	NA	NA	NA	NA	NA	NA	NA	DNASE1L1	ensembl_havana	protein_coding	0.784899	0.367015	0.337634	1.39755	0.208139	0.0728664	1.52753	2.43191	NA	NA	NA	NA
ENSG00000013573	NA	NA	NA	NA	NA	NA	NA	NA	NA	NA	NA	NA	NA	DDX11	ensembl_havana	protein_coding	92.2239	79.9456	189.615	190.751	170.64	100.82	194.946	184.045	-0.22329	0.0667363	0.505817	NA
ENSG00000013583	NA	NA	NA	NA	NA	NA	NA	NA	NA	NA	NA	NA	NA	HEBP1	ensembl_havana	protein_coding	4.21145	4.96474	5.85882	5.26246	4.22141	4.96546	4.23028	5.04903	0.176333	0.301629	0.738767	NA
ENSG00000013588	NA	NA	NA	NA	NA	NA	NA	NA	NA	NA	NA	NA	NA	GPRC5A	ensembl_havana	protein_coding	0.0372695	0	0	0	0.263855	0.0572287	0.0589222	0	NA	NA	NA	NA
ENSG00000013619	NA	NA	NA	NA	NA	NA	NA	NA	NA	NA	NA	NA	NA	MAMLD1	ensembl_havana	protein_coding	0.186347	0	0.44527	0.260752	0.0527679	0.14187	0	0.187996	NA	NA	NA	NA
ENSG00000013810	NA	NA	NA	NA	NA	NA	NA	NA	NA	NA	NA	NA	NA	TACC3	ensembl_havana	protein_coding	80.576	77.6217	80.9261	76.4236	71.9737	67.0958	68.1283	71.8648	-0.00782581	0.90278	0.972369	NA
ENSG00000014123	NA	NA	NA	NA	NA	NA	NA	NA	NA	NA	NA	NA	NA	UFL1	ensembl_havana	protein_coding	25.6042	24.6235	37.0278	33.7555	48.0891	45.2921	36.9036	31.8519	-0.0730146	0.366836	0.779359	NA
ENSG00000014138	NA	NA	NA	NA	NA	NA	NA	NA	NA	NA	NA	NA	NA	POLA2	ensembl_havana	protein_coding	17.1067	21.0601	17.0609	15.9296	19.5944	15.2511	15.0286	13.6431	-0.0273522	0.815922	0.953465	NA
ENSG00000014164	NA	NA	NA	NA	NA	NA	NA	NA	NA	NA	NA	NA	NA	ZC3H3	ensembl_havana	protein_coding	14.9078	17.0163	20.6699	19.7697	18.0114	15.322	15.3626	19.4442	0.0770197	0.489719	0.843555	NA
ENSG00000014216	NA	NA	NA	NA	NA	NA	NA	NA	NA	NA	NA	NA	NA	CAPN1	ensembl_havana	protein_coding	58.4758	52.8506	64.3066	64.62	56.7126	60.1886	63.5659	59.7828	0.00571576	0.944319	0.984317	NA
ENSG00000014257	NA	NA	NA	NA	NA	NA	NA	NA	NA	NA	NA	NA	NA	ACPP	ensembl_havana	protein_coding	0	0	0.0937411	0	0	0	0	0	NA	NA	NA	NA
ENSG00000014641	NA	NA	NA	NA	NA	NA	NA	NA	NA	NA	NA	NA	NA	MDH1	ensembl_havana	protein_coding	49.792	41.9601	61.4473	54.1889	70.1108	62.0328	55.9398	43.8299	-0.190616	0.0319698	0.41789	NA
ENSG00000014824	NA	NA	NA	NA	NA	NA	NA	NA	NA	NA	NA	NA	NA	SLC30A9	ensembl_havana	protein_coding	53.7797	60.5779	52.4013	57.1758	51.6772	56.8191	49.8727	53.2297	0.172033	0.029979	0.413404	NA
ENSG00000014914	NA	NA	NA	NA	NA	NA	NA	NA	NA	NA	NA	NA	NA	MTMR11	ensembl_havana	protein_coding	0.0559041	0.160153	0.0937409	0.0237047	0	0.088669	0.0834923	0.0537131	NA	NA	NA	NA
ENSG00000014919	NA	NA	NA	NA	NA	NA	NA	NA	NA	NA	NA	NA	NA	COX15	ensembl_havana	protein_coding	27.7285	28.6674	33.1844	40.4402	37.7114	38.4823	33.2856	34.7524	0.145915	0.102996	0.568356	NA
ENSG00000015133	NA	NA	NA	NA	NA	NA	NA	NA	NA	NA	NA	NA	NA	CCDC88C	ensembl_havana	protein_coding	379.515	386.369	415.859	401.984	447.4	342.83	348.664	374.058	-0.0416598	0.559414	0.86816	NA
ENSG00000015153	NA	NA	NA	NA	NA	NA	NA	NA	NA	NA	NA	NA	NA	YAF2	ensembl_havana	protein_coding	13.2713	10.533	11.72	10.9521	24.6658	17.6699	16.9801	17.4064	-0.208099	0.0960433	0.553805	NA
ENSG00000015171	NA	NA	NA	NA	NA	NA	NA	NA	NA	NA	NA	NA	NA	ZMYND11	ensembl_havana	protein_coding	68.3918	72.4577	59.9502	64.7124	56.7187	54.7269	43.5548	55.4316	0.144413	0.0819296	0.532394	NA
ENSG00000015285	NA	NA	NA	NA	NA	NA	NA	NA	NA	NA	NA	NA	NA	WAS	ensembl_havana	protein_coding	79.7568	79.7363	68.4547	69.0753	62.1078	68.47	68.6307	72.2174	0.0928621	0.223866	0.685377	NA
ENSG00000015413	NA	NA	NA	NA	NA	NA	NA	NA	NA	NA	NA	NA	NA	DPEP1	ensembl_havana	protein_coding	0	0	0	0	0	0	0	0	NA	NA	NA	NA
ENSG00000015479	NA	NA	NA	NA	NA	NA	NA	NA	NA	NA	NA	NA	NA	MATR3	ensembl_havana	protein_coding	1010.3	1029.94	908.494	901.824	1021.17	1014.1	958.328	905.335	0.0171515	0.758651	0.935247	NA
ENSG00000015520	NA	NA	NA	NA	NA	NA	NA	NA	NA	NA	NA	NA	NA	NPC1L1	ensembl_havana	protein_coding	0	0.280268	0.140612	0.237047	0.0351785	0.106403	0.389631	0.107426	NA	NA	NA	NA
ENSG00000015532	NA	NA	NA	NA	NA	NA	NA	NA	NA	NA	NA	NA	NA	XYLT2	ensembl_havana	protein_coding	12.8207	16.2771	14.0238	14.3176	15.5137	11.5979	11.8003	11.602	0.019026	0.883507	0.967778	NA
ENSG00000015568	NA	NA	NA	NA	NA	NA	NA	NA	NA	NA	NA	NA	NA	RGPD5	ensembl_havana	protein_coding	80.2004	146.273	95.875	96.883	168.282	133.605	132.972	130.188	0.161988	0.325096	0.752616	NA
ENSG00000015592	NA	NA	NA	NA	NA	NA	NA	NA	NA	NA	NA	NA	NA	STMN4	ensembl_havana	protein_coding	0	0	0	0	0	0	0	0	NA	NA	NA	NA
ENSG00000015676	NA	NA	NA	NA	NA	NA	NA	NA	NA	NA	NA	NA	NA	NUDCD3	ensembl_havana	protein_coding	14.1624	17.857	16.7328	18.6793	18.9964	19.5072	17.3664	18.155	0.187903	0.0723992	0.51493	NA
ENSG00000016082	NA	NA	NA	NA	NA	NA	NA	NA	NA	NA	NA	NA	NA	ISL1	ensembl_havana	protein_coding	0	0	0	0	0	0	0	0	NA	NA	NA	NA
ENSG00000016391	NA	NA	NA	NA	NA	NA	NA	NA	NA	NA	NA	NA	NA	CHDH	ensembl_havana	protein_coding	0	0	0	0	0	0	0	0	NA	NA	NA	NA
ENSG00000016402	NA	NA	NA	NA	NA	NA	NA	NA	NA	NA	NA	NA	NA	IL20RA	ensembl_havana	protein_coding	0	0	0	0	0	0	0	0	NA	NA	NA	NA
ENSG00000016490	NA	NA	NA	NA	NA	NA	NA	NA	NA	NA	NA	NA	NA	CLCA1	ensembl_havana	protein_coding	0	0	0	0	0	0	0	0	NA	NA	NA	NA
ENSG00000016602	NA	NA	NA	NA	NA	NA	NA	NA	NA	NA	NA	NA	NA	CLCA4	ensembl_havana	protein_coding	0.0372695	0	0.0468706	0.237047	0	0.0354676	0	0	NA	NA	NA	NA
ENSG00000016864	NA	NA	NA	NA	NA	NA	NA	NA	NA	NA	NA	NA	NA	GLT8D1	ensembl_havana	protein_coding	22.3617	23.2222	23.0135	27.5923	21.5293	20.1456	19.0919	17.9939	0.0783543	0.420476	0.807409	NA
ENSG00000017260	NA	NA	NA	NA	NA	NA	NA	NA	NA	NA	NA	NA	NA	ATP2C1	ensembl_havana	protein_coding	102.315	109.662	120.058	111.276	154.008	108.602	106.065	100.828	-0.117263	0.185153	0.662675	NA
ENSG00000017373	NA	NA	NA	NA	NA	NA	NA	NA	NA	NA	NA	NA	NA	SRCIN1	ensembl_havana	protein_coding	0	0.0200191	0.0468706	0	0	0.0177338	0.0278308	0	NA	NA	NA	NA
ENSG00000017427	NA	NA	NA	NA	NA	NA	NA	NA	NA	NA	NA	NA	NA	IGF1	ensembl_havana	protein_coding	0	0	0	0	0	0	0	0	NA	NA	NA	NA
ENSG00000017483	NA	NA	NA	NA	NA	NA	NA	NA	NA	NA	NA	NA	NA	SLC38A5	ensembl_havana	protein_coding	3.28276	5.16493	4.59331	5.45209	4.2566	3.97237	5.28784	4.56562	0.194216	0.321493	0.751158	NA
ENSG00000017621	NA	NA	NA	NA	NA	NA	NA	NA	NA	NA	NA	NA	NA	MAGIX	ensembl_havana	protein_coding	0.074539	0.0953695	0.224264	0.0697501	0	0.00988503	0	0	NA	NA	NA	NA
ENSG00000017797	NA	NA	NA	NA	NA	NA	NA	NA	NA	NA	NA	NA	NA	RALBP1	ensembl_havana	protein_coding	26.2377	25.8247	27.9348	23.4202	21.283	21.3515	17.4777	20.5721	0.0109379	0.915372	0.975876	NA
ENSG00000018189	NA	NA	NA	NA	NA	NA	NA	NA	NA	NA	NA	NA	NA	RUFY3	ensembl_havana	protein_coding	16.9204	12.2918	12.655	13.5117	19.0316	11.8007	14.0267	12.4077	-0.308798	0.0500636	0.465833	NA
ENSG00000018236	NA	NA	NA	NA	NA	NA	NA	NA	NA	NA	NA	NA	NA	CNTN1	ensembl_havana	protein_coding	0	0	0	0	0	0	0	0	NA	NA	NA	NA
ENSG00000018280	NA	NA	NA	NA	NA	NA	NA	NA	NA	NA	NA	NA	NA	SLC11A1	ensembl_havana	protein_coding	0.111808	0	0.0937411	0	0.140714	0.0354676	0	0.0537131	NA	NA	NA	NA
ENSG00000018408	NA	NA	NA	NA	NA	NA	NA	NA	NA	NA	NA	NA	NA	WWTR1	ensembl_havana	protein_coding	0.074539	0	0	0.189638	0	0	0.0556616	0	NA	NA	NA	NA
ENSG00000018510	NA	NA	NA	NA	NA	NA	NA	NA	NA	NA	NA	NA	NA	AGPS	ensembl_havana	protein_coding	98.9133	98.0138	90.6945	84.3413	126.678	96.2234	92.9547	84.437	-0.130923	0.0748752	0.51876	NA
ENSG00000018607	NA	NA	NA	NA	NA	NA	NA	NA	NA	NA	NA	NA	NA	ZNF806	ensembl_havana	pseudogene	0	0	0	0	0	0	0	0	NA	NA	NA	NA
ENSG00000018610	NA	NA	NA	NA	NA	NA	NA	NA	NA	NA	NA	NA	NA	CXorf56	ensembl_havana	protein_coding	17.4691	14.7763	16.6707	20.0376	18.3784	14.258	16.6255	17.5006	-0.044545	0.720901	0.924855	NA
ENSG00000018625	NA	NA	NA	NA	NA	NA	NA	NA	NA	NA	NA	NA	NA	ATP1A2	ensembl_havana	protein_coding	0	0	0	0	0	0	0	0.107426	NA	NA	NA	NA
ENSG00000018699	NA	NA	NA	NA	NA	NA	NA	NA	NA	NA	NA	NA	NA	TTC27	ensembl_havana	protein_coding	57.2458	57.2145	45.0426	48.2154	53.823	58.4861	46.6444	47.9121	0.103096	0.194028	0.669987	NA
ENSG00000018869	NA	NA	NA	NA	NA	NA	NA	NA	NA	NA	NA	NA	NA	ZNF582	ensembl_havana	protein_coding	1.52805	2.12203	2.24979	2.79715	2.21625	2.5182	1.61419	1.55768	0.296196	0.220701	0.684352	NA
ENSG00000019102	NA	NA	NA	NA	NA	NA	NA	NA	NA	NA	NA	NA	NA	VSIG2	ensembl_havana	protein_coding	0.111808	0.520497	0.187482	0.474094	0.527678	0.248273	0.333969	0.161139	NA	NA	NA	NA
ENSG00000019144	NA	NA	NA	NA	NA	NA	NA	NA	NA	NA	NA	NA	NA	PHLDB1	ensembl_havana	protein_coding	0.372695	1.48141	0.609317	0.616333	0.255629	0.957624	0.278308	0.805697	NA	NA	NA	NA
ENSG00000019186	NA	NA	NA	NA	NA	NA	NA	NA	NA	NA	NA	NA	NA	CYP24A1	ensembl_havana	protein_coding	0	0	0	0	0	0	0	0	NA	NA	NA	NA
ENSG00000019485	NA	NA	NA	NA	NA	NA	NA	NA	NA	NA	NA	NA	NA	PRDM11	ensembl_havana	protein_coding	1.71439	2.96283	2.48414	1.65933	1.19607	1.24137	1.22456	1.71882	0.245082	0.437008	0.818131	NA
ENSG00000019505	NA	NA	NA	NA	NA	NA	NA	NA	NA	NA	NA	NA	NA	SYT13	ensembl_havana	protein_coding	0	0	0	0	0	0	0	0	NA	NA	NA	NA
ENSG00000019549	NA	NA	NA	NA	NA	NA	NA	NA	NA	NA	NA	NA	NA	SNAI2	ensembl_havana	protein_coding	0	0	0	0	0	0	0	0	NA	NA	NA	NA
ENSG00000019991	NA	NA	NA	NA	NA	NA	NA	NA	NA	NA	NA	NA	NA	HGF	ensembl_havana	protein_coding	0	0	0	0	0	0	0	0	NA	NA	NA	NA
ENSG00000019995	NA	NA	NA	NA	NA	NA	NA	NA	NA	NA	NA	NA	NA	ZRANB1	ensembl_havana	protein_coding	67.9717	72.9965	56.8774	55.0304	48.7965	43.8759	52.261	54.0784	0.0251471	0.703352	0.918892	NA
ENSG00000020129	NA	NA	NA	NA	NA	NA	NA	NA	NA	NA	NA	NA	NA	NCDN	ensembl_havana	protein_coding	14.0506	13.4128	14.2487	12.7531	13.0512	10.0019	12.9692	11.602	-0.156433	0.15483	0.627771	NA
ENSG00000020181	NA	NA	NA	NA	NA	NA	NA	NA	NA	NA	NA	NA	NA	GPR124	ensembl_havana	protein_coding	0.420415	0.360344	0.187482	0.332249	0.175405	0.223508	0.39178	0.590844	NA	NA	NA	NA
ENSG00000020219	NA	NA	NA	NA	NA	NA	NA	NA	NA	NA	NA	NA	NA	CCT8L1P	ensembl_havana	pseudogene	0	0	0.140612	0	0	0	0.0556616	0	NA	NA	NA	NA
ENSG00000020256	NA	NA	NA	NA	NA	NA	NA	NA	NA	NA	NA	NA	NA	ZFP64	ensembl_havana	protein_coding	5.32954	6.12585	10.6396	9.71894	9.28944	9.54079	5.0652	8.27183	0.185656	0.25371	0.70561	NA
ENSG00000020426	NA	NA	NA	NA	NA	NA	NA	NA	NA	NA	NA	NA	NA	MNAT1	ensembl_havana	protein_coding	12.5226	12.2517	9.32724	8.91296	7.00053	8.79597	7.34732	7.51984	0.0979212	0.484309	0.840931	NA
ENSG00000020577	NA	NA	NA	NA	NA	NA	NA	NA	NA	NA	NA	NA	NA	SAMD4A	ensembl_havana	protein_coding	0	0.0800763	0.0468706	0.284456	0.211071	0.390144	0.166985	0.214853	NA	NA	NA	NA
ENSG00000020633	NA	NA	NA	NA	NA	NA	NA	NA	NA	NA	NA	NA	NA	RUNX3	ensembl_havana	protein_coding	22.5107	23.4224	24.1383	20.8127	17.8707	20.6067	20.1495	24.1709	0.111427	0.333963	0.757503	NA
ENSG00000020922	NA	NA	NA	NA	NA	NA	NA	NA	NA	NA	NA	NA	NA	MRE11A	ensembl_havana	protein_coding	35.3315	38.0764	44.7614	41.9573	82.5992	54.6201	43.8017	46.4081	-0.125077	0.279087	0.721409	NA
ENSG00000021300	NA	NA	NA	NA	NA	NA	NA	NA	NA	NA	NA	NA	NA	PLEKHB1	ensembl_havana	protein_coding	12.9698	11.531	12.1395	11.1886	9.46302	14.4708	11.5219	14.0191	0.199869	0.267772	0.715287	NA
ENSG00000021355	NA	NA	NA	NA	NA	NA	NA	NA	NA	NA	NA	NA	NA	SERPINB1	ensembl_havana	protein_coding	25.0451	23.8228	30.5596	29.0128	24.7265	29.0835	21.374	23.9023	0.101227	0.348115	0.768118	NA
ENSG00000021461	NA	NA	NA	NA	NA	NA	NA	NA	NA	NA	NA	NA	NA	CYP3A43	ensembl_havana	protein_coding	0.111808	0.0800765	0.0468706	0	0.598035	0.0354676	0	0	NA	NA	NA	NA
ENSG00000021488	NA	NA	NA	NA	NA	NA	NA	NA	NA	NA	NA	NA	NA	SLC7A9	ensembl_havana	protein_coding	0.0372695	0.360344	0.187482	0.805958	1.33678	0.638418	0.389631	0.107426	NA	NA	NA	NA
ENSG00000021574	NA	NA	NA	NA	NA	NA	NA	NA	NA	NA	NA	NA	NA	SPAST	ensembl_havana	protein_coding	79.1914	79.1556	91.0225	86.781	86.3175	85.9024	77.2156	77.4095	0.0198491	0.753148	0.933844	NA
ENSG00000021645	NA	NA	NA	NA	NA	NA	NA	NA	NA	NA	NA	NA	NA	NRXN3	ensembl_havana	protein_coding	0.111808	0	0	0	0.0403688	0	0	0	NA	NA	NA	NA
ENSG00000021762	NA	NA	NA	NA	NA	NA	NA	NA	NA	NA	NA	NA	NA	OSBPL5	ensembl_havana	protein_coding	3.0561	1.40134	5.99944	2.27565	11.7496	4.85905	9.23985	4.02848	-1.19105	6.15241e-05	0.0245952	NA
ENSG00000021776	NA	NA	NA	NA	NA	NA	NA	NA	NA	NA	NA	NA	NA	AQR	ensembl_havana	protein_coding	83.782	101.457	124.441	107.572	119.22	109.95	101.026	96.8447	0.00892022	0.91205	0.975395	NA
ENSG00000021826	NA	NA	NA	NA	NA	NA	NA	NA	NA	NA	NA	NA	NA	CPS1	ensembl_havana	protein_coding	0.857198	1.76168	1.68734	0.948188	0.949819	1.80885	0.723756	1.77253	NA	NA	NA	NA
ENSG00000022267	NA	NA	NA	NA	NA	NA	NA	NA	NA	NA	NA	NA	NA	FHL1	ensembl_havana	protein_coding	25.9768	27.0659	25.9194	29.0146	18.2928	18.3013	27.4968	28.6291	0.104463	0.226083	0.686293	NA
ENSG00000022277	NA	NA	NA	NA	NA	NA	NA	NA	NA	NA	NA	NA	NA	RTFDC1	ensembl_havana	protein_coding	118.219	113.386	113.567	99.4952	108.83	97.1076	116.441	99.8453	-0.11988	0.0767974	0.523699	NA
ENSG00000022355	NA	NA	NA	NA	NA	NA	NA	NA	NA	NA	NA	NA	NA	GABRA1	ensembl_havana	protein_coding	0	0	0	0	0	0	0	0	NA	NA	NA	NA
ENSG00000022556	NA	NA	NA	NA	NA	NA	NA	NA	NA	NA	NA	NA	NA	NLRP2	ensembl_havana	protein_coding	1.07253	0.734036	0.348925	0.263385	0.695752	0.500487	0.568985	0.799731	NA	NA	NA	NA
ENSG00000022567	NA	NA	NA	NA	NA	NA	NA	NA	NA	NA	NA	NA	NA	SLC45A4	ensembl_havana	protein_coding	3.57787	3.5634	6.09317	7.58551	5.17126	5.63936	5.23219	6.28444	0.228862	0.157115	0.63056	NA
ENSG00000022840	NA	NA	NA	NA	NA	NA	NA	NA	NA	NA	NA	NA	NA	RNF10	ensembl_havana	protein_coding	131.524	119.514	108.974	107.809	99.6254	104.487	104.588	93.5145	-0.0226553	0.770183	0.939963	NA
ENSG00000022976	NA	NA	NA	NA	NA	NA	NA	NA	NA	NA	NA	NA	NA	ZNF839	ensembl_havana	protein_coding	18.1761	13.3178	13.9206	15.6925	14.0714	13.0699	13.6371	10.4833	-0.150105	0.300012	0.738188	NA
ENSG00000023041	NA	NA	NA	NA	NA	NA	NA	NA	NA	NA	NA	NA	NA	ZDHHC6	ensembl_havana	protein_coding	19.2311	20.1793	24.7008	25.2218	26.9819	23.4795	25.326	25.084	0.00312781	0.969839	0.991702	NA
ENSG00000023171	NA	NA	NA	NA	NA	NA	NA	NA	NA	NA	NA	NA	NA	GRAMD1B	ensembl_havana	protein_coding	4.02511	3.12298	6.70249	5.07281	5.94517	4.46892	2.1708	1.93367	-0.322337	0.0739464	0.517854	NA
ENSG00000023191	NA	NA	NA	NA	NA	NA	NA	NA	NA	NA	NA	NA	NA	RNH1	ensembl_havana	protein_coding	30.6728	27.7465	34.7779	34.8459	22.6902	29.1544	26.5506	30.7239	0.137452	0.263377	0.712666	NA
ENSG00000023228	NA	NA	NA	NA	NA	NA	NA	NA	NA	NA	NA	NA	NA	NDUFS1	ensembl_havana	protein_coding	122.207	114.883	137.338	127.654	133.872	117.5	119.97	129.875	-0.0345273	0.591648	0.87746	NA
ENSG00000023287	NA	NA	NA	NA	NA	NA	NA	NA	NA	NA	NA	NA	NA	RB1CC1	ensembl_havana	protein_coding	126.53	139.533	143.752	137.914	180.712	134.138	140.378	145.187	-0.0439395	0.589352	0.877124	NA
ENSG00000023318	NA	NA	NA	NA	NA	NA	NA	NA	NA	NA	NA	NA	NA	ERP44	ensembl_havana	protein_coding	33.9525	37.0754	37.5902	40.8195	34.2287	33.8716	30.8365	34.0541	0.127351	0.103797	0.569893	NA
ENSG00000023445	NA	NA	NA	NA	NA	NA	NA	NA	NA	NA	NA	NA	NA	BIRC3	ensembl_havana	protein_coding	188.807	170.563	95.1471	92.4957	109.053	80.1213	112.796	90.077	-0.203188	0.0185061	0.354593	NA
ENSG00000023516	NA	NA	NA	NA	NA	NA	NA	NA	NA	NA	NA	NA	NA	AKAP11	ensembl_havana	protein_coding	89.5213	84.6809	77.149	67.7954	78.2018	65.4377	65.7363	68.5917	-0.085453	0.22691	0.686989	NA
ENSG00000023572	NA	NA	NA	NA	NA	NA	NA	NA	NA	NA	NA	NA	NA	GLRX2	ensembl_havana	protein_coding	1.11808	1.40134	0.7968	1.46969	0.984998	0.922157	1.00191	0.483418	NA	NA	NA	NA
ENSG00000023608	NA	NA	NA	NA	NA	NA	NA	NA	NA	NA	NA	NA	NA	SNAPC1	ensembl_havana	protein_coding	3.51462	3.46395	4.7711	3.50381	3.86038	3.90101	3.02284	1.84594	-0.167537	0.424338	0.810608	NA
ENSG00000023697	NA	NA	NA	NA	NA	NA	NA	NA	NA	NA	NA	NA	NA	DERA	ensembl_havana	protein_coding	6.85759	4.80459	7.07745	8.0596	7.38751	8.97332	6.90204	6.33815	0.0430483	0.815104	0.952965	NA
ENSG00000023734	NA	NA	NA	NA	NA	NA	NA	NA	NA	NA	NA	NA	NA	STRAP	ensembl_havana	protein_coding	63.3581	61.3786	61.916	56.275	53.7528	61.6781	56.9974	55.9154	0.0395446	0.663179	0.903627	NA
ENSG00000023839	NA	NA	NA	NA	NA	NA	NA	NA	NA	NA	NA	NA	NA	ABCC2	ensembl_havana	protein_coding	7.75205	11.6824	6.56189	5.64172	23.1934	12.2596	10.5201	7.09761	-0.31004	0.202518	0.676587	NA
ENSG00000023892	NA	NA	NA	NA	NA	NA	NA	NA	NA	NA	NA	NA	NA	DEF6	ensembl_havana	protein_coding	95.6336	85.8822	98.522	96.241	111.938	99.2739	89.6149	84.0075	-0.0780115	0.226226	0.686293	NA
ENSG00000023902	NA	NA	NA	NA	NA	NA	NA	NA	NA	NA	NA	NA	NA	PLEKHO1	ensembl_havana	protein_coding	3.6225	5.56123	2.78852	3.47875	2.43123	3.18825	3.12243	2.61103	0.380094	0.0969801	0.556129	NA
ENSG00000023909	NA	NA	NA	NA	NA	NA	NA	NA	NA	NA	NA	NA	NA	GCLM	ensembl_havana	protein_coding	6.3358	5.245	5.90569	8.43888	6.92241	7.80286	5.00954	6.87528	0.243524	0.190481	0.665648	NA
ENSG00000024048	NA	NA	NA	NA	NA	NA	NA	NA	NA	NA	NA	NA	NA	UBR2	ensembl_havana	protein_coding	99.2485	103.779	96.1317	93.3493	130.407	110.553	88.0009	88.4118	-0.0196969	0.745754	0.93315	NA
ENSG00000024422	NA	NA	NA	NA	NA	NA	NA	NA	NA	NA	NA	NA	NA	EHD2	ensembl_havana	protein_coding	0	0.0400382	0	0.0474094	0	0	0.111323	0	NA	NA	NA	NA
ENSG00000024526	NA	NA	NA	NA	NA	NA	NA	NA	NA	NA	NA	NA	NA	DEPDC1	ensembl_havana	protein_coding	0	0	0	0	0	0	0	0	NA	NA	NA	NA
ENSG00000024862	NA	NA	NA	NA	NA	NA	NA	NA	NA	NA	NA	NA	NA	CCDC28A	ensembl_havana	protein_coding	11.5535	14.8141	13.1706	13.2746	21.8107	15.0737	15.3626	13.6431	-0.0753158	0.597246	0.880436	NA
ENSG00000025039	NA	NA	NA	NA	NA	NA	NA	NA	NA	NA	NA	NA	NA	RRAGD	ensembl_havana	protein_coding	5.06865	4.04386	3.79652	3.60311	3.65857	3.65316	3.56234	3.54507	-0.0844918	0.639876	0.894797	NA
ENSG00000025156	NA	NA	NA	NA	NA	NA	NA	NA	NA	NA	NA	NA	NA	HSF2	ensembl_havana	protein_coding	72.8992	59.5369	51.5107	52.1503	50.059	39.4755	43.1377	41.3591	-0.147957	0.103872	0.569893	NA
ENSG00000025293	NA	NA	NA	NA	NA	NA	NA	NA	NA	NA	NA	NA	NA	PHF20	ensembl_havana	protein_coding	82.4399	92.9289	77.2896	78.4626	78.5889	84.6895	67.3505	69.8807	0.130876	0.0717075	0.513351	NA
ENSG00000025423	NA	NA	NA	NA	NA	NA	NA	NA	NA	NA	NA	NA	NA	HSD17B6	ensembl_havana	protein_coding	0.298156	0.0400382	0.187482	0.189638	0.386962	0.0354676	0.0556615	0.322279	NA	NA	NA	NA
ENSG00000025434	NA	NA	NA	NA	NA	NA	NA	NA	NA	NA	NA	NA	NA	NR1H3	ensembl_havana	protein_coding	0.260887	1.16111	1.78108	0.853369	1.26643	1.38324	1.4472	1.2354	NA	NA	NA	NA
ENSG00000025708	NA	NA	NA	NA	NA	NA	NA	NA	NA	NA	NA	NA	NA	TYMP	ensembl_havana	protein_coding	2.90702	2.92476	2.34353	2.99983	4.15879	4.62662	2.35684	3.73169	0.295514	0.160125	0.63487	NA
ENSG00000025770	NA	NA	NA	NA	NA	NA	NA	NA	NA	NA	NA	NA	NA	NCAPH2	ensembl_havana	protein_coding	30.2256	31.6703	34.4499	27.8771	31.7492	21.7072	27.2741	21.8075	-0.231749	0.0461733	0.455812	NA
ENSG00000025772	NA	NA	NA	NA	NA	NA	NA	NA	NA	NA	NA	NA	NA	TOMM34	ensembl_havana	protein_coding	6.55943	6.64635	4.31209	4.36166	3.93999	4.61079	3.95197	4.45819	0.133311	0.409922	0.799624	NA
ENSG00000025796	NA	NA	NA	NA	NA	NA	NA	NA	NA	NA	NA	NA	NA	SEC63	ensembl_havana	protein_coding	193.382	162.172	190.726	154.935	189.207	154.67	168.631	172.796	-0.169197	0.0393347	0.437659	NA
ENSG00000025800	NA	NA	NA	NA	NA	NA	NA	NA	NA	NA	NA	NA	NA	KPNA6	ensembl_havana	protein_coding	70.8865	67.1349	58.9631	58.3135	48.7751	56.6429	62.3411	61.0314	0.0585454	0.515268	0.853261	NA
ENSG00000026025	NA	NA	NA	NA	NA	NA	NA	NA	NA	NA	NA	NA	NA	VIM	ensembl_havana	protein_coding	1584.29	1562.35	1544.78	1458.1	1188.07	1541.41	1534.53	1629.53	0.125509	0.218353	0.683512	NA
ENSG00000026036	NA	NA	NA	NA	NA	NA	NA	NA	NA	NA	NA	NA	NA	RTEL1-TNFRSF6B	havana	protein_coding	4.22942	7.1896	7.21582	6.53315	6.61079	4.29235	8.92001	9.89513	0.0693344	0.739899	0.931026	NA
ENSG00000026297	NA	NA	NA	NA	NA	NA	NA	NA	NA	NA	NA	NA	NA	RNASET2	ensembl_havana	protein_coding	232.479	230.66	101.053	112.408	211.317	188.668	112.77	125.48	0.0586744	0.383209	0.786832	NA
ENSG00000026559	NA	NA	NA	NA	NA	NA	NA	NA	NA	NA	NA	NA	NA	KCNG1	ensembl_havana	protein_coding	0	0	0	0	0	0	0	0	NA	NA	NA	NA
ENSG00000026652	NA	NA	NA	NA	NA	NA	NA	NA	NA	NA	NA	NA	NA	AGPAT4	ensembl_havana	protein_coding	2.34798	1.56149	1.07802	2.46529	2.32178	1.98619	2.00382	1.12798	-0.0924671	0.792626	0.946173	NA
ENSG00000026950	NA	NA	NA	NA	NA	NA	NA	NA	NA	NA	NA	NA	NA	BTN3A1	ensembl_havana	protein_coding	100.923	80.8552	115.621	140.563	162.007	131.141	136.501	99.7825	-0.156137	0.209186	0.680868	NA
ENSG00000027001	NA	NA	NA	NA	NA	NA	NA	NA	NA	NA	NA	NA	NA	MIPEP	ensembl_havana	protein_coding	8.7956	8.16781	6.56188	8.34406	8.40767	8.65409	7.34734	9.61465	0.17643	0.23419	0.693323	NA
ENSG00000027075	NA	NA	NA	NA	NA	NA	NA	NA	NA	NA	NA	NA	NA	PRKCH	ensembl_havana	protein_coding	204.051	194.986	176.421	154.36	184.124	158.422	154.739	158.561	-0.075912	0.224321	0.685377	NA
ENSG00000027644	NA	NA	NA	NA	NA	NA	NA	NA	NA	NA	NA	NA	NA	INSRR	ensembl_havana	protein_coding	0.633581	0.400382	0	0.189638	0.562856	0.212806	0.111323	0	NA	NA	NA	NA
ENSG00000027847	NA	NA	NA	NA	NA	NA	NA	NA	NA	NA	NA	NA	NA	B4GALT7	ensembl_havana	protein_coding	8.75833	9.2088	7.1712	9.29224	12.207	8.29942	6.62373	8.91638	0.0414723	0.812486	0.951405	NA
ENSG00000027869	NA	NA	NA	NA	NA	NA	NA	NA	NA	NA	NA	NA	NA	SH2D2A	ensembl_havana	protein_coding	1.8262	2.36226	3.42155	2.5127	4.32696	3.15661	2.8944	1.93367	-0.248891	0.2873	0.729479	NA
ENSG00000028116	NA	NA	NA	NA	NA	NA	NA	NA	NA	NA	NA	NA	NA	VRK2	ensembl_havana	protein_coding	23.6741	24.7967	24.1242	22.1212	25.3596	22.9082	23.1856	23.8633	-0.00482674	0.953714	0.986802	NA
ENSG00000028203	NA	NA	NA	NA	NA	NA	NA	NA	NA	NA	NA	NA	NA	VEZT	ensembl_havana	protein_coding	19.6038	21.0201	24.2321	22.7091	30.5961	28.2677	28.1091	25.46	-0.021994	0.793901	0.946173	NA
ENSG00000028310	NA	NA	NA	NA	NA	NA	NA	NA	NA	NA	NA	NA	NA	BRD9	ensembl_havana	protein_coding	35.5832	31.9105	29.8097	29.8065	33.9918	21.1387	29.0553	21.0019	-0.285454	0.0314466	0.416902	NA
ENSG00000028528	NA	NA	NA	NA	NA	NA	NA	NA	NA	NA	NA	NA	NA	SNX1	ensembl_havana	protein_coding	79.6078	65.9029	91.0226	78.6523	100.611	82.2493	68.6307	64.5095	-0.183838	0.0195414	0.361402	NA
ENSG00000028839	NA	NA	NA	NA	NA	NA	NA	NA	NA	NA	NA	NA	NA	TBPL1	ensembl_havana	protein_coding	13.9761	12.1716	13.3112	17.5415	12.7346	14.4353	11.5776	11.3334	0.13705	0.332358	0.756834	NA
ENSG00000029153	NA	NA	NA	NA	NA	NA	NA	NA	NA	NA	NA	NA	NA	ARNTL2	ensembl_havana	protein_coding	0.0372695	0.0800765	0	0	0	0	0.0556616	0.0537131	NA	NA	NA	NA
ENSG00000029363	NA	NA	NA	NA	NA	NA	NA	NA	NA	NA	NA	NA	NA	BCLAF1	ensembl_havana	protein_coding	226.748	218.929	231.541	221.592	251.456	199.612	198.767	210.663	-0.0576348	0.385547	0.787903	NA
ENSG00000029364	NA	NA	NA	NA	NA	NA	NA	NA	NA	NA	NA	NA	NA	SLC39A9	ensembl_havana	protein_coding	10.51	9.92948	9.70221	11.0464	7.87999	8.47758	7.79261	7.78841	0.0879487	0.490782	0.844073	NA
ENSG00000029534	NA	NA	NA	NA	NA	NA	NA	NA	NA	NA	NA	NA	NA	ANK1	ensembl_havana	protein_coding	8.83287	3.28314	5.29637	2.32306	5.5934	0.815753	7.23601	3.59878	-1.46701	0.000508101	0.0801953	NA
ENSG00000029559	NA	NA	NA	NA	NA	NA	NA	NA	NA	NA	NA	NA	NA	IBSP	ensembl_havana	protein_coding	0	0	0	0	0	0	0	0	NA	NA	NA	NA
ENSG00000029639	NA	NA	NA	NA	NA	NA	NA	NA	NA	NA	NA	NA	NA	TFB1M	ensembl_havana	protein_coding	22.8089	26.8656	33.5124	41.0565	61.6263	43.3769	35.4564	31.653	-0.0341016	0.791466	0.945715	NA
ENSG00000029725	NA	NA	NA	NA	NA	NA	NA	NA	NA	NA	NA	NA	NA	RABEP1	ensembl_havana	protein_coding	65.5466	67.9397	69.3439	64.5135	83.2675	66.7535	60.9376	54.8894	-0.0947158	0.19106	0.66666	NA
ENSG00000029993	NA	NA	NA	NA	NA	NA	NA	NA	NA	NA	NA	NA	NA	HMGB3	ensembl_havana	protein_coding	0.614946	0.200191	0.262337	0.0237047	0.0175893	0.177338	0.3618	0	NA	NA	NA	NA
ENSG00000030066	NA	NA	NA	NA	NA	NA	NA	NA	NA	NA	NA	NA	NA	NUP160	ensembl_havana	protein_coding	78.9742	73.1161	93.8349	85.9531	89.5643	77.6741	71.3581	66.9266	-0.0984639	0.125114	0.594146	NA
ENSG00000030110	NA	NA	NA	NA	NA	NA	NA	NA	NA	NA	NA	NA	NA	BAK1	ensembl_havana	protein_coding	3.59444	3.83179	5.25354	4.67277	3.32981	3.70586	3.85536	4.08977	0.0718059	0.679404	0.909923	NA
ENSG00000030304	NA	NA	NA	NA	NA	NA	NA	NA	NA	NA	NA	NA	NA	MUSK	ensembl_havana	protein_coding	0	0	0	0	0	0	0	0	NA	NA	NA	NA
ENSG00000030582	NA	NA	NA	NA	NA	NA	NA	NA	NA	NA	NA	NA	NA	GRN	ensembl_havana	protein_coding	26.9458	25.7046	31.6845	29.5361	19.8759	27.5583	25.827	24.6006	0.10194	0.454893	0.829058	NA
ENSG00000031003	NA	NA	NA	NA	NA	NA	NA	NA	NA	NA	NA	NA	NA	FAM13B	ensembl_havana	protein_coding	96.6399	100.657	102.634	108.995	128.512	100.516	98.0971	107.529	0.00844782	0.913756	0.975876	NA
ENSG00000031081	NA	NA	NA	NA	NA	NA	NA	NA	NA	NA	NA	NA	NA	ARHGAP31	ensembl_havana	protein_coding	26.3495	28.5473	36.6528	25.127	50.9386	34.0134	30.1007	21.2167	-0.340357	0.017978	0.35318	NA
ENSG00000031544	NA	NA	NA	NA	NA	NA	NA	NA	NA	NA	NA	NA	NA	NR2E3	ensembl_havana	processed_transcript	0	0.280268	0	0.189638	0.0351785	0.212806	0.222646	0.268566	NA	NA	NA	NA
ENSG00000031691	NA	NA	NA	NA	NA	NA	NA	NA	NA	NA	NA	NA	NA	CENPQ	ensembl_havana	protein_coding	1.86347	1.80172	2.34353	1.75415	3.55303	2.12806	0.667939	1.07426	-0.294091	0.291653	0.733491	NA
ENSG00000031698	NA	NA	NA	NA	NA	NA	NA	NA	NA	NA	NA	NA	NA	SARS	ensembl_havana	protein_coding	48.3386	46.7247	72.2278	73.4844	70.0054	78.0288	49.7614	54.7337	0.111436	0.18462	0.662675	NA
ENSG00000031823	NA	NA	NA	NA	NA	NA	NA	NA	NA	NA	NA	NA	NA	RANBP3	ensembl_havana	protein_coding	34.2879	36.7151	38.8557	38.3542	36.9726	27.842	33.6196	33.8393	-0.0482004	0.589793	0.877124	NA
ENSG00000032219	NA	NA	NA	NA	NA	NA	NA	NA	NA	NA	NA	NA	NA	ARID4A	ensembl_havana	protein_coding	91.6456	101.377	80.1956	79.2685	85.5893	79.4474	74.7535	70.6328	0.0267328	0.675331	0.908627	NA
ENSG00000032389	NA	NA	NA	NA	NA	NA	NA	NA	NA	NA	NA	NA	NA	TSSC1	ensembl_havana	protein_coding	11.2181	11.2908	14.6705	15.977	15.6896	14.258	11.6333	14.61	0.100222	0.373245	0.782118	NA
ENSG00000032444	NA	NA	NA	NA	NA	NA	NA	NA	NA	NA	NA	NA	NA	PNPLA6	ensembl_havana	protein_coding	97.2363	91.2472	99.7873	96.3358	82.2826	77.3559	72.861	82.3019	0.0139065	0.842112	0.963103	NA
ENSG00000032742	NA	NA	NA	NA	NA	NA	NA	NA	NA	NA	NA	NA	NA	IFT88	ensembl_havana	protein_coding	19.3801	18.3775	20.3887	17.7311	23.4641	17.2727	13.6928	13.7507	-0.16333	0.124275	0.594146	NA
ENSG00000033011	NA	NA	NA	NA	NA	NA	NA	NA	NA	NA	NA	NA	NA	ALG1	ensembl_havana	protein_coding	33.5822	32.2699	34.398	35.0252	34.9342	31.7433	29.824	29.9342	-0.00795032	0.915404	0.975876	NA
ENSG00000033030	NA	NA	NA	NA	NA	NA	NA	NA	NA	NA	NA	NA	NA	ZCCHC8	ensembl_havana	protein_coding	34.1389	32.9515	42.9803	42.8107	31.9421	35.4321	32.8403	28.7365	0.0261233	0.782157	0.943513	NA
ENSG00000033050	NA	NA	NA	NA	NA	NA	NA	NA	NA	NA	NA	NA	NA	ABCF2	ensembl_havana	protein_coding	27.8776	29.308	46.4019	39.255	32.8567	42.2065	33.0625	33.517	0.101958	0.410861	0.80043	NA
ENSG00000033100	NA	NA	NA	NA	NA	NA	NA	NA	NA	NA	NA	NA	NA	CHPF2	ensembl_havana	protein_coding	15.5414	13.6531	14.483	14.7917	10.1666	11.6688	9.51812	10.6352	0.06669	0.598961	0.88142	NA
ENSG00000033122	NA	NA	NA	NA	NA	NA	NA	NA	NA	NA	NA	NA	NA	LRRC7	ensembl_havana	protein_coding	13.827	18.1373	7.87425	7.49068	24.1325	17.5202	8.12659	7.57355	-0.0358096	0.807641	0.950401	NA
ENSG00000033170	NA	NA	NA	NA	NA	NA	NA	NA	NA	NA	NA	NA	NA	FUT8	ensembl_havana	protein_coding	34.3625	52.8104	36.6996	34.277	56.3912	36.0351	45.5312	31.637	-0.112914	0.5471	0.864484	NA
ENSG00000033178	NA	NA	NA	NA	NA	NA	NA	NA	NA	NA	NA	NA	NA	UBA6	ensembl_havana	protein_coding	43.0835	44.6026	64.2127	60.5892	74.4377	62.5649	55.8285	45.4413	-0.105233	0.184675	0.662675	NA
ENSG00000033327	NA	NA	NA	NA	NA	NA	NA	NA	NA	NA	NA	NA	NA	GAB2	ensembl_havana	protein_coding	0.447234	0.400382	1.40612	1.23264	1.58303	1.56058	2.11514	0.751984	NA	NA	NA	NA
ENSG00000033627	NA	NA	NA	NA	NA	NA	NA	NA	NA	NA	NA	NA	NA	ATP6V0A1	ensembl_havana	protein_coding	13.2307	11.491	18.1858	17.0199	14.3177	13.9033	15.3069	14.2877	-0.0670204	0.522766	0.856227	NA
ENSG00000033800	NA	NA	NA	NA	NA	NA	NA	NA	NA	NA	NA	NA	NA	PIAS1	ensembl_havana	protein_coding	243.556	261.77	231.353	211.446	222.117	236.002	211.848	244.126	0.102731	0.170234	0.650286	NA
ENSG00000033867	NA	NA	NA	NA	NA	NA	NA	NA	NA	NA	NA	NA	NA	SLC4A7	ensembl_havana	protein_coding	44.3507	49.3271	46.73	49.7324	75.2117	48.4133	54.8266	45.119	-0.148297	0.240406	0.696513	NA
ENSG00000034053	NA	NA	NA	NA	NA	NA	NA	NA	NA	NA	NA	NA	NA	APBA2	ensembl_havana	protein_coding	353.836	391.263	297.675	290.003	389.637	389.505	269.737	283.713	0.081422	0.16389	0.640624	NA
ENSG00000034063	NA	NA	NA	NA	NA	NA	NA	NA	NA	NA	NA	NA	NA	UHRF1	ensembl_havana	processed_transcript	0.149078	0.240229	0.281223	0.237047	0.633214	0.248273	0.556616	0.483418	NA	NA	NA	NA
ENSG00000034152	NA	NA	NA	NA	NA	NA	NA	NA	NA	NA	NA	NA	NA	MAP2K3	ensembl_havana	protein_coding	21.2809	18.6979	21.5136	21.0972	16.0062	21.316	19.2032	16.9196	0.0574145	0.687238	0.912715	NA
ENSG00000034239	NA	NA	NA	NA	NA	NA	NA	NA	NA	NA	NA	NA	NA	EFCAB1	ensembl_havana	protein_coding	0	0	0	0	0	0	0	0	NA	NA	NA	NA
ENSG00000034510	NA	NA	NA	NA	NA	NA	NA	NA	NA	NA	NA	NA	NA	TMSB10	ensembl_havana	protein_coding	609.766	562.457	561.509	490.687	485.921	501.867	497.113	421.057	-0.0895427	0.259634	0.708621	NA
ENSG00000034533	NA	NA	NA	NA	NA	NA	NA	NA	NA	NA	NA	NA	NA	ASTE1	ensembl_havana	protein_coding	10.4996	14.4162	9.0234	11.0876	12.703	10.6757	14.7207	11.8085	0.0833966	0.586505	0.877124	NA
ENSG00000034677	NA	NA	NA	NA	NA	NA	NA	NA	NA	NA	NA	NA	NA	RNF19A	ensembl_havana	protein_coding	47.7422	62.7399	48.5111	42.7159	43.2344	38.7653	41.1895	46.9938	0.104534	0.318098	0.748217	NA
ENSG00000034693	NA	NA	NA	NA	NA	NA	NA	NA	NA	NA	NA	NA	NA	PEX3	ensembl_havana	protein_coding	39.7293	47.1626	54.031	47.5042	48.1946	46.1421	44.469	46.4587	0.0518925	0.538283	0.861423	NA
ENSG00000034713	NA	NA	NA	NA	NA	NA	NA	NA	NA	NA	NA	NA	NA	GABARAPL2	ensembl_havana	protein_coding	30.7846	25.9048	36.5122	30.9583	34.3694	31.8145	24.8807	25.1915	-0.113119	0.227471	0.687779	NA
ENSG00000034971	NA	NA	NA	NA	NA	NA	NA	NA	NA	NA	NA	NA	NA	MYOC	ensembl_havana	protein_coding	0.149078	0	0	0	0.175893	0.248273	0	0.161139	NA	NA	NA	NA
ENSG00000035115	NA	NA	NA	NA	NA	NA	NA	NA	NA	NA	NA	NA	NA	SH3YL1	ensembl_havana	protein_coding	46.0278	50.8886	48.2767	47.1723	39.8221	45.7532	32.1724	41.7351	0.198476	0.048391	0.46169	NA
ENSG00000035141	NA	NA	NA	NA	NA	NA	NA	NA	NA	NA	NA	NA	NA	FAM136A	ensembl_havana	protein_coding	3.13064	2.15138	2.48414	1.80156	2.81428	3.12115	2.8944	3.54507	-0.0642663	0.793141	0.946173	NA
ENSG00000035403	NA	NA	NA	NA	NA	NA	NA	NA	NA	NA	NA	NA	NA	VCL	ensembl_havana	protein_coding	83.2974	78.1946	123.504	102.926	97.0929	83.065	107.928	97.0597	-0.1475	0.0355357	0.428964	NA
ENSG00000035499	NA	NA	NA	NA	NA	NA	NA	NA	NA	NA	NA	NA	NA	DEPDC1B	ensembl_havana	protein_coding	0.0372695	0	0.187482	0.0948188	0	0.0354676	0.0556616	0.0537131	NA	NA	NA	NA
ENSG00000035664	NA	NA	NA	NA	NA	NA	NA	NA	NA	NA	NA	NA	NA	DAPK2	ensembl_havana	protein_coding	0	0.0400382	0.140612	0.0948189	0	0	0.0556616	0.161139	NA	NA	NA	NA
ENSG00000035681	NA	NA	NA	NA	NA	NA	NA	NA	NA	NA	NA	NA	NA	NSMAF	ensembl_havana	protein_coding	48.3386	47.125	52.8231	55.9905	53.7528	54.5846	44.251	43.7762	0.0542097	0.460487	0.831602	NA
ENSG00000035687	NA	NA	NA	NA	NA	NA	NA	NA	NA	NA	NA	NA	NA	ADSS	ensembl_havana	protein_coding	48.5852	41.1761	51.9324	52.0926	63.2701	46.8265	45.7878	41.915	-0.171292	0.0629647	0.496154	NA
ENSG00000035720	NA	NA	NA	NA	NA	NA	NA	NA	NA	NA	NA	NA	NA	STAP1	ensembl_havana	protein_coding	8.64653	8.4881	4.35896	7.91738	5.73411	8.54767	2.22646	2.95422	0.446327	0.0474232	0.460215	NA
ENSG00000035862	NA	NA	NA	NA	NA	NA	NA	NA	NA	NA	NA	NA	NA	TIMP2	ensembl_havana	protein_coding	5.10059	2.3911	6.0796	2.46485	4.7404	1.5504	2.96348	3.48528	-0.977312	0.00865112	0.261215	NA
ENSG00000035928	NA	NA	NA	NA	NA	NA	NA	NA	NA	NA	NA	NA	NA	RFC1	ensembl_havana	protein_coding	78.2659	79.3557	81.6018	71.4459	80.0311	64.7907	62.5079	66.1745	-0.0691091	0.353149	0.771161	NA
ENSG00000036054	NA	NA	NA	NA	NA	NA	NA	NA	NA	NA	NA	NA	NA	TBC1D23	ensembl_havana	protein_coding	21.9518	23.5825	20.8574	21.6661	25.4693	24.65	18.1457	17.6179	0.0603583	0.479707	0.839277	NA
ENSG00000036257	NA	NA	NA	NA	NA	NA	NA	NA	NA	NA	NA	NA	NA	CUL3	ensembl_havana	protein_coding	76.486	71.9486	94.4911	88.94	92.1386	85.1223	80.8206	73.6407	-0.0664737	0.297495	0.736404	NA
ENSG00000036448	NA	NA	NA	NA	NA	NA	NA	NA	NA	NA	NA	NA	NA	MYOM2	ensembl_havana	protein_coding	1.09945	0.820782	0.351529	0.213342	0.738749	0.195072	0.556615	0.187996	NA	NA	NA	NA
ENSG00000036473	NA	NA	NA	NA	NA	NA	NA	NA	NA	NA	NA	NA	NA	OTC	ensembl_havana	protein_coding	0	0	0	0	0	0	0	0	NA	NA	NA	NA
ENSG00000036530	NA	NA	NA	NA	NA	NA	NA	NA	NA	NA	NA	NA	NA	CYP46A1	ensembl_havana	protein_coding	0.260887	0.160153	0.234353	0.189638	0.211071	0.0354807	0.111323	0.165162	NA	NA	NA	NA
ENSG00000036549	NA	NA	NA	NA	NA	NA	NA	NA	NA	NA	NA	NA	NA	ZZZ3	ensembl_havana	protein_coding	36.1061	43.081	31.3095	30.9583	35.7766	26.9908	28.8327	26.3194	-0.0283751	0.783747	0.944124	NA
ENSG00000036565	NA	NA	NA	NA	NA	NA	NA	NA	NA	NA	NA	NA	NA	SLC18A1	ensembl_havana	protein_coding	0	0	0	0	0	0	0	0	NA	NA	NA	NA
ENSG00000036672	NA	NA	NA	NA	NA	NA	NA	NA	NA	NA	NA	NA	NA	USP2	ensembl_havana	protein_coding	0.78266	0.510784	0.515576	0.237047	0.105536	0.0709352	0.779262	0.0537131	NA	NA	NA	NA
ENSG00000036828	NA	NA	NA	NA	NA	NA	NA	NA	NA	NA	NA	NA	NA	CASR	ensembl_havana	protein_coding	0	0	0	0	0	0	0	0	NA	NA	NA	NA
ENSG00000037042	NA	NA	NA	NA	NA	NA	NA	NA	NA	NA	NA	NA	NA	TUBG2	ensembl_havana	protein_coding	7.27176	8.25234	6.56422	10.4858	6.13014	6.8308	5.2107	6.24277	0.355127	0.0391918	0.437659	NA
ENSG00000037241	NA	NA	NA	NA	NA	NA	NA	NA	NA	NA	NA	NA	NA	RPL26L1	ensembl_havana	protein_coding	7.86385	9.12017	7.21001	7.67781	6.44949	8.0377	7.45545	7.2387	0.20166	0.168299	0.647918	NA
ENSG00000037280	NA	NA	NA	NA	NA	NA	NA	NA	NA	NA	NA	NA	NA	FLT4	ensembl_havana	protein_coding	4.17418	7.4471	1.73421	1.65933	3.48267	4.43345	1.83683	1.34283	0.47342	0.0662621	0.504736	NA
ENSG00000037474	NA	NA	NA	NA	NA	NA	NA	NA	NA	NA	NA	NA	NA	NSUN2	ensembl_havana	protein_coding	39.9156	35.3938	51.3233	48.8317	44.2897	36.177	34.6771	34.2153	-0.109239	0.167104	0.646147	NA
ENSG00000037637	NA	NA	NA	NA	NA	NA	NA	NA	NA	NA	NA	NA	NA	FBXO42	ensembl_havana	protein_coding	27.9894	35.1536	24.5133	23.3254	22.444	21.5643	22.7099	26.0509	0.144921	0.147721	0.618629	NA
ENSG00000037749	NA	NA	NA	NA	NA	NA	NA	NA	NA	NA	NA	NA	NA	MFAP3	ensembl_havana	protein_coding	12.8952	12.2517	11.1083	10.2878	16.2876	10.924	9.35112	11.8169	-0.12092	0.410633	0.80043	NA
ENSG00000037757	NA	NA	NA	NA	NA	NA	NA	NA	NA	NA	NA	NA	NA	MRI1	ensembl_havana	protein_coding	3.35426	3.0362	4.2191	3.88757	4.21939	2.77372	2.78308	3.55499	-0.143237	0.487673	0.842055	NA
ENSG00000037897	NA	NA	NA	NA	NA	NA	NA	NA	NA	NA	NA	NA	NA	METTL1	ensembl_havana	protein_coding	2.83248	2.08199	1.78108	1.28005	1.44232	1.59604	2.05948	1.87996	-0.205228	0.4401	0.819886	NA
ENSG00000037965	NA	NA	NA	NA	NA	NA	NA	NA	NA	NA	NA	NA	NA	HOXC8	ensembl_havana	protein_coding	0	0	0	0	0	0	0	0	NA	NA	NA	NA
ENSG00000038002	NA	NA	NA	NA	NA	NA	NA	NA	NA	NA	NA	NA	NA	AGA	ensembl_havana	protein_coding	35.8905	36.4348	39.84	36.4104	53.0141	46.7463	61.1164	57.097	-0.0603017	0.388095	0.788092	NA
ENSG00000038210	NA	NA	NA	NA	NA	NA	NA	NA	NA	NA	NA	NA	NA	PI4K2B	ensembl_havana	protein_coding	25.2687	21.3004	24.5602	21.1446	36.7267	28.4463	24.1022	24.1718	-0.183643	0.0623192	0.493884	NA
ENSG00000038219	NA	NA	NA	NA	NA	NA	NA	NA	NA	NA	NA	NA	NA	BOD1L1	ensembl_havana	protein_coding	80.0549	83.0391	105.084	96.798	103.847	66.2534	75.8112	79.6567	-0.136523	0.217794	0.682697	NA
ENSG00000038274	NA	NA	NA	NA	NA	NA	NA	NA	NA	NA	NA	NA	NA	MAT2B	ensembl_havana	protein_coding	92.4658	92.4084	116.192	110.511	95.4393	109.666	86.4423	79.2807	0.0470286	0.58555	0.877124	NA
ENSG00000038295	NA	NA	NA	NA	NA	NA	NA	NA	NA	NA	NA	NA	NA	TLL1	ensembl_havana	protein_coding	0	0	0	0	0	0	0	0	NA	NA	NA	NA
ENSG00000038358	NA	NA	NA	NA	NA	NA	NA	NA	NA	NA	NA	NA	NA	EDC4	ensembl_havana	protein_coding	54.3119	50.462	61.555	55.8052	52.2069	52.3701	56.9914	50.3767	-0.0632372	0.424025	0.810519	NA
ENSG00000038382	NA	NA	NA	NA	NA	NA	NA	NA	NA	NA	NA	NA	NA	TRIO	ensembl_havana	protein_coding	10.6218	3.20306	5.67134	1.70674	12.4884	1.80885	6.67939	3.33021	-1.8521	0.000119518	0.0370994	NA
ENSG00000038427	NA	NA	NA	NA	NA	NA	NA	NA	NA	NA	NA	NA	NA	VCAN	ensembl_havana	protein_coding	0	0	0	0	0	0.0354676	0	0	NA	NA	NA	NA
ENSG00000038532	NA	NA	NA	NA	NA	NA	NA	NA	NA	NA	NA	NA	NA	CLEC16A	ensembl_havana	protein_coding	46.8476	58.6898	50.7137	45.0863	66.4382	45.2566	57.8554	48.6104	-0.126211	0.310684	0.744645	NA
ENSG00000039068	NA	NA	NA	NA	NA	NA	NA	NA	NA	NA	NA	NA	NA	CDH1	ensembl_havana	protein_coding	0	0	0.187482	0.237047	0.0351785	0	0.0556616	0.0537131	NA	NA	NA	NA
ENSG00000039123	NA	NA	NA	NA	NA	NA	NA	NA	NA	NA	NA	NA	NA	SKIV2L2	ensembl_havana	protein_coding	75.0216	74.1416	88.0121	76.2814	118.952	105.054	92.2809	82.0102	-0.103312	0.12461	0.594146	NA
ENSG00000039139	NA	NA	NA	NA	NA	NA	NA	NA	NA	NA	NA	NA	NA	DNAH5	ensembl_havana	protein_coding	0	0	0	0	0	0	0	0	NA	NA	NA	NA
ENSG00000039319	NA	NA	NA	NA	NA	NA	NA	NA	NA	NA	NA	NA	NA	ZFYVE16	ensembl_havana	protein_coding	12.2617	13.0124	17.1078	18.1104	22.1625	15.925	16.6985	13.711	-0.124614	0.310356	0.744645	NA
ENSG00000039523	NA	NA	NA	NA	NA	NA	NA	NA	NA	NA	NA	NA	NA	FAM65A	ensembl_havana	protein_coding	14.386	11.1707	14.2487	12.0894	9.53337	7.98021	11.5219	10.2592	-0.232079	0.0645308	0.500362	NA
ENSG00000039560	NA	NA	NA	NA	NA	NA	NA	NA	NA	NA	NA	NA	NA	RAI14	ensembl_havana	protein_coding	0.186347	0.160153	0.656188	0	0	0.248273	0.166985	0.483418	NA	NA	NA	NA
ENSG00000039600	NA	NA	NA	NA	NA	NA	NA	NA	NA	NA	NA	NA	NA	SOX30	ensembl_havana	protein_coding	0	0.0800765	0.0468706	0.0474094	0	0	0.0556616	0	NA	NA	NA	NA
ENSG00000039650	NA	NA	NA	NA	NA	NA	NA	NA	NA	NA	NA	NA	NA	PNKP	ensembl_havana	protein_coding	44.2389	47.4453	55.0261	60.684	72.1511	46.6399	52.9342	61.0718	-0.0308102	0.807951	0.950401	NA
ENSG00000039987	NA	NA	NA	NA	NA	NA	NA	NA	NA	NA	NA	NA	NA	BEST2	ensembl_havana	protein_coding	0	0.240229	0	0	0	0.0709352	0	0.0537131	NA	NA	NA	NA
ENSG00000040199	NA	NA	NA	NA	NA	NA	NA	NA	NA	NA	NA	NA	NA	PHLPP2	ensembl_havana	protein_coding	23.1444	27.6211	24.5133	29.1094	20.1925	22.5797	20.8732	25.5137	0.272049	0.00838796	0.257267	NA
ENSG00000040275	NA	NA	NA	NA	NA	NA	NA	NA	NA	NA	NA	NA	NA	SPDL1	ensembl_havana	protein_coding	3.98784	3.48332	4.87454	4.0772	5.59338	4.61079	2.33779	2.63194	-0.146356	0.39781	0.793534	NA
ENSG00000040341	NA	NA	NA	NA	NA	NA	NA	NA	NA	NA	NA	NA	NA	STAU2	ensembl_havana	protein_coding	33.7732	30.5602	35.2454	34.5896	30.301	32.5607	34.0942	31.5233	-0.00262873	0.977276	0.993776	NA
ENSG00000040487	NA	NA	NA	NA	NA	NA	NA	NA	NA	NA	NA	NA	NA	PQLC2	ensembl_havana	protein_coding	4.3978	6.40612	3.70278	3.41348	6.50803	3.40611	6.12277	6.33815	-0.0770752	0.747622	0.933844	NA
ENSG00000040531	NA	NA	NA	NA	NA	NA	NA	NA	NA	NA	NA	NA	NA	CTNS	ensembl_havana	protein_coding	11.2554	7.80746	9.60847	9.48188	10.237	10.0019	9.07283	9.07752	-0.114232	0.448667	0.825492	NA
ENSG00000040608	NA	NA	NA	NA	NA	NA	NA	NA	NA	NA	NA	NA	NA	RTN4R	ensembl_havana	protein_coding	1.86348	1.56149	1.49986	1.32746	0.316607	1.48964	1.55852	0.805697	NA	NA	NA	NA
ENSG00000040633	NA	NA	NA	NA	NA	NA	NA	NA	NA	NA	NA	NA	NA	PHF23	ensembl_havana	protein_coding	4.73323	5.60535	9.51474	9.24481	9.21679	11.4915	7.18034	7.09016	0.196777	0.190454	0.665648	NA
ENSG00000040731	NA	NA	NA	NA	NA	NA	NA	NA	NA	NA	NA	NA	NA	CDH10	ensembl_havana	protein_coding	0	0	0	0	0	0	0	0	NA	NA	NA	NA
ENSG00000040933	NA	NA	NA	NA	NA	NA	NA	NA	NA	NA	NA	NA	NA	INPP4A	ensembl_havana	protein_coding	115.945	107.783	136.112	122.506	132.484	108.956	114.106	111.616	-0.109553	0.0867721	0.541479	NA
ENSG00000041353	NA	NA	NA	NA	NA	NA	NA	NA	NA	NA	NA	NA	NA	RAB27B	ensembl_havana	protein_coding	1.78894	1.24119	1.31238	0.80596	0.316607	0.74482	0.556616	0.483418	NA	NA	NA	NA
ENSG00000041357	NA	NA	NA	NA	NA	NA	NA	NA	NA	NA	NA	NA	NA	PSMA4	ensembl_havana	protein_coding	20.5355	18.2174	19.0763	18.6793	21.7403	20.2165	18.758	14.9323	-0.107791	0.296015	0.735887	NA
ENSG00000041515	NA	NA	NA	NA	NA	NA	NA	NA	NA	NA	NA	NA	NA	MYO16	ensembl_havana	protein_coding	0.0372695	0	0.0468706	0	0	0	0	0.107426	NA	NA	NA	NA
ENSG00000041802	NA	NA	NA	NA	NA	NA	NA	NA	NA	NA	NA	NA	NA	LSG1	ensembl_havana	protein_coding	35.0706	28.4672	45.605	43.6166	47.4178	36.6026	30.3912	32.4428	-0.140502	0.153177	0.62622	NA
ENSG00000041880	NA	NA	NA	NA	NA	NA	NA	NA	NA	NA	NA	NA	NA	PARP3	ensembl_havana	protein_coding	6.03766	3.80363	5.06202	4.69353	4.22142	6.10043	3.56234	3.92106	0.0207654	0.932399	0.980804	NA
ENSG00000041982	NA	NA	NA	NA	NA	NA	NA	NA	NA	NA	NA	NA	NA	TNC	ensembl_havana	protein_coding	0	0	0	0	0	0	0	0	NA	NA	NA	NA
ENSG00000041988	NA	NA	NA	NA	NA	NA	NA	NA	NA	NA	NA	NA	NA	THAP3	ensembl_havana	protein_coding	5.09828	6.71921	8.35855	9.81125	9.13266	9.85112	8.38785	7.14384	0.180639	0.22469	0.685377	NA
ENSG00000042062	NA	NA	NA	NA	NA	NA	NA	NA	NA	NA	NA	NA	NA	FAM65C	ensembl_havana	protein_coding	6.00039	11.9314	3.93713	3.69793	11.6793	7.23539	10.1861	8.43313	0.0257677	0.921807	0.97827	NA
ENSG00000042088	NA	NA	NA	NA	NA	NA	NA	NA	NA	NA	NA	NA	NA	TDP1	ensembl_havana	protein_coding	83.7817	92.1679	89.2414	92.733	116.23	97.7132	93.1221	85.189	-0.0111495	0.873182	0.966499	NA
ENSG00000042286	NA	NA	NA	NA	NA	NA	NA	NA	NA	NA	NA	NA	NA	AIFM2	ensembl_havana	protein_coding	1.97528	1.12107	1.07802	1.65933	1.82928	1.3123	2.11514	2.0411	-0.198382	0.531607	0.860576	NA
ENSG00000042304	NA	NA	NA	NA	NA	NA	NA	NA	NA	NA	NA	NA	NA	C2orf83	ensembl_havana	protein_coding	0	0	0.0468706	0	0.0352506	0	0	0	NA	NA	NA	NA
ENSG00000042317	NA	NA	NA	NA	NA	NA	NA	NA	NA	NA	NA	NA	NA	SPATA7	ensembl_havana	protein_coding	8.01293	7.44711	7.78051	9.71892	7.7739	11.4561	9.669	13.7506	0.378173	0.040336	0.439968	NA
ENSG00000042429	NA	NA	NA	NA	NA	NA	NA	NA	NA	NA	NA	NA	NA	MED17	ensembl_havana	protein_coding	57.0223	61.0187	52.5888	53.9045	60.508	53.0879	44.0328	42.5945	0.0113736	0.866953	0.96485	NA
ENSG00000042445	NA	NA	NA	NA	NA	NA	NA	NA	NA	NA	NA	NA	NA	RETSAT	ensembl_havana	protein_coding	5.21773	5.80554	8.38983	7.86996	10.0962	6.77431	6.79071	6.28444	-0.155277	0.316683	0.746217	NA
ENSG00000042493	NA	NA	NA	NA	NA	NA	NA	NA	NA	NA	NA	NA	NA	CAPG	ensembl_havana	protein_coding	2.75794	2.12203	5.10889	3.93498	4.08071	3.40489	6.17843	5.53245	-0.237286	0.186636	0.66447	NA
ENSG00000042753	NA	NA	NA	NA	NA	NA	NA	NA	NA	NA	NA	NA	NA	AP2S1	ensembl_havana	protein_coding	16.5104	15.4948	20.9043	17.8734	19.9462	16.5634	21.4297	17.2956	-0.182809	0.0734182	0.516618	NA
ENSG00000042781	NA	NA	NA	NA	NA	NA	NA	NA	NA	NA	NA	NA	NA	USH2A	ensembl_havana	protein_coding	0	0	0	0	0.24625	0.14187	0.111323	0	NA	NA	NA	NA
ENSG00000042813	NA	NA	NA	NA	NA	NA	NA	NA	NA	NA	NA	NA	NA	ZPBP	ensembl_havana	protein_coding	0	0.0800765	0	0.0948188	0	0.0709352	0.111323	0.0537131	NA	NA	NA	NA
ENSG00000042832	NA	NA	NA	NA	NA	NA	NA	NA	NA	NA	NA	NA	NA	TG	ensembl_havana	protein_coding	2.12436	5.00476	4.92141	7.0166	15.1268	8.193	8.90583	6.71414	-0.137213	0.643977	0.896518	NA
ENSG00000042980	NA	NA	NA	NA	NA	NA	NA	NA	NA	NA	NA	NA	NA	ADAM28	ensembl_havana	protein_coding	0.186347	0	0	0	0	0.177338	0	0	NA	NA	NA	NA
ENSG00000043039	NA	NA	NA	NA	NA	NA	NA	NA	NA	NA	NA	NA	NA	BARX2	ensembl_havana	protein_coding	0	0.0400382	0	0	0	0	0	0.0537131	NA	NA	NA	NA
ENSG00000043093	NA	NA	NA	NA	NA	NA	NA	NA	NA	NA	NA	NA	NA	DCUN1D1	ensembl_havana	protein_coding	14.9823	15.8551	12.6082	9.05521	15.4786	14.0452	12.3568	17.1345	0.0323429	0.825102	0.956853	NA
ENSG00000043143	NA	NA	NA	NA	NA	NA	NA	NA	NA	NA	NA	NA	NA	JADE2	ensembl_havana	protein_coding	101.075	118.673	108.552	108.046	93.5398	113.354	94.6806	106.083	0.206703	0.0226209	0.3738	NA
ENSG00000043355	NA	NA	NA	NA	NA	NA	NA	NA	NA	NA	NA	NA	NA	ZIC2	ensembl_havana	protein_coding	0	0	0	0	0	0	0	0	NA	NA	NA	NA
ENSG00000043514	NA	NA	NA	NA	NA	NA	NA	NA	NA	NA	NA	NA	NA	TRIT1	ensembl_havana	protein_coding	8.34836	7.08677	8.81167	9.67151	9.92035	8.19302	6.79072	6.553	-0.0791574	0.552921	0.865148	NA
ENSG00000043591	NA	NA	NA	NA	NA	NA	NA	NA	NA	NA	NA	NA	NA	ADRB1	ensembl_havana	protein_coding	0	0	0	0	0	0	0	0	NA	NA	NA	NA
ENSG00000044012	NA	NA	NA	NA	NA	NA	NA	NA	NA	NA	NA	NA	NA	GUCA2B	ensembl_havana	protein_coding	0	0	0	0	0	0	0	0	NA	NA	NA	NA
ENSG00000044090	NA	NA	NA	NA	NA	NA	NA	NA	NA	NA	NA	NA	NA	CUL7	ensembl_havana	protein_coding	24.9706	30.7894	38.4134	36.0276	37.5844	29.4216	27.2417	28.4627	0.00160112	0.987425	0.996845	NA
ENSG00000044115	NA	NA	NA	NA	NA	NA	NA	NA	NA	NA	NA	NA	NA	CTNNA1	ensembl_havana	protein_coding	3.61514	2.84272	2.57788	1.5171	4.15106	3.22755	4.28594	4.13591	-0.290287	0.166959	0.646147	NA
ENSG00000044446	NA	NA	NA	NA	NA	NA	NA	NA	NA	NA	NA	NA	NA	PHKA2	ensembl_havana	protein_coding	131.763	134.244	139.619	147.311	145.252	118.461	119.865	132.51	0.0197051	0.779948	0.943123	NA
ENSG00000044459	NA	NA	NA	NA	NA	NA	NA	NA	NA	NA	NA	NA	NA	CNTLN	ensembl_havana	protein_coding	0.0372695	0	0.328094	0	0.527678	0.106403	0	0.0537131	NA	NA	NA	NA
ENSG00000044524	NA	NA	NA	NA	NA	NA	NA	NA	NA	NA	NA	NA	NA	EPHA3	ensembl_havana	protein_coding	0	0	0	0.0474094	0	0	0	0	NA	NA	NA	NA
ENSG00000044574	NA	NA	NA	NA	NA	NA	NA	NA	NA	NA	NA	NA	NA	HSPA5	ensembl_havana	protein_coding	204.796	212.203	175.624	169.157	117.285	128.246	125.517	140.299	0.104263	0.150032	0.622694	NA
ENSG00000046604	NA	NA	NA	NA	NA	NA	NA	NA	NA	NA	NA	NA	NA	DSG2	ensembl_havana	protein_coding	2.83248	1.08103	2.76536	2.37047	1.97713	3.12115	2.05948	2.13965	-0.0831106	0.819339	0.954626	NA
ENSG00000046647	NA	NA	NA	NA	NA	NA	NA	NA	NA	NA	NA	NA	NA	GEMIN8	ensembl_havana	protein_coding	1.49078	2.7226	3.04659	3.08161	3.83446	2.12805	2.33778	2.25595	-0.0525465	0.856512	0.963103	NA
ENSG00000046651	NA	NA	NA	NA	NA	NA	NA	NA	NA	NA	NA	NA	NA	OFD1	ensembl_havana	protein_coding	131.077	131.566	125.613	150.904	158.509	139.384	113.103	116.128	0.0636888	0.397324	0.793096	NA
ENSG00000046653	NA	NA	NA	NA	NA	NA	NA	NA	NA	NA	NA	NA	NA	GPM6B	ensembl_havana	protein_coding	0.633581	0.480459	0.234353	0.853369	3.55303	3.01475	1.78117	1.93367	0.0642773	0.83945	0.962284	NA
ENSG00000046774	NA	NA	NA	NA	NA	NA	NA	NA	NA	NA	NA	NA	NA	MAGEC2	ensembl_havana	protein_coding	0	0	0	0	0	0	0	0	NA	NA	NA	NA
ENSG00000046889	NA	NA	NA	NA	NA	NA	NA	NA	NA	NA	NA	NA	NA	PREX2	ensembl_havana	protein_coding	0	0	0	0	0	0	0.0556616	0	NA	NA	NA	NA
ENSG00000047056	NA	NA	NA	NA	NA	NA	NA	NA	NA	NA	NA	NA	NA	WDR37	ensembl_havana	protein_coding	54.5953	46.9648	35.8559	38.8282	37.1482	39.8301	36.9036	37.9215	0.0338189	0.727533	0.92811	NA
ENSG00000047188	NA	NA	NA	NA	NA	NA	NA	NA	NA	NA	NA	NA	NA	YTHDC2	ensembl_havana	protein_coding	53.3701	49.7675	46.2613	53.1459	73.6639	53.3788	56.8861	50.92	-0.110456	0.278049	0.720562	NA
ENSG00000047230	NA	NA	NA	NA	NA	NA	NA	NA	NA	NA	NA	NA	NA	CTPS2	ensembl_havana	protein_coding	6.44763	11.3308	10.7802	10.3353	8.72429	11.3496	7.62563	9.61462	0.409933	0.0278906	0.402743	NA
ENSG00000047249	NA	NA	NA	NA	NA	NA	NA	NA	NA	NA	NA	NA	NA	ATP6V1H	ensembl_havana	protein_coding	26.3123	31.5101	27.1381	25.3166	25.8914	21.6352	20.9287	23.204	0.0467465	0.636033	0.894108	NA
ENSG00000047315	NA	NA	NA	NA	NA	NA	NA	NA	NA	NA	NA	NA	NA	POLR2B	ensembl_havana	protein_coding	110.411	98.4808	130.549	123.865	142.882	123.503	102.548	104.325	-0.0740177	0.253599	0.70561	NA
ENSG00000047346	NA	NA	NA	NA	NA	NA	NA	NA	NA	NA	NA	NA	NA	FAM214A	ensembl_havana	protein_coding	59.059	64.8452	43.8941	42.9318	49.2045	37.3969	42.5811	38.6488	-0.0646542	0.45821	0.830587	NA
ENSG00000047365	NA	NA	NA	NA	NA	NA	NA	NA	NA	NA	NA	NA	NA	ARAP2	ensembl_havana	protein_coding	60.4885	55.9735	59.0569	51.1073	81.2624	51.3216	65.4023	53.8743	-0.288623	0.00868652	0.261215	NA
ENSG00000047410	NA	NA	NA	NA	NA	NA	NA	NA	NA	NA	NA	NA	NA	TPR	ensembl_havana	protein_coding	373.157	373.834	508.661	482.023	429.623	344.295	341.308	353.5	-0.050919	0.411187	0.800808	NA
ENSG00000047457	NA	NA	NA	NA	NA	NA	NA	NA	NA	NA	NA	NA	NA	CP	ensembl_havana	protein_coding	0.410568	1.53082	1.22205	1.32746	5.80978	3.19889	1.73165	2.70824	-0.0692043	0.856647	0.963103	NA
ENSG00000047578	NA	NA	NA	NA	NA	NA	NA	NA	NA	NA	NA	NA	NA	KIAA0556	ensembl_havana	protein_coding	16.4359	15.1745	17.4358	12.9902	26.595	13.6175	13.6825	15.5231	-0.353994	0.0606608	0.491211	NA
ENSG00000047579	NA	NA	NA	NA	NA	NA	NA	NA	NA	NA	NA	NA	NA	DTNBP1	ensembl_havana	protein_coding	34.1761	34.7932	36.4184	29.3464	44.0787	39.4755	38.5734	45.9784	-0.00883167	0.927935	0.980545	NA
ENSG00000047597	NA	NA	NA	NA	NA	NA	NA	NA	NA	NA	NA	NA	NA	XK	ensembl_havana	protein_coding	0	0	0	0	0	0	0	0	NA	NA	NA	NA
ENSG00000047617	NA	NA	NA	NA	NA	NA	NA	NA	NA	NA	NA	NA	NA	ANO2	ensembl_havana	protein_coding	0	0	0	0	0	0	0	0	NA	NA	NA	NA
ENSG00000047621	NA	NA	NA	NA	NA	NA	NA	NA	NA	NA	NA	NA	NA	C12orf4	ensembl_havana	protein_coding	10.51	10.6101	8.20235	9.76635	12.418	9.7548	9.51813	9.12598	-0.021939	0.863152	0.964476	NA
ENSG00000047634	NA	NA	NA	NA	NA	NA	NA	NA	NA	NA	NA	NA	NA	SCML1	ensembl_havana	protein_coding	10.2118	6.52623	5.10889	6.30545	7.88	5.32014	5.56615	3.97477	-0.359152	0.0857905	0.538847	NA
ENSG00000047644	NA	NA	NA	NA	NA	NA	NA	NA	NA	NA	NA	NA	NA	WWC3	ensembl_havana	protein_coding	23.9643	21.2203	23.4353	20.6231	20.4035	17.4855	19.0919	19.283	-0.115173	0.21947	0.683803	NA
ENSG00000047648	NA	NA	NA	NA	NA	NA	NA	NA	NA	NA	NA	NA	NA	ARHGAP6	ensembl_havana	protein_coding	0	0	0	0	0.070357	0.212806	0	0.107426	NA	NA	NA	NA
ENSG00000047662	NA	NA	NA	NA	NA	NA	NA	NA	NA	NA	NA	NA	NA	FAM184B	ensembl_havana	protein_coding	1.54575	2.32886	0.925197	0.747703	2.23213	1.84579	2.12027	1.77114	0.0318159	0.908652	0.974013	NA
ENSG00000047849	NA	NA	NA	NA	NA	NA	NA	NA	NA	NA	NA	NA	NA	MAP4	ensembl_havana	protein_coding	51.6181	50.4482	64.6814	59.3565	66.2413	58.5925	53.9917	54.1965	-0.0483827	0.461854	0.832012	NA
ENSG00000047932	NA	NA	NA	NA	NA	NA	NA	NA	NA	NA	NA	NA	NA	GOPC	ensembl_havana	protein_coding	13.5289	15.2145	18.0452	16.0718	15.4433	13.4422	10.6313	12.3003	0.0202119	0.853417	0.963103	NA
ENSG00000047936	NA	NA	NA	NA	NA	NA	NA	NA	NA	NA	NA	NA	NA	ROS1	ensembl_havana	protein_coding	0	0	0	0	0	0	0	0	NA	NA	NA	NA
ENSG00000048028	NA	NA	NA	NA	NA	NA	NA	NA	NA	NA	NA	NA	NA	USP28	ensembl_havana	protein_coding	9.50372	10.6101	14.0612	15.9295	17.9762	16.7052	12.6908	15.6305	0.151981	0.171043	0.651982	NA
ENSG00000048052	NA	NA	NA	NA	NA	NA	NA	NA	NA	NA	NA	NA	NA	HDAC9	ensembl_havana	protein_coding	0	0	0	0	0	0	0	0	NA	NA	NA	NA
ENSG00000048140	NA	NA	NA	NA	NA	NA	NA	NA	NA	NA	NA	NA	NA	TSPAN17	ensembl_havana	protein_coding	6.89486	6.16589	9.37411	8.72332	10.5184	9.85999	10.4087	7.57355	-0.140188	0.309275	0.744166	NA
ENSG00000048162	NA	NA	NA	NA	NA	NA	NA	NA	NA	NA	NA	NA	NA	NOP16	ensembl_havana	protein_coding	5.13123	3.55755	4.2183	4.91385	4.66865	3.58019	3.41593	2.83193	-0.211858	0.294526	0.734492	NA
ENSG00000048342	NA	NA	NA	NA	NA	NA	NA	NA	NA	NA	NA	NA	NA	CC2D2A	ensembl_havana	protein_coding	1.30443	2.24214	1.73421	2.0386	5.38231	4.96545	3.56234	3.43764	0.150292	0.481618	0.839968	NA
ENSG00000048392	NA	NA	NA	NA	NA	NA	NA	NA	NA	NA	NA	NA	NA	RRM2B	ensembl_havana	protein_coding	11.4418	8.08771	14.108	13.6065	15.0223	13.2294	10.1304	10.5815	-0.130901	0.328352	0.755302	NA
ENSG00000048405	NA	NA	NA	NA	NA	NA	NA	NA	NA	NA	NA	NA	NA	ZNF800	ensembl_havana	protein_coding	71.7064	70.0271	72.9777	68.0325	90.2682	76.4683	71.581	70.7403	-0.0650128	0.305106	0.740465	NA
ENSG00000048471	NA	NA	NA	NA	NA	NA	NA	NA	NA	NA	NA	NA	NA	SNX29	ensembl_havana	protein_coding	124.477	122.197	88.9849	87.5655	184.968	114.173	150.009	117.416	-0.251267	0.0344002	0.423406	NA
ENSG00000048540	NA	NA	NA	NA	NA	NA	NA	NA	NA	NA	NA	NA	NA	LMO3	ensembl_havana	protein_coding	0.13568	0.0400382	0	0	0	0	0.101536	0	NA	NA	NA	NA
ENSG00000048544	NA	NA	NA	NA	NA	NA	NA	NA	NA	NA	NA	NA	NA	MRPS10	ensembl_havana	protein_coding	9.3514	8.92853	10.1951	10.193	9.32231	8.10293	8.53464	9.66836	0.000470873	0.996855	0.998803	NA
ENSG00000048545	NA	NA	NA	NA	NA	NA	NA	NA	NA	NA	NA	NA	NA	GUCA1A	ensembl_havana	protein_coding	0	0	0.0468706	0	0.070357	0	0.111323	0	NA	NA	NA	NA
ENSG00000048649	NA	NA	NA	NA	NA	NA	NA	NA	NA	NA	NA	NA	NA	RSF1	ensembl_havana	protein_coding	142.689	143.658	140.057	146.291	133.838	119.965	132.091	136.037	0.0237859	0.676231	0.909006	NA
ENSG00000048707	NA	NA	NA	NA	NA	NA	NA	NA	NA	NA	NA	NA	NA	VPS13D	ensembl_havana	protein_coding	295.659	388.851	297.253	294.128	353.263	314.81	274.089	283.82	0.102722	0.212139	0.681793	NA
ENSG00000048740	NA	NA	NA	NA	NA	NA	NA	NA	NA	NA	NA	NA	NA	CELF2	ensembl_havana	protein_coding	133.388	145.619	88.4916	86.8066	139.237	125.626	112.548	103.666	-0.00198583	0.97438	0.99306	NA
ENSG00000048828	NA	NA	NA	NA	NA	NA	NA	NA	NA	NA	NA	NA	NA	FAM120A	ensembl_havana	protein_coding	233.291	239.798	218.991	207.597	213.79	215.723	197.884	208.485	0.0487971	0.411716	0.801199	NA
ENSG00000048991	NA	NA	NA	NA	NA	NA	NA	NA	NA	NA	NA	NA	NA	R3HDM1	ensembl_havana	protein_coding	99.0249	88.7247	86.6734	85.2894	106.696	93.067	88.6132	79.6028	-0.0978203	0.146405	0.617815	NA
ENSG00000049089	NA	NA	NA	NA	NA	NA	NA	NA	NA	NA	NA	NA	NA	COL9A2	ensembl_havana	protein_coding	1.30443	1.80172	0.515576	0.711141	0.24625	1.06403	0.946246	1.77253	NA	NA	NA	NA
ENSG00000049130	NA	NA	NA	NA	NA	NA	NA	NA	NA	NA	NA	NA	NA	KITLG	ensembl_havana	protein_coding	0	0	0	0	0	0	0	0	NA	NA	NA	NA
ENSG00000049167	NA	NA	NA	NA	NA	NA	NA	NA	NA	NA	NA	NA	NA	ERCC8	ensembl_havana	protein_coding	28.7348	29.5313	27.5541	29.0235	36.6024	31.4674	30.7965	29.9087	-0.00611058	0.938058	0.982779	NA
ENSG00000049192	NA	NA	NA	NA	NA	NA	NA	NA	NA	NA	NA	NA	NA	ADAMTS6	ensembl_havana	protein_coding	4.17418	4.68448	5.39012	6.30545	8.16143	7.83834	6.23409	5.90844	0.0982232	0.490051	0.843769	NA
ENSG00000049239	NA	NA	NA	NA	NA	NA	NA	NA	NA	NA	NA	NA	NA	H6PD	ensembl_havana	protein_coding	122.281	108.343	195.862	179.634	193.728	185.428	175.167	155.338	-0.0939168	0.172748	0.653436	NA
ENSG00000049245	NA	NA	NA	NA	NA	NA	NA	NA	NA	NA	NA	NA	NA	VAMP3	ensembl_havana	protein_coding	28.7348	25.4643	19.2638	20.7179	14.1418	22.6993	19.3146	19.9813	0.188047	0.272409	0.717935	NA
ENSG00000049246	NA	NA	NA	NA	NA	NA	NA	NA	NA	NA	NA	NA	NA	PER3	ensembl_havana	protein_coding	9.39191	13.7732	10.8982	7.49068	4.32129	9.15065	9.06301	9.71446	0.345409	0.189422	0.665648	NA
ENSG00000049247	NA	NA	NA	NA	NA	NA	NA	NA	NA	NA	NA	NA	NA	UTS2	ensembl_havana	protein_coding	0	0	0	0.0948188	0	0	0	0	NA	NA	NA	NA
ENSG00000049283	NA	NA	NA	NA	NA	NA	NA	NA	NA	NA	NA	NA	NA	EPN3	ensembl_havana	protein_coding	0.260886	0.0400382	0	0	0.492499	0.0709352	0	0	NA	NA	NA	NA
ENSG00000049319	NA	NA	NA	NA	NA	NA	NA	NA	NA	NA	NA	NA	NA	SRD5A2	ensembl_havana	processed_transcript	0	0	0	0.0474094	0	0	0	0	NA	NA	NA	NA
ENSG00000049323	NA	NA	NA	NA	NA	NA	NA	NA	NA	NA	NA	NA	NA	LTBP1	ensembl_havana	protein_coding	0	0	0	0	0.0351785	0	0	0	NA	NA	NA	NA
ENSG00000049449	NA	NA	NA	NA	NA	NA	NA	NA	NA	NA	NA	NA	NA	RCN1	ensembl_havana	protein_coding	2.07308	1.79901	3.92335	3.451	4.53875	3.19678	2.44374	1.21694	-0.358949	0.122061	0.59234	NA
ENSG00000049540	NA	NA	NA	NA	NA	NA	NA	NA	NA	NA	NA	NA	NA	ELN	ensembl_havana	protein_coding	0	0	0	0	0.0175893	0.0177338	0	0	NA	NA	NA	NA
ENSG00000049541	NA	NA	NA	NA	NA	NA	NA	NA	NA	NA	NA	NA	NA	RFC2	ensembl_havana	protein_coding	3.68968	5.73285	5.74164	5.18815	3.44596	4.48665	5.00954	4.61933	0.24388	0.235506	0.693323	NA
ENSG00000049618	NA	NA	NA	NA	NA	NA	NA	NA	NA	NA	NA	NA	NA	ARID1B	ensembl_havana	protein_coding	219.368	240.75	197.185	194.663	196.929	178.331	175.472	188.262	0.0538209	0.353473	0.771161	NA
ENSG00000049656	NA	NA	NA	NA	NA	NA	NA	NA	NA	NA	NA	NA	NA	CLPTM1L	ensembl_havana	protein_coding	30.3001	31.6703	51.7451	45.4182	44.0435	40.5395	39.0188	39.8014	-0.0222576	0.76917	0.93948	NA
ENSG00000049759	NA	NA	NA	NA	NA	NA	NA	NA	NA	NA	NA	NA	NA	NEDD4L	ensembl_havana	protein_coding	4.80776	3.44331	6.09317	4.74094	9.89963	5.95856	2.83874	3.11536	-0.427109	0.0317577	0.41772	NA
ENSG00000049769	NA	NA	NA	NA	NA	NA	NA	NA	NA	NA	NA	NA	NA	PPP1R3F	ensembl_havana	protein_coding	2.90702	2.98285	2.95285	2.34676	3.14848	3.7241	2.92223	3.73306	0.144208	0.495774	0.84487	NA
ENSG00000049860	NA	NA	NA	NA	NA	NA	NA	NA	NA	NA	NA	NA	NA	HEXB	ensembl_havana	protein_coding	77.5169	91.4334	98.3464	107.717	97.7098	90.6075	80.9007	80.9343	0.103058	0.144551	0.617348	NA
ENSG00000049883	NA	NA	NA	NA	NA	NA	NA	NA	NA	NA	NA	NA	NA	PTCD2	ensembl_havana	protein_coding	2.86975	4.20401	4.3121	3.17643	6.68392	4.32705	4.28594	3.22279	-0.220771	0.335246	0.758273	NA
ENSG00000050030	NA	NA	NA	NA	NA	NA	NA	NA	NA	NA	NA	NA	NA	KIAA2022	ensembl_havana	protein_coding	6.07493	6.84652	8.90541	14.1754	1.58303	6.13591	4.45292	8.32555	0.799204	0.0139329	0.317109	NA
ENSG00000050130	NA	NA	NA	NA	NA	NA	NA	NA	NA	NA	NA	NA	NA	JKAMP	ensembl_havana	protein_coding	20.0137	16.9762	19.7949	22.7565	24.5546	19.0461	12.6909	15.1471	-0.0405436	0.744897	0.93315	NA
ENSG00000050165	NA	NA	NA	NA	NA	NA	NA	NA	NA	NA	NA	NA	NA	DKK3	ensembl_havana	protein_coding	0.372695	0.280268	0.515578	0.426684	1.58303	1.59604	1.00191	0.805698	NA	NA	NA	NA
ENSG00000050327	NA	NA	NA	NA	NA	NA	NA	NA	NA	NA	NA	NA	NA	ARHGEF5	ensembl_havana	protein_coding	34.5627	32.4271	40.7618	34.9456	33.4115	30.4216	45.0196	38.0989	-0.133428	0.113907	0.577357	NA
ENSG00000050344	NA	NA	NA	NA	NA	NA	NA	NA	NA	NA	NA	NA	NA	NFE2L3	ensembl_havana	protein_coding	9.13103	10.45	7.40554	7.53807	21.0341	19.1461	17.7004	16.2213	0.0131638	0.900362	0.972278	NA
ENSG00000050393	NA	NA	NA	NA	NA	NA	NA	NA	NA	NA	NA	NA	NA	MCUR1	ensembl_havana	protein_coding	7.97566	5.76551	6.65562	7.72773	5.35669	4.51802	4.8437	4.79022	-0.11491	0.508237	0.851302	NA
ENSG00000050405	NA	NA	NA	NA	NA	NA	NA	NA	NA	NA	NA	NA	NA	LIMA1	ensembl_havana	protein_coding	10.4727	10.6101	15.5141	16.2614	11.8551	15.4993	11.0766	14.5563	0.259089	0.0683012	0.506231	NA
ENSG00000050426	NA	NA	NA	NA	NA	NA	NA	NA	NA	NA	NA	NA	NA	LETMD1	ensembl_havana	protein_coding	37.3813	39.9181	27.888	32.0487	27.0523	31.3179	30.0572	30.1331	0.166904	0.0827546	0.53529	NA
ENSG00000050438	NA	NA	NA	NA	NA	NA	NA	NA	NA	NA	NA	NA	NA	SLC4A8	ensembl_havana	protein_coding	3.16791	1.84176	1.64047	1.65933	3.79928	2.26993	3.00573	1.98739	-0.550596	0.0405985	0.439968	NA
ENSG00000050555	NA	NA	NA	NA	NA	NA	NA	NA	NA	NA	NA	NA	NA	LAMC3	ensembl_havana	protein_coding	1.30443	4.56436	0.515576	1.80156	1.37196	3.44036	0.333969	0.268566	1.52999	0.000953646	0.103709	NA
ENSG00000050628	NA	NA	NA	NA	NA	NA	NA	NA	NA	NA	NA	NA	NA	PTGER3	ensembl_havana	protein_coding	0	0	0.0468706	0	0	0.0709352	0.0556616	0	NA	NA	NA	NA
ENSG00000050730	NA	NA	NA	NA	NA	NA	NA	NA	NA	NA	NA	NA	NA	TNIP3	ensembl_havana	protein_coding	0.186347	0.440421	0.656188	1.65933	0.24625	0.461079	0.278308	0.805697	NA	NA	NA	NA
ENSG00000050748	NA	NA	NA	NA	NA	NA	NA	NA	NA	NA	NA	NA	NA	MAPK9	ensembl_havana	protein_coding	21.0945	20.94	22.451	21.8083	16.2876	22.5574	19.3145	19.5516	0.156435	0.251079	0.703395	NA
ENSG00000050767	NA	NA	NA	NA	NA	NA	NA	NA	NA	NA	NA	NA	NA	COL23A1	ensembl_havana	protein_coding	0.0372695	0	0	0.0948188	0	0	0	0	NA	NA	NA	NA
ENSG00000050820	NA	NA	NA	NA	NA	NA	NA	NA	NA	NA	NA	NA	NA	BCAR1	ensembl_havana	protein_coding	0	0	0	0.142228	0	0	0	0.0537131	NA	NA	NA	NA
ENSG00000051009	NA	NA	NA	NA	NA	NA	NA	NA	NA	NA	NA	NA	NA	FAM160A2	ensembl_havana	protein_coding	17.1812	19.5386	24.1852	23.8943	18.9964	15.6767	14.9173	16.2751	0.0306558	0.755931	0.934403	NA
ENSG00000051108	NA	NA	NA	NA	NA	NA	NA	NA	NA	NA	NA	NA	NA	HERPUD1	ensembl_havana	protein_coding	66.6751	54.0516	29.669	28.9671	34.8971	28.3386	39.4084	30.0256	-0.232488	0.0237882	0.379151	NA
ENSG00000051128	NA	NA	NA	NA	NA	NA	NA	NA	NA	NA	NA	NA	NA	HOMER3	ensembl_havana	protein_coding	0.074539	0.0400382	0.0468706	0.0474094	0.263129	0.14187	0	0	NA	NA	NA	NA
ENSG00000051180	NA	NA	NA	NA	NA	NA	NA	NA	NA	NA	NA	NA	NA	RAD51	ensembl_havana	protein_coding	2.49706	3.40325	1.54673	2.27565	2.99017	4.39798	3.67366	4.83419	0.529133	0.0205651	0.367931	NA
ENSG00000051341	NA	NA	NA	NA	NA	NA	NA	NA	NA	NA	NA	NA	NA	POLQ	ensembl_havana	protein_coding	0.708119	0.560535	0.468706	0.474094	0.527678	0.354676	1.50286	0.483418	NA	NA	NA	NA
ENSG00000051382	NA	NA	NA	NA	NA	NA	NA	NA	NA	NA	NA	NA	NA	PIK3CB	ensembl_havana	protein_coding	36.5613	45.3633	37.6371	37.406	45.7671	42.703	38.1838	40.9294	0.113107	0.182257	0.661409	NA
ENSG00000051523	NA	NA	NA	NA	NA	NA	NA	NA	NA	NA	NA	NA	NA	CYBA	ensembl_havana	protein_coding	118.408	120.635	190.154	196.132	156.404	187.978	208.569	223.769	0.149037	0.0773476	0.523699	NA
ENSG00000051596	NA	NA	NA	NA	NA	NA	NA	NA	NA	NA	NA	NA	NA	THOC3	ensembl_havana	protein_coding	20.8859	35.31	41.5294	50.5974	40.47	57.3454	33.3751	45.185	0.530506	0.000335605	0.0664482	NA
ENSG00000051620	NA	NA	NA	NA	NA	NA	NA	NA	NA	NA	NA	NA	NA	HEBP2	ensembl_havana	protein_coding	29.9274	25.2641	23.3884	22.7091	17.4832	19.5072	21.5967	19.9813	-0.0337514	0.763385	0.936735	NA
ENSG00000051825	NA	NA	NA	NA	NA	NA	NA	NA	NA	NA	NA	NA	NA	MPHOSPH9	ensembl_havana	protein_coding	60.7866	62.86	67.728	77.5617	73.1361	64.3739	49.8187	53.0686	0.0684247	0.359173	0.773897	NA
ENSG00000052126	NA	NA	NA	NA	NA	NA	NA	NA	NA	NA	NA	NA	NA	PLEKHA5	ensembl_havana	protein_coding	8.16202	2.00191	9.46646	1.89638	11.3048	4.39798	5.54512	2.68221	-1.59131	0.000147808	0.0383042	NA
ENSG00000052344	NA	NA	NA	NA	NA	NA	NA	NA	NA	NA	NA	NA	NA	PRSS8	ensembl_havana	protein_coding	0.484503	1.08103	0.234353	0.189638	1.4775	0.283741	1.33588	1.28912	NA	NA	NA	NA
ENSG00000052723	NA	NA	NA	NA	NA	NA	NA	NA	NA	NA	NA	NA	NA	SIKE1	ensembl_havana	protein_coding	15.5041	14.4952	15.4204	15.7399	11.6089	12.4137	13.0804	13.3208	0.045985	0.669763	0.906513	NA
ENSG00000052749	NA	NA	NA	NA	NA	NA	NA	NA	NA	NA	NA	NA	NA	RRP12	ensembl_havana	protein_coding	17.3303	26.4252	13.6925	11.6795	16.7372	12.591	13.8862	11.3334	0.02894	0.86805	0.96485	NA
ENSG00000052795	NA	NA	NA	NA	NA	NA	NA	NA	NA	NA	NA	NA	NA	FNIP2	ensembl_havana	protein_coding	34.4599	27.8953	26.1127	24.8899	29.1988	26.6228	28.1931	25.4719	-0.132472	0.167984	0.647688	NA
ENSG00000052802	NA	NA	NA	NA	NA	NA	NA	NA	NA	NA	NA	NA	NA	MSMO1	ensembl_havana	protein_coding	4.9262	6.04577	7.21806	6.82695	6.93037	6.41964	4.73123	5.21407	0.0850628	0.555937	0.866984	NA
ENSG00000052841	NA	NA	NA	NA	NA	NA	NA	NA	NA	NA	NA	NA	NA	TTC17	ensembl_havana	protein_coding	88.9251	85.1211	70.7872	72.489	98.5701	81.1499	73.1393	66.3357	-0.0798423	0.246279	0.700506	NA
ENSG00000052850	NA	NA	NA	NA	NA	NA	NA	NA	NA	NA	NA	NA	NA	ALX4	ensembl_havana	protein_coding	0	0.0400382	0	0.0474094	0	0.177338	0.0556616	0.375992	NA	NA	NA	NA
ENSG00000053108	NA	NA	NA	NA	NA	NA	NA	NA	NA	NA	NA	NA	NA	FSTL4	ensembl_havana	protein_coding	0.260886	0.523365	0.0937411	0.0474094	0.0518102	0	0	0	NA	NA	NA	NA
ENSG00000053254	NA	NA	NA	NA	NA	NA	NA	NA	NA	NA	NA	NA	NA	FOXN3	ensembl_havana	protein_coding	42.3754	46.6446	34.403	37.7853	36.9023	32.4529	35.9573	40.7683	0.0973539	0.234558	0.693323	NA
ENSG00000053328	NA	NA	NA	NA	NA	NA	NA	NA	NA	NA	NA	NA	NA	METTL24	ensembl_havana	protein_coding	0.074539	0.160153	0	0.0474094	0.281428	0.212806	0.222646	0.0537131	NA	NA	NA	NA
ENSG00000053371	NA	NA	NA	NA	NA	NA	NA	NA	NA	NA	NA	NA	NA	AKR7A2	ensembl_havana	protein_coding	42.04	53.435	53.3382	50.7257	47.7318	50.3971	54.8249	59.8362	0.158955	0.0778875	0.523699	NA
ENSG00000053372	NA	NA	NA	NA	NA	NA	NA	NA	NA	NA	NA	NA	NA	MRTO4	ensembl_havana	protein_coding	22.0263	15.1344	17.4827	15.21	21.6638	19.8973	14.0434	12.367	-0.224757	0.0928081	0.55041	NA
ENSG00000053438	NA	NA	NA	NA	NA	NA	NA	NA	NA	NA	NA	NA	NA	NNAT	ensembl_havana	protein_coding	0.186347	0.200191	0	0.0474094	0.457321	0.177338	0.278308	0.214853	NA	NA	NA	NA
ENSG00000053501	NA	NA	NA	NA	NA	NA	NA	NA	NA	NA	NA	NA	NA	USE1	ensembl_havana	protein_coding	8.34838	12.532	10.874	10.2404	9.56855	8.12209	10.2974	11.1186	0.139166	0.363286	0.776241	NA
ENSG00000053524	NA	NA	NA	NA	NA	NA	NA	NA	NA	NA	NA	NA	NA	MCF2L2	ensembl_havana	protein_coding	0.111808	0.600574	0.328094	0.237047	0.633215	0.461079	0	0	NA	NA	NA	NA
ENSG00000053702	NA	NA	NA	NA	NA	NA	NA	NA	NA	NA	NA	NA	NA	NRIP2	ensembl_havana	protein_coding	1.82689	2.12203	1.64047	1.70674	2.42317	1.84471	1.78117	2.14852	0.0407308	0.867569	0.96485	NA
ENSG00000053747	NA	NA	NA	NA	NA	NA	NA	NA	NA	NA	NA	NA	NA	LAMA3	ensembl_havana	protein_coding	1.22989	0.360344	0	0	0	0.0709352	0	0	NA	NA	NA	NA
ENSG00000053770	NA	NA	NA	NA	NA	NA	NA	NA	NA	NA	NA	NA	NA	AP5M1	ensembl_havana	protein_coding	22.0263	27.3061	25.6851	27.1182	30.2183	25.2529	23.7118	21.2167	0.0325714	0.752365	0.933844	NA
ENSG00000053900	NA	NA	NA	NA	NA	NA	NA	NA	NA	NA	NA	NA	NA	ANAPC4	ensembl_havana	protein_coding	29.9647	29.7484	25.0288	29.3464	39.2592	31.4243	22.3203	23.1503	0.000364597	0.997003	0.998803	NA
ENSG00000053918	NA	NA	NA	NA	NA	NA	NA	NA	NA	NA	NA	NA	NA	KCNQ1	ensembl_havana	protein_coding	95.5589	94.5304	100.209	87.091	81.262	74.1628	91.8416	91.6882	-0.0524537	0.418018	0.805566	NA
ENSG00000054116	NA	NA	NA	NA	NA	NA	NA	NA	NA	NA	NA	NA	NA	TRAPPC3	ensembl_havana	protein_coding	13.3379	11.9314	13.3112	16.0718	10.7998	10.5339	9.46247	13.2134	0.147667	0.293109	0.734492	NA
ENSG00000054118	NA	NA	NA	NA	NA	NA	NA	NA	NA	NA	NA	NA	NA	THRAP3	ensembl_havana	protein_coding	121.461	123.918	153.595	138.009	147.328	149.035	135.536	119.189	-0.0320695	0.652631	0.899533	NA
ENSG00000054148	NA	NA	NA	NA	NA	NA	NA	NA	NA	NA	NA	NA	NA	PHPT1	ensembl_havana	protein_coding	2.90702	1.84176	1.87482	1.70674	1.30161	1.95072	1.66985	1.87996	NA	NA	NA	NA
ENSG00000054179	NA	NA	NA	NA	NA	NA	NA	NA	NA	NA	NA	NA	NA	ENTPD2	ensembl_havana	protein_coding	0	0	0	0	0	0	0	0	NA	NA	NA	NA
ENSG00000054219	NA	NA	NA	NA	NA	NA	NA	NA	NA	NA	NA	NA	NA	LY75	ensembl_havana	protein_coding	154.264	177.166	221.684	215.863	220.691	220.87	143.326	141.914	0.075296	0.235369	0.693323	NA
ENSG00000054267	NA	NA	NA	NA	NA	NA	NA	NA	NA	NA	NA	NA	NA	ARID4B	ensembl_havana	protein_coding	206.767	225.223	233.004	225.939	239.428	183.53	164.132	176.299	-0.0179451	0.812505	0.951405	NA
ENSG00000054277	NA	NA	NA	NA	NA	NA	NA	NA	NA	NA	NA	NA	NA	OPN3	ensembl_havana	protein_coding	7.23028	7.27321	8.00515	6.54249	4.18625	5.63935	5.39917	4.0822	-0.00093266	0.995993	0.998616	NA
ENSG00000054282	NA	NA	NA	NA	NA	NA	NA	NA	NA	NA	NA	NA	NA	SDCCAG8	ensembl_havana	protein_coding	57.4694	68.6656	77.9033	73.6915	90.0218	73.0767	98.07	91.2051	-0.0269801	0.741425	0.931369	NA
ENSG00000054356	NA	NA	NA	NA	NA	NA	NA	NA	NA	NA	NA	NA	NA	PTPRN	ensembl_havana	protein_coding	0	0.160153	0	0	0.0351785	0	0.166985	0	NA	NA	NA	NA
ENSG00000054392	NA	NA	NA	NA	NA	NA	NA	NA	NA	NA	NA	NA	NA	HHAT	ensembl_havana	protein_coding	1.26716	0.760726	1.12489	1.46969	2.11071	1.70245	2.39345	1.2354	-0.341145	0.299006	0.736682	NA
ENSG00000054523	NA	NA	NA	NA	NA	NA	NA	NA	NA	NA	NA	NA	NA	KIF1B	ensembl_havana	protein_coding	43.588	46.5645	49.1204	51.6947	58.9593	52.7049	45.8762	50.4366	0.0650488	0.363534	0.776241	NA
ENSG00000054598	NA	NA	NA	NA	NA	NA	NA	NA	NA	NA	NA	NA	NA	FOXC1	ensembl_havana	protein_coding	0.298156	0	0	0.474094	0.598035	0.602949	0.667939	0.322279	NA	NA	NA	NA
ENSG00000054611	NA	NA	NA	NA	NA	NA	NA	NA	NA	NA	NA	NA	NA	TBC1D22A	ensembl_havana	protein_coding	44.6488	43.0811	39.6056	41.4832	52.4161	45.8366	42.0802	42.9168	-0.00860244	0.904657	0.972625	NA
ENSG00000054654	NA	NA	NA	NA	NA	NA	NA	NA	NA	NA	NA	NA	NA	SYNE2	ensembl_havana	protein_coding	657.396	971.074	686.327	749.4	1066.68	957.633	713.303	800.164	0.210888	0.043575	0.447885	NA
ENSG00000054690	NA	NA	NA	NA	NA	NA	NA	NA	NA	NA	NA	NA	NA	PLEKHH1	ensembl_havana	protein_coding	0.186347	0.44042	0.187482	0.568913	0.668391	0.567482	0.278308	0.698636	NA	NA	NA	NA
ENSG00000054793	NA	NA	NA	NA	NA	NA	NA	NA	NA	NA	NA	NA	NA	ATP9A	ensembl_havana	protein_coding	0	0	0	0	0	0	0	0	NA	NA	NA	NA
ENSG00000054796	NA	NA	NA	NA	NA	NA	NA	NA	NA	NA	NA	NA	NA	SPO11	ensembl_havana	protein_coding	0	0	0	0	0	0	0	0	NA	NA	NA	NA
ENSG00000054803	NA	NA	NA	NA	NA	NA	NA	NA	NA	NA	NA	NA	NA	CBLN4	ensembl_havana	protein_coding	0	0	0	0	0	0	0	0	NA	NA	NA	NA
ENSG00000054938	NA	NA	NA	NA	NA	NA	NA	NA	NA	NA	NA	NA	NA	CHRDL2	ensembl_havana	protein_coding	0	0	0.0468706	0	0.105536	0	0	0	NA	NA	NA	NA
ENSG00000054965	NA	NA	NA	NA	NA	NA	NA	NA	NA	NA	NA	NA	NA	FAM168A	ensembl_havana	protein_coding	2.79521	2.28218	2.34353	2.27565	3.34196	2.12805	3.00572	1.93367	-0.374143	0.118009	0.586721	NA
ENSG00000054967	NA	NA	NA	NA	NA	NA	NA	NA	NA	NA	NA	NA	NA	RELT	ensembl_havana	protein_coding	6.55943	5.68543	6.28065	4.69353	5.48784	4.85906	6.17843	4.13591	-0.277481	0.106082	0.573174	NA
ENSG00000054983	NA	NA	NA	NA	NA	NA	NA	NA	NA	NA	NA	NA	NA	GALC	ensembl_havana	protein_coding	27.244	24.2231	25.3101	26.6441	29.4796	25.4658	29.9459	24.0635	-0.116532	0.234225	0.693323	NA
ENSG00000055044	NA	NA	NA	NA	NA	NA	NA	NA	NA	NA	NA	NA	NA	NOP58	ensembl_havana	protein_coding	101.485	122.877	89.0072	86.0007	106.345	88.3852	73.9741	72.1903	0.0219443	0.783928	0.944144	NA
ENSG00000055070	NA	NA	NA	NA	NA	NA	NA	NA	NA	NA	NA	NA	NA	SZRD1	ensembl_havana	protein_coding	29.7291	27.3851	19.8646	21.192	15.7508	19.9683	19.9268	20.411	0.109353	0.368592	0.779778	NA
ENSG00000055118	NA	NA	NA	NA	NA	NA	NA	NA	NA	NA	NA	NA	NA	KCNH2	ensembl_havana	protein_coding	4.43507	4.92471	10.2646	5.26244	4.92499	5.32014	6.17843	3.81363	-0.304925	0.223349	0.685377	NA
ENSG00000055130	NA	NA	NA	NA	NA	NA	NA	NA	NA	NA	NA	NA	NA	CUL1	ensembl_havana	protein_coding	74.7252	75.0315	74.4773	75.1913	71.4476	62.9552	59.1682	61.3404	0.00430286	0.945237	0.98435	NA
ENSG00000055147	NA	NA	NA	NA	NA	NA	NA	NA	NA	NA	NA	NA	NA	FAM114A2	ensembl_havana	protein_coding	20.61	24.5034	27.8411	33.234	28.0021	40.2557	17.5334	30.9925	0.49186	0.00257131	0.159885	NA
ENSG00000055163	NA	NA	NA	NA	NA	NA	NA	NA	NA	NA	NA	NA	NA	CYFIP2	ensembl_havana	protein_coding	793.495	787.632	830.329	717.528	714.069	694.446	798.606	781.715	-0.0371939	0.549602	0.864757	NA
ENSG00000055208	NA	NA	NA	NA	NA	NA	NA	NA	NA	NA	NA	NA	NA	TAB2	ensembl_havana	protein_coding	1047.46	1031.31	851.64	802.358	648.902	752.941	883.517	874.019	0.0585295	0.464036	0.832539	NA
ENSG00000055211	NA	NA	NA	NA	NA	NA	NA	NA	NA	NA	NA	NA	NA	GINM1	ensembl_havana	protein_coding	15.1314	11.8513	11.2489	11.236	17.4837	10.4969	11.2436	12.6743	-0.248812	0.129608	0.598873	NA
ENSG00000055332	NA	NA	NA	NA	NA	NA	NA	NA	NA	NA	NA	NA	NA	EIF2AK2	ensembl_havana	protein_coding	37.658	33.1434	28.1586	26.4869	50.9764	40.4995	32.1264	36.4988	-0.0904227	0.340529	0.762714	NA
ENSG00000055483	NA	NA	NA	NA	NA	NA	NA	NA	NA	NA	NA	NA	NA	USP36	ensembl_havana	protein_coding	88.3287	90.8067	81.6954	76.0921	80.207	71.1125	75.0318	73.9629	-0.0276915	0.647709	0.89761	NA
ENSG00000055609	NA	NA	NA	NA	NA	NA	NA	NA	NA	NA	NA	NA	NA	KMT2C	ensembl_havana	protein_coding	283.472	361.185	394.603	381.645	441.842	363.189	373.878	378.678	0.044565	0.59116	0.877124	NA
ENSG00000055732	NA	NA	NA	NA	NA	NA	NA	NA	NA	NA	NA	NA	NA	MCOLN3	ensembl_havana	protein_coding	0.633581	0.760727	0.0468706	0.0474094	2.56803	0.851222	0.779261	1.02055	NA	NA	NA	NA
ENSG00000055813	NA	NA	NA	NA	NA	NA	NA	NA	NA	NA	NA	NA	NA	CCDC85A	ensembl_havana	protein_coding	0	0	0	0	0	0	0	0	NA	NA	NA	NA
ENSG00000055917	NA	NA	NA	NA	NA	NA	NA	NA	NA	NA	NA	NA	NA	PUM2	ensembl_havana	protein_coding	290.329	331.597	323.173	315.936	324.1	293.743	308.254	318.357	0.0518415	0.379965	0.785319	NA
ENSG00000055950	NA	NA	NA	NA	NA	NA	NA	NA	NA	NA	NA	NA	NA	MRPL43	ensembl_havana	protein_coding	10.0473	10.4683	11.4833	16.8905	11.5497	12.503	8.23791	11.602	0.330001	0.0312927	0.416902	NA
ENSG00000055955	NA	NA	NA	NA	NA	NA	NA	NA	NA	NA	NA	NA	NA	ITIH4	ensembl_havana	protein_coding	2.98586	2.41701	2.39311	2.69801	4.73636	3.48255	3.83895	3.27838	-0.20282	0.312645	0.744645	NA
ENSG00000055957	NA	NA	NA	NA	NA	NA	NA	NA	NA	NA	NA	NA	NA	ITIH1	ensembl_havana	protein_coding	0.074539	0.0400382	0	0.0474094	0	0	0.166985	0.0537131	NA	NA	NA	NA
ENSG00000056050	NA	NA	NA	NA	NA	NA	NA	NA	NA	NA	NA	NA	NA	C4orf27	ensembl_havana	protein_coding	11.6281	14.694	19.17	20.6705	20.1221	18.3722	16.4202	14.5025	0.0726065	0.510311	0.851302	NA
ENSG00000056097	NA	NA	NA	NA	NA	NA	NA	NA	NA	NA	NA	NA	NA	ZFR	ensembl_havana	protein_coding	104.094	111.586	93.413	84.5311	90.2327	78.7381	95.8494	93.7833	-0.0292482	0.645215	0.896721	NA
ENSG00000056277	NA	NA	NA	NA	NA	NA	NA	NA	NA	NA	NA	NA	NA	ZNF280C	ensembl_havana	protein_coding	11.9263	13.9333	9.18661	8.62852	11.82	12.6265	10.6884	13.7506	0.195241	0.120373	0.590244	NA
ENSG00000056291	NA	NA	NA	NA	NA	NA	NA	NA	NA	NA	NA	NA	NA	NPFFR2	ensembl_havana	protein_coding	0	0	0	0	0	0	0	0	NA	NA	NA	NA
ENSG00000056487	NA	NA	NA	NA	NA	NA	NA	NA	NA	NA	NA	NA	NA	PHF21B	ensembl_havana	protein_coding	0	0	0	0	0	0	0	0	NA	NA	NA	NA
ENSG00000056586	NA	NA	NA	NA	NA	NA	NA	NA	NA	NA	NA	NA	NA	RC3H2	ensembl_havana	protein_coding	107.224	126.361	117.506	105.486	112.299	115.873	87.7784	103.29	0.125599	0.134717	0.607237	NA
ENSG00000056661	NA	NA	NA	NA	NA	NA	NA	NA	NA	NA	NA	NA	NA	PCGF2	ensembl_havana	protein_coding	0	0.92088	0.0468706	0.0474094	1.26643	0.354676	0.166985	0.375992	NA	NA	NA	NA
ENSG00000056678	NA	NA	NA	NA	NA	NA	NA	NA	NA	NA	NA	NA	NA	KIFC1	havana	processed_transcript	0	0	0	0	0	0	0	0	NA	NA	NA	NA
ENSG00000056736	NA	NA	NA	NA	NA	NA	NA	NA	NA	NA	NA	NA	NA	IL17RB	ensembl_havana	protein_coding	0.70812	0.68065	0.984282	1.09042	1.09053	1.02856	1.00191	0.537131	NA	NA	NA	NA
ENSG00000056972	NA	NA	NA	NA	NA	NA	NA	NA	NA	NA	NA	NA	NA	TRAF3IP2	ensembl_havana	protein_coding	18.5602	23.6226	23.6696	22.9935	23.1123	22.0963	19.0919	20.5184	0.122888	0.220136	0.683871	NA
ENSG00000056998	NA	NA	NA	NA	NA	NA	NA	NA	NA	NA	NA	NA	NA	GYG2	ensembl_havana	protein_coding	0	0	0	0	0	0	0	0	NA	NA	NA	NA
ENSG00000057019	NA	NA	NA	NA	NA	NA	NA	NA	NA	NA	NA	NA	NA	DCBLD2	ensembl_havana	protein_coding	3.35426	4.68447	5.85883	4.69353	4.01035	3.90144	3.28403	3.11536	0.0539459	0.7789	0.942974	NA
ENSG00000057149	NA	NA	NA	NA	NA	NA	NA	NA	NA	NA	NA	NA	NA	SERPINB3	ensembl_havana	protein_coding	0	0	0	0	0	0	0	0	NA	NA	NA	NA
ENSG00000057252	NA	NA	NA	NA	NA	NA	NA	NA	NA	NA	NA	NA	NA	SOAT1	ensembl_havana	protein_coding	63.2462	75.8324	100.818	112.028	99.2034	97.6779	75.6441	85.2426	0.173849	0.018007	0.353181	NA
ENSG00000057294	NA	NA	NA	NA	NA	NA	NA	NA	NA	NA	NA	NA	NA	PKP2	ensembl_havana	protein_coding	0.521773	1.48142	1.40616	1.09041	0.422411	0.354687	1.05757	0.913123	NA	NA	NA	NA
ENSG00000057468	NA	NA	NA	NA	NA	NA	NA	NA	NA	NA	NA	NA	NA	MSH4	ensembl_havana	protein_coding	0.447234	0.600574	0.374965	0.379275	0.24625	0.567482	1.72551	2.09481	NA	NA	NA	NA
ENSG00000057593	NA	NA	NA	NA	NA	NA	NA	NA	NA	NA	NA	NA	NA	F7	ensembl_havana	protein_coding	0.0372695	0	0	0	0	0	0	0	NA	NA	NA	NA
ENSG00000057608	NA	NA	NA	NA	NA	NA	NA	NA	NA	NA	NA	NA	NA	GDI2	ensembl_havana	protein_coding	161.897	174.767	186.215	187.457	151.619	167.051	172.439	199.867	0.153828	0.0361883	0.430173	NA
ENSG00000057704	NA	NA	NA	NA	NA	NA	NA	NA	NA	NA	NA	NA	NA	TMCC3	ensembl_havana	protein_coding	0	0.160153	0.0468706	0	0	0	0	0	NA	NA	NA	NA
ENSG00000057757	NA	NA	NA	NA	NA	NA	NA	NA	NA	NA	NA	NA	NA	PITHD1	ensembl_havana	protein_coding	36.8968	34.9133	29.2004	29.6783	29.4444	28.7287	28.3874	24.708	-0.0302628	0.721586	0.925188	NA
ENSG00000057935	NA	NA	NA	NA	NA	NA	NA	NA	NA	NA	NA	NA	NA	MTA3	ensembl_havana	protein_coding	60.5629	48.6465	57.2289	49.6376	59.7745	43.0931	47.4236	37.9751	-0.294452	0.00242106	0.157692	NA
ENSG00000058056	NA	NA	NA	NA	NA	NA	NA	NA	NA	NA	NA	NA	NA	USP13	ensembl_havana	protein_coding	10.8081	15.2145	14.3424	13.2746	11.222	11.7752	11.9672	12.0317	0.165969	0.216966	0.682697	NA
ENSG00000058063	NA	NA	NA	NA	NA	NA	NA	NA	NA	NA	NA	NA	NA	ATP11B	ensembl_havana	protein_coding	182.77	198.71	227.51	205.757	222.117	202.236	196.429	201.209	0.00435506	0.941906	0.984037	NA
ENSG00000058085	NA	NA	NA	NA	NA	NA	NA	NA	NA	NA	NA	NA	NA	LAMC2	ensembl_havana	protein_coding	0	0	0	0	0	0	0	0	NA	NA	NA	NA
ENSG00000058091	NA	NA	NA	NA	NA	NA	NA	NA	NA	NA	NA	NA	NA	CDK14	ensembl_havana	protein_coding	0.111808	0	0	0.0948188	0	0.14187	0.222646	0	NA	NA	NA	NA
ENSG00000058262	NA	NA	NA	NA	NA	NA	NA	NA	NA	NA	NA	NA	NA	SEC61A1	ensembl_havana	protein_coding	71.1147	86.7642	76.8547	70.8094	79.8007	78.5897	69.0635	69.2148	0.0809504	0.307058	0.742267	NA
ENSG00000058272	NA	NA	NA	NA	NA	NA	NA	NA	NA	NA	NA	NA	NA	PPP1R12A	ensembl_havana	protein_coding	107.746	99.8554	125.379	118.144	129.14	110.481	94.4576	91.3124	-0.0835178	0.16984	0.650286	NA
ENSG00000058335	NA	NA	NA	NA	NA	NA	NA	NA	NA	NA	NA	NA	NA	RASGRF1	ensembl_havana	protein_coding	0	0.0800765	0	0	0	0	0	0.161139	NA	NA	NA	NA
ENSG00000058404	NA	NA	NA	NA	NA	NA	NA	NA	NA	NA	NA	NA	NA	CAMK2B	ensembl_havana	protein_coding	0.074539	0	0	0.0474094	0	0.106403	0.0556616	0.0537131	NA	NA	NA	NA
ENSG00000058453	NA	NA	NA	NA	NA	NA	NA	NA	NA	NA	NA	NA	NA	CROCC	ensembl_havana	protein_coding	11.4419	11.7182	18.3414	21.0582	17.5336	10.9391	13.1054	11.8879	-0.110943	0.457895	0.830587	NA
ENSG00000058600	NA	NA	NA	NA	NA	NA	NA	NA	NA	NA	NA	NA	NA	POLR3E	ensembl_havana	protein_coding	58.8113	61.2585	45.4644	45.0863	55.2303	35.9996	50.9303	40.3923	-0.184463	0.110938	0.575916	NA
ENSG00000058668	NA	NA	NA	NA	NA	NA	NA	NA	NA	NA	NA	NA	NA	ATP2B4	ensembl_havana	protein_coding	64.2155	76.0326	90.7882	79.3633	66.8392	73.3823	66.3486	77.508	0.136037	0.152162	0.624775	NA
ENSG00000058673	NA	NA	NA	NA	NA	NA	NA	NA	NA	NA	NA	NA	NA	ZC3H11A	ensembl_havana	protein_coding	663.358	628.324	743.687	729.372	632.377	588.873	606.759	593.149	-0.0246169	0.643885	0.896493	NA
ENSG00000058729	NA	NA	NA	NA	NA	NA	NA	NA	NA	NA	NA	NA	NA	RIOK2	ensembl_havana	protein_coding	21.5045	21.3906	21.61	20.7105	26.1693	21.8921	20.5195	18.6576	-0.0801157	0.357533	0.773078	NA
ENSG00000058799	NA	NA	NA	NA	NA	NA	NA	NA	NA	NA	NA	NA	NA	YIPF1	ensembl_havana	protein_coding	3.76422	6.68639	5.34324	6.63731	5.20642	5.0364	4.67557	3.54507	0.271649	0.212056	0.681793	NA
ENSG00000058804	NA	NA	NA	NA	NA	NA	NA	NA	NA	NA	NA	NA	NA	NDC1	ensembl_havana	protein_coding	15.9141	15.0144	18.6545	18.7267	16.2173	20.0747	15.6966	15.4694	0.109357	0.376221	0.783943	NA
ENSG00000058866	NA	NA	NA	NA	NA	NA	NA	NA	NA	NA	NA	NA	NA	DGKG	ensembl_havana	protein_coding	0	0	0	0	0	0	0	0	NA	NA	NA	NA
ENSG00000059122	NA	NA	NA	NA	NA	NA	NA	NA	NA	NA	NA	NA	NA	FLYWCH1	ensembl_havana	protein_coding	8.83285	8.72833	10.2646	14.5547	9.54269	8.6915	6.95769	7.62419	0.163883	0.270385	0.716173	NA
ENSG00000059145	NA	NA	NA	NA	NA	NA	NA	NA	NA	NA	NA	NA	NA	UNKL	ensembl_havana	protein_coding	8.38565	10.49	7.87426	8.43887	10.2369	8.19301	13.0248	10.2055	-0.0297463	0.838611	0.961888	NA
ENSG00000059377	NA	NA	NA	NA	NA	NA	NA	NA	NA	NA	NA	NA	NA	TBXAS1	ensembl_havana	protein_coding	3.01883	2.16207	8.20236	1.23265	16.0063	4.32705	4.50858	1.77253	-1.6461	0.000416705	0.069527	NA
ENSG00000059378	NA	NA	NA	NA	NA	NA	NA	NA	NA	NA	NA	NA	NA	PARP12	ensembl_havana	protein_coding	22.7717	19.4986	24.4196	23.7995	34.6157	25.5012	23.0995	19.1756	-0.21384	0.0411968	0.439968	NA
ENSG00000059573	NA	NA	NA	NA	NA	NA	NA	NA	NA	NA	NA	NA	NA	ALDH18A1	ensembl_havana	protein_coding	73.3465	59.5371	81.2265	88.6557	80.3477	81.327	82.9911	77.6155	-0.0207659	0.823219	0.95635	NA
ENSG00000059588	NA	NA	NA	NA	NA	NA	NA	NA	NA	NA	NA	NA	NA	TARBP1	ensembl_havana	protein_coding	46.8851	44.8027	44.5739	46.6508	74.2618	53.4496	46.8113	46.0859	-0.108662	0.246878	0.700506	NA
ENSG00000059691	NA	NA	NA	NA	NA	NA	NA	NA	NA	NA	NA	NA	NA	PET112	ensembl_havana	protein_coding	5.70223	5.4452	7.82738	6.21063	7.8449	6.17137	4.95388	6.06958	-0.114836	0.463003	0.832012	NA
ENSG00000059728	NA	NA	NA	NA	NA	NA	NA	NA	NA	NA	NA	NA	NA	MXD1	ensembl_havana	protein_coding	2.1493	2.99132	3.78093	2.85876	5.58515	4.44207	3.25056	2.6094	-0.123111	0.554214	0.865324	NA
ENSG00000059758	NA	NA	NA	NA	NA	NA	NA	NA	NA	NA	NA	NA	NA	CDK17	ensembl_havana	protein_coding	53.7426	64.3414	55.5885	52.103	59.8738	54.4782	52.1548	51.2424	0.0428906	0.582892	0.877124	NA
ENSG00000059769	NA	NA	NA	NA	NA	NA	NA	NA	NA	NA	NA	NA	NA	DNAJC25	ensembl_havana	protein_coding	2.27447	2.9784	1.49253	1.93434	1.50868	1.25917	1.46695	1.62204	0.221488	0.386345	0.787903	NA
ENSG00000059804	NA	NA	NA	NA	NA	NA	NA	NA	NA	NA	NA	NA	NA	SLC2A3	ensembl_havana	protein_coding	325.176	381.403	331.595	292.854	252.338	181.202	199.769	169.035	-0.126679	0.196677	0.671579	NA
ENSG00000059915	NA	NA	NA	NA	NA	NA	NA	NA	NA	NA	NA	NA	NA	PSD	ensembl_havana	protein_coding	4.02511	2.83193	3.37468	2.5127	2.7791	2.26993	2.33779	2.68566	-0.270261	0.231428	0.691067	NA
ENSG00000060069	NA	NA	NA	NA	NA	NA	NA	NA	NA	NA	NA	NA	NA	CTDP1	ensembl_havana	protein_coding	90.2294	104.06	97.1157	87.6126	88.5093	71.5028	83.1027	89.3249	-0.00142184	0.985998	0.99647	NA
ENSG00000060138	NA	NA	NA	NA	NA	NA	NA	NA	NA	NA	NA	NA	NA	YBX3	ensembl_havana	protein_coding	4.62142	4.6044	18.3264	16.9726	5.66375	3.47583	6.01145	4.40447	-0.221669	0.162568	0.638745	NA
ENSG00000060140	NA	NA	NA	NA	NA	NA	NA	NA	NA	NA	NA	NA	NA	STYK1	ensembl_havana	protein_coding	0	0	0	0	0.422142	0	0	0	NA	NA	NA	NA
ENSG00000060237	NA	NA	NA	NA	NA	NA	NA	NA	NA	NA	NA	NA	NA	WNK1	ensembl_havana	protein_coding	687.286	692.021	832.47	771.021	862.331	799.368	730.391	764.712	-0.00015509	0.997728	0.999205	NA
ENSG00000060303	NA	NA	NA	NA	NA	NA	NA	NA	NA	NA	NA	NA	NA	RPS17P5	ensembl_havana	pseudogene	0	0	0	0	0	0	0	0.161142	NA	NA	NA	NA
ENSG00000060339	NA	NA	NA	NA	NA	NA	NA	NA	NA	NA	NA	NA	NA	CCAR1	ensembl_havana	protein_coding	122.393	110.466	95.4754	91.9742	133.891	106.58	95.4039	86.1559	-0.137519	0.0483116	0.461518	NA
ENSG00000060491	NA	NA	NA	NA	NA	NA	NA	NA	NA	NA	NA	NA	NA	OGFR	ensembl_havana	protein_coding	97.9813	101.497	114.599	101.03	78.6591	96.4363	73.0836	71.5993	0.0756046	0.452097	0.828163	NA
ENSG00000060558	NA	NA	NA	NA	NA	NA	NA	NA	NA	NA	NA	NA	NA	GNA15	ensembl_havana	protein_coding	0.074539	0.0400382	0.0468706	0	0.24625	0.0354676	0.111323	0	NA	NA	NA	NA
ENSG00000060566	NA	NA	NA	NA	NA	NA	NA	NA	NA	NA	NA	NA	NA	CREB3L3	ensembl_havana	protein_coding	0	0	0.0937411	0	0	0	0	0	NA	NA	NA	NA
ENSG00000060642	NA	NA	NA	NA	NA	NA	NA	NA	NA	NA	NA	NA	NA	PIGV	ensembl_havana	protein_coding	3.50333	4.16398	5.20263	6.11581	2.21624	5.63935	3.39535	4.40448	0.586507	0.0425219	0.443812	NA
ENSG00000060656	NA	NA	NA	NA	NA	NA	NA	NA	NA	NA	NA	NA	NA	PTPRU	ensembl_havana	protein_coding	0	0.0400382	0	0	0	0	0	0	NA	NA	NA	NA
ENSG00000060688	NA	NA	NA	NA	NA	NA	NA	NA	NA	NA	NA	NA	NA	SNRNP40	ensembl_havana	protein_coding	20.1255	18.2975	29.5753	30.1524	27.3689	31.9563	23.3222	23.3115	0.0896863	0.405964	0.797728	NA
ENSG00000060709	NA	NA	NA	NA	NA	NA	NA	NA	NA	NA	NA	NA	NA	RIMBP2	ensembl_havana	protein_coding	0	0	0	0	0	0	0	0	NA	NA	NA	NA
ENSG00000060718	NA	NA	NA	NA	NA	NA	NA	NA	NA	NA	NA	NA	NA	COL11A1	ensembl_havana	protein_coding	0	0	0	0	0	0	0	0	NA	NA	NA	NA
ENSG00000060749	NA	NA	NA	NA	NA	NA	NA	NA	NA	NA	NA	NA	NA	QSER1	ensembl_havana	protein_coding	28.0267	30.6292	31.7314	29.1094	37.322	35.9996	33.0972	32.8187	0.0269208	0.732377	0.929493	NA
ENSG00000060762	NA	NA	NA	NA	NA	NA	NA	NA	NA	NA	NA	NA	NA	MPC1	ensembl_havana	protein_coding	5.55315	6.32606	7.31179	7.20623	5.38231	3.86597	4.78689	4.78047	-0.0356477	0.820125	0.954801	NA
ENSG00000060971	NA	NA	NA	NA	NA	NA	NA	NA	NA	NA	NA	NA	NA	ACAA1	ensembl_havana	protein_coding	24.8894	27.9457	28.6778	29.5377	22.439	22.4418	27.2098	26.2059	0.0803342	0.34303	0.764077	NA
ENSG00000060982	NA	NA	NA	NA	NA	NA	NA	NA	NA	NA	NA	NA	NA	BCAT1	ensembl_havana	protein_coding	0.372695	0	0.234353	0.189638	0.105536	0.0709352	0.333969	0.161139	NA	NA	NA	NA
ENSG00000061273	NA	NA	NA	NA	NA	NA	NA	NA	NA	NA	NA	NA	NA	HDAC7	ensembl_havana	protein_coding	56.5378	48.8371	67.2124	60.62	52.8653	43.235	49.7058	51.7794	-0.119981	0.138771	0.611518	NA
ENSG00000061337	NA	NA	NA	NA	NA	NA	NA	NA	NA	NA	NA	NA	NA	LZTS1	ensembl_havana	protein_coding	0.111808	0.0800765	0.234353	0	0.105536	0.14187	0.166985	0.11248	NA	NA	NA	NA
ENSG00000061455	NA	NA	NA	NA	NA	NA	NA	NA	NA	NA	NA	NA	NA	PRDM6	ensembl_havana	protein_coding	0	0	0	0	0	0	0	0	NA	NA	NA	NA
ENSG00000061492	NA	NA	NA	NA	NA	NA	NA	NA	NA	NA	NA	NA	NA	WNT8A	ensembl_havana	protein_coding	0	0	0	0	0	0	0	0	NA	NA	NA	NA
ENSG00000061656	NA	NA	NA	NA	NA	NA	NA	NA	NA	NA	NA	NA	NA	SPAG4	ensembl_havana	protein_coding	2.72067	3.60344	1.40612	1.5171	1.75893	2.19899	1.78117	1.2354	0.229256	0.375613	0.783919	NA
ENSG00000061676	NA	NA	NA	NA	NA	NA	NA	NA	NA	NA	NA	NA	NA	NCKAP1	ensembl_havana	protein_coding	3.42883	4.20721	3.70277	2.56012	4.64606	3.93705	3.33969	3.70621	-0.0256737	0.896402	0.971822	NA
ENSG00000061794	NA	NA	NA	NA	NA	NA	NA	NA	NA	NA	NA	NA	NA	MRPS35	ensembl_havana	protein_coding	25.8278	28.1068	22.076	24.4158	23.3234	26.778	20.9844	22.7744	0.187476	0.0560738	0.476578	NA
ENSG00000061918	NA	NA	NA	NA	NA	NA	NA	NA	NA	NA	NA	NA	NA	GUCY1B3	ensembl_havana	protein_coding	0	0	0.281223	0	0	0	0.111323	0	NA	NA	NA	NA
ENSG00000061936	NA	NA	NA	NA	NA	NA	NA	NA	NA	NA	NA	NA	NA	SFSWAP	ensembl_havana	protein_coding	128.207	115.871	96.1315	95.8144	118.059	86.0444	108.261	98.6709	-0.154937	0.0578061	0.482629	NA
ENSG00000061938	NA	NA	NA	NA	NA	NA	NA	NA	NA	NA	NA	NA	NA	TNK2	ensembl_havana	protein_coding	35.4806	35.1135	42.371	41.4832	28.0378	24.1534	26.9402	35.3969	0.051073	0.608487	0.886058	NA
ENSG00000061987	NA	NA	NA	NA	NA	NA	NA	NA	NA	NA	NA	NA	NA	MON2	ensembl_havana	protein_coding	132.493	166.519	168.359	157.21	234.754	189.956	157.299	130.415	-0.0476207	0.62062	0.890149	NA
ENSG00000062038	NA	NA	NA	NA	NA	NA	NA	NA	NA	NA	NA	NA	NA	CDH3	ensembl_havana	protein_coding	0.409964	0.760727	0.374965	0.189637	0	0.354676	0.556616	0.859411	NA	NA	NA	NA
ENSG00000062096	NA	NA	NA	NA	NA	NA	NA	NA	NA	NA	NA	NA	NA	ARSF	ensembl_havana	protein_coding	0	0	0	0	0	0	0	0	NA	NA	NA	NA
ENSG00000062194	NA	NA	NA	NA	NA	NA	NA	NA	NA	NA	NA	NA	NA	GPBP1	ensembl_havana	protein_coding	116.728	118.353	100.725	97.9954	84.71	87.0019	85.3292	89.0026	0.05498	0.391792	0.790314	NA
ENSG00000062282	NA	NA	NA	NA	NA	NA	NA	NA	NA	NA	NA	NA	NA	DGAT2	ensembl_havana	protein_coding	0	0.0400382	0.281223	0.237047	0	0.14187	0	0	NA	NA	NA	NA
ENSG00000062370	NA	NA	NA	NA	NA	NA	NA	NA	NA	NA	NA	NA	NA	ZNF112	ensembl_havana	protein_coding	0.484503	0.0400368	0.281219	0.379275	0.457321	0.0709352	0.111323	0.644558	NA	NA	NA	NA
ENSG00000062485	NA	NA	NA	NA	NA	NA	NA	NA	NA	NA	NA	NA	NA	CS	ensembl_havana	protein_coding	82.7759	75.2702	78.5561	76.8017	70.6744	73.555	72.8049	71.223	0.000944364	0.989989	0.997688	NA
ENSG00000062524	NA	NA	NA	NA	NA	NA	NA	NA	NA	NA	NA	NA	NA	LTK	ensembl_havana	protein_coding	0	0	0.0468706	0	0.0351785	0	0.0556616	0	NA	NA	NA	NA
ENSG00000062582	NA	NA	NA	NA	NA	NA	NA	NA	NA	NA	NA	NA	NA	MRPS24	ensembl_havana	protein_coding	14.6841	12.3318	10.9209	13.322	9.74445	8.8383	10.2377	8.3597	-0.0613203	0.658081	0.902015	NA
ENSG00000062598	NA	NA	NA	NA	NA	NA	NA	NA	NA	NA	NA	NA	NA	ELMO2	ensembl_havana	protein_coding	38.4994	38.9572	46.1207	43.9011	39.1185	36.1769	34.0649	38.566	0.0307562	0.686265	0.912232	NA
ENSG00000062650	NA	NA	NA	NA	NA	NA	NA	NA	NA	NA	NA	NA	NA	WAPAL	ensembl_havana	protein_coding	229.058	228.698	237.399	219.553	216.876	198.973	220.253	230.322	-0.00836187	0.880959	0.967284	NA
ENSG00000062716	NA	NA	NA	NA	NA	NA	NA	NA	NA	NA	NA	NA	NA	VMP1	ensembl_havana	protein_coding	32.7226	34.4329	33.8875	34.6089	29.8323	39.7947	32.0614	35.9341	0.218079	0.0649029	0.500362	NA
ENSG00000062725	NA	NA	NA	NA	NA	NA	NA	NA	NA	NA	NA	NA	NA	APPBP2	ensembl_havana	protein_coding	32.4617	35.0504	33.7937	34.5141	42.0036	34.6519	35.0668	31.3148	-0.0392191	0.636772	0.894669	NA
ENSG00000062822	NA	NA	NA	NA	NA	NA	NA	NA	NA	NA	NA	NA	NA	POLD1	ensembl_havana	protein_coding	12.2617	9.1287	11.0615	10.8093	8.78524	9.64719	10.1861	9.93691	-0.0612414	0.677018	0.90916	NA
ENSG00000063015	NA	NA	NA	NA	NA	NA	NA	NA	NA	NA	NA	NA	NA	SEZ6	ensembl_havana	protein_coding	1.60259	2.28218	1.07802	0.900779	2.14589	1.98618	2.11514	1.77253	0.065879	0.803559	0.949148	NA
ENSG00000063046	NA	NA	NA	NA	NA	NA	NA	NA	NA	NA	NA	NA	NA	EIF4B	ensembl_havana	protein_coding	1350.27	1410.14	1061.61	1051.38	970.395	1155.78	1084.06	1145.44	0.130945	0.10318	0.568356	NA
ENSG00000063127	NA	NA	NA	NA	NA	NA	NA	NA	NA	NA	NA	NA	NA	SLC6A16	ensembl_havana	protein_coding	2.68341	4.36417	6.37438	4.88317	4.99536	5.53295	5.51049	4.02848	0.0451313	0.837227	0.961345	NA
ENSG00000063169	NA	NA	NA	NA	NA	NA	NA	NA	NA	NA	NA	NA	NA	GLTSCR1	ensembl_havana	protein_coding	29.4056	28.6674	28.7316	24.7477	18.4687	18.9397	23.3222	22.7743	-0.0303617	0.742781	0.932415	NA
ENSG00000063176	NA	NA	NA	NA	NA	NA	NA	NA	NA	NA	NA	NA	NA	SPHK2	ensembl_havana	protein_coding	5.68333	7.60072	8.38586	7.59941	9.54624	7.11059	10.2361	8.43297	-0.086142	0.586731	0.877124	NA
ENSG00000063177	NA	NA	NA	NA	NA	NA	NA	NA	NA	NA	NA	NA	NA	RPL18	ensembl_havana	protein_coding	1844.39	1938.17	1653.03	1696.88	1386.6	1678.26	1771.65	1828.12	0.143293	0.0822335	0.533052	NA
ENSG00000063180	NA	NA	NA	NA	NA	NA	NA	NA	NA	NA	NA	NA	NA	CA11	ensembl_havana	protein_coding	4.65869	6.20592	7.4524	7.63291	3.90482	4.32705	6.67936	5.42503	0.121471	0.47259	0.836294	NA
ENSG00000063241	NA	NA	NA	NA	NA	NA	NA	NA	NA	NA	NA	NA	NA	ISOC2	ensembl_havana	protein_coding	0.708122	0.640611	1.21863	0.75855	0.809107	0.780286	0.890587	0.698271	NA	NA	NA	NA
ENSG00000063244	NA	NA	NA	NA	NA	NA	NA	NA	NA	NA	NA	NA	NA	U2AF2	ensembl_havana	protein_coding	36.1514	37.1154	36.231	32.0488	29.1982	29.5445	29.2223	34.4838	0.0590198	0.5174	0.853573	NA
ENSG00000063245	NA	NA	NA	NA	NA	NA	NA	NA	NA	NA	NA	NA	NA	EPN1	ensembl_havana	protein_coding	22.8462	27.186	26.6225	23.4677	20.7201	24.5081	24.3241	24.0097	0.123879	0.277661	0.720321	NA
ENSG00000063322	NA	NA	NA	NA	NA	NA	NA	NA	NA	NA	NA	NA	NA	MED29	ensembl_havana	protein_coding	9.83916	9.64923	6.0463	7.01659	6.35152	7.41272	8.23793	7.46612	0.0978601	0.495445	0.84487	NA
ENSG00000063438	NA	NA	NA	NA	NA	NA	NA	NA	NA	NA	NA	NA	NA	AHRR	ensembl_havana	protein_coding	0.0372695	0	0.468706	0.0948188	0.0703571	0.0709352	0.111323	0.161139	NA	NA	NA	NA
ENSG00000063515	NA	NA	NA	NA	NA	NA	NA	NA	NA	NA	NA	NA	NA	GSC2	ensembl_havana	protein_coding	0	0	0	0	0	0	0	0	NA	NA	NA	NA
ENSG00000063587	NA	NA	NA	NA	NA	NA	NA	NA	NA	NA	NA	NA	NA	ZNF275	ensembl_havana	protein_coding	3.16791	2.7226	2.60132	2.44158	2.84946	2.18126	2.67175	1.8531	-0.251559	0.249123	0.702029	NA
ENSG00000063601	NA	NA	NA	NA	NA	NA	NA	NA	NA	NA	NA	NA	NA	MTMR1	ensembl_havana	protein_coding	13.827	11.2307	15.0455	13.3458	14.8101	13.1053	12.4404	11.5214	-0.153429	0.17394	0.653661	NA
ENSG00000063660	NA	NA	NA	NA	NA	NA	NA	NA	NA	NA	NA	NA	NA	GPC1	ensembl_havana	protein_coding	0.931737	1.32126	0.515576	0.426684	0.175893	0.744819	0.222646	0.537131	NA	NA	NA	NA
ENSG00000063761	NA	NA	NA	NA	NA	NA	NA	NA	NA	NA	NA	NA	NA	ADCK1	ensembl_havana	protein_coding	6.37308	8.24787	4.54644	4.64612	13.8955	8.51222	4.3416	4.29705	-0.135745	0.490723	0.844073	NA
ENSG00000063854	NA	NA	NA	NA	NA	NA	NA	NA	NA	NA	NA	NA	NA	HAGH	ensembl_havana	protein_coding	23.4425	24.8237	32.4813	37.9749	20.2631	25.1673	20.3759	21.7001	0.223594	0.0427466	0.443812	NA
ENSG00000063978	NA	NA	NA	NA	NA	NA	NA	NA	NA	NA	NA	NA	NA	RNF4	ensembl_havana	protein_coding	52.7736	57.2945	55.6822	48.2152	56.9188	51.4989	53.3794	48.2881	-0.0508603	0.506008	0.850831	NA
ENSG00000064042	NA	NA	NA	NA	NA	NA	NA	NA	NA	NA	NA	NA	NA	LIMCH1	ensembl_havana	protein_coding	0	0	0	0	0	0	0	0	NA	NA	NA	NA
ENSG00000064102	NA	NA	NA	NA	NA	NA	NA	NA	NA	NA	NA	NA	NA	ASUN	ensembl_havana	protein_coding	13.5661	14.2536	15.3735	16.4037	19.9111	18.2658	12.0229	11.6557	0.0367754	0.701427	0.918235	NA
ENSG00000064115	NA	NA	NA	NA	NA	NA	NA	NA	NA	NA	NA	NA	NA	TM7SF3	ensembl_havana	protein_coding	22.7717	27.3461	34.028	31.7169	28.178	30.5376	31.1705	26.212	0.0583616	0.586224	0.877124	NA
ENSG00000064195	NA	NA	NA	NA	NA	NA	NA	NA	NA	NA	NA	NA	NA	DLX3	ensembl_havana	protein_coding	0	0	0	0	0	0	0	0	NA	NA	NA	NA
ENSG00000064199	NA	NA	NA	NA	NA	NA	NA	NA	NA	NA	NA	NA	NA	SPA17	ensembl_havana	protein_coding	0.260886	0.120115	0.703058	0	0.408945	0.602949	0.645745	0.322279	NA	NA	NA	NA
ENSG00000064201	NA	NA	NA	NA	NA	NA	NA	NA	NA	NA	NA	NA	NA	TSPAN32	ensembl_havana	protein_coding	7.9384	6.36608	6.60876	6.63731	7.95034	5.78122	6.56806	7.62726	-0.136216	0.389355	0.788552	NA
ENSG00000064205	NA	NA	NA	NA	NA	NA	NA	NA	NA	NA	NA	NA	NA	WISP2	ensembl_havana	protein_coding	0	0	0	0.0474762	0.0351785	0	0	0	NA	NA	NA	NA
ENSG00000064218	NA	NA	NA	NA	NA	NA	NA	NA	NA	NA	NA	NA	NA	DMRT3	ensembl_havana	protein_coding	0	0	0	0	0	0	0	0	NA	NA	NA	NA
ENSG00000064225	NA	NA	NA	NA	NA	NA	NA	NA	NA	NA	NA	NA	NA	ST3GAL6	ensembl_havana	protein_coding	0.0372695	0	0.0468706	0.0474094	0.457321	0.212806	0	0.268566	NA	NA	NA	NA
ENSG00000064270	NA	NA	NA	NA	NA	NA	NA	NA	NA	NA	NA	NA	NA	ATP2C2	ensembl_havana	protein_coding	0.074539	0.120115	0.0937411	0.166296	0.0399438	0.14187	0.316012	0.69827	NA	NA	NA	NA
ENSG00000064300	NA	NA	NA	NA	NA	NA	NA	NA	NA	NA	NA	NA	NA	NGFR	ensembl_havana	protein_coding	0	0	0	0	0	0	0	0	NA	NA	NA	NA
ENSG00000064309	NA	NA	NA	NA	NA	NA	NA	NA	NA	NA	NA	NA	NA	CDON	ensembl_havana	protein_coding	6.63398	4.80459	9.04602	9.0078	5.83965	7.27087	9.07282	5.80102	-0.115075	0.56958	0.871635	NA
ENSG00000064313	NA	NA	NA	NA	NA	NA	NA	NA	NA	NA	NA	NA	NA	TAF2	ensembl_havana	protein_coding	73.2348	69.2662	76.0241	77.2774	95.58	70.8288	72.5827	69.7733	-0.109243	0.180408	0.660334	NA
ENSG00000064393	NA	NA	NA	NA	NA	NA	NA	NA	NA	NA	NA	NA	NA	HIPK2	ensembl_havana	protein_coding	82.7383	90.086	92.382	71.3511	80.5235	70.6515	83.6593	75.7355	-0.102897	0.238978	0.696513	NA
ENSG00000064419	NA	NA	NA	NA	NA	NA	NA	NA	NA	NA	NA	NA	NA	TNPO3	ensembl_havana	protein_coding	83.8564	78.0346	78.977	81.07	82.7047	81.1144	68.8532	74.1241	0.0352333	0.612481	0.887928	NA
ENSG00000064489	NA	NA	NA	NA	NA	NA	NA	NA	NA	NA	NA	NA	NA	MEF2BNB-MEF2B	havana	protein_coding	8.13667	6.9474	6.14205	4.84375	4.30689	3.43124	3.23447	3.85692	-0.182075	0.276507	0.720321	NA
ENSG00000064490	NA	NA	NA	NA	NA	NA	NA	NA	NA	NA	NA	NA	NA	RFXANK	ensembl_havana	protein_coding	36.0183	31.6493	37.8736	46.5349	33.07	37.5909	34.8016	35.5007	0.124348	0.268263	0.715727	NA
ENSG00000064545	NA	NA	NA	NA	NA	NA	NA	NA	NA	NA	NA	NA	NA	TMEM161A	ensembl_havana	protein_coding	6.44762	5.40516	7.12433	5.97358	7.14124	5.00093	3.67366	5.04903	-0.182697	0.307863	0.742856	NA
ENSG00000064547	NA	NA	NA	NA	NA	NA	NA	NA	NA	NA	NA	NA	NA	LPAR2	ensembl_havana	protein_coding	5.7395	6.16591	3.04659	3.31866	2.53285	3.36942	2.67176	3.65249	0.261996	0.177268	0.656489	NA
ENSG00000064601	NA	NA	NA	NA	NA	NA	NA	NA	NA	NA	NA	NA	NA	CTSA	ensembl_havana	protein_coding	63.9105	60.3726	79.8772	84.2185	70.4254	87.0205	60.1616	65.4762	0.150904	0.137213	0.610169	NA
ENSG00000064607	NA	NA	NA	NA	NA	NA	NA	NA	NA	NA	NA	NA	NA	SUGP2	ensembl_havana	protein_coding	26.7968	21.9009	29.2473	31.3376	43.6564	24.4373	33.0629	32.4964	-0.256368	0.100972	0.565064	NA
ENSG00000064651	NA	NA	NA	NA	NA	NA	NA	NA	NA	NA	NA	NA	NA	SLC12A2	ensembl_havana	protein_coding	24.747	28.6273	25.8725	26.2174	39.8924	30.8923	33.2299	32.389	-0.0230888	0.809594	0.950921	NA
ENSG00000064652	NA	NA	NA	NA	NA	NA	NA	NA	NA	NA	NA	NA	NA	SNX24	ensembl_havana	protein_coding	0.521773	0.360344	0.328094	0.426684	0	0.106403	0	0.429705	NA	NA	NA	NA
ENSG00000064655	NA	NA	NA	NA	NA	NA	NA	NA	NA	NA	NA	NA	NA	EYA2	ensembl_havana	protein_coding	0	0	0	0	0	0	0	0	NA	NA	NA	NA
ENSG00000064666	NA	NA	NA	NA	NA	NA	NA	NA	NA	NA	NA	NA	NA	CNN2	ensembl_havana	protein_coding	240.649	229.379	191.935	170.579	149.403	171.77	173.497	182.678	0.0443877	0.608295	0.886058	NA
ENSG00000064687	NA	NA	NA	NA	NA	NA	NA	NA	NA	NA	NA	NA	NA	ABCA7	ensembl_havana	protein_coding	72.7126	65.6627	76.5394	83.7723	39.1185	37.9858	42.1915	47.375	0.0504661	0.544341	0.864405	NA
ENSG00000064692	NA	NA	NA	NA	NA	NA	NA	NA	NA	NA	NA	NA	NA	SNCAIP	ensembl_havana	protein_coding	0	0	0	0	0	0	0	0	NA	NA	NA	NA
ENSG00000064703	NA	NA	NA	NA	NA	NA	NA	NA	NA	NA	NA	NA	NA	DDX20	ensembl_havana	protein_coding	28.8466	34.4729	17.0609	14.7917	19.0316	13.9742	17.0881	14.8248	-0.0665775	0.585969	0.877124	NA
ENSG00000064726	NA	NA	NA	NA	NA	NA	NA	NA	NA	NA	NA	NA	NA	BTBD1	ensembl_havana	protein_coding	25.7905	26.2651	42.0897	32.9496	33.9473	30.7504	29.8346	29.8645	-0.0867785	0.353372	0.771161	NA
ENSG00000064763	NA	NA	NA	NA	NA	NA	NA	NA	NA	NA	NA	NA	NA	FAR2	ensembl_havana	protein_coding	1.40424	2.68256	2.76536	3.12902	4.4412	3.90144	3.45102	3.38393	0.173958	0.446603	0.823187	NA
ENSG00000064787	NA	NA	NA	NA	NA	NA	NA	NA	NA	NA	NA	NA	NA	BCAS1	ensembl_havana	protein_coding	0.074539	0	0	0	0	0	0	0.0537131	NA	NA	NA	NA
ENSG00000064835	NA	NA	NA	NA	NA	NA	NA	NA	NA	NA	NA	NA	NA	POU1F1	ensembl_havana	protein_coding	0.0745389	0.320306	0.187482	0	0.0351785	0	0	0.107426	NA	NA	NA	NA
ENSG00000064886	NA	NA	NA	NA	NA	NA	NA	NA	NA	NA	NA	NA	NA	CHI3L2	ensembl_havana	protein_coding	27.1695	14.9743	42.5116	31.7169	42.7419	21.2805	33.7865	20.5184	-0.707929	0.000145828	0.0383042	NA
ENSG00000064932	NA	NA	NA	NA	NA	NA	NA	NA	NA	NA	NA	NA	NA	SBNO2	ensembl_havana	protein_coding	21.0572	21.8609	24.1383	23.041	26.8412	23.0894	15.9749	23.0429	0.0741032	0.534143	0.86089	NA
ENSG00000064933	NA	NA	NA	NA	NA	NA	NA	NA	NA	NA	NA	NA	NA	PMS1	ensembl_havana	protein_coding	29.8901	25.7045	32.2938	33.234	29.8666	31.1051	24.1572	28.1457	0.055104	0.588429	0.877124	NA
ENSG00000064961	NA	NA	NA	NA	NA	NA	NA	NA	NA	NA	NA	NA	NA	HMG20B	ensembl_havana	protein_coding	13.9015	12.9324	15.5206	13.1017	9.92033	10.6758	13.5814	13.6969	-0.0279452	0.812868	0.951444	NA
ENSG00000064989	NA	NA	NA	NA	NA	NA	NA	NA	NA	NA	NA	NA	NA	CALCRL	ensembl_havana	protein_coding	1.37897	0.960918	2.95285	1.94378	1.4775	1.48964	2.56043	1.66511	-0.386506	0.179571	0.658789	NA
ENSG00000064995	NA	NA	NA	NA	NA	NA	NA	NA	NA	NA	NA	NA	NA	TAF11	ensembl_havana	protein_coding	12.5598	11.7712	14.2487	18.5845	17.73	13.5486	14.138	13.1597	-0.0200967	0.881617	0.967352	NA
ENSG00000064999	NA	NA	NA	NA	NA	NA	NA	NA	NA	NA	NA	NA	NA	ANKS1A	ensembl_havana	protein_coding	16.2495	19.3785	18.3264	16.2215	22.6901	18.656	21.7637	18.3699	-0.0708899	0.522084	0.856119	NA
ENSG00000065000	NA	NA	NA	NA	NA	NA	NA	NA	NA	NA	NA	NA	NA	AP3D1	ensembl_havana	protein_coding	79.0113	67.7846	93.7413	78.9368	63.9545	62.2102	60.4482	74.1243	-0.0324241	0.749896	0.933844	NA
ENSG00000065029	NA	NA	NA	NA	NA	NA	NA	NA	NA	NA	NA	NA	NA	ZNF76	ensembl_havana	protein_coding	46.7732	40.3986	37.9183	34.6563	29.4796	23.5505	24.1015	29.2737	-0.0919381	0.376127	0.783919	NA
ENSG00000065054	NA	NA	NA	NA	NA	NA	NA	NA	NA	NA	NA	NA	NA	SLC9A3R2	ensembl_havana	protein_coding	0.894468	0.840802	0.984282	0.995599	1.4775	0.922156	0.667939	1.12798	NA	NA	NA	NA
ENSG00000065057	NA	NA	NA	NA	NA	NA	NA	NA	NA	NA	NA	NA	NA	NTHL1	ensembl_havana	protein_coding	2.45979	0.960919	1.64047	2.41788	1.4775	1.98619	1.89249	1.60223	-0.0674233	0.859349	0.963801	NA
ENSG00000065060	NA	NA	NA	NA	NA	NA	NA	NA	NA	NA	NA	NA	NA	UHRF1BP1	ensembl_havana	protein_coding	25.7159	25.8647	31.1221	27.5449	17.6244	14.2934	16.1975	16.2137	-0.0860442	0.343458	0.764077	NA
ENSG00000065135	NA	NA	NA	NA	NA	NA	NA	NA	NA	NA	NA	NA	NA	GNAI3	ensembl_havana	protein_coding	26.1632	24.2231	31.6845	30.3894	32.6808	28.7997	24.2128	24.3858	-0.0541325	0.498788	0.846908	NA
ENSG00000065150	NA	NA	NA	NA	NA	NA	NA	NA	NA	NA	NA	NA	NA	IPO5	ensembl_havana	protein_coding	162.718	163.036	125.285	131.893	130.618	132.01	133.087	124.077	0.0357086	0.577544	0.874952	NA
ENSG00000065154	NA	NA	NA	NA	NA	NA	NA	NA	NA	NA	NA	NA	NA	OAT	ensembl_havana	protein_coding	50.5746	53.3309	62.2908	64.5717	56.5317	57.5638	51.7653	55.5394	0.100516	0.147817	0.618698	NA
ENSG00000065183	NA	NA	NA	NA	NA	NA	NA	NA	NA	NA	NA	NA	NA	WDR3	ensembl_havana	protein_coding	58.5875	55.8668	47.6674	41.1039	47.5262	43.6961	42.1358	40.3923	-0.078241	0.288165	0.730418	NA
ENSG00000065243	NA	NA	NA	NA	NA	NA	NA	NA	NA	NA	NA	NA	NA	PKN2	ensembl_havana	protein_coding	48.7485	44.6426	42.8866	46.3664	58.4408	48.9098	46.9784	44.5151	-0.0585145	0.458255	0.830587	NA
ENSG00000065268	NA	NA	NA	NA	NA	NA	NA	NA	NA	NA	NA	NA	NA	WDR18	ensembl_havana	protein_coding	2.90702	3.68352	5.34325	4.36167	3.20124	3.79503	4.67557	4.56561	0.093542	0.625941	0.89117	NA
ENSG00000065308	NA	NA	NA	NA	NA	NA	NA	NA	NA	NA	NA	NA	NA	TRAM2	ensembl_havana	protein_coding	7.71479	6.36608	6.51501	6.0684	5.10089	4.36251	6.49804	6.92899	-0.109446	0.457631	0.830587	NA
ENSG00000065320	NA	NA	NA	NA	NA	NA	NA	NA	NA	NA	NA	NA	NA	NTN1	ensembl_havana	protein_coding	0.149078	0.160153	0.234353	0.0948186	0.316607	0.248273	0.389631	0.268566	NA	NA	NA	NA
ENSG00000065325	NA	NA	NA	NA	NA	NA	NA	NA	NA	NA	NA	NA	NA	GLP2R	ensembl_havana	protein_coding	0	0	0	0	0	0	0	0	NA	NA	NA	NA
ENSG00000065328	NA	NA	NA	NA	NA	NA	NA	NA	NA	NA	NA	NA	NA	MCM10	ensembl_havana	protein_coding	0.074539	0.160153	0.234353	0.189638	0	0.248273	0.0556616	0.322279	NA	NA	NA	NA
ENSG00000065357	NA	NA	NA	NA	NA	NA	NA	NA	NA	NA	NA	NA	NA	DGKA	ensembl_havana	protein_coding	605.554	496.794	559.4	559.004	516.203	410.928	477.242	452.963	-0.137269	0.0727158	0.51493	NA
ENSG00000065361	NA	NA	NA	NA	NA	NA	NA	NA	NA	NA	NA	NA	NA	ERBB3	ensembl_havana	protein_coding	2.34798	3.04291	2.29666	2.08178	2.87504	1.13496	3.00572	2.63194	-0.237829	0.435675	0.817534	NA
ENSG00000065371	NA	NA	NA	NA	NA	NA	NA	NA	NA	NA	NA	NA	NA	ROPN1	ensembl_havana	protein_coding	0	0.0800765	0	0.0575393	0.00153414	0	0.0556616	0.322279	NA	NA	NA	NA
ENSG00000065413	NA	NA	NA	NA	NA	NA	NA	NA	NA	NA	NA	NA	NA	ANKRD44	ensembl_havana	protein_coding	290.255	306.973	304.332	281.138	423.233	310.2	331.466	322.762	-0.0952676	0.212928	0.681918	NA
ENSG00000065427	NA	NA	NA	NA	NA	NA	NA	NA	NA	NA	NA	NA	NA	KARS	ensembl_havana	protein_coding	400.237	391.294	356.216	345.567	342.674	364.323	388.852	369.6	0.0210559	0.74908	0.933844	NA
ENSG00000065457	NA	NA	NA	NA	NA	NA	NA	NA	NA	NA	NA	NA	NA	ADAT1	ensembl_havana	protein_coding	16.1162	12.6736	12.5074	14.8391	15.4786	12.6975	11.188	15.1061	0.00327693	0.982749	0.995574	NA
ENSG00000065485	NA	NA	NA	NA	NA	NA	NA	NA	NA	NA	NA	NA	NA	PDIA5	ensembl_havana	protein_coding	10.2119	10.1697	9.65536	5.78394	9.18161	9.43437	6.90203	3.38393	-0.238242	0.256226	0.707763	NA
ENSG00000065491	NA	NA	NA	NA	NA	NA	NA	NA	NA	NA	NA	NA	NA	TBC1D22B	ensembl_havana	protein_coding	14.684	17.817	15.9353	14.5065	14.775	16.1023	10.8483	12.0855	0.151878	0.191211	0.66666	NA
ENSG00000065518	NA	NA	NA	NA	NA	NA	NA	NA	NA	NA	NA	NA	NA	NDUFB4	ensembl_havana	protein_coding	47.1088	47.2852	54.6512	57.1281	50.0942	46.9946	46.1434	45.9784	0.0297359	0.658038	0.902015	NA
ENSG00000065526	NA	NA	NA	NA	NA	NA	NA	NA	NA	NA	NA	NA	NA	SPEN	ensembl_havana	protein_coding	214.3	248.958	203.231	191.534	171.636	162.974	162.365	182.195	0.0912184	0.182596	0.662106	NA
ENSG00000065534	NA	NA	NA	NA	NA	NA	NA	NA	NA	NA	NA	NA	NA	MYLK	ensembl_havana	protein_coding	1.3417	1.24119	0.703058	0.951981	3.09659	2.05712	2.00382	2.4708	-0.0916226	0.741259	0.931282	NA
ENSG00000065548	NA	NA	NA	NA	NA	NA	NA	NA	NA	NA	NA	NA	NA	ZC3H15	ensembl_havana	protein_coding	78.3777	78.5952	74.3369	65.1879	71.8696	68.6131	68.2967	70.4179	-0.0149536	0.826735	0.957917	NA
ENSG00000065559	NA	NA	NA	NA	NA	NA	NA	NA	NA	NA	NA	NA	NA	MAP2K4	ensembl_havana	protein_coding	30.5925	30.3468	31.777	36.7372	30.8956	37.3419	33.7822	28.2984	0.113256	0.341177	0.763604	NA
ENSG00000065600	NA	NA	NA	NA	NA	NA	NA	NA	NA	NA	NA	NA	NA	TMEM206	ensembl_havana	protein_coding	5.18046	6.52624	6.46813	6.25804	7.59856	5.53295	4.06329	3.97478	-0.02979	0.857204	0.963103	NA
ENSG00000065609	NA	NA	NA	NA	NA	NA	NA	NA	NA	NA	NA	NA	NA	SNAP91	ensembl_havana	protein_coding	0	0	0	0	0	0	0	0	NA	NA	NA	NA
ENSG00000065613	NA	NA	NA	NA	NA	NA	NA	NA	NA	NA	NA	NA	NA	SLK	ensembl_havana	protein_coding	83.6701	80.9173	78.5551	72.5836	76.7946	66.5727	71.6363	74.6075	-0.0453394	0.482612	0.840105	NA
ENSG00000065615	NA	NA	NA	NA	NA	NA	NA	NA	NA	NA	NA	NA	NA	CYB5R4	ensembl_havana	protein_coding	20.3826	20.7615	21.9354	24.7973	31.3174	21.7374	19.2604	18.4202	-0.0842	0.481582	0.839968	NA
ENSG00000065618	NA	NA	NA	NA	NA	NA	NA	NA	NA	NA	NA	NA	NA	COL17A1	ensembl_havana	protein_coding	2.57159	2.76264	1.12489	1.09042	9.3575	3.54676	3.618	3.49135	-0.61109	0.0655887	0.502434	NA
ENSG00000065621	NA	NA	NA	NA	NA	NA	NA	NA	NA	NA	NA	NA	NA	GSTO2	ensembl_havana	protein_coding	0.670851	0.561383	0.703057	0.426816	1.79643	0.532014	0.278658	0.751984	NA	NA	NA	NA
ENSG00000065665	NA	NA	NA	NA	NA	NA	NA	NA	NA	NA	NA	NA	NA	SEC61A2	ensembl_havana	protein_coding	3.83876	4.32413	4.59331	6.87436	14.1076	7.19992	4.39726	5.69359	-0.146516	0.5845	0.877124	NA
ENSG00000065675	NA	NA	NA	NA	NA	NA	NA	NA	NA	NA	NA	NA	NA	PRKCQ	ensembl_havana	protein_coding	141.773	149.183	130.535	128.811	141.382	114.276	164.647	170.271	-0.016061	0.803517	0.949148	NA
ENSG00000065717	NA	NA	NA	NA	NA	NA	NA	NA	NA	NA	NA	NA	NA	TLE2	ensembl_havana	protein_coding	15.5786	14.7341	20.0606	18.1578	12.2069	12.3782	17.8117	19.0682	0.00303851	0.976234	0.993675	NA
ENSG00000065802	NA	NA	NA	NA	NA	NA	NA	NA	NA	NA	NA	NA	NA	ASB1	ensembl_havana	protein_coding	7.15574	7.16685	6.98683	6.5899	4.96017	5.39108	4.39726	5.37131	0.0926618	0.532523	0.860788	NA
ENSG00000065809	NA	NA	NA	NA	NA	NA	NA	NA	NA	NA	NA	NA	NA	FAM107B	ensembl_havana	protein_coding	71.8183	72.3491	99.928	103.874	55.0192	61.7491	64.1221	65.0466	0.099605	0.199817	0.674121	NA
ENSG00000065833	NA	NA	NA	NA	NA	NA	NA	NA	NA	NA	NA	NA	NA	ME1	ensembl_havana	protein_coding	0	0.0800765	0	0	0	0	0	0	NA	NA	NA	NA
ENSG00000065882	NA	NA	NA	NA	NA	NA	NA	NA	NA	NA	NA	NA	NA	TBC1D1	ensembl_havana	protein_coding	51.6183	51.7694	53.9647	50.2065	53.1267	52.5985	50.0954	50.7589	0.0145881	0.834041	0.961018	NA
ENSG00000065883	NA	NA	NA	NA	NA	NA	NA	NA	NA	NA	NA	NA	NA	CDK13	ensembl_havana	protein_coding	97.9444	96.3721	83.8983	76.9929	104.973	82.8523	84.9395	82.6108	-0.0998326	0.144469	0.617348	NA
ENSG00000065911	NA	NA	NA	NA	NA	NA	NA	NA	NA	NA	NA	NA	NA	MTHFD2	ensembl_havana	protein_coding	8.68379	10.0096	7.40554	7.05813	10.6528	8.01568	6.15234	6.82157	-0.0178016	0.898594	0.971822	NA
ENSG00000065923	NA	NA	NA	NA	NA	NA	NA	NA	NA	NA	NA	NA	NA	SLC9A7	ensembl_havana	protein_coding	3.80149	3.32318	3.93713	3.41348	4.39732	3.33395	3.28403	4.37762	-0.0956472	0.625177	0.890812	NA
ENSG00000065970	NA	NA	NA	NA	NA	NA	NA	NA	NA	NA	NA	NA	NA	FOXJ2	ensembl_havana	protein_coding	19.2683	20.1793	24.4664	23.7995	17.4837	22.6638	17.8117	17.9939	0.154007	0.209356	0.680868	NA
ENSG00000065978	NA	NA	NA	NA	NA	NA	NA	NA	NA	NA	NA	NA	NA	YBX1	ensembl_havana	protein_coding	251.778	235.033	181.055	164.976	185.731	183.388	186.263	168.92	-0.0606894	0.355409	0.771974	NA
ENSG00000065989	NA	NA	NA	NA	NA	NA	NA	NA	NA	NA	NA	NA	NA	PDE4A	ensembl_havana	protein_coding	1.75167	1.24119	0.562447	0.094819	0.316607	0.567482	0.723602	0.268566	NA	NA	NA	NA
ENSG00000066027	NA	NA	NA	NA	NA	NA	NA	NA	NA	NA	NA	NA	NA	PPP2R5A	ensembl_havana	protein_coding	21.4672	21.5806	27.3255	28.9197	26.7709	27.0972	17.0881	17.5642	0.0785369	0.362067	0.775546	NA
ENSG00000066032	NA	NA	NA	NA	NA	NA	NA	NA	NA	NA	NA	NA	NA	CTNNA2	ensembl_havana	protein_coding	0	0.0800765	0	0	0	0	0	0	NA	NA	NA	NA
ENSG00000066044	NA	NA	NA	NA	NA	NA	NA	NA	NA	NA	NA	NA	NA	ELAVL1	ensembl_havana	protein_coding	13.8643	17.0963	17.9514	17.8734	18.5039	18.4077	17.3107	13.2134	0.039307	0.748652	0.933844	NA
ENSG00000066056	NA	NA	NA	NA	NA	NA	NA	NA	NA	NA	NA	NA	NA	TIE1	ensembl_havana	protein_coding	0	0	0	0	0	0	0	0	NA	NA	NA	NA
ENSG00000066084	NA	NA	NA	NA	NA	NA	NA	NA	NA	NA	NA	NA	NA	DIP2B	ensembl_havana	protein_coding	243.296	268.857	168.687	159.106	224.439	183.875	199.268	187.459	-0.0416739	0.524966	0.857525	NA
ENSG00000066117	NA	NA	NA	NA	NA	NA	NA	NA	NA	NA	NA	NA	NA	SMARCD1	ensembl_havana	protein_coding	37.4186	33.0315	29.0598	26.8811	34.7564	31.0341	31.8384	31.0462	-0.0911914	0.262213	0.711344	NA
ENSG00000066135	NA	NA	NA	NA	NA	NA	NA	NA	NA	NA	NA	NA	NA	KDM4A	ensembl_havana	protein_coding	28.5112	29.9887	38.6214	37.9749	37.3948	31.1406	32.3393	26.4806	-0.081701	0.351882	0.770056	NA
ENSG00000066136	NA	NA	NA	NA	NA	NA	NA	NA	NA	NA	NA	NA	NA	NFYC	ensembl_havana	protein_coding	30.8961	30.9874	34.0727	31.1954	33.2424	27.9096	25.4322	26.8456	-0.0476132	0.556713	0.867334	NA
ENSG00000066185	NA	NA	NA	NA	NA	NA	NA	NA	NA	NA	NA	NA	NA	ZMYND12	ensembl_havana	protein_coding	0.409964	0.0800765	0.421835	0.142228	0.105536	0.354676	0.166985	0.107426	NA	NA	NA	NA
ENSG00000066230	NA	NA	NA	NA	NA	NA	NA	NA	NA	NA	NA	NA	NA	SLC9A3	ensembl_havana	protein_coding	0.45277	0.560535	0.140612	0.474094	0.514023	0.212806	1.22456	0.615584	NA	NA	NA	NA
ENSG00000066248	NA	NA	NA	NA	NA	NA	NA	NA	NA	NA	NA	NA	NA	NGEF	ensembl_havana	protein_coding	0.260886	0.120115	0	0.0948188	0	0	0.111323	0	NA	NA	NA	NA
ENSG00000066279	NA	NA	NA	NA	NA	NA	NA	NA	NA	NA	NA	NA	NA	ASPM	ensembl_havana	protein_coding	0.149078	0.440421	0.187482	1.23264	3.51785	0.425611	0.278308	0.590844	NA	NA	NA	NA
ENSG00000066294	NA	NA	NA	NA	NA	NA	NA	NA	NA	NA	NA	NA	NA	CD84	ensembl_havana	protein_coding	10.5491	10.4099	18.7019	20.4334	5.49092	5.21374	3.84077	4.47125	0.0832905	0.489085	0.842939	NA
ENSG00000066322	NA	NA	NA	NA	NA	NA	NA	NA	NA	NA	NA	NA	NA	ELOVL1	ensembl_havana	protein_coding	12.0008	11.0906	14.0612	13.1324	7.28195	9.46984	9.23982	10.7963	0.107222	0.460829	0.831786	NA
ENSG00000066336	NA	NA	NA	NA	NA	NA	NA	NA	NA	NA	NA	NA	NA	SPI1	ensembl_havana	protein_coding	0	0	0.0468706	0	0	0	0.111323	0	NA	NA	NA	NA
ENSG00000066379	NA	NA	NA	NA	NA	NA	NA	NA	NA	NA	NA	NA	NA	ZNRD1	ensembl_havana	protein_coding	1.30904	1.45497	0.908204	1.18769	1.04277	1.34463	0.790264	0.477357	NA	NA	NA	NA
ENSG00000066382	NA	NA	NA	NA	NA	NA	NA	NA	NA	NA	NA	NA	NA	MPPED2	ensembl_havana	protein_coding	0.0372695	0.200191	2.81223	0.80596	1.4775	1.59604	0.834924	0.483418	NA	NA	NA	NA
ENSG00000066405	NA	NA	NA	NA	NA	NA	NA	NA	NA	NA	NA	NA	NA	CLDN18	ensembl_havana	protein_coding	0	0	0	0	0	0	0	0	NA	NA	NA	NA
ENSG00000066422	NA	NA	NA	NA	NA	NA	NA	NA	NA	NA	NA	NA	NA	ZBTB11	ensembl_havana	protein_coding	54.6742	50.7249	59.2913	59.9728	56.2855	53.3787	48.417	51.1211	0.0101688	0.886004	0.969006	NA
ENSG00000066427	NA	NA	NA	NA	NA	NA	NA	NA	NA	NA	NA	NA	NA	ATXN3	ensembl_havana	protein_coding	19.5665	16.0553	22.076	22.3298	27.0174	24.8983	19.3703	18.2088	-0.0749136	0.449386	0.825797	NA
ENSG00000066455	NA	NA	NA	NA	NA	NA	NA	NA	NA	NA	NA	NA	NA	GOLGA5	ensembl_havana	protein_coding	48.8975	49.0468	51.6982	49.9221	38.6964	36.177	31.6714	32.0667	0.00202326	0.976476	0.993675	NA
ENSG00000066468	NA	NA	NA	NA	NA	NA	NA	NA	NA	NA	NA	NA	NA	FGFR2	ensembl_havana	protein_coding	0	0	0	0	0	0	0	0	NA	NA	NA	NA
ENSG00000066557	NA	NA	NA	NA	NA	NA	NA	NA	NA	NA	NA	NA	NA	LRRC40	ensembl_havana	protein_coding	8.3111	10.3699	10.124	9.48188	16.1821	12.3427	8.18225	9.45351	0.00243585	0.985906	0.99647	NA
ENSG00000066583	NA	NA	NA	NA	NA	NA	NA	NA	NA	NA	NA	NA	NA	ISOC1	ensembl_havana	protein_coding	5.03138	5.28505	6.3744	7.77514	4.81946	6.95165	5.12086	5.10275	0.293295	0.109726	0.57482	NA
ENSG00000066629	NA	NA	NA	NA	NA	NA	NA	NA	NA	NA	NA	NA	NA	EML1	ensembl_havana	protein_coding	0	0.160153	0	0	0.0351785	0.0354676	0	0	NA	NA	NA	NA
ENSG00000066651	NA	NA	NA	NA	NA	NA	NA	NA	NA	NA	NA	NA	NA	TRMT11	ensembl_havana	protein_coding	17.2333	25.0239	19.1123	21.4764	42.7419	28.7642	25.7157	22.7207	-0.024478	0.878631	0.967284	NA
ENSG00000066654	NA	NA	NA	NA	NA	NA	NA	NA	NA	NA	NA	NA	NA	THUMPD1	ensembl_havana	protein_coding	39.5057	46.044	44.1052	42.9529	41.8625	40.4686	34.3432	35.021	0.0811996	0.293304	0.734492	NA
ENSG00000066697	NA	NA	NA	NA	NA	NA	NA	NA	NA	NA	NA	NA	NA	MSANTD3	ensembl_havana	protein_coding	3.35425	3.44329	4.03087	3.46089	4.60839	3.68863	5.0652	6.44557	0.00333021	0.985308	0.996201	NA
ENSG00000066735	NA	NA	NA	NA	NA	NA	NA	NA	NA	NA	NA	NA	NA	KIF26A	ensembl_havana	protein_coding	0	0	0	0	0	0	0.111323	0.0537131	NA	NA	NA	NA
ENSG00000066739	NA	NA	NA	NA	NA	NA	NA	NA	NA	NA	NA	NA	NA	ATG2B	ensembl_havana	protein_coding	54.0037	49.4474	59.1506	55.3268	76.7596	51.7827	52.0435	49.0401	-0.197817	0.0445855	0.450063	NA
ENSG00000066777	NA	NA	NA	NA	NA	NA	NA	NA	NA	NA	NA	NA	NA	ARFGEF1	ensembl_havana	protein_coding	137.563	161.797	197.815	197.702	263.171	210.19	190.586	182.732	-0.0050901	0.946137	0.984435	NA
ENSG00000066813	NA	NA	NA	NA	NA	NA	NA	NA	NA	NA	NA	NA	NA	ACSM2B	ensembl_havana	protein_coding	0	0.0400382	0	0.0949838	0.0351785	0.0354676	0	0	NA	NA	NA	NA
ENSG00000066827	NA	NA	NA	NA	NA	NA	NA	NA	NA	NA	NA	NA	NA	ZFAT	ensembl_havana	protein_coding	8.75833	9.16876	13.4591	13.0376	20.1573	10.2806	11.5219	10.4203	-0.301523	0.113413	0.576061	NA
ENSG00000066855	NA	NA	NA	NA	NA	NA	NA	NA	NA	NA	NA	NA	NA	MTFR1	ensembl_havana	protein_coding	5.23935	5.11156	6.70746	6.02792	10.696	5.596	6.96858	5.03995	-0.408502	0.0446455	0.450063	NA
ENSG00000066923	NA	NA	NA	NA	NA	NA	NA	NA	NA	NA	NA	NA	NA	STAG3	ensembl_havana	protein_coding	6.51433	6.05276	4.91954	7.25977	8.21768	5.68035	13.233	7.92605	-0.229141	0.292713	0.734346	NA
ENSG00000066926	NA	NA	NA	NA	NA	NA	NA	NA	NA	NA	NA	NA	NA	FECH	ensembl_havana	protein_coding	25.5669	22.2212	31.2626	31.0057	31.6959	24.6854	28.6657	30.0256	-0.0990618	0.296715	0.736346	NA
ENSG00000066933	NA	NA	NA	NA	NA	NA	NA	NA	NA	NA	NA	NA	NA	MYO9A	ensembl_havana	protein_coding	80.6886	103.619	86.5701	84.9578	113.275	96.4366	108.651	96.6834	0.0211756	0.816457	0.953629	NA
ENSG00000067048	NA	NA	NA	NA	NA	NA	NA	NA	NA	NA	NA	NA	NA	DDX3Y	ensembl_havana	protein_coding	0	0	0	0	0	0	0	0	NA	NA	NA	NA
ENSG00000067057	NA	NA	NA	NA	NA	NA	NA	NA	NA	NA	NA	NA	NA	PFKP	ensembl_havana	protein_coding	34.3625	38.6369	45.0426	45.0863	58.7832	63.5933	43.3604	45.0653	0.130858	0.102973	0.568356	NA
ENSG00000067064	NA	NA	NA	NA	NA	NA	NA	NA	NA	NA	NA	NA	NA	IDI1	ensembl_havana	protein_coding	30.5432	28.6737	24.3353	25.8424	18.5296	13.8779	16.0959	16.5734	-0.0661706	0.514453	0.852986	NA
ENSG00000067066	NA	NA	NA	NA	NA	NA	NA	NA	NA	NA	NA	NA	NA	SP100	ensembl_havana	protein_coding	184.53	177.862	183.923	174.618	224.327	210.614	153.023	141.519	-0.0448862	0.431448	0.814356	NA
ENSG00000067082	NA	NA	NA	NA	NA	NA	NA	NA	NA	NA	NA	NA	NA	KLF6	ensembl_havana	protein_coding	255.52	320.546	258.679	283.982	137.97	157.228	143.996	194.012	0.302248	0.0011931	0.116198	NA
ENSG00000067113	NA	NA	NA	NA	NA	NA	NA	NA	NA	NA	NA	NA	NA	PPAP2A	ensembl_havana	protein_coding	12.6735	12.6215	9.29122	6.73238	8.85378	8.868	9.96935	7.90559	-0.12202	0.386267	0.787903	NA
ENSG00000067141	NA	NA	NA	NA	NA	NA	NA	NA	NA	NA	NA	NA	NA	NEO1	ensembl_havana	protein_coding	13.6034	17.8971	15.2798	27.5923	18.9612	27.7712	9.01717	10.9037	0.600904	0.000927247	0.103261	NA
ENSG00000067167	NA	NA	NA	NA	NA	NA	NA	NA	NA	NA	NA	NA	NA	TRAM1	ensembl_havana	protein_coding	199.802	201.312	207.871	196.749	188.311	185.389	201.272	200.082	0.0115337	0.837712	0.9614	NA
ENSG00000067177	NA	NA	NA	NA	NA	NA	NA	NA	NA	NA	NA	NA	NA	PHKA1	ensembl_havana	protein_coding	0.271483	0.0643867	0.481562	0.334797	0.978118	0.794396	0.301374	0.37524	NA	NA	NA	NA
ENSG00000067182	NA	NA	NA	NA	NA	NA	NA	NA	NA	NA	NA	NA	NA	TNFRSF1A	ensembl_havana	protein_coding	26.9459	29.7885	46.5893	41.1987	46.8232	44.2636	41.4679	53.552	0.0936539	0.350227	0.768883	NA
ENSG00000067191	NA	NA	NA	NA	NA	NA	NA	NA	NA	NA	NA	NA	NA	CACNB1	ensembl_havana	protein_coding	1.41624	0.68065	1.35924	0.995598	0.914641	0.993094	1.16889	1.45025	NA	NA	NA	NA
ENSG00000067208	NA	NA	NA	NA	NA	NA	NA	NA	NA	NA	NA	NA	NA	EVI5	ensembl_havana	protein_coding	2.60886	2.88275	2.29666	2.13342	2.95499	2.87287	2.44911	1.71882	-0.0295827	0.892051	0.970625	NA
ENSG00000067221	NA	NA	NA	NA	NA	NA	NA	NA	NA	NA	NA	NA	NA	STOML1	ensembl_havana	protein_coding	1.60259	2.28218	1.73421	1.70674	1.58303	1.27683	1.72551	1.87996	NA	NA	NA	NA
ENSG00000067225	NA	NA	NA	NA	NA	NA	NA	NA	NA	NA	NA	NA	NA	PKM	ensembl_havana	protein_coding	383.95	360.585	441.709	431.046	402.865	412.382	418.185	433.949	0.0262639	0.675537	0.908743	NA
ENSG00000067248	NA	NA	NA	NA	NA	NA	NA	NA	NA	NA	NA	NA	NA	DHX29	ensembl_havana	protein_coding	34.4743	32.9515	41.8554	42.2418	34.8619	31.4243	30.5582	32.8724	0.00548336	0.942543	0.984201	NA
ENSG00000067334	NA	NA	NA	NA	NA	NA	NA	NA	NA	NA	NA	NA	NA	DNTTIP2	ensembl_havana	protein_coding	82.291	84.1204	63.6971	56.1327	49.0388	45.434	54.3257	60.5834	0.00672589	0.927718	0.980528	NA
ENSG00000067365	NA	NA	NA	NA	NA	NA	NA	NA	NA	NA	NA	NA	NA	METTL22	ensembl_havana	protein_coding	11.2927	11.6912	12.2332	10.7145	25.9265	12.3782	14.6946	11.5483	-0.423905	0.0374094	0.431484	NA
ENSG00000067369	NA	NA	NA	NA	NA	NA	NA	NA	NA	NA	NA	NA	NA	TP53BP1	ensembl_havana	protein_coding	51.3201	52.1698	85.5856	72.8682	74.2619	64.8348	68.3524	61.9312	-0.101593	0.15791	0.631269	NA
ENSG00000067445	NA	NA	NA	NA	NA	NA	NA	NA	NA	NA	NA	NA	NA	TRO	ensembl_havana	protein_coding	1.45351	0.840802	1.68734	0.948187	1.09429	0.354676	1.39154	0.751984	NA	NA	NA	NA
ENSG00000067533	NA	NA	NA	NA	NA	NA	NA	NA	NA	NA	NA	NA	NA	RRP15	ensembl_havana	protein_coding	14.7273	11.9373	13.8382	12.1908	13.0984	13.4788	12.3113	9.07755	-0.154781	0.257657	0.708071	NA
ENSG00000067560	NA	NA	NA	NA	NA	NA	NA	NA	NA	NA	NA	NA	NA	RHOA	ensembl_havana	protein_coding	105.585	111.787	111.458	104.111	100.241	103.033	107.872	107.748	0.0442824	0.497518	0.846218	NA
ENSG00000067596	NA	NA	NA	NA	NA	NA	NA	NA	NA	NA	NA	NA	NA	DHX8	ensembl_havana	protein_coding	66.8988	67.9047	62.2442	54.8526	59.5924	51.1087	56.1625	54.304	-0.0704204	0.304572	0.740465	NA
ENSG00000067601	NA	NA	NA	NA	NA	NA	NA	NA	NA	NA	NA	NA	NA	PMS2P4	ensembl_havana	pseudogene	15.5192	23.8068	19.4612	16.4788	24.4696	20.5111	16.4851	15.6641	0.0615378	0.680131	0.910272	NA
ENSG00000067606	NA	NA	NA	NA	NA	NA	NA	NA	NA	NA	NA	NA	NA	PRKCZ	ensembl_havana	protein_coding	12.6252	9.9633	8.33706	8.70995	9.48199	5.7769	7.27393	9.4473	-0.172213	0.341823	0.764068	NA
ENSG00000067646	NA	NA	NA	NA	NA	NA	NA	NA	NA	NA	NA	NA	NA	ZFY	ensembl_havana	protein_coding	0	0	0	0	0	0	0	0	NA	NA	NA	NA
ENSG00000067704	NA	NA	NA	NA	NA	NA	NA	NA	NA	NA	NA	NA	NA	IARS2	ensembl_havana	protein_coding	133.76	118.073	140.096	131.466	133.151	135.309	110.655	110.971	-0.0248611	0.73282	0.929514	NA
ENSG00000067715	NA	NA	NA	NA	NA	NA	NA	NA	NA	NA	NA	NA	NA	SYT1	ensembl_havana	protein_coding	0	0	0	0	0	0	0	0	NA	NA	NA	NA
ENSG00000067798	NA	NA	NA	NA	NA	NA	NA	NA	NA	NA	NA	NA	NA	NAV3	ensembl_havana	protein_coding	0.0372695	0	0	0	0	0.0354676	0.162606	0.0537131	NA	NA	NA	NA
ENSG00000067829	NA	NA	NA	NA	NA	NA	NA	NA	NA	NA	NA	NA	NA	IDH3G	ensembl_havana	protein_coding	10.6963	14.674	15.7953	15.171	15.3019	14.1161	11.2715	11.9243	0.122743	0.318512	0.748217	NA
ENSG00000067836	NA	NA	NA	NA	NA	NA	NA	NA	NA	NA	NA	NA	NA	ROGDI	ensembl_havana	protein_coding	1.97528	1.96187	2.85911	2.65492	1.72375	1.06403	1.83683	2.14852	-0.104294	0.676801	0.909051	NA
ENSG00000067840	NA	NA	NA	NA	NA	NA	NA	NA	NA	NA	NA	NA	NA	PDZD4	ensembl_havana	protein_coding	1.17399	0.640612	3.16376	1.32746	2.51527	0.60295	2.50477	1.31597	-1.25241	0.00330722	0.177415	NA
ENSG00000067842	NA	NA	NA	NA	NA	NA	NA	NA	NA	NA	NA	NA	NA	ATP2B3	ensembl_havana	protein_coding	0.0559042	0.0400382	0.0703058	0	0	0	0	0	NA	NA	NA	NA
ENSG00000067900	NA	NA	NA	NA	NA	NA	NA	NA	NA	NA	NA	NA	NA	ROCK1	ensembl_havana	protein_coding	114.973	109.249	145.718	127.14	171.815	126.739	123.955	124.367	-0.14643	0.0624244	0.494362	NA
ENSG00000067955	NA	NA	NA	NA	NA	NA	NA	NA	NA	NA	NA	NA	NA	CBFB	ensembl_havana	protein_coding	66.1907	59.2165	52.3544	53.2881	46.8578	60.6141	51.8209	51.1886	0.0947003	0.419574	0.806571	NA
ENSG00000067992	NA	NA	NA	NA	NA	NA	NA	NA	NA	NA	NA	NA	NA	PDK3	ensembl_havana	protein_coding	15.0941	18.3776	14.3893	12.8005	13.8955	13.2294	12.8021	12.8912	0.0670073	0.547693	0.864757	NA
ENSG00000068001	NA	NA	NA	NA	NA	NA	NA	NA	NA	NA	NA	NA	NA	HYAL2	ensembl_havana	protein_coding	0.0372695	0.0446639	0.109083	0.13234	0.404553	0.0394662	0	0.0290211	NA	NA	NA	NA
ENSG00000068024	NA	NA	NA	NA	NA	NA	NA	NA	NA	NA	NA	NA	NA	HDAC4	ensembl_havana	protein_coding	46.8477	59.0964	56.3384	57.555	57.1651	52.3856	49.7614	59.8901	0.157469	0.0799508	0.526948	NA
ENSG00000068028	NA	NA	NA	NA	NA	NA	NA	NA	NA	NA	NA	NA	NA	RASSF1	ensembl_havana	protein_coding	1.7144	2.20211	1.17176	0.900779	0.844285	1.08176	0.974078	1.18169	NA	NA	NA	NA
ENSG00000068078	NA	NA	NA	NA	NA	NA	NA	NA	NA	NA	NA	NA	NA	FGFR3	ensembl_havana	protein_coding	0	0.120115	0	0	0.457321	0.0354676	0	0	NA	NA	NA	NA
ENSG00000068097	NA	NA	NA	NA	NA	NA	NA	NA	NA	NA	NA	NA	NA	HEATR6	ensembl_havana	protein_coding	9.09375	11.531	11.5302	13.7961	8.02069	9.86001	14.5276	16.0065	0.292622	0.0255418	0.393899	NA
ENSG00000068120	NA	NA	NA	NA	NA	NA	NA	NA	NA	NA	NA	NA	NA	COASY	ensembl_havana	protein_coding	15.355	14.1335	12.1395	15.4081	10.9757	12.3782	10.0191	11.0649	0.15817	0.231288	0.690971	NA
ENSG00000068137	NA	NA	NA	NA	NA	NA	NA	NA	NA	NA	NA	NA	NA	PLEKHH3	ensembl_havana	protein_coding	0	0	0.0471752	0	0.105536	0	0.166985	0	NA	NA	NA	NA
ENSG00000068305	NA	NA	NA	NA	NA	NA	NA	NA	NA	NA	NA	NA	NA	MEF2A	ensembl_havana	protein_coding	39.282	34.4106	50.1046	47.7431	62.5355	57.2148	57.9993	41.198	-0.167836	0.104922	0.571532	NA
ENSG00000068308	NA	NA	NA	NA	NA	NA	NA	NA	NA	NA	NA	NA	NA	OTUD5	ensembl_havana	protein_coding	18.5975	17.8771	20.8105	20.6467	18.4863	13.7969	15.3904	19.4441	-0.023834	0.842367	0.963103	NA
ENSG00000068323	NA	NA	NA	NA	NA	NA	NA	NA	NA	NA	NA	NA	NA	TFE3	ensembl_havana	protein_coding	3.82012	5.80555	5.39011	5.61801	3.1133	2.81967	3.50668	4.00162	0.236945	0.216844	0.682697	NA
ENSG00000068354	NA	NA	NA	NA	NA	NA	NA	NA	NA	NA	NA	NA	NA	TBC1D25	ensembl_havana	protein_coding	12.4294	12.3718	8.48357	5.73653	7.79204	7.11125	7.20817	6.79471	-0.129643	0.363789	0.776241	NA
ENSG00000068366	NA	NA	NA	NA	NA	NA	NA	NA	NA	NA	NA	NA	NA	ACSL4	ensembl_havana	protein_coding	22.0263	23.062	28.0286	31.0057	25.8914	24.3308	19.1476	23.2578	0.123904	0.181661	0.661009	NA
ENSG00000068383	NA	NA	NA	NA	NA	NA	NA	NA	NA	NA	NA	NA	NA	INPP5A	ensembl_havana	protein_coding	24.3743	22.5815	13.2175	15.171	16.7098	15.1802	20.2051	17.1345	-0.0497357	0.638063	0.894772	NA
ENSG00000068394	NA	NA	NA	NA	NA	NA	NA	NA	NA	NA	NA	NA	NA	GPKOW	ensembl_havana	protein_coding	6.61533	6.9066	8.71793	8.20182	7.7041	7.5546	9.23982	7.41241	-0.0427355	0.749904	0.933844	NA
ENSG00000068400	NA	NA	NA	NA	NA	NA	NA	NA	NA	NA	NA	NA	NA	GRIPAP1	ensembl_havana	protein_coding	22.7717	27.3756	33.4351	36.0842	37.617	23.7185	27.7672	30.0064	-0.031822	0.820055	0.954801	NA
ENSG00000068438	NA	NA	NA	NA	NA	NA	NA	NA	NA	NA	NA	NA	NA	FTSJ1	ensembl_havana	protein_coding	10.4168	10.49	10.2178	10.5012	16.0238	10.1083	11.2993	10.3935	-0.18197	0.214661	0.682697	NA
ENSG00000068489	NA	NA	NA	NA	NA	NA	NA	NA	NA	NA	NA	NA	NA	PRR11	ensembl_havana	protein_coding	2.34798	2.16206	0.788154	0.867049	1.68857	0.993094	1.4472	1.28911	-0.228837	0.422286	0.808525	NA
ENSG00000068615	NA	NA	NA	NA	NA	NA	NA	NA	NA	NA	NA	NA	NA	REEP1	ensembl_havana	protein_coding	0.223617	0	0.281223	0	0.281428	0	0.111323	0.161139	NA	NA	NA	NA
ENSG00000068650	NA	NA	NA	NA	NA	NA	NA	NA	NA	NA	NA	NA	NA	ATP11A	ensembl_havana	protein_coding	49.5684	48.6066	53.1512	53.952	61.2458	55.5424	43.1934	43.6151	4.57001e-05	0.999448	0.999776	NA
ENSG00000068654	NA	NA	NA	NA	NA	NA	NA	NA	NA	NA	NA	NA	NA	POLR1A	ensembl_havana	protein_coding	37.1204	34.9534	44.7619	36.9331	53.4028	45.9311	40.7452	40.9297	-0.109058	0.17707	0.656489	NA
ENSG00000068697	NA	NA	NA	NA	NA	NA	NA	NA	NA	NA	NA	NA	NA	LAPTM4A	ensembl_havana	protein_coding	55.1216	61.739	95.8036	88.1813	65.1859	78.4544	58.055	61.1255	0.135809	0.158847	0.632894	NA
ENSG00000068724	NA	NA	NA	NA	NA	NA	NA	NA	NA	NA	NA	NA	NA	TTC7A	ensembl_havana	protein_coding	30.8198	40.0217	32.4686	30.6884	40.7134	27.5485	34.5415	35.3969	-0.0268217	0.837054	0.961345	NA
ENSG00000068745	NA	NA	NA	NA	NA	NA	NA	NA	NA	NA	NA	NA	NA	IP6K2	ensembl_havana	protein_coding	29.8906	25.9848	24.3258	23.1832	22.8309	17.9821	16.4766	17.3493	-0.122997	0.211487	0.681793	NA
ENSG00000068781	NA	NA	NA	NA	NA	NA	NA	NA	NA	NA	NA	NA	NA	STON1-GTF2A1L	ensembl_havana	protein_coding	1.29406	1.08103	0.703058	0.474094	0.94982	0.5042	1.24114	0.805697	NA	NA	NA	NA
ENSG00000068784	NA	NA	NA	NA	NA	NA	NA	NA	NA	NA	NA	NA	NA	SRBD1	ensembl_havana	protein_coding	51.171	51.1689	68.431	61.6796	112.818	95.0889	57.7211	56.345	-0.0772089	0.245883	0.700506	NA
ENSG00000068793	NA	NA	NA	NA	NA	NA	NA	NA	NA	NA	NA	NA	NA	CYFIP1	ensembl_havana	protein_coding	1.56532	1.12107	0.89054	1.5171	4.32696	1.48964	1.89249	1.07426	NA	NA	NA	NA
ENSG00000068796	NA	NA	NA	NA	NA	NA	NA	NA	NA	NA	NA	NA	NA	KIF2A	ensembl_havana	protein_coding	222.744	244.594	246.258	236.336	192.04	189.211	186.432	189.285	0.0555796	0.338312	0.761227	NA
ENSG00000068831	NA	NA	NA	NA	NA	NA	NA	NA	NA	NA	NA	NA	NA	RASGRP2	ensembl_havana	protein_coding	353.315	255.124	360.107	379.607	257.085	216.175	274.578	290.964	-0.105857	0.31629	0.746045	NA
ENSG00000068878	NA	NA	NA	NA	NA	NA	NA	NA	NA	NA	NA	NA	NA	PSME4	ensembl_havana	protein_coding	78.6764	89.0449	113.052	97.5209	143.74	97.6445	87.6679	72.3516	-0.186685	0.0855681	0.538847	NA
ENSG00000068885	NA	NA	NA	NA	NA	NA	NA	NA	NA	NA	NA	NA	NA	IFT80	ensembl_havana	protein_coding	36.3378	35.2998	35.33	28.8492	47.6889	27.7386	44.8668	31.8266	-0.370635	0.0086759	0.261215	NA
ENSG00000068903	NA	NA	NA	NA	NA	NA	NA	NA	NA	NA	NA	NA	NA	SIRT2	ensembl_havana	protein_coding	17.7775	17.6168	19.0295	16.5459	11.433	11.7043	15.3069	15.9537	-0.00294749	0.977295	0.993776	NA
ENSG00000068912	NA	NA	NA	NA	NA	NA	NA	NA	NA	NA	NA	NA	NA	ERLEC1	ensembl_havana	protein_coding	35.9651	35.1936	44.6677	44.1381	40.4553	39.9366	35.1224	37.5992	0.0424922	0.568425	0.871635	NA
ENSG00000068971	NA	NA	NA	NA	NA	NA	NA	NA	NA	NA	NA	NA	NA	PPP2R5B	ensembl_havana	protein_coding	8.53473	5.44521	10.0303	8.86554	5.76928	5.24921	7.90396	5.37131	-0.331102	0.0681094	0.506231	NA
ENSG00000068976	NA	NA	NA	NA	NA	NA	NA	NA	NA	NA	NA	NA	NA	PYGM	ensembl_havana	protein_coding	15.9886	24.0635	14.3893	13.9858	15.7952	13.5136	12.8578	9.61465	0.086777	0.593814	0.878496	NA
ENSG00000068985	NA	NA	NA	NA	NA	NA	NA	NA	NA	NA	NA	NA	NA	PAGE1	ensembl_havana	protein_coding	0	0	0	0	0	0	0	0	NA	NA	NA	NA
ENSG00000069011	NA	NA	NA	NA	NA	NA	NA	NA	NA	NA	NA	NA	NA	PITX1	ensembl_havana	protein_coding	0	0.120115	0.0468706	0	0	0	0.111323	0	NA	NA	NA	NA
ENSG00000069018	NA	NA	NA	NA	NA	NA	NA	NA	NA	NA	NA	NA	NA	TRPC7	ensembl_havana	protein_coding	0	0	0	0	0	0	0	0	NA	NA	NA	NA
ENSG00000069020	NA	NA	NA	NA	NA	NA	NA	NA	NA	NA	NA	NA	NA	MAST4	ensembl_havana	protein_coding	150.532	132.927	113.192	79.4106	158.24	100.905	126.519	98.0265	-0.388238	0.000585246	0.0836972	NA
ENSG00000069122	NA	NA	NA	NA	NA	NA	NA	NA	NA	NA	NA	NA	NA	GPR116	ensembl_havana	protein_coding	0	0	0	0	0	0	0	0	NA	NA	NA	NA
ENSG00000069188	NA	NA	NA	NA	NA	NA	NA	NA	NA	NA	NA	NA	NA	SDK2	ensembl_havana	protein_coding	24.5233	24.1831	19.5919	16.7355	16.2525	13.4422	22.2646	24.8692	-0.0504458	0.613486	0.887969	NA
ENSG00000069206	NA	NA	NA	NA	NA	NA	NA	NA	NA	NA	NA	NA	NA	ADAM7	ensembl_havana	protein_coding	0.149078	0	0	0	0	0	0	0	NA	NA	NA	NA
ENSG00000069248	NA	NA	NA	NA	NA	NA	NA	NA	NA	NA	NA	NA	NA	NUP133	ensembl_havana	protein_coding	49.9785	52.5302	59.9006	52.577	57.0243	48.91	44.1953	47.751	-0.0276652	0.717398	0.924162	NA
ENSG00000069275	NA	NA	NA	NA	NA	NA	NA	NA	NA	NA	NA	NA	NA	NUCKS1	ensembl_havana	protein_coding	168.868	188.82	172.155	163.847	171.777	170.493	165.037	174.836	0.0774643	0.211735	0.681793	NA
ENSG00000069329	NA	NA	NA	NA	NA	NA	NA	NA	NA	NA	NA	NA	NA	VPS35	ensembl_havana	protein_coding	75.8061	89.926	122.333	113.261	128.859	131.053	111.88	118.276	0.0956703	0.193851	0.669987	NA
ENSG00000069345	NA	NA	NA	NA	NA	NA	NA	NA	NA	NA	NA	NA	NA	DNAJA2	ensembl_havana	protein_coding	40.9219	43.962	47.9954	50.5859	48.2649	45.1148	34.3432	36.8472	0.0781999	0.271844	0.717682	NA
ENSG00000069424	NA	NA	NA	NA	NA	NA	NA	NA	NA	NA	NA	NA	NA	KCNAB2	ensembl_havana	protein_coding	66.4888	60.5779	72.415	73.0104	66.4172	63.8417	56.7748	55.5931	-0.0157821	0.820465	0.954981	NA
ENSG00000069431	NA	NA	NA	NA	NA	NA	NA	NA	NA	NA	NA	NA	NA	ABCC9	ensembl_havana	protein_coding	0.125629	0.0400382	0	0.0474094	0.0381068	0.123044	0.166985	0.0537131	NA	NA	NA	NA
ENSG00000069482	NA	NA	NA	NA	NA	NA	NA	NA	NA	NA	NA	NA	NA	GAL	ensembl_havana	protein_coding	0	0	0	0	0	0	0	0	NA	NA	NA	NA
ENSG00000069493	NA	NA	NA	NA	NA	NA	NA	NA	NA	NA	NA	NA	NA	CLEC2D	ensembl_havana	protein_coding	84.9775	93.1273	117.839	122.094	122.72	102.387	88.176	89.2986	0.0173599	0.794222	0.946173	NA
ENSG00000069509	NA	NA	NA	NA	NA	NA	NA	NA	NA	NA	NA	NA	NA	FUNDC1	ensembl_havana	protein_coding	6.74579	4.64444	9.32722	10.4775	6.19142	6.52604	6.56806	5.10275	-0.0736161	0.679834	0.910219	NA
ENSG00000069535	NA	NA	NA	NA	NA	NA	NA	NA	NA	NA	NA	NA	NA	MAOB	ensembl_havana	protein_coding	0	0	0.234353	0	0.562856	0	0	0	NA	NA	NA	NA
ENSG00000069667	NA	NA	NA	NA	NA	NA	NA	NA	NA	NA	NA	NA	NA	RORA	ensembl_havana	protein_coding	46.8852	49.4872	39.5441	43.1425	46.6467	32.5592	38.0725	37.9752	-0.0512276	0.622229	0.890812	NA
ENSG00000069696	NA	NA	NA	NA	NA	NA	NA	NA	NA	NA	NA	NA	NA	DRD4	ensembl_havana	protein_coding	0.409966	0.320306	0.328094	0.189637	0.457321	0.673884	1.00191	1.28912	NA	NA	NA	NA
ENSG00000069702	NA	NA	NA	NA	NA	NA	NA	NA	NA	NA	NA	NA	NA	TGFBR3	ensembl_havana	protein_coding	34.8843	60.4976	51.8857	91.7846	27.7915	70.084	43.3604	69.8808	0.95202	6.25987e-05	0.0245952	NA
ENSG00000069712	NA	NA	NA	NA	NA	NA	NA	NA	NA	NA	NA	NA	NA	KIAA1107	ensembl_havana	protein_coding	11.1436	11.4509	6.0463	8.91296	12.2421	9.39891	6.40108	7.51984	0.0734079	0.644531	0.896721	NA
ENSG00000069764	NA	NA	NA	NA	NA	NA	NA	NA	NA	NA	NA	NA	NA	PLA2G10	ensembl_havana	protein_coding	0.383082	0.547195	0.366255	0.204547	0.0358177	0.217721	0.352494	0.112616	NA	NA	NA	NA
ENSG00000069812	NA	NA	NA	NA	NA	NA	NA	NA	NA	NA	NA	NA	NA	HES2	ensembl_havana	protein_coding	0	0.0400382	0	0.0474094	0.0351859	0	0	0	NA	NA	NA	NA
ENSG00000069849	NA	NA	NA	NA	NA	NA	NA	NA	NA	NA	NA	NA	NA	ATP1B3	ensembl_havana	protein_coding	13.6779	10.8504	14.9517	15.5029	11.5034	16.457	14.305	15.0397	0.134763	0.425539	0.811864	NA
ENSG00000069869	NA	NA	NA	NA	NA	NA	NA	NA	NA	NA	NA	NA	NA	NEDD4	ensembl_havana	protein_coding	15.6159	10.1353	21.1855	17.3993	15.8441	8.9566	13.9639	8.87646	-0.539924	0.00167953	0.135489	NA
ENSG00000069943	NA	NA	NA	NA	NA	NA	NA	NA	NA	NA	NA	NA	NA	PIGB	ensembl_havana	protein_coding	5.5336	6.78821	8.16977	6.3319	7.58116	6.90495	5.13631	5.66042	0.00863519	0.955628	0.987108	NA
ENSG00000069956	NA	NA	NA	NA	NA	NA	NA	NA	NA	NA	NA	NA	NA	MAPK6	ensembl_havana	protein_coding	22.2872	22.1011	19.7325	19.0586	17.343	19.117	21.875	15.5231	-0.0404166	0.751073	0.933844	NA
ENSG00000069966	NA	NA	NA	NA	NA	NA	NA	NA	NA	NA	NA	NA	NA	GNB5	ensembl_havana	protein_coding	11.4791	15.6139	10.4522	13.1262	9.58105	11.4206	15.3069	12.5377	0.236802	0.128521	0.598388	NA
ENSG00000069974	NA	NA	NA	NA	NA	NA	NA	NA	NA	NA	NA	NA	NA	RAB27A	ensembl_havana	protein_coding	12.0008	16.3356	17.2015	21.6187	13.6141	14.79	15.3069	17.5642	0.311732	0.0108406	0.282755	NA
ENSG00000069998	NA	NA	NA	NA	NA	NA	NA	NA	NA	NA	NA	NA	NA	CECR5	ensembl_havana	protein_coding	10.6591	10.8503	11.2489	9.57671	10.9405	10.5694	9.29548	10.3129	0.00810527	0.945031	0.984317	NA
ENSG00000070010	NA	NA	NA	NA	NA	NA	NA	NA	NA	NA	NA	NA	NA	UFD1L	ensembl_havana	protein_coding	61.3455	47.6223	48.5944	40.0241	40.1759	38.6949	42.9707	50.4903	-0.0966137	0.405939	0.797728	NA
ENSG00000070018	NA	NA	NA	NA	NA	NA	NA	NA	NA	NA	NA	NA	NA	LRP6	ensembl_havana	protein_coding	33.6544	34.1126	36.6528	34.0874	41.0883	37.9503	32.8403	38.566	0.0371725	0.65282	0.899533	NA
ENSG00000070019	NA	NA	NA	NA	NA	NA	NA	NA	NA	NA	NA	NA	NA	GUCY2C	ensembl_havana	protein_coding	0	0.240229	0	0	0	0	0	0	NA	NA	NA	NA
ENSG00000070031	NA	NA	NA	NA	NA	NA	NA	NA	NA	NA	NA	NA	NA	SCT	ensembl_havana	protein_coding	0	0.0800765	0	0.0474094	0.070357	0.0709352	0	0.161139	NA	NA	NA	NA
ENSG00000070047	NA	NA	NA	NA	NA	NA	NA	NA	NA	NA	NA	NA	NA	PHRF1	ensembl_havana	protein_coding	60.3393	64.9421	68.8998	59.7832	71.131	55.8968	55.2163	60.9107	-0.0485701	0.573239	0.872934	NA
ENSG00000070081	NA	NA	NA	NA	NA	NA	NA	NA	NA	NA	NA	NA	NA	NUCB2	ensembl_havana	protein_coding	116.206	107.162	105.365	92.3062	100.822	97.8905	118.169	106.191	-0.0872835	0.218552	0.683606	NA
ENSG00000070087	NA	NA	NA	NA	NA	NA	NA	NA	NA	NA	NA	NA	NA	PFN2	ensembl_havana	protein_coding	2.42252	1.96187	4.03087	2.22824	2.18107	3.15661	2.28212	2.25595	-0.0935778	0.751056	0.933844	NA
ENSG00000070159	NA	NA	NA	NA	NA	NA	NA	NA	NA	NA	NA	NA	NA	PTPN3	ensembl_havana	protein_coding	0	0	0	0.758551	0.211071	0.0354676	0.0556616	0.214853	NA	NA	NA	NA
ENSG00000070182	NA	NA	NA	NA	NA	NA	NA	NA	NA	NA	NA	NA	NA	SPTB	ensembl_havana	protein_coding	0.074539	0.0400382	0.421835	0.142228	0.105536	0.425611	0.0556616	0.268566	NA	NA	NA	NA
ENSG00000070190	NA	NA	NA	NA	NA	NA	NA	NA	NA	NA	NA	NA	NA	DAPP1	ensembl_havana	protein_coding	7.19301	9.16878	9.65536	6.54248	8.65391	10.463	6.4011	7.78839	0.152622	0.408314	0.7984	NA
ENSG00000070193	NA	NA	NA	NA	NA	NA	NA	NA	NA	NA	NA	NA	NA	FGF10	ensembl_havana	protein_coding	0	0	0	0	0	0	0	0	NA	NA	NA	NA
ENSG00000070214	NA	NA	NA	NA	NA	NA	NA	NA	NA	NA	NA	NA	NA	SLC44A1	ensembl_havana	protein_coding	24.7255	22.1837	27.6068	29.6309	27.1968	25.4477	25.493	25.5599	-0.000268332	0.997569	0.999128	NA
ENSG00000070269	NA	NA	NA	NA	NA	NA	NA	NA	NA	NA	NA	NA	NA	TMEM260	ensembl_havana	protein_coding	14.9451	18.4977	18.9826	17.4466	16.8857	19.0461	15.386	17.5105	0.179925	0.121116	0.590526	NA
ENSG00000070366	NA	NA	NA	NA	NA	NA	NA	NA	NA	NA	NA	NA	NA	SMG6	ensembl_havana	protein_coding	48.8602	57.9753	49.4484	59.5936	61.9141	45.7887	51.5983	54.4651	0.0663279	0.546401	0.86442	NA
ENSG00000070367	NA	NA	NA	NA	NA	NA	NA	NA	NA	NA	NA	NA	NA	EXOC5	ensembl_havana	protein_coding	28.0267	30.2689	44.4333	42.9055	44.0435	34.7582	34.6215	29.0051	-0.0972165	0.278865	0.721409	NA
ENSG00000070371	NA	NA	NA	NA	NA	NA	NA	NA	NA	NA	NA	NA	NA	CLTCL1	ensembl_havana	protein_coding	0.0372695	0.400382	0.00241955	1.5171	1.09053	0.611087	1.11323	0.271256	NA	NA	NA	NA
ENSG00000070388	NA	NA	NA	NA	NA	NA	NA	NA	NA	NA	NA	NA	NA	FGF22	ensembl_havana	protein_coding	0.111808	0.120115	0.187482	0	0.24625	0.248273	0.0556616	0.0537131	NA	NA	NA	NA
ENSG00000070404	NA	NA	NA	NA	NA	NA	NA	NA	NA	NA	NA	NA	NA	FSTL3	ensembl_havana	protein_coding	0.0745391	0.200191	0.187482	0.142228	0.527678	0.638417	0.834926	0.161139	NA	NA	NA	NA
ENSG00000070413	NA	NA	NA	NA	NA	NA	NA	NA	NA	NA	NA	NA	NA	DGCR2	ensembl_havana	protein_coding	22.5108	22.5415	22.2635	21.7135	21.4237	20.3229	18.09	21.5389	0.0593561	0.523626	0.856765	NA
ENSG00000070423	NA	NA	NA	NA	NA	NA	NA	NA	NA	NA	NA	NA	NA	RNF126	ensembl_havana	protein_coding	18.2248	17.857	16.1235	16.214	12.031	11.0659	12.1899	15.6842	0.0687341	0.538628	0.861749	NA
ENSG00000070444	NA	NA	NA	NA	NA	NA	NA	NA	NA	NA	NA	NA	NA	MNT	ensembl_havana	protein_coding	26.4613	25.144	22.3573	23.3728	19.0316	24.6145	25.66	24.4395	0.11411	0.353964	0.771356	NA
ENSG00000070476	NA	NA	NA	NA	NA	NA	NA	NA	NA	NA	NA	NA	NA	ZXDC	ensembl_havana	protein_coding	31.3809	40.8791	30.419	30.3894	30.7812	25.9978	31.3374	28.5217	0.0527943	0.618122	0.88887	NA
ENSG00000070495	NA	NA	NA	NA	NA	NA	NA	NA	NA	NA	NA	NA	NA	JMJD6	ensembl_havana	protein_coding	19.3056	17.9371	9.13977	9.86117	8.26696	7.59007	5.45483	5.21017	-0.0293857	0.79916	0.947972	NA
ENSG00000070501	NA	NA	NA	NA	NA	NA	NA	NA	NA	NA	NA	NA	NA	POLB	ensembl_havana	protein_coding	22.5108	18.5377	14.5767	15.2184	16.4987	14.7545	16.0862	13.3209	-0.134388	0.235624	0.693323	NA
ENSG00000070526	NA	NA	NA	NA	NA	NA	NA	NA	NA	NA	NA	NA	NA	ST6GALNAC1	ensembl_havana	protein_coding	6.29855	3.92375	4.7808	1.70674	13.0864	5.60388	7.06901	2.25595	-1.11997	0.000310038	0.0644397	NA
ENSG00000070540	NA	NA	NA	NA	NA	NA	NA	NA	NA	NA	NA	NA	NA	WIPI1	ensembl_havana	protein_coding	2.27644	3.04291	1.74886	1.65933	4.15107	3.04015	2.24021	2.38887	-0.00977607	0.96551	0.989634	NA
ENSG00000070601	NA	NA	NA	NA	NA	NA	NA	NA	NA	NA	NA	NA	NA	FRMPD1	ensembl_havana	protein_coding	0.111808	0.0800765	0.0937411	0.0474094	0	0	0.278308	0.161139	NA	NA	NA	NA
ENSG00000070610	NA	NA	NA	NA	NA	NA	NA	NA	NA	NA	NA	NA	NA	GBA2	ensembl_havana	protein_coding	17.1153	23.0638	23.8102	32.191	16.4661	19.8618	14.3607	19.2293	0.424904	0.000901055	0.102569	NA
ENSG00000070614	NA	NA	NA	NA	NA	NA	NA	NA	NA	NA	NA	NA	NA	NDST1	ensembl_havana	protein_coding	2.23617	0.200191	1.35925	1.37487	2.67357	1.84431	2.61609	0.698271	-1.02366	0.0724692	0.51493	NA
ENSG00000070669	NA	NA	NA	NA	NA	NA	NA	NA	NA	NA	NA	NA	NA	ASNS	ensembl_havana	protein_coding	16.2868	21.3004	24.7008	25.4588	21.8458	21.1387	23.9902	24.9229	0.142532	0.156482	0.630459	NA
ENSG00000070718	NA	NA	NA	NA	NA	NA	NA	NA	NA	NA	NA	NA	NA	AP3M2	ensembl_havana	protein_coding	19.8647	26.7856	13.7331	14.5073	13.1568	10.1437	19.3145	16.3288	0.0541606	0.698189	0.916842	NA
ENSG00000070729	NA	NA	NA	NA	NA	NA	NA	NA	NA	NA	NA	NA	NA	CNGB1	ensembl_havana	protein_coding	0	0	0	0	0	0	0	0	NA	NA	NA	NA
ENSG00000070731	NA	NA	NA	NA	NA	NA	NA	NA	NA	NA	NA	NA	NA	ST6GALNAC2	ensembl_havana	protein_coding	0.486225	1.20764	0.329236	0.189998	0.740362	0.31958	0.390107	0.645279	NA	NA	NA	NA
ENSG00000070748	NA	NA	NA	NA	NA	NA	NA	NA	NA	NA	NA	NA	NA	CHAT	ensembl_havana	protein_coding	0	0	0	0	0	0	0	0	NA	NA	NA	NA
ENSG00000070756	NA	NA	NA	NA	NA	NA	NA	NA	NA	NA	NA	NA	NA	PABPC1	ensembl_havana	protein_coding	4608.67	4660	3867.42	3746.42	3632.12	4169.32	4367.14	4620.12	0.0982094	0.195547	0.671002	NA
ENSG00000070759	NA	NA	NA	NA	NA	NA	NA	NA	NA	NA	NA	NA	NA	TESK2	ensembl_havana	protein_coding	13.3425	11.2107	10.4521	9.43445	6.19143	10.2501	9.51813	10.5815	0.127898	0.518465	0.854057	NA
ENSG00000070761	NA	NA	NA	NA	NA	NA	NA	NA	NA	NA	NA	NA	NA	C16orf80	ensembl_havana	protein_coding	19.0447	18.3776	12.9363	11.9946	6.61356	8.76049	7.01336	9.66838	0.137628	0.361306	0.774768	NA
ENSG00000070770	NA	NA	NA	NA	NA	NA	NA	NA	NA	NA	NA	NA	NA	CSNK2A2	ensembl_havana	protein_coding	86.9497	92.208	96.0845	86.8542	77.3929	76.3263	79.7629	78.2598	0.0114334	0.86319	0.964476	NA
ENSG00000070778	NA	NA	NA	NA	NA	NA	NA	NA	NA	NA	NA	NA	NA	PTPN21	ensembl_havana	protein_coding	0.447234	0.160153	0.0468706	0.0948188	0.492499	0.212806	0.127429	0	NA	NA	NA	NA
ENSG00000070785	NA	NA	NA	NA	NA	NA	NA	NA	NA	NA	NA	NA	NA	EIF2B3	ensembl_havana	protein_coding	8.87016	16.6159	19.2169	21.9505	24.0973	18.0175	15.2513	13.2134	0.115333	0.543589	0.864405	NA
[truncated: 61,910 more rows]
