# Supplementary material for: Neonatal and adult recent thymic emigrants produce IL-8 and express complement receptors CR1 and CR2
Source: JCI Insight. 2017 Aug 17;2(16):e93739. doi: 10.1172/jci.insight.93739 (PMC5621870; doi:10.1172/jci.insight.93739)
Supplement: Supplemental data 4 [file jciinsight-2-93739-s022.xlsx]

## Sheet: Manual
Data from NanoString described as nns (A-N)
Data from RNA-seq described as rna (O-AC)
id	Ensembl gene ID
nm	NCBI gene ID
name.nns	gene name from NanoString
D1_NP_ACT.nns	Donor 1 Naive CR2+ activated from NanoString
D1_NN_ACT.nns	Donor 1 Naive CR2- activated from NanoString
D1_NP_ACT.rna	Donor 1 Naive CR2+ activated from RNA-seq
Same system used for
donors 2-4
columns (D-K)	normalized gene counts (NanoString)
columns (R-Y)	gene counts per milion reads (RNA-seq)
logFC.nns	Log2 fold change from NanoString
pvalue.nns	P value from NanoString
padj.nns from NanoString	adjusted P value from NanoString
name.rna	gene name from RNA-seq
source	Ensembl source
biotype	Ensembl biotype
logFC.rna from RNA-seq	Log2 fold change
pvalue.rna	P value from RNA-seq
padj.rna	adjusted P value from RNA-seq
FCagr	RNA-seq and NanoString agreement

## Sheet: NP_ACT_vs_NN_ACT
id	nm	name.nns	D1_NP_ACT.nns	D1_NN_ACT.nns	D2_NP_ACT.nns	D2_NN_ACT.nns	D3_NP_ACT.nns	D3_NN_ACT.nns	D4_NP_ACT.nns	D4_NN_ACT.nns	logFC.nns	pvalue.nns	padj.nns	name.rna	source	biotype	D1_NP_ACT.rna	D1_NN_ACT.rna	D2_NP_ACT.rna	D2_NN_ACT.rna	D3_NP_ACT.rna	D3_NN_ACT.rna	D4_NP_ACT.rna	D4_NN_ACT.rna	logFC.rna	pvalue.rna	padj.rna	FCagr
ENSG00000000971	NM_001014975.2	CFH	3.22	5.61	3.9	1.6	1.69	1.69	1	2.37	0.0840906	0.800632	NA	CFH	ensembl_havana	protein_coding	0	0.0451933	0	0.0229569	0	0	0.0236756	0.0182729	NA	NA	NA	NA
ENSG00000002586	NM_002414.3	CD99	1342.49	1042.17	1507.29	1206.26	2183.67	2038.93	2139.16	1996.69	-0.213774	0.036263	0.11851	CD99	ensembl_havana	protein_coding	538.521	469.174	470.5	411.779	286.871	195.468	326.818	267.059	-0.259937	0.00466279	0.0582071	TRUE
ENSG00000003400	NM_032977.3	CASP10	6.45	7.22	7.8	8.54	3.8	7.2	5.61	7.11	0.188393	0.587016	NA	CASP10	ensembl_havana	protein_coding	10.5667	8.79008	14.6609	9.596	19.9827	19.8784	11.53	9.30092	-0.224077	0.103232	0.311635	FALSE
ENSG00000005844	NM_002209.2	ITGAL	279.2	202.02	94.94	48.02	71.31	29.66	88.13	40.31	-0.810141	5.51126e-05	0.000584527	ITGAL	ensembl_havana	protein_coding	47.3738	17.2864	54.8387	21.6476	166.887	116.29	53.6942	33.2751	-0.863199	0.00112261	0.0252304	TRUE
ENSG00000005961	NM_000419.3	ITGA2B	5.16	4.81	3.9	2.13	4.22	4.24	1.2	2.37	-0.0395049	0.908222	NA	ITGA2B	ensembl_havana	protein_coding	0.141344	0	0.235201	0.0459139	0.265868	0.501971	0.0710267	0.0548188	NA	NA	NA	NA
ENSG00000006210	NM_002996.3	CX3CL1	5.16	1.6	14.31	8.54	10.13	9.32	4.81	4.27	-0.294118	0.396401	NA	CX3CL1	ensembl_havana	protein_coding	0	0	0	0	0	0	0	0	NA	NA	NA	NA
ENSG00000006606	NM_006072.4	CCL26	4.51	1	3.9	2.67	2.11	3.39	1	2.37	-0.124926	0.703413	NA	CCL26	ensembl_havana	protein_coding	0	0	0	0	0	0	0	0	NA	NA	NA	NA
ENSG00000007171	NM_000625.4	NOS2	3.22	5.61	7.8	5.87	4.64	2.97	5.21	3.79	-0.066001	0.850473	NA	NOS2	ensembl_havana	protein_coding	0.0235573	0	0.0588003	0.0229569	0	0	0	0	NA	NA	NA	NA
ENSG00000007312	NM_021602.2	CD79B	52.23	28.06	41.62	19.74	14.35	14.83	13.22	11.86	-0.461828	0.111624	0.295973	CD79B	ensembl_havana	protein_coding	3.2038	2.37265	4.09642	2.93849	13.3139	6.877	15.8389	7.47363	-0.832935	0.000731713	0.0205963	TRUE
ENSG00000007908	NM_000450.2	SELE	8.38	7.22	6.5	6.94	5.06	7.2	7.61	9.01	0.091873	0.790218	NA	SELE	ensembl_havana	protein_coding	0.141344	0.13558	0.137201	0.114785	0.449929	0.276084	0.0473512	0.0548188	NA	NA	NA	NA
ENSG00000008517	NM_001012633.1	IL32	30445.2	34751.7	19122	17531	17619.2	20436.3	12437.2	11593.6	0.044661	0.670936	0.835686	IL32	ensembl_havana	protein_coding	126.55	130.994	224.735	266.507	138.824	109.279	134.832	138.838	0.0533038	0.560101	0.757757	TRUE
ENSG00000009724	NM_139208.1	MASP2	5.8	5.61	10.4	4.8	6.33	2.97	2.8	2.85	-0.26728	0.445421	NA	MASP2	ensembl_havana	protein_coding	0.753835	0.632706	0.568403	0.436182	1.06347	1.02904	0.0947023	0.402005	NA	NA	NA	NA
ENSG00000010278	NM_001769.2	CD9	19.34	5.61	19.51	13.87	15.19	4.66	10.82	3.79	-0.793033	0.0169826	0.068321	CD9	ensembl_havana	protein_coding	0.683163	0.13558	1.21521	0.321397	1.84062	0.351379	1.56259	0.858828	NA	NA	NA	NA
ENSG00000010610	NM_000616.4	CD4	98.01	55.32	136.55	112.57	81.86	60.17	83.32	69.72	-0.407155	0.0310434	0.105487	CD4	ensembl_havana	protein_coding	8.55133	6.97105	8.86905	7.43804	8.63049	5.17031	15.8153	10.9364	-0.419112	0.00687535	0.0717687	TRUE
ENSG00000010671	NM_000061.1	BTK	2.58	2.41	6.5	3.2	3.8	2.54	3.61	2.85	-0.255803	0.458611	NA	BTK	ensembl_havana	protein_coding	0	0	0.1078	0.0229569	0.0102257	0	0.0591889	0.0639553	NA	NA	NA	NA
ENSG00000010704	NM_139011.2	HFE	1.93	1.6	5.85	2.13	3.8	3.39	3.2	2.85	-0.212599	0.531879	NA	HFE	ensembl_havana	protein_coding	0	0.13558	0.117601	0.0229569	0.0818335	0	0	0	NA	NA	NA	NA
ENSG00000010810	NM_002037.3	FYN	1726.15	1787.73	1580.77	1244.14	2103.08	1500.81	1908.42	1542.81	-0.263645	0.0272325	0.0953138	FYN	ensembl_havana	protein_coding	530.112	354.225	495.314	368.16	443.488	409.383	452.298	353.6	-0.324597	0.00622514	0.0689522	TRUE
ENSG00000011422	NM_001005376.1	PLAUR	12.9	8.02	6.5	4.8	8.44	8.47	5.21	6.64	-0.0961389	0.780666	NA	PLAUR	ensembl_havana	protein_coding	0.282688	0.316353	0.548803	0.665751	0.777152	0.600919	0.947024	0.767463	NA	NA	NA	NA
ENSG00000012124	NM_001771.2	CD22	9.03	8.02	9.1	8.54	11.39	10.17	7.21	6.17	-0.0802016	0.812624	NA	CD22	ensembl_havana	protein_coding	0	0	0	0.0229569	0.0409027	0	0.0473512	0.0182729	NA	NA	NA	NA
ENSG00000012223	NM_002343.2	LTF	3.22	4.81	6.5	1.6	5.06	5.51	5.21	5.22	-0.0405183	0.907606	NA	LTF	ensembl_havana	protein_coding	0	0	0	0	0	0	0	0	NA	NA	NA	NA
ENSG00000013725	NM_006725.3	CD6	569.37	547.54	853.13	892.02	588.64	656.76	710.25	746.5	0.0591744	0.560798	0.752029	CD6	ensembl_havana	protein_coding	274.796	288.808	297.235	281.291	265.5	225.31	375.304	377.245	-0.0133521	0.803266	0.905118	FALSE
ENSG00000015475	NM_001196.2	BID	5.8	12.03	16.26	12.27	8.44	8.47	10.82	11.86	0.0852061	0.798396	NA	BID	ensembl_havana	protein_coding	6.92596	5.73954	8.11475	7.07249	6.62665	6.57595	11.4827	9.64845	-0.152664	0.186745	0.425144	FALSE
ENSG00000019169	NM_006770.3	MARCO	6.45	5.61	5.85	5.34	10.55	9.75	4.41	8.06	0.067081	0.846773	NA	MARCO	ensembl_havana	protein_coding	0	0	0	0	0	0	0	0	NA	NA	NA	NA
ENSG00000019582	NM_001025159.1	CD74	480.38	533.91	713.98	570.85	516.06	501.26	658.17	614.18	-0.0774951	0.523139	0.735336	CD74	ensembl_havana	protein_coding	43.1569	41.8263	64.1118	50.8794	49.1242	50.8749	84.2613	63.9004	-0.155037	0.166646	0.401535	TRUE
ENSG00000021852	NM_000066.2	C8B	4.51	5.61	1.95	2.13	5.06	11.02	6.41	9.96	0.337756	0.334473	NA	C8B	ensembl_havana	protein_coding	0	0	0	0	0	0	0	0	NA	NA	NA	NA
ENSG00000023330	NM_000688.4	ALAS1	156.69	157.13	125.5	123.77	114.35	121.61	119.38	114.3	0.00290875	0.9849	0.998433	ALAS1	ensembl_havana	protein_coding	51.8497	41.51	46.5111	42.2637	58.6545	51.8788	54.8326	51.0363	-0.137785	0.0579659	0.22634	FALSE
ENSG00000026103	NM_000043.3	FAS	19.34	26.46	8.45	6.4	6.75	8.47	6.81	10.43	0.161492	0.624714	NA	FAS	ensembl_havana	protein_coding	23.5809	42.2783	21.5797	50.2757	98.8005	191.653	20.1479	31.4843	0.990039	2.5789e-05	0.00364726	TRUE
ENSG00000026508	NM_001001392.1	CD44	2975.14	3944.23	2605.57	2477.6	5074.55	5114.7	4634.86	4751.73	0.0926058	0.413464	0.64205	CD44	ensembl_havana	protein_coding	1971.44	1860.36	1700.52	1602	1134.85	1358.18	1001.83	924.703	0.0388814	0.655389	0.813851	TRUE
ENSG00000026751	NM_021181.3	SLAMF7	154.75	238.9	165.81	228.87	89.03	120.76	104.55	137.06	0.461173	0.0019084	0.0127874	SLAMF7	ensembl_havana	protein_coding	22.8271	37.3296	34.2022	34.5744	38.4078	47.9383	43.0186	59.6435	0.415257	0.00410124	0.0543769	TRUE
ENSG00000027697	NM_000416.1	IFNGR1	206.34	227.68	132	136.04	168.36	152.11	144.21	128.53	-0.0227541	0.878358	0.924923	IFNGR1	ensembl_havana	protein_coding	19.3641	17.0153	17.5617	16.2765	22.2511	20.7816	17.3068	18.6749	-0.0234403	0.756158	0.877923	TRUE
ENSG00000028137	NM_001066.2	TNFRSF1B	149.6	164.34	279.61	183.53	252.76	223.3	249.57	226.7	-0.195031	0.215499	0.462541	TNFRSF1B	ensembl_havana	protein_coding	57.9747	51.2718	59.0747	45.5925	39.5529	29.6414	58.313	39.2868	-0.33943	0.00464717	0.0580822	TRUE
ENSG00000028277	NM_002698.2	POU2F2	468.78	598.85	569.62	448.15	466.27	361.85	468.69	363.77	-0.169383	0.273421	0.528715	POU2F2	ensembl_havana	protein_coding	57.8097	38.3013	60.2898	43.5493	50.9443	61.9433	68.8249	52.4251	-0.245161	0.143938	0.373517	TRUE
ENSG00000030419	NM_016260.2	IKZF2	110.91	52.11	22.11	11.2	39.24	10.17	66.5	10.43	-1.26907	8.79214e-06	0.000146536	IKZF2	ensembl_havana	protein_coding	7.20855	0.768284	10.1137	0.849408	14.2955	3.21262	3.12518	0.383732	-2.74093	2.51586e-05	0.00364706	TRUE
ENSG00000038945	NM_002445.3	MSR1	2.58	4.01	4.55	4.27	2.53	6.78	3.2	4.74	0.229649	0.51005	NA	MSR1	ensembl_havana	protein_coding	0	0	0	0	0.0204514	0	0	0.0182729	NA	NA	NA	NA
ENSG00000039537	NM_000065.2	C6	27.08	28.06	25.36	25.07	22.36	27.97	20.03	22.77	0.121326	0.652293	0.827183	C6	ensembl_havana	protein_coding	0	0	0	0	0	0.0501971	0	0	NA	NA	NA	NA
ENSG00000043462	NM_005565.3	LCP2	403.65	356.74	409.01	371.85	336.73	429.23	416.22	515.06	0.0829519	0.558607	0.752029	LCP2	ensembl_havana	protein_coding	71.85	86.9065	96.06	107.943	112.687	74.0408	105.001	96.28	-0.0288278	0.831374	0.919742	FALSE
ENSG00000048462	NM_001192.2	TNFRSF17	5.8	9.62	7.15	7.47	5.49	5.93	5.21	5.69	0.182967	0.59877	NA	TNFRSF17	ensembl_havana	protein_coding	0	0.0225966	0	0	0.102257	0.0809991	0	0	NA	NA	NA	NA
ENSG00000049249	NM_001561.4	TNFRSF9	424.28	360.75	679.52	370.25	925.37	630.49	919.76	663.98	-0.515218	0.000106157	0.00106157	TNFRSF9	ensembl_havana	protein_coding	132.769	82.3874	130.909	95.2253	61.2723	45.4535	116.65	54.3437	-0.633698	0.00170992	0.0325325	TRUE
ENSG00000049768	NM_014009.3	FOXP3	14.19	8.82	11.7	5.87	8.02	10.59	7.21	16.13	0.013028	0.969585	NA	FOXP3	ensembl_havana	protein_coding	0.459368	0.214668	0.372402	0.206613	1.05325	0.803156	0.189404	0.191866	NA	NA	NA	NA
ENSG00000056558	NM_005658.3	TRAF1	1403.75	1626.59	1276.45	1238.8	1625.83	1322	1730.16	1540.44	-0.0721025	0.539911	0.745862	TRAF1	ensembl_havana	protein_coding	208.553	170.356	239.925	197.062	163.713	161.71	230.742	185.982	-0.183986	0.0422049	0.188818	TRUE
ENSG00000057657	NM_001198.3	PRDM1	10.96	17.64	5.85	7.47	10.13	9.75	8.41	19.45	0.389124	0.241155	NA	PRDM1	ensembl_havana	protein_coding	0.306246	2.0111	0.490002	3.03032	1.30889	3.03693	0.0947023	1.05983	2.19126	0.000478935	0.016193	TRUE
ENSG00000057663	NM_004849.2	ATG5	257.28	342.31	202.23	198.46	222.8	223.72	228.74	240.46	0.114819	0.415347	0.64205	ATG5	ensembl_havana	protein_coding	30.1534	30.0535	30.2821	31.4051	31.3315	34.4854	31.3701	29.657	0.0723393	0.374791	0.615296	TRUE
ENSG00000064012	NM_001228.4	CASP8	131.54	108.23	79.33	74.16	80.6	62.29	89.73	90.11	-0.178176	0.320973	0.551643	CASP8	ensembl_havana	protein_coding	25.7717	23.7039	27.4009	22.9521	35.6467	37.0957	25.5223	24.0837	-0.0454312	0.580962	0.770872	TRUE
ENSG00000068079	NM_005533.3	IFI35	43.2	60.13	27.31	38.95	14.77	27.12	24.04	38.89	0.526204	0.0335903	0.111968	IFI35	ensembl_havana	protein_coding	1.74324	2.62121	1.74441	2.61709	3.0268	4.39225	2.46226	2.79576	0.515241	0.0154419	0.11123	TRUE
ENSG00000069399	NM_005178.2	BCL3	30.31	60.13	11.7	28.81	14.77	33.05	21.63	36.52	0.845871	0.00125731	0.00898079	BCL3	ensembl_havana	protein_coding	0.989407	1.12983	0.686004	1.42333	0.879409	2.05808	0.0473512	1.02328	NA	NA	NA	NA
ENSG00000070061	NM_003640.3	IKBKAP	203.76	195.61	258.15	268.89	175.96	174.15	187.08	185.91	-0.0038458	0.976788	0.998433	IKBKAP	ensembl_havana	protein_coding	223.135	200.003	250.411	211.135	256.542	194.765	338.277	285.533	-0.216702	0.00315234	0.0468703	TRUE
ENSG00000071054	NM_004834.3	MAP4K4	1172.91	1523.98	217.84	265.15	345.59	309.31	340.1	354.76	0.142764	0.281889	0.531126	MAP4K4	ensembl_havana	protein_coding	158.261	138.337	148.49	141.722	527.625	594.492	99.4609	113.94	0.0794034	0.32971	0.577067	TRUE
ENSG00000071994	NM_144781.2	PDCD2	158.62	184.38	182.72	201.67	238.83	267.79	240.36	268.91	0.164072	0.205146	0.454436	PDCD2	ensembl_havana	protein_coding	66.4318	67.9707	64.8174	65.6797	55.505	53.7611	66.7651	64.3938	0.0330524	0.573782	0.766853	TRUE
ENSG00000072274	NM_003234.1	TFRC	1057.48	1115.93	1156.15	1559.97	1760.02	2110.96	1503.02	1927.92	0.277948	0.00749519	0.0364349	TFRC	ensembl_havana	protein_coding	769.525	903.211	670.441	758.016	438.601	407.802	529.079	684.102	0.215777	0.0098041	0.088133	TRUE
ENSG00000072694	NM_001002273.1	FCGR2B	5.16	6.41	6.5	1.6	5.91	4.24	2.4	3.79	-0.107203	0.757934	NA	FCGR2B	ensembl_havana	protein_coding	0	0	0	0.0229569	0	0	0	0	NA	NA	NA	NA
ENSG00000072736	NM_004555.2	NFATC3	335.3	344.72	299.77	266.22	290.31	244.49	268	294.05	-0.0578167	0.659893	0.827823	NFATC3	ensembl_havana	protein_coding	105.66	102.995	101.509	101.424	108.944	110.635	94.9895	92.5339	0.0328994	0.558653	0.757251	FALSE
ENSG00000073578	NM_004168.1	SDHA	139.28	155.52	101.44	79.49	89.03	76.69	104.55	77.31	-0.181774	0.318734	0.551643	SDHA	ensembl_havana	protein_coding	258.891	223.478	248.929	193.844	364.919	361.413	269.317	242.736	-0.136324	0.0828904	0.275902	TRUE
ENSG00000073756	NM_000963.1	PTGS2	7.74	7.22	6.5	4.8	3.8	4.24	4.81	2.85	-0.14293	0.68318	NA	PTGS2	ensembl_havana	protein_coding	0.353361	0.112983	0.607603	0.344354	1.4316	1.28003	0.284107	0.31064	NA	NA	NA	NA
ENSG00000073861	NM_013351.1	TBX21	28.37	464.97	172.32	414	107.18	753.37	491.93	900.17	0.975034	0.00527306	0.0288371	TBX21	ensembl_havana	protein_coding	8.88112	65.372	43.3162	68.4805	1.69746	35.0627	14.5842	34.3897	1.80876	0.00783888	0.0774169	TRUE
ENSG00000076604	NM_004295.2	TRAF4	1107.78	1160.02	546.86	588.46	956.6	910.57	984.26	895.9	-0.0103821	0.918932	0.954014	TRAF4	ensembl_havana	protein_coding	131.961	120.176	133.003	105.456	137.97	123.996	64.6106	67.9469	-0.0973748	0.149988	0.380461	TRUE
ENSG00000076662	NM_002162.3	ICAM3	211.5	148.31	241.24	182.46	112.24	83.47	159.44	130.42	-0.393093	0.00744469	0.0364349	ICAM3	ensembl_havana	protein_coding	9.06958	7.36649	16.4445	11.1112	18.9993	12.8756	23.1311	16.6467	-0.44937	0.000759652	0.0210255	TRUE
ENSG00000077150	NM_002502.2	NFKB2	1770	2660.75	963.03	1200.92	1424.13	1578.35	1527.06	1539.49	0.259248	0.0368787	0.11851	NFKB2	ensembl_havana	protein_coding	288.295	313.144	281.32	268.918	346.855	441.76	187.179	209.956	0.190016	0.0386918	0.17997	TRUE
ENSG00000077238	NM_000418.2	IL4R	733.15	681.42	557.27	419.34	672.61	491.94	718.26	633.63	-0.276088	0.0175579	0.0692863	IL4R	ensembl_havana	protein_coding	171.403	124.191	182.158	132.921	183.183	147.05	123.657	99.6059	-0.340935	0.000354851	0.0137008	TRUE
ENSG00000078081	NM_014398.3	LAMP3	85.11	214.05	55.27	70.42	82.28	164.4	88.13	144.18	0.799801	4.2661e-05	0.000466605	LAMP3	ensembl_havana	protein_coding	21.8377	29.4886	17.4441	27.5483	15.993	39.1788	8.66526	11.9871	0.799722	0.0017025	0.0325095	TRUE
ENSG00000078902	NM_019009.2	TOLLIP	207.63	236.49	89.74	94.96	108.02	104.66	124.98	135.64	0.0871454	0.570576	0.755816	TOLLIP	ensembl_havana	protein_coding	4.35811	5.28761	5.82122	6.58863	8.97815	9.86373	4.54571	4.33069	0.190508	0.135069	0.360837	TRUE
ENSG00000079385	NM_001712.3	CEACAM1	4.51	4.81	3.9	3.2	6.75	5.08	3.2	6.64	0.0358969	0.918291	NA	CEACAM1	ensembl_havana	protein_coding	0.518262	0.926462	0.254801	1.05602	1.02257	0.552169	0.378809	0.383732	NA	NA	NA	NA
ENSG00000081041	NM_002089.3	CXCL2	46.43	30.46	9.75	7.47	8.02	5.93	4.81	7.59	-0.230393	0.475336	0.70433	CXCL2	ensembl_havana	protein_coding	0	0.0225966	0.0588003	0	0.449929	0.301183	0.0236756	0.0182729	NA	NA	NA	NA
ENSG00000081059	NM_003202.2	TCF7	728.63	601.25	246.45	242.21	213.51	168.22	217.52	240.46	-0.127227	0.352558	0.587596	TCF7	ensembl_havana	protein_coding	29.4426	21.2715	32.8921	28.4907	91.7928	65.5836	26.7297	26.8975	-0.252951	0.018065	0.121781	TRUE
ENSG00000081181	NM_001172.3	ARG2	136.7	105.02	85.83	56.55	38.4	24.15	24.44	27.51	-0.343087	0.117338	0.304452	ARG2	ensembl_havana	protein_coding	15.7598	10.5185	12.5337	9.73221	30.0878	21.209	22.7008	15.3085	-0.465597	0.000762125	0.0210437	TRUE
ENSG00000081237	NM_080921.3	CD45R0	376.57	306.24	557.27	698.36	740.55	616.51	516.36	532.13	-0.0427232	0.761493	0.866993	PTPRC	ensembl_havana	protein_coding	1171.26	1104.25	1134.16	1236.66	1369.15	1204.35	969.363	1002.7	0.0215928	0.713051	0.850746	FALSE
ENSG00000081237	NM_080921.2	PTPRC	3168.58	3217.11	2151.04	2514.95	2553.31	2483.83	2695.59	3145.37	0.105139	0.283773	0.531126	PTPRC	ensembl_havana	protein_coding	1171.26	1104.25	1134.16	1236.66	1369.15	1204.35	969.363	1002.7	0.0215928	0.713051	0.850746	TRUE
ENSG00000081237	NM_002838.4	CD45RA	359.8	464.17	164.51	186.73	170.05	194.49	263.59	378.47	0.31155	0.018717	0.0713599	PTPRC	ensembl_havana	protein_coding	1171.26	1104.25	1134.16	1236.66	1369.15	1204.35	969.363	1002.7	0.0215928	0.713051	0.850746	TRUE
ENSG00000082512	NM_004619.3	TRAF5	30.95	38.48	55.92	39.48	46.42	35.17	38.86	24.66	-0.273129	0.27044	0.525855	TRAF5	ensembl_havana	protein_coding	7.89173	7.4117	7.38923	5.6015	7.38295	6.77661	9.63597	8.11318	-0.17467	0.134537	0.359913	TRUE
ENSG00000083457	NM_002208.4	ITGAE	96.72	89.79	101.44	68.82	68.78	66.1	71.31	61.66	-0.213108	0.263169	0.517467	ITGAE	ensembl_havana	protein_coding	3.43991	3.79624	3.41041	2.41048	6.72851	4.49264	4.85349	5.19438	-0.164462	0.327485	0.574995	TRUE
ENSG00000085063	NM_000611.4	CD59	543.57	699.06	195.08	207	524.5	489.82	380.16	471.9	0.16372	0.209558	0.455672	CD59	ensembl_havana	protein_coding	78.3297	80.2871	73.7686	79.5919	77.8584	78.7885	38.5675	34.8648	0.065118	0.378522	0.619442	TRUE
ENSG00000085117	NM_002231.3	CD82	508.11	501.05	505.25	316.9	858.28	534.31	713.05	487.08	-0.460882	0.00138685	0.00970796	CD82	ensembl_havana	protein_coding	609.273	378.039	496.307	310.649	383.444	341.18	369.519	233.488	-0.504042	0.00194966	0.0351636	TRUE
ENSG00000085563	NM_000927.3	ABCB1	87.69	101.81	48.77	46.95	38.4	41.95	78.52	53.12	-0.0620187	0.775252	0.875284	ABCB1	ensembl_havana	protein_coding	27.7739	19.6489	46.7069	36.0424	56.9299	56.7919	30.6337	24.3897	-0.223297	0.0625533	0.235836	TRUE
ENSG00000085978	NM_198890.2	ATG16L1	123.16	113.84	65.03	72.56	102.12	85.59	98.15	93.91	-0.0650181	0.711247	0.84705	ATG16L1	ensembl_havana	protein_coding	33.687	32.155	33.7121	30.1424	37.9373	36.0667	23.4862	29.1088	0.0425985	0.591818	0.777448	FALSE
ENSG00000086548	NM_002483.4	CEACAM6	3.22	10.42	7.15	6.94	5.06	5.51	3.61	1.9	0.174216	0.618766	NA	CEACAM6	ensembl_havana	protein_coding	0	0	0	0	0	0	0	0	NA	NA	NA	NA
ENSG00000087088	NM_138761.3	BAX	1546.89	1808.57	604.74	706.9	611.85	625.83	604.09	687.22	0.16569	0.0965937	0.264123	BAX	ensembl_havana	protein_coding	15.6654	16.0662	13.9749	12.282	33.029	33.8011	13.211	15.8609	0.0924081	0.283356	0.53218	TRUE
ENSG00000087302	NM_016039.2	C14orf166	1782.25	1980.93	1711.47	1912.09	1748.62	1847.83	1685.29	1924.12	0.143705	0.0957044	0.263752	C14orf166	ensembl_havana	protein_coding	195.361	204.047	178.42	185.791	165.022	180.208	181.284	190.952	0.125705	0.0395928	0.181917	TRUE
ENSG00000089692	NM_002286.5	LAG3	14.83	21.65	85.18	109.9	31.65	72.88	32.05	58.34	0.635311	0.00639999	0.0334328	LAG3	ensembl_havana	protein_coding	1.95526	4.99386	1.94041	3.94858	0.531735	0.52707	4.97188	5.4088	0.679774	0.0343071	0.169014	TRUE
ENSG00000090339	NM_000201.2	ICAM1	46.43	88.18	37.06	61.89	50.64	97.03	65.3	85.37	0.673283	0.00102704	0.00764819	ICAM1	ensembl_havana	protein_coding	6.31337	13.1738	8.07524	12.1672	7.36248	12.7752	4.59307	8.66138	0.877637	6.57134e-05	0.00520973	TRUE
ENSG00000090376	NM_007199.1	IRAK3	3.22	8.82	5.2	4.27	2.53	2.12	2.8	1	0.0383459	0.910693	NA	IRAK3	ensembl_havana	protein_coding	0.141344	0.112983	0.156805	0.183656	0.122708	0.250986	0.284107	0.146184	NA	NA	NA	NA
ENSG00000090659	NM_021155.2	CD209	3.87	5.61	7.15	3.2	3.38	7.2	4.41	4.27	0.0693166	0.842595	NA	CD209	ensembl_havana	protein_coding	0	0	0	0.0229569	0	0.0250986	0	0	NA	NA	NA	NA
ENSG00000091409	NM_000210.1	ITGA6	92.21	77.76	111.19	85.89	58.23	60.17	69.7	64.5	-0.168588	0.370052	0.605225	ITGA6	ensembl_havana	protein_coding	58.3038	56.7853	64.3068	67.355	75.9564	60.8297	93.5645	80.2727	-0.0882395	0.295289	0.544257	TRUE
ENSG00000095585	NM_013314.2	BLNK	4.51	13.63	3.25	3.73	3.8	7.63	6.01	4.74	0.379314	0.278467	NA	BLNK	ensembl_havana	protein_coding	0.164901	0	0	0	0	0	0	0	NA	NA	NA	NA
ENSG00000096060	NM_001145775.1	FKBP5	496.5	561.97	423.97	515.9	283.56	339.82	325.28	457.67	0.294086	0.0121379	0.0519307	FKBP5	ensembl_havana	protein_coding	64.7736	71.4506	76.9695	93.5497	98.3405	93.5053	101.095	116.453	0.183322	0.0228114	0.136999	TRUE
ENSG00000096968	NM_004972.2	JAK2	113.49	181.18	174.27	365.45	175.96	378.8	192.68	382.74	0.931623	2.15891e-11	6.29681e-10	JAK2	ensembl_havana	protein_coding	46.1239	109.187	50.5875	96.923	34.2561	47.2856	48.0614	105.434	1.01233	2.66288e-05	0.00372066	TRUE
ENSG00000096996	NM_005535.1	IL12RB1	11.61	20.04	22.11	13.87	13.5	12.29	14.42	13.28	-0.047684	0.879998	0.924923	IL12RB1	ensembl_havana	protein_coding	3.6985	6.2189	8.78084	5.99178	8.50777	11.0196	10.3462	7.60154	0.0136877	0.952824	0.977485	FALSE
ENSG00000097007	NM_005157.3	ABL1	84.47	86.58	64.38	73.09	69.62	74.15	75.71	75.41	0.0683037	0.712076	0.84705	ABL1	ensembl_havana	protein_coding	21.4372	23.1615	18.5025	18.9624	21.6171	19.0247	17.6857	17.7796	0.0399295	0.605468	0.786384	TRUE
ENSG00000100030	NM_138957.2	MAPK1	622.24	577.2	586.53	617.27	513.11	516.51	553.62	565.81	0.00125613	0.990393	0.998433	MAPK1	ensembl_havana	protein_coding	40.3302	37.9848	40.2977	41.2078	41.296	37.8743	51.5222	48.5367	-0.0228733	0.722462	0.857169	FALSE
ENSG00000100219	NM_005080.2	XBP1	677.05	966.02	297.17	319.04	487.79	393.63	380.16	420.68	0.11535	0.446119	0.670136	XBP1	ensembl_havana	protein_coding	45.8191	36.4257	38.5142	39.7384	58.3682	70.1505	27.8188	29.7666	0.0813208	0.470329	0.69271	TRUE
ENSG00000100311	NM_033016.2	PDGFB	9.67	8.82	13.01	9.07	16.46	16.95	9.21	15.65	0.0514351	0.874596	0.924799	PDGFB	ensembl_havana	protein_coding	0	0.0451933	0	0.114785	0	0.100394	0	0.127911	NA	NA	NA	NA
ENSG00000100365	NM_000631.4	NCF4	8.38	8.82	8.45	3.73	3.38	4.66	2.4	4.74	0.082777	0.81315	NA	NCF4	ensembl_havana	protein_coding	0	0.0225966	0.0196001	0.0229569	0	0	0.0236756	0	NA	NA	NA	NA
ENSG00000100368	NM_000395.2	CSF2RB	5.16	5.61	6.5	3.2	2.95	5.51	2.4	4.27	0.11618	0.738677	NA	CSF2RB	ensembl_havana	protein_coding	0	0	0.0196001	0	0	0	0.0236756	0	NA	NA	NA	NA
ENSG00000100385	NM_000878.2	IL2RB	88.98	73.75	65.68	126.44	57.39	86.01	50.07	72.56	0.399299	0.0731718	0.209919	IL2RB	ensembl_havana	protein_coding	5.30429	12.2236	6.40643	10.2847	11.436	8.30763	9.13877	15.1483	0.558178	0.0458818	0.198139	TRUE
ENSG00000100448	NM_001911.2	CTSG	3.87	7.22	3.9	9.07	5.06	2.12	2	3.79	0.228614	0.511519	NA	CTSG	ensembl_havana	protein_coding	0	0	0	0	0	0	0	0	NA	NA	NA	NA
ENSG00000100453	NM_004131.3	GZMB	17.41	22.45	18.21	86.96	19.83	77.54	24.04	226.23	1.57613	1.61205e-07	3.31892e-06	GZMB	ensembl_havana	protein_coding	0.777393	4.63231	0.882004	11.9098	0.327222	1.00394	0.609911	3.41704	2.98712	5.06806e-05	0.00502344	TRUE
ENSG00000100804	NM_001130725.1	PSMB5	1412.13	1373.27	1701.07	1742.43	1077.28	1054.21	1178.94	1229.79	0.00609163	0.945666	0.97348	PSMB5	ensembl_havana	protein_coding	38.0687	34.5502	42.9635	40.3583	42.1708	35.9412	62.2431	56.6278	-0.106281	0.105181	0.315109	FALSE
ENSG00000100906	NM_020529.1	NFKBIA	5471.19	8864.1	2524.94	3492.87	6382.23	7199.81	5695.22	6813.87	0.387051	0.000987146	0.00751089	NFKBIA	ensembl_havana	protein_coding	1298.95	1388.95	1239.92	1348.21	1131.06	1583.8	580.43	715.422	0.297065	0.00649754	0.0699646	TRUE
ENSG00000101017	NM_001250.4	CD40	56.1	81.77	21.46	27.74	25.32	24.58	18.83	31.78	0.373707	0.135856	0.339639	CD40	ensembl_havana	protein_coding	5.93645	4.45153	3.11641	3.37467	10.737	17.0419	3.07782	4.4586	0.385916	0.089817	0.287976	TRUE
ENSG00000101096	NM_012340.3	NFATC2	121.22	142.7	90.39	100.83	71.73	102.96	81.32	79.2	0.208092	0.241147	0.490706	NFATC2	ensembl_havana	protein_coding	19.6468	26.3251	22.7165	21.878	29.0614	32.4023	27.5584	29.3646	0.194771	0.0630432	0.23653	TRUE
ENSG00000101916	NM_016610.2	TLR8	6.45	6.41	10.4	8	6.75	6.36	2.8	8.06	0.0742158	0.831398	NA	TLR8	ensembl_havana	protein_coding	0	0	0	0	0	0	0	0	NA	NA	NA	NA
ENSG00000102245	NM_000074.2	CD40LG	2065.32	3150.57	1524.2	1589.32	1665.92	1245.31	1687.7	1751.49	0.0767579	0.629413	0.81131	CD40LG	ensembl_havana	protein_coding	252.37	192.749	228.714	220.961	262.145	351.029	204.912	210.34	0.0551526	0.67444	0.825487	TRUE
ENSG00000102524	NM_006573.4	TNFSF13B	6.45	19.24	8.45	4.27	7.17	9.32	10.01	7.59	0.162972	0.638657	NA	TNFSF13B	ensembl_havana	protein_coding	0.070672	0.135627	0.254955	0.183709	0.0204514	0.251015	0.0473637	0.0366066	NA	NA	NA	NA
ENSG00000102962	NM_002990.3	CCL22	14.19	12.03	14.96	7.47	15.61	8.05	16.02	10.91	-0.478483	0.139127	0.34052	CCL22	ensembl_havana	protein_coding	1.08374	0.0903865	0.450922	0.0688844	0.982179	0.225887	1.18378	0.237548	NA	NA	NA	NA
ENSG00000103035	NM_002811.3	PSMD7	1898.31	2049.88	2050.9	2143.63	1784.49	1848.68	1726.15	1815.04	0.0737574	0.3812	0.613669	PSMD7	ensembl_havana	protein_coding	217.7	220.544	199.796	196.478	198.777	178.848	229.792	231.221	0.00846715	0.855888	0.931754	TRUE
ENSG00000103490	NM_013258.3	PYCARD	7.09	8.02	7.8	5.34	8.44	6.78	5.61	6.17	-0.0921316	0.79033	NA	PYCARD	ensembl_havana	protein_coding	0.376916	0.429337	0.372402	0.29844	0.552187	1.10434	0.118378	0.274095	NA	NA	NA	NA
ENSG00000103522	NM_021798.2	IL21R	490.05	576.4	386.9	292.36	523.66	413.12	465.49	397.91	-0.172751	0.226842	0.469791	IL21R	ensembl_havana	protein_coding	138.701	103.325	130.13	103.009	120.68	137.637	96.6635	71.6195	-0.198327	0.148034	0.378334	TRUE
ENSG00000103855	NM_001024736.1	CD276	9.67	11.22	13.01	10.67	11.39	9.75	8.01	8.06	-0.0442466	0.893464	NA	CD276	ensembl_havana	protein_coding	0	0	0.0588003	0.0229569	0	0	0.0710267	0	NA	NA	NA	NA
ENSG00000104365	NM_001556.1	IKBKB	101.23	67.34	49.42	37.35	50.64	58.05	52.48	47.9	-0.215291	0.325956	0.551643	IKBKB	ensembl_havana	protein_coding	37.8566	37.1037	32.9478	35.8819	53.3576	49.1932	25.4986	26.7333	0.0549816	0.413239	0.647612	FALSE
ENSG00000104432	NM_000880.2	IL7	3.87	2.41	3.9	4.8	1.69	3.39	2	1.42	-0.0534897	0.873579	NA	IL7	ensembl_havana	protein_coding	0	0.0451933	0.0392002	0.0229569	0	0.0250986	0	0.0182729	NA	NA	NA	NA
ENSG00000104814	NM_007181.3	MAP4K1	59.97	48.1	73.48	70.96	43.46	44.07	50.47	46	-0.101815	0.627776	0.81131	MAP4K1	ensembl_havana	protein_coding	13.5219	13.0156	14.8569	13.3609	22.8033	11.116	27.8425	22.9508	-0.342979	0.0517187	0.212094	TRUE
ENSG00000104856	NM_006509.2	RELB	324.34	513.87	173.62	275.29	345.59	404.23	335.7	461.47	0.478602	0.000300995	0.0026337	RELB	ensembl_havana	protein_coding	68.3635	82.297	61.6815	74.2658	56.8753	76.2244	31.8437	44.86	0.404602	0.000268099	0.0116447	TRUE
ENSG00000104870	NM_004107.4	FCGRT	25.15	27.26	29.91	16.54	8.86	12.29	12.02	7.11	-0.194484	0.531636	0.744291	FCGRT	ensembl_havana	protein_coding	0.164902	0.180773	0.156801	0.160699	1.08392	0.778056	0.75762	0.548187	NA	NA	NA	NA
ENSG00000104904	NM_004152.2	OAZ1	4804.46	4841.3	4521.87	4530.54	4231.89	4330.82	4046.39	4228.14	0.0272754	0.731526	0.858917	OAZ1	ensembl_havana	protein_coding	339.962	324.342	301.864	291.048	320.491	307.325	327.862	293.685	-0.0396044	0.488187	0.707545	FALSE
ENSG00000104972	NM_001081637.1	LILRB1	10.96	3.21	6.5	5.34	4.22	6.78	3.2	9.49	0.012469	0.971541	NA	LILRB1	ensembl_havana	protein_coding	0.00588934	0.00564916	0	0	0.00513855	0	0	0	NA	NA	NA	NA
ENSG00000104974	NM_006863.1	LILRA1	2.58	4.01	3.25	1.6	3.8	2.12	1.6	2.37	-0.0962028	0.774503	NA	LILRA1	ensembl_havana	protein_coding	0	0	0	0	0	0.0125493	0	0	NA	NA	NA	NA
ENSG00000105220	NM_000175.2	GPI	687.36	610.87	1015.05	977.92	867.14	905.91	814.4	902.54	-0.000909248	0.99318	0.998433	GPI	ensembl_havana	protein_coding	818.704	844.538	722.99	761.053	627.642	499.151	960.142	907.227	-0.026997	0.70582	0.846278	TRUE
ENSG00000105246	NM_005755.2	EBI3	9.03	8.82	7.15	4.8	7.6	4.66	2.4	7.11	0.0147962	0.966266	NA	EBI3	ensembl_havana	protein_coding	0.541819	0.13558	0.137201	0.183656	0.327222	0.0752957	0.449837	0.274095	NA	NA	NA	NA
ENSG00000105329	NM_000660.3	TGFB1	394.62	412.86	544.26	578.85	394.96	638.12	400.19	635.52	0.360836	0.0176185	0.0692863	TGFB1	ensembl_havana	protein_coding	57.2548	85.2392	57.4087	85.6235	56.8381	50.8286	82.9449	86.3607	0.311127	0.0491584	0.206133	TRUE
ENSG00000105369	NM_001783.3	CD79A	19.34	16.03	25.36	9.6	11.82	15.68	14.02	15.18	-0.194621	0.541283	0.745862	CD79A	ensembl_havana	protein_coding	0.282688	0.146878	0.196001	0.0918278	0.357899	0.401577	0.142053	0.127911	NA	NA	NA	NA
ENSG00000105371	NM_001039132.1	ICAM4	5.16	3.21	5.85	6.4	4.64	8.05	4.41	5.69	0.0931509	0.790267	NA	ICAM4	ensembl_havana	protein_coding	0.070672	0	0.136582	0.114785	0.0409027	0.0501971	0.0236756	0.182729	NA	NA	NA	NA
ENSG00000105376	NM_003259.3	ICAM5	7.09	8.02	3.9	3.73	2.95	7.2	1.6	3.79	0.258907	0.459461	NA	ICAM5	ensembl_havana	protein_coding	0.376918	0.180773	0.372401	0.505054	0.552188	0.200789	0.355134	0.292367	NA	NA	NA	NA
ENSG00000105397	NM_003331.3	TYK2	160.56	152.32	125.5	112.57	116.46	107.2	123.38	120.47	-0.0925018	0.548219	0.746602	TYK2	ensembl_havana	protein_coding	36.726	29.9272	40.4938	32.025	50.213	38.2	37.3363	36.3631	-0.220166	0.0103311	0.0906637	TRUE
ENSG00000105609	NM_001081442.1	LILRB5	9.67	11.22	8.45	6.4	7.6	8.9	7.61	11.38	0.0699326	0.836197	NA	LILRB5	ensembl_havana	protein_coding	0.0741677	0.16597	0.0588003	0.0812203	0.0818055	0.0752957	0.0118378	0.0575422	NA	NA	NA	NA
ENSG00000105639	NM_000215.2	JAK3	170.87	169.95	182.72	263.55	182.71	297.45	183.07	271.76	0.430404	0.00668839	0.0342215	JAK3	ensembl_havana	protein_coding	106.927	179.395	133.339	179.07	117.575	105.063	132.252	159.834	0.372157	0.0194084	0.126296	TRUE
ENSG00000105697	NM_021175.2	HAMP	7.74	9.62	6.5	8	4.22	8.9	5.21	5.22	0.268742	0.438893	NA	HAMP	ensembl_havana	protein_coding	0	0	0.0196001	0	0.102257	0.128845	0	0	NA	NA	NA	NA
ENSG00000106100	NM_006092.1	NOD1	13.54	19.24	9.1	9.07	10.97	11.44	12.42	8.06	0.00102744	0.997492	0.998433	NOD1	ensembl_havana	protein_coding	1.62546	1.3332	2.54801	1.53811	3.00635	3.13732	2.1308	1.68111	-0.237525	0.263203	0.513003	FALSE
ENSG00000106144	NM_032982.2	CASP2	279.2	263.75	305.62	331.31	197.48	210.16	223.93	231.92	0.0422766	0.737867	0.860845	CASP2	ensembl_havana	protein_coding	74.1785	71.7442	71.109	65.8203	84.4441	67.6156	101.686	109.875	-0.0424631	0.511258	0.723586	FALSE
ENSG00000106178	NM_002991.2	CCL24	3.22	5.61	3.9	4.27	4.22	6.36	3.2	5.69	0.303499	0.38539	NA	CCL24	ensembl_havana	protein_coding	0	0	0	0	0	0	0	0	NA	NA	NA	NA
ENSG00000106546	NM_001621.3	AHR	1027.82	1313.14	406.41	472.15	523.66	551.26	489.52	557.27	0.205642	0.0562762	0.169799	AHR	ensembl_havana	protein_coding	153.499	169.836	152.761	151.938	270.897	296.036	112.363	127.655	0.159892	0.0131298	0.102261	TRUE
ENSG00000106799	NM_004612.2	TGFBR1	51.58	59.32	46.17	35.21	55.7	65.25	68.9	59.28	-0.0396917	0.854702	0.917625	TGFBR1	ensembl_havana	protein_coding	36.1134	37.3975	34.3198	31.8183	33.1722	31.1473	30.4706	32.9461	0.036628	0.554483	0.753172	FALSE
ENSG00000106804	NM_001735.2	C5	3.87	5.61	6.5	4.8	3.8	5.08	8.01	6.64	0.0410394	0.906616	NA	C5	ensembl_havana	protein_coding	0.753835	0.248563	0.411602	1.26263	0.572638	0.552169	0.473512	0.219275	NA	NA	NA	NA
ENSG00000106952	NM_001244.3	TNFSF8	221.17	332.69	262.7	356.38	328.71	473.72	407.8	555.85	0.48478	2.41804e-05	0.00031345	TNFSF8	ensembl_havana	protein_coding	30.8366	38.4821	38.5142	50.1609	20.5741	23.6931	23.936	31.3746	0.376414	0.000439229	0.0152052	TRUE
ENSG00000107485	NM_001002295.1	GATA3	27.08	14.43	16.26	9.07	18.57	19.07	12.42	15.18	-0.265166	0.396498	0.630792	GATA3	ensembl_havana	protein_coding	31.6846	16.3826	31.2426	18.2967	33.9493	29.2148	20.1242	12.6449	-0.58246	0.00327547	0.0478276	TRUE
ENSG00000107562	NM_000609.5	CXCL12	1.93	8.02	7.8	4.27	3.8	8.05	2.8	5.22	0.267162	0.444247	NA	CXCL12	ensembl_havana	protein_coding	0	0	0	0	0	0	0.0236756	0	NA	NA	NA	NA
ENSG00000108298	NM_000981.3	RPL19	16520	20072.3	14842.7	15679.8	17077.4	18593.2	16824.9	18518.9	0.153057	0.0717264	0.207473	RPL19	ensembl_havana	protein_coding	3234.93	3383.92	2884.09	2975.88	2882.13	3053.61	2768.95	2810.4	0.0993383	0.0748547	0.259553	TRUE
ENSG00000108561	NM_001212.3	C1QBP	3804.36	4052.46	4731.25	5257.71	4364.81	4996.9	4223.85	5010.21	0.168854	0.0435191	0.134794	C1QBP	ensembl_havana	protein_coding	248.907	259.319	247.275	267.724	190.361	172.076	287.019	295.949	0.0648711	0.257629	0.507081	TRUE
ENSG00000108622	NM_000873.3	ICAM2	222.46	247.72	258.8	236.34	225.33	216.52	232.34	216.74	-0.0297049	0.822976	0.897326	ICAM2	ensembl_havana	protein_coding	19.5456	17.7515	19.1986	17.5096	19.7259	19.7535	25.0902	20.0164	-0.111775	0.264519	0.514808	TRUE
ENSG00000108688	NM_006273.2	CCL7	19.99	19.24	20.16	16.01	21.52	19.07	19.23	25.14	-0.0346183	0.90469	0.945199	CCL7	ensembl_havana	protein_coding	0	0	0	0	0	0	0	0	NA	NA	NA	NA
ENSG00000108691	NM_002982.3	CCL2	4.51	4.01	2.6	2.67	5.91	2.97	3.61	3.79	-0.156869	0.652237	NA	CCL2	ensembl_havana	protein_coding	0	0	0	0	0	0	0	0	NA	NA	NA	NA
ENSG00000108700	NM_005623.2	CCL8	25.15	36.08	31.21	25.07	25.74	30.08	30.45	29.4	0.0795236	0.762954	0.866993	CCL8	ensembl_havana	protein_coding	0	0	0	0	0	0	0	0	NA	NA	NA	NA
ENSG00000109072	NM_000638.3	VTN	5.16	4.81	3.9	3.2	1.27	2.54	2.8	1	-0.0424478	0.899995	NA	VTN	ensembl_havana	protein_coding	0.37562	0.387283	0.139154	0.256623	0.537897	0.819649	0.547717	0.291846	NA	NA	NA	NA
ENSG00000109320	NM_003998.2	NFKB1	1395.36	1972.12	980.58	854.68	1393.75	1205.05	1323.16	1372.07	0.0375473	0.791852	0.887094	NFKB1	ensembl_havana	protein_coding	1719.52	1518.61	1609.23	1420.85	1527.64	1891.68	1069.5	960.59	-0.00476482	0.96354	0.983988	FALSE
ENSG00000109471	NM_000586.2	IL2	3936.55	20724	9108.11	31985.8	16728.8	40603.6	11807.9	40883.7	1.7031	2.01128e-25	3.51973e-23	IL2	ensembl_havana	protein_coding	648.369	1545.9	495.334	1557.24	138.476	663.631	413.021	1345.53	1.75084	7.2283e-06	0.00209566	TRUE
ENSG00000109743	NM_004334.2	BST1	1.93	6.41	2.6	3.2	5.06	4.66	3.61	6.64	0.263589	0.449811	NA	BST1	ensembl_havana	protein_coding	0.0942294	0.0903865	0.156801	0.0229569	0.0409027	0.0250986	0.0710267	0.0365459	NA	NA	NA	NA
ENSG00000109861	NM_001814.4	CTSC	192.15	125.86	136.55	82.69	155.28	110.59	110.16	104.34	-0.446145	0.00920606	0.0429616	CTSC	ensembl_havana	protein_coding	29.1875	21.4216	24.2453	19.7487	35.7853	20.906	30.4705	16.8659	-0.552141	0.00177173	0.0334093	TRUE
ENSG00000109906	NM_006006.4	ZBTB16	9.03	8.82	10.4	5.87	7.17	7.2	2	6.64	0.0525669	0.880188	NA	ZBTB16	ensembl_havana	protein_coding	2.66199	3.48037	1.41839	1.42353	2.57122	2.24055	0.64059	0.696625	0.154988	0.421176	0.654304	TRUE
ENSG00000109956	NM_018644.3	B3GAT1	12.25	8.02	9.1	5.34	5.91	4.24	5.61	7.11	-0.259159	0.454429	NA	B3GAT1	ensembl_havana	protein_coding	0	0	0.0196001	0.137742	0	0.0752957	0	0	NA	NA	NA	NA
ENSG00000110324	NM_001558.2	IL10RA	14.83	41.69	11.7	8	12.24	14.41	16.82	18.5	0.29114	0.365621	0.600785	IL10RA	ensembl_havana	protein_coding	6.64319	7.34391	5.72323	9.27461	8.38507	15.8372	1.68096	1.88211	0.661865	0.00569547	0.0655262	TRUE
ENSG00000110448	NM_014207.2	CD5	877.58	650.16	1274.5	997.12	821.14	536.85	821.62	599.48	-0.451704	1.10958e-05	0.000168849	CD5	ensembl_havana	protein_coding	132.981	87.4941	147.491	100.873	147.454	99.7416	230.127	172.296	-0.48601	1.64639e-05	0.00326741	TRUE
ENSG00000110651	NM_004356.3	CD81	1011.7	1079.05	1109.98	1119.83	1203.02	1288.1	1285.9	1367.8	0.0721712	0.422219	0.648143	CD81	ensembl_havana	protein_coding	203.747	206.669	198.157	194.514	165.022	149.236	176.88	160.491	-0.0264107	0.646378	0.80843	FALSE
ENSG00000110876	NM_003006.3	SELPLG	6.45	4.81	7.15	8	7.6	4.24	8.41	4.27	-0.258757	0.458603	NA	SELPLG	ensembl_havana	protein_coding	22.2146	19.9076	25.5194	33.9305	34.3787	32.2767	43.776	48.7158	0.135942	0.213437	0.458121	FALSE
ENSG00000110944	NM_016584.2	IL23A	578.39	535.52	248.4	248.08	463.32	316.94	441.05	429.69	-0.167447	0.220595	0.4676	IL23A	ensembl	protein_coding	24.0521	14.9816	24.0493	18.8247	22.7828	21.2585	9.70699	9.88566	-0.244747	0.0803621	0.271433	TRUE
ENSG00000111321	NM_002342.1	LTBR	7.09	11.22	12.35	13.87	5.49	8.9	14.42	15.18	0.264635	0.422287	NA	LTBR	ensembl_havana	protein_coding	0.400475	0.564914	1.90121	2.31865	0.409038	0.426675	1.8467	2.24757	0.314159	0.147812	0.378237	TRUE
ENSG00000111348	NM_001175.4	ARHGDIB	628.04	390.41	1018.3	720.23	550.66	323.3	549.21	377.52	-0.604026	6.20468e-08	1.35727e-06	ARHGDIB	ensembl_havana	protein_coding	43.2749	23.6587	48.8825	27.6861	58.9409	32.7787	105.309	67.9753	-0.736861	3.73854e-06	0.00160577	TRUE
ENSG00000111536	NM_018402.1	IL26	4.51	2.41	9.1	8.54	4.64	5.93	6.81	4.74	-0.143232	0.682126	NA	IL26	ensembl_havana	protein_coding	0	0	0	0	0	0	0	0	NA	NA	NA	NA
ENSG00000111537	NM_000619.2	IFNG	9.03	62.53	8.45	16.54	13.5	36.02	36.45	83.95	1.23255	2.2181e-05	0.000310534	IFNG	ensembl_havana	protein_coding	0.259131	0.994252	1.0388	2.36456	0.184062	1.25493	0.21308	0.511642	NA	NA	NA	NA
ENSG00000111640	NM_002046.3	GAPDH	8725.54	5684.66	17173.2	17109.5	12598.6	11286.1	11176.5	10149	-0.219612	0.0768135	0.218575	GAPDH	ensembl_havana	protein_coding	1193.77	1059.94	1168.73	987.285	860.838	500.866	1844.71	1699.46	-0.279474	0.0196174	0.126672	TRUE
ENSG00000111679	NM_002831.5	PTPN6	918.21	466.57	981.88	805.06	626.62	506.34	834.43	615.61	-0.477884	0.000857277	0.00681925	PTPN6	ensembl_havana	protein_coding	218.424	167.656	273.598	177.813	254.17	114.977	289.245	244.072	-0.545191	0.0023998	0.0389782	TRUE
ENSG00000111729	NM_194448.2	CLEC4A	11.61	18.44	7.15	7.47	6.75	11.44	9.21	10.43	0.245408	0.461054	NA	CLEC4A	ensembl_havana	protein_coding	0.63605	0.40674	0.646803	0.367311	1.14528	0.743808	0.42616	0.548188	NA	NA	NA	NA
ENSG00000111732	NM_020661.1	AICDA	5.16	2.41	7.8	3.73	2.53	4.66	1	2.37	-0.136957	0.689888	NA	AICDA	ensembl_havana	protein_coding	0	0	0	0	0	0.0250986	0	0	NA	NA	NA	NA
ENSG00000111796	NM_002258.2	KLRB1	5.16	7.22	5.2	3.73	5.06	5.51	2.8	3.79	0.106978	0.760024	NA	KLRB1	ensembl_havana	protein_coding	0.0471147	0.0451933	0.117601	0.0688708	0.163611	0.225887	0.0236756	0.127911	NA	NA	NA	NA
ENSG00000112062	NM_001315.1	MAPK14	329.5	348.73	267.9	253.95	248.12	233.89	265.19	249.47	-0.0389702	0.752428	0.866993	MAPK14	ensembl_havana	protein_coding	28.1981	27.3645	25.4409	23.3472	31.1475	28.01	24.883	24.303	-0.0428431	0.5001	0.715703	TRUE
ENSG00000112115	NM_002190.2	IL17A	3.22	2.41	3.9	4.27	1.27	3.39	1	1.42	0.0528398	0.871295	NA	IL17A	ensembl_havana	protein_coding	0	0	0	0	0	0.0501971	0	0	NA	NA	NA	NA
ENSG00000112116	NM_052872.3	IL17F	16.12	12.83	20.81	9.6	15.19	12.71	10.01	10.91	-0.268329	0.400885	0.634885	IL17F	ensembl_havana	protein_coding	0	0	0	0	0	0	0	0	NA	NA	NA	NA
ENSG00000112149	NM_004233.3	CD83	727.34	1070.23	282.86	242.21	591.17	411.01	576.05	481.86	-0.0932939	0.595208	0.780235	CD83	ensembl_havana	protein_coding	62.6625	39.6119	51.3718	42.2637	59.2885	84.9587	28.5527	22.6036	-0.100652	0.618533	0.794511	TRUE
ENSG00000112486	NM_031409.2	CCR6	9.67	8.82	11.7	5.34	3.8	6.36	2.8	5.22	-0.0840621	0.809858	NA	CCR6	ensembl_havana	protein_coding	0	0.0474986	0	0	0	0	0	0	NA	NA	NA	NA
ENSG00000112493	NM_003190.4	TAPBP	599.03	816.9	584.58	625.8	511	630.92	666.19	695.28	0.221352	0.0595764	0.17671	TAPBP	ensembl_havana	protein_coding	3.23296	4.26505	0.0188129	0.0548177	0.0458469	0.0568452	0.0503372	0.00683028	0.372499	0.252107	0.501574	TRUE
ENSG00000112576	NM_001760.2	CCND3	470.06	344.72	910.36	998.19	628.31	964.8	717.06	944.28	0.177344	0.293662	0.539201	CCND3	ensembl_havana	protein_coding	83.3224	112.531	86.7696	115.933	70.5776	49.7705	162.225	159.139	0.140921	0.359731	0.603183	TRUE
ENSG00000112592	NM_001172085.1	TBP	328.85	371.17	267.25	322.24	295.8	291.09	289.63	330.57	0.147883	0.229308	0.472105	TBP	ensembl_havana	protein_coding	39.177	36.9045	35.7373	35.1022	34.6054	36.3906	32.2347	34.5983	0.0603452	0.371048	0.611663	TRUE
ENSG00000112659	NM_015089.2	CUL9	47.72	40.89	19.51	23.47	30.8	30.08	34.85	28.93	-0.0893722	0.722057	0.852893	CUL9	ensembl_havana	protein_coding	16.1466	17.3542	17.6835	12.9018	25.7685	19.3872	12.0546	14.171	-0.101423	0.416711	0.650504	TRUE
ENSG00000112936	NM_000587.2	C7	5.16	8.02	5.2	1.6	3.8	2.97	4.81	3.32	-0.134914	0.698515	NA	C7	ensembl_havana	protein_coding	0	0.0225966	0	0	0.0204514	0	0	0	NA	NA	NA	NA
ENSG00000113088	NM_002104.2	GZMK	6.45	5.61	3.9	3.73	4.22	4.24	3.61	4.74	0.0382189	0.91307	NA	GZMK	ensembl_havana	protein_coding	0.0235573	0	0	0.114785	0	0.0250986	0	0	NA	NA	NA	NA
ENSG00000113302	NM_002187.2	IL12B	5.8	4.01	5.2	2.13	3.38	6.36	5.21	3.79	-0.115558	0.74006	NA	IL12B	ensembl_havana	protein_coding	0	0	0	0	0	0	0	0.0548188	NA	NA	NA	NA
ENSG00000113520	NM_000589.2	IL4	7.74	9.62	3.9	7.47	3.8	6.36	4.41	6.17	0.297763	0.393357	NA	IL4	ensembl_havana	protein_coding	0.117787	0.0903865	0.0392002	0.114785	0.0613541	0.125493	0	0.164456	NA	NA	NA	NA
ENSG00000113525	NM_000879.2	IL5	7.09	8.82	5.85	3.73	5.91	5.08	3.61	9.49	0.112323	0.747926	NA	IL5	ensembl_havana	protein_coding	0	0.0225966	0.0196001	0	0.0818055	0.0501971	0	0	NA	NA	NA	NA
ENSG00000113600	NM_001737.3	C9	3.87	4.81	1.3	1.07	1	2.54	1.6	3.32	0.195936	0.552046	NA	C9	ensembl_havana	protein_coding	0	0	0	0	0	0	0	0	NA	NA	NA	NA
ENSG00000113658	NM_005903.5	SMAD5	30.31	14.43	10.4	6.4	8.44	7.63	14.42	10.91	-0.413212	0.204741	0.454436	SMAD5	ensembl_havana	protein_coding	0.918735	0.587512	1.33281	1.56107	3.7017	3.23772	0.899673	0.456823	-0.182707	0.466102	0.68976	TRUE
ENSG00000113721	NM_002609.3	PDGFRB	2.58	4.81	4.55	4.27	4.22	4.66	2.8	4.74	0.158644	0.649459	NA	PDGFRB	ensembl_havana	protein_coding	0	0.0225966	0	0	0.102257	0.0250986	0	0	NA	NA	NA	NA
ENSG00000113916	NM_001706.2	BCL6	30.95	79.37	18.21	36.28	29.12	72.88	50.47	71.62	0.897949	0.000164884	0.00155773	BCL6	ensembl_havana	protein_coding	6.09945	12.2822	8.58371	13.5404	5.63945	11.5153	2.65166	7.2909	1.02264	8.39974e-05	0.00605042	TRUE
ENSG00000114013	NM_175862.3	CD86	4.51	4.81	7.15	5.87	3.8	2.97	5.21	2.85	-0.152306	0.663573	NA	CD86	ensembl_havana	protein_coding	0.0942294	0	0	0	0.102257	0	0.0710267	0	NA	NA	NA	NA
ENSG00000114737	NM_145071.2	CISH	70.28	48.1	65.03	127.51	24.9	58.05	44.47	79.2	0.510059	0.0516383	0.15716	CISH	ensembl_havana	protein_coding	3.55716	7.25353	4.95881	7.57579	8.42596	5.1452	7.8603	14.0702	0.492219	0.0908838	0.290239	TRUE
ENSG00000115008	NM_000575.3	IL1A	7.09	4.81	7.15	3.2	5.06	7.2	7.21	9.01	-0.0752734	0.829493	NA	IL1A	ensembl_havana	protein_coding	0.44759	0.225966	1.0976	0.183656	0.858957	0.552169	0.568214	0.274094	NA	NA	NA	NA
ENSG00000115009	NM_004591.1	CCL20	46.43	31.27	57.87	52.28	416.06	352.53	322.08	300.69	-0.209555	0.176757	0.405508	CCL20	ensembl_havana	protein_coding	18.7516	14.1455	11.8581	8.99912	1.67701	1.65651	2.20183	1.84557	-0.310056	0.0212379	0.131711	TRUE
ENSG00000115085	NM_001079.3	ZAP70	230.2	151.52	283.51	211.27	194.53	156.35	177.86	148.92	-0.386234	0.00620193	0.032889	ZAP70	ensembl_havana	protein_coding	48.1041	35.3411	40.1802	27.0203	44.8908	25.7511	59.9938	41.8267	-0.536739	8.22193e-05	0.00599202	TRUE
ENSG00000115232	NM_000885.4	ITGA4	232.78	204.43	215.23	139.78	134.18	91.95	116.17	69.24	-0.478089	0.00345894	0.0214962	ITGA4	ensembl_havana	protein_coding	120.637	77.2804	95.8835	59.8487	175.718	127.727	170.867	113.457	-0.543982	5.18754e-05	0.0050983	TRUE
ENSG00000115267	NM_022168.2	IFIH1	73.51	97	44.22	36.81	48.95	51.27	59.69	67.82	0.107721	0.608202	0.791341	IFIH1	havana	protein_coding	13.6397	12.6993	17.1697	14.1874	22.0261	24.8727	16.715	14.8925	-0.0291312	0.78835	0.896362	FALSE
ENSG00000115414	NM_212482.1	FN1	10.96	8.02	6.5	4.27	4.22	4.24	7.61	4.27	-0.284965	0.41444	NA	FN1	ensembl_havana	protein_coding	7.5148	10.3041	9.34924	10.9046	10.0825	6.90211	7.59986	7.0899	0.0703857	0.673607	0.824959	FALSE
ENSG00000115415	NM_007315.2	STAT1	374.63	1285.08	702.27	771.45	365.42	999.97	971.44	1180.46	0.665126	0.0260519	0.0921026	STAT1	ensembl_havana	protein_coding	431.335	1094.08	1220.03	1341.51	441.115	1242.18	937.457	989.645	0.799807	0.0186541	0.123406	TRUE
ENSG00000115523	NM_006433.2	GNLY	9.67	20.04	16.26	9.07	10.55	11.86	8.01	10.91	0.130031	0.695276	0.846829	GNLY	ensembl_havana	protein_coding	0.0235573	0.0903865	0.137201	0.0229569	0	0	0.0236756	0.0913647	NA	NA	NA	NA
ENSG00000115594	NM_000877.2	IL1R1	16.76	23.25	26.66	60.29	9.28	16.95	8.41	13.28	0.641387	0.0282265	0.0978147	IL1R1	ensembl_havana	protein_coding	1.71969	3.84143	1.0192	2.43344	4.47884	4.41735	6.8896	17.8161	1.00453	0.0030708	0.0459511	TRUE
ENSG00000115598	NM_003854.2	IL1RL2	10.32	9.62	9.1	8.54	10.13	11.86	5.21	8.54	0.156929	0.641266	NA	IL1RL2	ensembl_havana	protein_coding	1.13075	1.12983	0.744803	0.59688	0.511284	0.200789	0.591889	1.11465	NA	NA	NA	NA
ENSG00000115602	NM_016232.4	IL1RL1	5.16	7.22	7.8	7.47	4.64	5.08	5.21	6.17	0.0687473	0.843829	NA	IL1RL1	ensembl_havana	protein_coding	0.0471147	0.0225966	0.0980004	0	0.14316	0	0	0	NA	NA	NA	NA
ENSG00000115604	NM_003855.2	IL18R1	181.19	210.04	196.38	152.05	263.73	178.81	203.1	181.17	-0.207492	0.209525	0.455672	IL18R1	ensembl_havana	protein_coding	33.852	22.0543	28.6161	20.8449	22.1897	21.5848	20.2426	16.7563	-0.3121	0.0234838	0.138426	TRUE
ENSG00000115607	NM_003853.2	IL18RAP	27.73	30.46	29.26	33.08	47.26	33.9	42.86	34.62	-0.115557	0.642251	0.820394	IL18RAP	ensembl_havana	protein_coding	5.20618	2.53082	3.68482	2.64005	2.2292	2.15848	2.86474	2.13793	-0.505005	0.0357234	0.172492	TRUE
ENSG00000116815	NM_001779.2	CD58	45.14	45.7	42.27	40.55	23.21	32.63	25.64	32.25	0.157027	0.520048	0.733938	CD58	ensembl_havana	protein_coding	0.80095	1.03944	0.940805	1.23968	1.34979	1.60631	2.01242	1.49838	NA	NA	NA	NA
ENSG00000116824	NM_001767.3	CD2	625.46	784.04	948.72	1179.05	877.27	1012.69	950.21	1131.61	0.269629	0.00423226	0.0251066	CD2	ensembl_havana	protein_coding	312.747	352.371	316.227	341.669	206.968	229.451	322.437	397.583	0.229026	0.00102054	0.0241042	TRUE
ENSG00000117090	NM_003037.2	SLAMF1	170.87	350.33	185.97	248.61	319.01	302.96	252.37	289.78	0.359052	0.0496834	0.152537	SLAMF1	ensembl_havana	protein_coding	85.3483	87.8104	69.6195	73.4851	41.8026	72.5851	54.0277	62.2376	0.309051	0.0523645	0.213638	TRUE
ENSG00000117091	NM_001778.2	CD48	2091.11	2481.98	3026.28	2942.82	2133.88	2182.15	2556.18	2556.8	0.0582449	0.547413	0.746602	CD48	ensembl_havana	protein_coding	285.138	267.725	316.816	290.451	216.11	206.611	428.221	369.241	-0.0807258	0.203627	0.445811	FALSE
ENSG00000117228	NM_002053.1	GBP1	121.87	545.94	230.84	259.82	131.23	291.52	420.22	486.13	0.609089	0.0573167	0.17146	GBP1	ensembl_havana	protein_coding	98.1743	229.303	352.428	369.167	81.6353	326.026	196.758	188.115	0.822169	0.0444915	0.194852	TRUE
ENSG00000117281	NM_007053.2	CD160	5.8	8.02	3.9	4.27	4.64	5.51	2.4	3.79	0.184199	0.598885	NA	CD160	ensembl_havana	protein_coding	0.282688	0.519722	0.383575	0.222884	0.438272	0.361766	0.189405	0.255821	NA	NA	NA	NA
ENSG00000117322	NM_001006658.1	CR2	9.03	6.41	12.35	5.87	11.39	8.47	11.22	6.64	-0.420047	0.214946	NA	CR2	ensembl_havana	protein_coding	6.94941	2.05629	5.17443	0.826451	2.65868	0.225887	6.25035	1.31565	-2.25134	4.06857e-05	0.004629	TRUE
ENSG00000117335	NM_172350.1	CD46	509.4	541.13	343.98	387.86	405.51	374.57	433.84	413.57	0.0192298	0.868985	0.924452	CD46	ensembl_havana	protein_coding	179.908	164.436	173.853	148.304	195.086	182.211	149.465	172.917	-0.0159296	0.807729	0.90636	FALSE
ENSG00000117394	NM_006516.2	SLC2A1	19.99	20.84	41.62	32.54	22.79	29.66	18.43	30.35	0.147942	0.59129	0.778014	SLC2A1	ensembl_havana	protein_coding	57.7862	73.6875	56.0956	68.6643	47.9993	43.0691	82.8646	84.5854	0.176714	0.0912721	0.290712	TRUE
ENSG00000117586	NM_003326.2	TNFSF4	67.06	77.76	13.01	16.54	13.08	15.25	10.01	14.23	0.238008	0.38385	0.613669	TNFSF4	ensembl_havana	protein_coding	0	0	0.0980004	0.206612	1.32934	1.95769	0.0473512	0	NA	NA	NA	NA
ENSG00000117877	NM_012099.1	CD3EAP	119.93	102.61	150.86	191.53	137.98	159.32	161.44	202.99	0.16849	0.297238	0.539201	CD3EAP	ensembl_havana	protein_coding	76.0289	82.5802	78.5715	76.4554	51.7449	39.0698	66.1064	83.3318	0.0658385	0.500434	0.715778	TRUE
ENSG00000118503	NM_006290.2	TNFAIP3	2219.43	2685.6	979.28	1109.69	2295.49	2169.01	2378.32	2466.22	0.103529	0.317489	0.551643	TNFAIP3	ensembl_havana	protein_coding	561.773	539.63	554.329	519.974	451.791	502.799	199.017	229.891	0.096839	0.158857	0.392055	TRUE
ENSG00000118520	NM_000045.2	ARG1	7.09	4.01	6.5	5.87	3.8	4.24	2.4	6.17	0.0459059	0.895533	NA	ARG1	ensembl_havana	protein_coding	0.918736	1.15243	1.29361	0.96419	1.26798	1.28003	0.307782	0.456823	NA	NA	NA	NA
ENSG00000118785	NM_000582.2	SPP1	39.98	16.84	11.05	9.07	9.71	6.78	8.01	6.17	-0.487185	0.133582	0.338796	SPP1	ensembl_havana	protein_coding	0	0	0.0392002	0.0688708	3.00634	0.903548	0	0	NA	NA	NA	NA
ENSG00000119922	NM_001547.4	IFIT2	9.67	30.46	7.8	7.47	5.49	2.97	10.42	11.86	0.289402	0.398693	NA	IFIT2	ensembl_havana	protein_coding	0.824507	1.08464	1.56801	1.30855	2.61778	7.45428	0.260431	0.201002	0.90664	0.0379721	0.178212	TRUE
ENSG00000120217	NM_014143.3	CD274	20.63	76.96	22.11	70.42	18.99	102.54	35.25	136.12	1.74392	1.38834e-14	5.39909e-13	CD274	ensembl_havana	protein_coding	4.89993	49.4414	14.9157	58.8157	8.40553	24.3456	4.92452	34.2801	2.38616	2.8369e-05	0.00380804	TRUE
ENSG00000120659	NM_003701.2	TNFSF11	13.54	16.03	39.02	16.54	17.3	11.44	16.02	15.65	-0.333286	0.280861	0.531126	TNFSF11	ensembl_havana	protein_coding	3.08601	1.15243	4.29242	1.99725	2.10649	0.928647	7.74191	2.17448	-1.43158	0.000194963	0.00970147	TRUE
ENSG00000120708	NM_000358.2	TGFBI	3.87	5.61	5.85	3.2	2.95	3.39	3.61	3.79	-0.0405437	0.907294	NA	TGFBI	ensembl_havana	protein_coding	0	0	0	0	0	0	0	0	NA	NA	NA	NA
ENSG00000120738	NM_001964.2	EGR1	29.02	57.72	26.01	17.61	29.96	33.47	38.06	55.49	0.282269	0.294498	0.539201	EGR1	ensembl_havana	protein_coding	26.2664	30.3699	29.8117	32.2775	24.8689	36.5184	17.2832	13.5585	0.221624	0.17115	0.406801	TRUE
ENSG00000120875	NM_057158.2	DUSP4	295.97	199.62	373.25	351.58	297.06	238.13	386.57	285.99	-0.333256	0.0135072	0.0569582	DUSP4	ensembl_havana	protein_coding	33.3807	27.116	46.7855	30.6704	27.3025	18.8992	46.3332	38.7387	-0.378264	0.00100377	0.0239029	TRUE
ENSG00000120885	NM_001831.2	CLU	4.51	7.22	3.9	4.8	1.69	2.12	3.2	1	0.0192313	0.955416	NA	CLU	ensembl_havana	protein_coding	1.1072	1.22022	1.37238	1.2856	1.51351	0.527069	1.18378	0.475097	NA	NA	NA	NA
ENSG00000121594	NM_005191.3	CD80	10.32	4.01	16.91	12.27	8.86	14.83	10.82	10.43	-0.144046	0.66841	NA	CD80	ensembl_havana	protein_coding	0.0942294	0	0.117601	0	0.224965	0.0250986	0	0.0182729	NA	NA	NA	NA
ENSG00000121797	NM_003965.4	CCRL2	6.45	9.62	4.55	4.27	5.91	4.24	2.8	1.9	-0.0268893	0.938771	NA	CCRL2	ensembl_havana	protein_coding	0.306246	0.112983	0.411602	0.0688708	0.122708	0.17569	0.0947023	0.0365459	NA	NA	NA	NA
ENSG00000121807	NM_001123041.2	CCR2	7.74	3.21	5.2	2.67	3.38	2.97	1.6	1.42	-0.325151	0.343627	NA	CCR2	ensembl_havana	protein_coding	0	0	0.0196001	0	0.0409027	0	0	0	NA	NA	NA	NA
ENSG00000121858	NM_003810.2	TNFSF10	113.49	92.19	51.37	29.88	59.92	40.68	109.76	62.13	-0.537606	0.0081127	0.0384103	TNFSF10	ensembl_havana	protein_coding	5.96002	3.72845	9.87845	5.83107	11.1051	6.37503	5.18496	2.33894	-0.764044	0.000458996	0.015702	TRUE
ENSG00000121966	NM_003467.2	CXCR4	203.76	333.5	15.61	10.67	61.61	38.56	48.07	100.07	0.256589	0.326258	0.551643	CXCR4	ensembl_havana	protein_coding	8.52775	5.82994	7.40884	13.8201	25.2574	34.4855	0.733943	1.79075	0.495917	0.0551017	0.220535	TRUE
ENSG00000122223	NM_016382.2	CD244	10.32	12.03	5.2	5.34	12.24	15.25	8.01	12.33	0.208302	0.532602	NA	CD244	ensembl_havana	protein_coding	0.0942294	0.0451933	0.156801	0.183656	0.245416	0.301183	0.21308	0.164456	NA	NA	NA	NA
ENSG00000122861	NM_002658.2	PLAU	18.7	19.24	13.01	10.14	8.86	12.29	9.21	11.38	0.0465143	0.884625	0.927002	PLAU	ensembl_havana	protein_coding	0.235573	0.112983	0.0980004	0.114785	0.245416	0.85335	0	0	NA	NA	NA	NA
ENSG00000122877	NM_000399.3	EGR2	353.35	560.37	127.45	124.84	354.87	348.3	334.9	370.41	0.19342	0.216734	0.462541	EGR2	ensembl_havana	protein_coding	181.627	160.391	181.771	192.333	205.884	301.558	74.9569	69.2727	0.152885	0.287595	0.536863	TRUE
ENSG00000123146	NM_078481.2	CD97	502.31	545.14	578.73	594.33	588.22	597.02	676.6	687.69	0.0485324	0.630504	0.81131	CD97	ensembl_havana	protein_coding	243.724	225.393	244.369	225.621	222.011	217.713	249.415	242.537	-0.0289925	0.563593	0.759776	FALSE
ENSG00000123610	NM_007115.2	TNFAIP6	12.25	4.81	11.05	12.8	11.39	11.44	5.21	1.9	-0.233472	0.497609	NA	TNFAIP6	ensembl_havana	protein_coding	0	0	0	0	0.0613541	0.0752957	0	0	NA	NA	NA	NA
ENSG00000123685	NM_018664.2	BATF3	122.51	227.68	258.15	325.97	319.01	611.42	432.64	719.47	0.690861	1.23455e-06	2.40051e-05	BATF3	ensembl_havana	protein_coding	6.00713	10.756	9.44724	12.8329	2.41327	3.51381	6.17933	7.0168	0.538663	0.0055323	0.0646002	TRUE
ENSG00000123700	NM_000891.2	KCNJ2	5.16	4.81	5.2	1	2.95	2.54	3.2	4.74	-0.0874983	0.79899	NA	KCNJ2	ensembl_havana	protein_coding	0	0	0	0.0272276	0.163611	0.141885	0.11838	0.0182729	NA	NA	NA	NA
ENSG00000123838	NM_000715.3	C4BPA	34.17	38.48	30.56	32.54	25.32	27.54	24.04	31.3	0.163053	0.518122	0.733938	C4BPA	ensembl_havana	protein_coding	0	0	0	0	0.0409027	0	0	0	NA	NA	NA	NA
ENSG00000124469	NM_001816.3	CEACAM8	5.8	4.81	5.85	4.27	2.95	4.66	2.8	4.74	0.0457429	0.895928	NA	CEACAM8	ensembl_havana	protein_coding	0	0	0	0	0	0	0	0	NA	NA	NA	NA
ENSG00000124762	NM_000389.2	CDKN1A	70.93	119.45	14.96	21.87	19.83	25.42	19.23	24.19	0.448334	0.0714418	0.207473	CDKN1A	ensembl_havana	protein_coding	3.22736	4.22558	4.03761	4.59138	12.1686	20.0035	2.2255	2.50339	0.559448	0.00638111	0.0694274	TRUE
ENSG00000125347	NM_002198.1	IRF1	176.03	768.8	211.98	319.04	251.07	551.68	584.46	708.56	0.762824	0.0103743	0.0477765	IRF1	ensembl_havana	protein_coding	70.8605	139.218	175.107	179.891	52.7644	198.254	69.275	91.0763	0.854067	0.0195368	0.126645	TRUE
ENSG00000125498	NM_014218.2	KIR	3.87	5.61	3.9	5.87	2.53	2.54	3.2	1	0.0598338	0.862381	NA	KIR2DL1	ensembl_havana	protein_coding	0	0	0	0	0	0	0	0	NA	NA	NA	NA
ENSG00000125538	NM_000576.2	IL1B	7.74	11.22	4.55	6.4	7.6	6.36	6.01	4.27	-0.0133081	0.969464	NA	IL1B	ensembl_havana	protein_coding	0	0	0	0.0688707	0	0	0	0	NA	NA	NA	NA
ENSG00000125630	NM_019014.3	POLR1B	342.39	364.76	403.81	413.47	435.47	470.33	423.03	481.39	0.103532	0.347008	0.581114	POLR1B	ensembl_havana	protein_coding	215.149	237.965	196.08	198.525	143.262	135.03	183.794	185.215	0.0692192	0.220821	0.466205	TRUE
ENSG00000125726	NM_001252.2	CD70	5.16	4.01	4.55	1.07	3.8	2.54	4.41	2.37	-0.34373	0.316599	NA	CD70	ensembl_havana	protein_coding	0	0	0.0196001	0	0	0.0501971	0.0473512	0.0182729	NA	NA	NA	NA
ENSG00000125730	NM_000064.2	C3	14.19	12.03	13.01	9.6	12.24	10.59	10.01	9.49	-0.152318	0.638687	NA	C3	ensembl_havana	protein_coding	0.871623	1.3558	1.35241	1.99725	3.16997	2.63535	1.0654	1.49838	0.299779	0.209819	0.453039	FALSE
ENSG00000126353	NM_001838.2	CCR7	628.69	750.37	143.06	126.97	197.9	135.17	211.11	193.98	-0.113771	0.476932	0.70433	CCR7	ensembl_havana	protein_coding	28.4573	19.0264	35.3782	27.7779	86.8978	90.5808	23.1547	17.7613	-0.195444	0.154178	0.386013	TRUE
ENSG00000126456	NM_001571.5	IRF3	25.15	22.45	37.71	22.94	16.46	14.41	20.03	19.92	-0.236557	0.403665	0.636409	IRF3	ensembl_havana	protein_coding	4.87637	4.06739	5.86043	5.62445	8.16009	6.62602	8.47586	5.71944	-0.267407	0.0811939	0.27285	TRUE
ENSG00000126561	NM_003152.2	STAT5A	1515.94	1934.44	623.59	507.36	1395.86	1217.34	1384.05	1370.65	-0.0314076	0.813439	0.894162	STAT5A	ensembl_havana	protein_coding	879.073	785.784	899.369	806.173	833.161	948.135	358.809	287.107	-0.0637743	0.52979	0.737535	TRUE
ENSG00000126759	NM_002621.2	CFP	3.22	2.41	1.95	1.07	2.11	1	1.2	2.37	-0.10875	0.725297	NA	CFP	ensembl_havana	protein_coding	0.376918	0.384143	0.450803	0.252526	0.531736	0.602365	0.284107	0.657827	NA	NA	NA	NA
ENSG00000127191	NM_021138.3	TRAF2	186.35	221.26	184.02	209.67	198.32	194.49	217.52	207.26	0.0798259	0.569428	0.755816	TRAF2	ensembl_havana	protein_coding	53.7342	54.3674	54.155	46.6256	57.8365	54.4638	50.5948	53.1013	-0.00810516	0.893205	0.948755	FALSE
ENSG00000127241	NM_139125.3	MASP1	6.45	5.61	8.45	5.34	5.49	3.81	4.41	4.27	-0.136384	0.696947	NA	MASP1	ensembl_havana	protein_coding	0.0471147	0	0	0	0.0411825	0.276084	0	0	NA	NA	NA	NA
ENSG00000127318	NM_020525.4	IL22	5.16	7.22	9.75	5.34	5.06	5.51	4.41	5.69	0.0153866	0.964921	NA	IL22	ensembl_havana	protein_coding	0	0	0	0.0688708	0	0	0	0	NA	NA	NA	NA
ENSG00000127743	NM_014443.2	IL17B	8.38	6.41	5.2	4.8	5.49	5.93	2.8	6.17	0.0784806	0.822648	NA	IL17B	ensembl_havana	protein_coding	0.0471147	0	0.117601	0.0229569	0.0613541	0.0250986	0	0	NA	NA	NA	NA
ENSG00000128342	NM_002309.3	LIF	417.84	768.8	318.62	777.85	304.66	622.44	301.25	631.73	1.03279	5.28544e-18	3.69981e-16	LIF	ensembl_havana	protein_coding	27.1349	51.3969	29.9039	57.4002	31.4955	54.158	30.3463	67.4473	0.996546	8.68902e-07	0.00118576	TRUE
ENSG00000129048	NM_016557.2	CCRL1	12.25	10.42	5.85	6.4	10.13	8.9	6.01	7.59	-0.0171344	0.959863	NA	ACKR4	ensembl_havana	protein_coding	2.42641	2.88911	3.09681	1.74473	3.31312	1.90749	1.37318	1.49838	-0.2873	0.2539	0.503674	TRUE
ENSG00000129351	NM_001137673.1	ILF3	2330.33	2325.65	1961.82	2245.53	2189.58	2212.23	2405.16	2416.42	0.0521942	0.566819	0.755816	ILF3	ensembl_havana	protein_coding	439.91	438.194	439.297	418.872	421.605	367.443	352.506	384.152	0.00848844	0.861542	0.934244	TRUE
ENSG00000130303	NM_004335.2	BST2	88.34	121.85	81.93	74.69	56.12	62.71	67.3	51.7	0.0482415	0.814965	0.894162	BST2	ensembl_havana	protein_coding	3.72205	4.02219	3.58681	2.93849	6.11496	8.8849	7.86029	6.12144	0.0688167	0.734338	0.864124	TRUE
ENSG00000131042	NM_005874.1	LILRB2	7.74	6.41	11.05	5.34	5.49	4.66	4.81	6.17	-0.20153	0.56355	NA	LILRB2	ensembl_havana	protein_coding	0.0117787	0	0.0588003	0.0145369	0.0818055	0	0.0118378	0	NA	NA	NA	NA
ENSG00000131196	NM_172389.1	NFATC1	352.06	317.46	315.37	248.08	432.09	297.87	383.77	316.81	-0.31644	0.0121666	0.0519307	NFATC1	ensembl_havana	protein_coding	51.5199	35.9738	48.0398	34.5961	40.9232	38.3757	38.9937	30.8082	-0.313191	0.0102042	0.0902658	TRUE
ENSG00000131203	NM_002164.3	IDO1	4.51	6.41	8.45	3.73	2.95	4.24	4.41	3.79	-0.0623717	0.85852	NA	IDO1	ensembl_havana	protein_coding	0	0	0	0	0	0	0	0	NA	NA	NA	NA
ENSG00000131323	NM_145725.1	TRAF3	345.62	533.91	308.87	446.01	359.94	398.29	343.71	445.34	0.403876	0.00184414	0.0126559	TRAF3	ensembl_havana	protein_coding	157.764	198.873	156.899	170.409	150.297	183.621	145.747	196.16	0.338116	0.000362937	0.0137999	TRUE
ENSG00000131724	NM_001560.2	IL13RA1	10.96	9.62	9.75	4.8	11.82	9.75	6.41	6.64	-0.178798	0.59852	NA	IL13RA1	ensembl_havana	protein_coding	0.0710395	0	0.0196001	0.114785	0	0	0	0	NA	NA	NA	NA
ENSG00000132155	NM_002880.2	RAF1	433.96	500.24	332.28	337.18	310.14	295.75	334.49	373.73	0.0812816	0.495995	0.720324	RAF1	ensembl_havana	protein_coding	160.405	151.356	176.205	174.243	218.585	219.314	179.745	181.707	0.0268516	0.59677	0.780593	TRUE
ENSG00000132170	NM_015869.3	PPARG	10.96	8.82	14.96	9.07	8.44	9.75	5.61	7.59	-0.0770917	0.81935	NA	PPARG	ensembl_havana	protein_coding	0	0	0	0	0	0	0	0	NA	NA	NA	NA
ENSG00000133321	NM_004585.3	RARRES3	33.53	95.4	19.51	14.94	21.1	48.73	38.86	67.35	0.704426	0.0105668	0.0480309	RARRES3	ensembl_havana	protein_coding	1.97882	3.68324	4.29241	5.46375	3.7017	10.943	0.970699	1.46184	1.01508	0.00398802	0.0535911	TRUE
ENSG00000134070	NM_001570.3	IRAK2	50.29	40.08	39.02	24.54	29.96	19.07	40.06	22.29	-0.512329	0.0414148	0.129421	IRAK2	ensembl_havana	protein_coding	7.79748	2.82458	7.95764	2.9844	8.81454	7.48088	6.25035	3.05158	-0.899735	0.00615399	0.0685929	TRUE
ENSG00000134242	NM_015967.4	PTPN22	372.7	325.48	358.94	226.21	350.65	141.52	290.03	125.21	-0.760315	6.7862e-05	0.00069858	PTPN22	ensembl_havana	protein_coding	145.985	65.1913	125.029	55.464	146.677	111.94	155.619	106.824	-0.755001	0.00106199	0.0247307	TRUE
ENSG00000134250	NM_024408.3	NOTCH2	398.49	436.91	360.24	442.81	443.49	389.82	352.52	339.58	0.0476693	0.713942	0.84705	NOTCH2	ensembl_havana	protein_coding	538.427	490.982	484.825	431.866	446.683	438.312	504.356	492.037	-0.0454224	0.380924	0.622369	FALSE
ENSG00000134352	NM_002184.2	IL6ST	781.51	1238.58	258.15	508.97	549.4	870.32	523.57	911.55	0.749389	1.36859e-11	4.35461e-10	IL6ST	ensembl_havana	protein_coding	161.792	248.834	155.919	267.402	174.328	246.016	77.1824	133.447	0.716187	3.96225e-06	0.00164108	TRUE
ENSG00000134460	NM_000417.1	IL2RA	2394.82	1830.22	1962.47	2733.69	2865.99	3742.7	3009.25	3929.82	0.20877	0.176512	0.405508	IL2RA	ensembl_havana	protein_coding	1592.15	1956.69	1781.94	2192.09	1271.38	904.602	1252.98	1653.35	0.174944	0.20864	0.451503	TRUE
ENSG00000134539	NM_002262.3	KLRD1	3.22	5.61	8.45	3.73	5.49	8.05	4.81	12.33	0.256543	0.463673	NA	KLRD1	ensembl_havana	protein_coding	0.141344	0.225966	0.0611726	0.436182	0	0.100394	0	0	NA	NA	NA	NA
ENSG00000134545	NM_002259.3	KLRC1	3.87	6.41	7.8	2.67	3.8	4.24	3.61	1.9	-0.184432	0.596266	NA	KLRC1	ensembl_havana	protein_coding	0	0.112983	0	0	0	0	0	0	NA	NA	NA	NA
ENSG00000134954	NM_005238.3	ETS1	1109.71	1002.09	725.03	579.92	609.32	406.35	657.77	488.03	-0.354821	0.0027346	0.0177243	ETS1	ensembl_havana	protein_coding	178.046	105.549	203.528	135.607	271.226	203.951	218.407	158.591	-0.502574	0.000166765	0.00879077	TRUE
ENSG00000135077	NM_032782.3	HAVCR2	13.54	4.01	9.75	7.47	3.38	9.32	4.81	9.96	-0.019584	0.955409	NA	HAVCR2	ensembl_havana	protein_coding	0.0942294	0.406739	0.495601	0.459138	0.552308	1.22712	1.01805	1.07818	NA	NA	NA	NA
ENSG00000135218	NM_001001548.2	CD36	21.92	28.06	29.26	21.87	16.88	24.15	16.82	27.03	0.208473	0.46436	0.694555	CD36	ensembl_havana	protein_coding	0.0706721	0	0.0392002	0	0.122708	0	0	0	NA	NA	NA	NA
ENSG00000135318	NM_002526.2	NT5E	89.63	85.78	117.7	85.36	160.35	120.76	157.43	141.81	-0.256837	0.121486	0.312647	NT5E	ensembl_havana	protein_coding	83.9348	53.6896	71.5795	53.283	28.7137	20.9322	41.5506	28.9443	-0.474227	0.000240431	0.0108493	TRUE
ENSG00000135535	NM_006016.4	CD164	1011.7	1186.48	853.78	904.83	843.51	847.86	786.76	928.63	0.137327	0.176208	0.405508	CD164	ensembl_havana	protein_coding	73.5226	71.1341	70.3845	73.8755	70.046	71.7819	68.4933	70.8077	0.0721298	0.230652	0.477912	TRUE
ENSG00000136160	NM_003991.2	EDNRB	2.58	5.61	1.95	1.07	1.69	2.12	1.6	1	0.023105	0.943382	NA	EDNRB	ensembl_havana	protein_coding	0	0	0	0	0	0.125493	0.0236756	0	NA	NA	NA	NA
ENSG00000136244	NM_000600.1	IL6	4.51	7.22	5.2	12.27	2.53	8.9	2.8	5.69	0.573922	0.100352	NA	IL6	ensembl_havana	protein_coding	0.0471147	0.926461	0.0588003	0.321397	0.061354	0.250986	0.0710267	2.0283	NA	NA	NA	NA
ENSG00000136634	NM_000572.2	IL10	12.9	8.02	11.7	10.14	8.44	13.98	11.62	21.34	0.133854	0.68584	0.846829	IL10	ensembl_havana	protein_coding	0.329803	0.994252	0.313795	2.75483	0.0409027	0.176255	0.0947023	0.146184	NA	NA	NA	NA
ENSG00000136689	NM_000577.3	IL1RN	4.51	4.01	5.85	3.2	2.95	4.66	2.4	2.85	-0.0310614	0.928549	NA	IL1RN	ensembl_havana	protein_coding	0	0.0225966	0	0	0.0818055	0.0752957	0	0	NA	NA	NA	NA
ENSG00000136869	NM_138554.2	TLR4	9.03	7.22	12.35	8.54	6.33	6.78	5.21	8.06	-0.0117859	0.97265	NA	TLR4	ensembl_havana	protein_coding	0	0	0	0	0	0	0	0	NA	NA	NA	NA
ENSG00000136930	NM_002799.2	PSMB7	1888	1810.98	1965.72	2179.37	1771.83	1753.77	1643.63	1728.25	0.0359553	0.696295	0.846829	PSMB7	ensembl_havana	protein_coding	79.4117	73.5068	79.5371	73.072	69.7802	61.4664	99.4611	90.0308	-0.0967093	0.0997363	0.305331	FALSE
ENSG00000137265	NM_002460.1	IRF4	2763.65	4397.18	1835.02	3429.91	2598.88	5924	3530.02	6082.07	0.861192	1.00926e-13	3.5324e-12	IRF4	ensembl_havana	protein_coding	376.423	824.71	492.473	763.962	386.407	541.501	254.37	446.591	0.812136	4.34911e-05	0.00476809	TRUE
ENSG00000137462	NM_003264.3	TLR2	19.34	18.44	22.76	24.54	24.9	30.93	22.43	31.3	0.183643	0.50136	0.722123	TLR2	ensembl_havana	protein_coding	0.636048	0.881268	0.842804	0.872364	0.552187	0.752957	0.591889	0.529915	NA	NA	NA	NA
ENSG00000137752	NM_001223.3	CASP1	69.64	98.61	59.82	47.48	31.65	21.19	43.66	51.7	0.00365921	0.987787	0.998433	CASP1	ensembl_havana	protein_coding	7.36363	5.12682	10.0217	7.11835	17.3976	15.2305	16.7281	10.2707	-0.418988	0.0128307	0.101054	FALSE
ENSG00000138185	NM_001098175.1	ENTPD1	6.45	8.82	5.85	3.73	6.75	3.39	4.81	7.59	-0.0190525	0.956603	NA	ENTPD1	ensembl_havana	protein_coding	0.517363	1.09596	0.752951	1.03489	1.02951	1.11695	1.24366	1.39769	NA	NA	NA	NA
ENSG00000138378	NM_003151.2	STAT4	622.24	1055.8	513.7	568.18	567.12	692.78	541.2	596.16	0.324048	0.0202141	0.0751804	STAT4	ensembl_havana	protein_coding	146.702	177.627	149.03	153.371	150.198	214.394	153.416	146.985	0.239994	0.0632042	0.236674	TRUE
ENSG00000138684	NM_021803.2	IL21	3.22	56.12	25.36	280.62	34.18	385.16	26.44	341.48	3.22436	9.10584e-55	3.18704e-52	IL21	ensembl_havana	protein_coding	0.730278	12.2437	0.744803	9.93932	0.0204514	1.40552	0.520863	8.86134	4.06343	1.17199e-06	0.00118576	TRUE
ENSG00000138755	NM_002416.1	CXCL9	6.45	11.22	5.85	3.73	6.33	7.2	6.01	14.23	0.302411	0.383487	NA	CXCL9	ensembl_havana	protein_coding	0.0471147	0.112983	0.176401	0.459139	0	0.125493	0.189405	0.109638	NA	NA	NA	NA
ENSG00000138795	NM_016269.3	LEF1	855.01	795.26	727.63	858.95	920.73	874.98	1099.23	1117.86	0.0200673	0.8532	0.917625	LEF1	ensembl_havana	protein_coding	202.059	177.455	241.213	232.553	234.484	202.046	213.379	245.881	-0.0151823	0.815027	0.910058	FALSE
ENSG00000139187	NM_005810.3	KLRG1	6.45	4.01	7.15	2.67	5.91	4.24	4.41	3.79	-0.292753	0.402978	NA	KLRG1	ensembl_havana	protein_coding	0.0471147	0.0677899	0.450803	0.252526	1.08392	0.35138	0.284108	0.182729	NA	NA	NA	NA
ENSG00000139193	NM_001242.4	CD27	1045.88	630.92	1498.84	797.06	1759.6	859.72	1531.06	848.95	-0.863635	2.57904e-17	1.50444e-15	CD27	ensembl_havana	protein_coding	142.012	65.8813	116.703	54.0248	81.7815	40.7257	148.274	75.5248	-1.0086	2.45003e-07	0.00118576	TRUE
ENSG00000140464	NM_002675.3	PML	84.47	91.39	85.83	84.29	87.35	82.62	96.94	86.32	-0.037712	0.831418	0.903716	PML	ensembl_havana	protein_coding	28.0804	21.4894	28.0477	25.1965	28.1273	25.8516	29.5234	28.3048	-0.13099	0.126995	0.348501	TRUE
ENSG00000140678	NM_000887.3	ITGAX	13.54	10.42	7.8	8	12.24	8.47	8.01	13.28	-0.0653565	0.845555	NA	ITGAX	ensembl_havana	protein_coding	0	0	0	0	0.020461	0	0.0947023	0	NA	NA	NA	NA
ENSG00000140968	NM_002163.2	IRF8	268.24	517.88	1076.17	1177.98	554.88	731.34	816.01	1025.38	0.415504	0.00487735	0.0270964	IRF8	ensembl_havana	protein_coding	256.657	345.999	351.155	394.401	106.961	190.624	474.648	444.288	0.358419	0.0481779	0.204136	TRUE
ENSG00000141510	NM_000546.2	TP53	658.99	711.08	523.45	574.05	607.21	701.25	566.84	658.76	0.16359	0.10366	0.277406	TP53	ensembl_havana	protein_coding	104.689	114.452	108.232	105.257	104.404	96.4537	92.9029	99.4048	0.0638117	0.249982	0.499319	TRUE
ENSG00000141655	NM_003839.2	TNFRSF11A	3.87	11.22	3.9	1.6	4.64	5.51	2.4	3.79	0.252386	0.469294	NA	TNFRSF11A	ensembl_havana	protein_coding	0.51849	0.0903865	0	0.0459139	0.286319	0.0752957	0.21308	0.127911	NA	NA	NA	NA
ENSG00000142166	NM_000629.2	IFNAR1	61.9	74.56	35.76	42.15	50.21	34.32	30.85	43.16	0.0922478	0.699964	0.846829	IFNAR1	ensembl_havana	protein_coding	46.3139	40.8095	47.7067	45.2481	58.9613	67.8179	38.7332	43.8185	0.0844624	0.339322	0.586103	TRUE
ENSG00000142192	NM_000484.3	APP	237.93	255.73	285.46	289.16	353.18	437.7	430.24	493.72	0.158357	0.190645	0.430488	APP	ensembl_havana	protein_coding	325.61	339.424	365.113	390.199	204.452	194.135	271.701	273.126	0.0689416	0.207533	0.450367	TRUE
ENSG00000142224	NM_013371.3	IL19	4.51	3.21	2.6	1.07	2.11	4.66	2	2.85	-0.00359923	0.991437	NA	IL19	ensembl_havana	protein_coding	0	0	0	0	0	0	0	0	NA	NA	NA	NA
ENSG00000142867	NM_003921.2	BCL10	383.66	533.11	290.01	299.3	349.81	385.58	322.88	350.96	0.192055	0.135655	0.339639	BCL10	ensembl_havana	protein_coding	18.7516	18.8908	17.4049	17.9064	19.8583	26.2488	15.6022	15.5137	0.171049	0.147695	0.37815	TRUE
ENSG00000143119	NM_001040033.1	CD53	856.95	1115.13	880.44	1128.9	1117.79	1510.13	1271.88	1707.85	0.393401	1.16776e-05	0.000170298	CD53	ensembl_havana	protein_coding	168.035	216.114	168.933	211.984	121.093	121.427	122.876	139.368	0.27054	0.00488279	0.0596061	TRUE
ENSG00000143184	NM_002995.1	XCL1	4.51	4.81	7.15	4.8	3.8	3.81	2	3.79	0.0131653	0.969954	NA	XCL1	ensembl_havana	protein_coding	0.212016	0.13558	0.196001	0.0272249	1.00212	0.87845	0	0	NA	NA	NA	NA
ENSG00000143226	NM_201563.4	FCGR2A/C	3.22	6.41	3.9	4.27	5.06	2.97	2	1.9	0.0370591	0.914421	NA	FCGR2A	ensembl_havana	protein_coding	0	0	0.0196001	0	0.0204514	0.0501971	0	0	NA	NA	NA	NA
ENSG00000143226	NM_021642.3	FCGR2A	6.45	6.41	4.55	4.27	5.91	2.54	2.8	5.22	-0.0717831	0.837448	NA	FCGR2A	ensembl_havana	protein_coding	0	0	0.0196001	0	0.0204514	0.0501971	0	0	NA	NA	NA	NA
ENSG00000143365	NM_001001523.1	RORC	14.83	12.03	13.01	14.4	8.86	8.47	9.61	7.11	-0.139779	0.669846	NA	RORC	ensembl_havana	protein_coding	0.0471147	0	0.117601	0	0.0204514	0	0.0236756	0.0365459	NA	NA	NA	NA
ENSG00000143384	NM_021960.3	MCL1	856.95	1006.1	765.35	938.44	784.86	932.18	885.31	975.58	0.223944	0.0191514	0.0720751	MCL1	ensembl_havana	protein_coding	50.4597	57.7795	57.7812	60.3996	51.4352	50.6739	52.3467	57.7607	0.140348	0.0360584	0.173338	TRUE
ENSG00000143546	NM_002964.3	S100A8	7.74	4.01	5.85	7.47	3.8	6.36	4.01	4.27	-0.0302572	0.931161	NA	S100A8	ensembl_havana	protein_coding	0	0	0	0	0	0	0	0	NA	NA	NA	NA
ENSG00000144648	NM_001296.3	CCBP2	10.32	4.81	8.45	3.2	5.91	3.81	3.2	3.32	-0.405143	0.247405	NA	ACKR2	ensembl_havana	protein_coding	0.0235573	0.0225966	0	0	0	0.0251222	0	0.0551081	NA	NA	NA	NA
ENSG00000144802	NM_001005474.1	NFKBIZ	201.82	323.07	23.41	37.35	101.69	112.29	108.56	137.54	0.410576	0.0206209	0.0751804	NFKBIZ	ensembl_havana	protein_coding	31.1899	37.1714	30.3409	33.7237	44.6453	69.9749	7.76559	8.95374	0.417569	0.00666265	0.0706924	TRUE
ENSG00000145649	NM_006144.2	GZMA	4.51	12.83	4.55	4.27	7.17	8.05	2	3.79	0.296449	0.397148	NA	GZMA	ensembl_havana	protein_coding	0	0	0	0.0229569	0.102257	0	0	0	NA	NA	NA	NA
ENSG00000145782	NM_004707.2	ATG12	56.74	86.58	20.16	24.54	26.16	34.32	25.64	31.3	0.358874	0.137177	0.34051	ATG12	ensembl_havana	protein_coding	8.75835	8.27374	9.54096	9.87459	14.0503	18.1959	9.43307	8.87555	0.146207	0.26964	0.519703	TRUE
ENSG00000145839	NM_000590.1	IL9	2.58	1.6	3.25	1.6	2.11	1.69	1	3.79	0.0477935	0.883324	NA	IL9	ensembl_havana	protein_coding	0	0	0	0	0	0	0	0	NA	NA	NA	NA
ENSG00000147168	NM_000206.1	IL2RG	1849.95	1651.45	1421.46	1276.15	1374.34	916.92	1365.62	1108.85	-0.290648	0.01081	0.0485064	IL2RG	ensembl_havana	protein_coding	188.836	122.632	204.645	154.086	227.133	188.54	208.227	166.302	-0.357714	0.00143365	0.0295311	TRUE
ENSG00000148400	NM_017617.3	NOTCH1	66.42	80.17	67.63	97.63	66.67	96.61	64.09	117.62	0.514661	0.00674653	0.0342215	NOTCH1	ensembl_havana	protein_coding	186.197	268.945	237.358	308.611	218.42	222.248	228.469	307.332	0.38656	0.00106727	0.0248038	TRUE
ENSG00000148516	NM_001128128.1	ZEB1	109.62	156.33	79.98	84.29	79.75	83.9	84.12	92.01	0.191263	0.285545	0.5316	ZEB1	ensembl_havana	protein_coding	117.268	130.902	117.228	119.291	164.47	218.809	100.219	126.54	0.284145	0.00634257	0.0693245	TRUE
ENSG00000149131	NM_000062.2	SERPING1	8.38	7.22	3.25	4.8	6.75	5.08	6.81	3.32	-0.160068	0.64762	NA	SERPING1	ensembl_havana	protein_coding	0	0	0	0	0	0	0	0	NA	NA	NA	NA
ENSG00000149294	NM_000615.5	NCAM1	21.92	22.45	24.06	18.14	20.25	21.19	17.63	17.55	-0.0689273	0.80916	0.893394	NCAM1	ensembl_havana	protein_coding	0.0462395	0.0442562	0	0.0229569	0	0.0250986	0	0	NA	NA	NA	NA
ENSG00000149311	NM_000051.3	ATM	15.48	26.46	12.35	8	12.24	20.34	12.42	12.33	0.220617	0.489926	0.717465	ATM	ensembl_havana	protein_coding	211.996	153.235	177.752	145.396	350.568	322.348	154.452	124.995	-0.245059	0.012412	0.0992706	FALSE
ENSG00000150045	NM_016523.1	KLRF1	1.93	1	5.85	1.6	2.11	2.97	1.2	2.85	-0.0749878	0.817415	NA	KLRF1	ensembl_havana	protein_coding	0	0.0225966	0	0.0459139	0	0.0501971	0.0236756	0	NA	NA	NA	NA
ENSG00000150337	NM_000566.3	FCGR1A/B	5.16	4.01	5.2	3.73	5.91	3.39	3.61	2.37	-0.281647	0.419119	NA	FCGR1A	ensembl_havana	protein_coding	0	0	0.1078	0.0114785	0.229438	0.0755691	0	0.0182729	NA	NA	NA	NA
ENSG00000150455	NM_148910.2	TIRAP	9.03	7.22	4.55	11.2	4.22	8.9	5.61	9.49	0.340049	0.326592	NA	TIRAP	ensembl_havana	protein_coding	2.27695	1.48192	2.19521	1.47499	2.80538	2.80072	1.77096	2.61277	-0.0629325	0.788408	0.896362	FALSE
ENSG00000150782	NM_001562.2	IL18	6.45	8.02	7.8	6.4	7.17	5.93	6.81	4.74	-0.0943694	0.785926	NA	IL18	ensembl_havana	protein_coding	0	0	0.0784004	0.0459139	0.0409027	0.0250986	0	0.0913647	NA	NA	NA	NA
ENSG00000152348	NM_001131028.1	ATG10	72.86	66.54	93.64	73.09	56.97	60.17	64.5	66.87	-0.0870966	0.657446	0.827719	ATG10	ensembl_havana	protein_coding	4.05961	4.87678	3.3806	4.25869	4.69505	2.81983	4.33806	4.42579	0.0369889	0.84744	0.928273	FALSE
ENSG00000153029	NM_001531.2	MR1	19.99	24.85	13.66	6.94	8.02	13.14	6.41	7.59	0.0817127	0.804587	0.89218	MR1	ensembl_havana	protein_coding	4.12528	4.0293	3.09681	5.09645	4.76769	7.70527	3.36193	4.53168	0.529227	0.0149086	0.108881	TRUE
ENSG00000153094	NM_138621.4	BCL2L11	143.15	143.5	43.57	42.68	94.1	83.9	118.17	110.51	-0.06334	0.713864	0.84705	BCL2L11	ensembl_havana	protein_coding	10.7612	9.40018	11.8957	10.1506	17.8771	14.3406	3.95382	3.59977	-0.176429	0.069681	0.250183	TRUE
ENSG00000153283	NM_005816.4	CD96	295.97	242.91	110.54	82.16	265.84	163.13	266.39	206.78	-0.423656	0.00366567	0.0221204	CD96	ensembl_havana	protein_coding	94.795	54.6161	104.077	63.8162	109.681	84.9838	37.2417	32.672	-0.480152	0.00180595	0.03382	TRUE
ENSG00000153563	NM_001768.5	CD8A	10.32	16.03	14.31	11.74	15.61	16.1	12.42	13.28	0.0972645	0.758454	0.866993	CD8A	ensembl_havana	protein_coding	0.0471147	0.180773	0.117601	0.0459139	0.286319	0.0250986	0.0710267	0	NA	NA	NA	NA
ENSG00000154096	NM_006288.2	THY1	3.22	4.81	2.6	3.2	4.22	7.63	2.8	3.32	0.226096	0.515554	NA	THY1	ensembl_havana	protein_coding	0.0471146	0.0677899	0.137201	0.0688708	0.0409027	0.225887	0.0473513	0.0548188	NA	NA	NA	NA
ENSG00000154451	NM_052942.3	GBP5	69.64	893.87	194.43	287.03	137.98	535.58	425.83	665.88	0.821158	0.0187575	0.0713599	GBP5	ensembl_havana	protein_coding	92.8913	361.651	305.214	447.27	51.9668	493.889	149.446	195.593	1.55299	0.0106989	0.0915688	TRUE
ENSG00000154589	NM_015364.2	LY96	59.32	80.17	47.47	53.35	24.9	26.27	26.44	36.52	0.267476	0.244509	0.49467	LY96	ensembl_havana	protein_coding	0.96585	0.632704	1.03881	1.23967	1.96333	2.58515	1.70464	2.13793	0.247373	0.294798	0.543525	TRUE
ENSG00000156127	NM_006399.3	BATF	101.23	170.76	141.11	410.8	214.78	613.97	243.56	646.43	1.25568	3.2083e-15	1.60415e-13	BATF	ensembl_havana	protein_coding	28.8814	74.6819	29.165	67.3786	13.232	17.4686	18.4669	52.7358	1.24073	4.02427e-05	0.004629	TRUE
ENSG00000156234	NM_006419.2	CXCL13	4.51	8.82	4.55	3.2	4.22	5.08	3.61	5.69	0.160141	0.647502	NA	CXCL13	ensembl_havana	protein_coding	0	0	0	0	0.0204514	0	0	0	NA	NA	NA	NA
ENSG00000156738	NM_152866.2	MS4A1	3.87	4.01	8.45	6.4	4.22	7.2	4.41	6.17	0.109467	0.754616	NA	MS4A1	ensembl_havana	protein_coding	0.376918	0	0	0	0.0818055	0	0.520862	0	NA	NA	NA	NA
ENSG00000157131	NM_000562.2	C8A	7.09	7.22	4.55	3.73	2.95	4.24	2.4	3.32	0.0461929	0.894786	NA	C8A	ensembl_havana	protein_coding	0	0	0	0	0	0	0	0	NA	NA	NA	NA
ENSG00000157404	NM_000222.2	KIT	9.03	5.61	3.25	4.27	4.22	3.39	2.4	4.74	0.0232091	0.946938	NA	KIT	ensembl_havana	protein_coding	0.141344	0	0.3136	0.206612	2.04514	0.577266	0.236756	0.0913647	NA	NA	NA	NA
ENSG00000157601	NM_002462.2	MX1	76.09	101.81	29.91	22.41	29.12	35.17	43.66	51.22	0.144033	0.535502	0.745862	MX1	ensembl_havana	protein_coding	3.03649	5.06164	3.44962	5.46381	6.40129	13.1517	2.41491	2.8083	0.829138	0.00145794	0.0297665	TRUE
ENSG00000157873	NM_003820.2	TNFRSF14	76.73	107.42	99.49	82.69	66.25	72.46	97.34	92.48	0.0598323	0.756773	0.866993	TNFRSF14	ensembl_havana	protein_coding	8.12459	9.91932	12.2887	10.6724	10.5751	10.2882	12.2158	8.78929	-0.0807993	0.578382	0.769296	FALSE
ENSG00000157933	NM_003036.2	SKI	156.04	269.36	129.4	158.98	114.77	141.1	137.8	144.18	0.34726	0.0402576	0.126938	SKI	ensembl_havana	protein_coding	48.7166	52.0853	58.6238	53.7422	69.6982	105.138	49.8371	57.2491	0.254352	0.071904	0.254695	TRUE
ENSG00000158473	NM_001766.3	CD1D	9.03	9.62	5.85	7.47	4.64	5.93	3.2	7.11	0.224984	0.51789	NA	CD1D	ensembl_havana	protein_coding	0	0	0	0	0	0	0.0236756	0	NA	NA	NA	NA
ENSG00000158477	NM_001763.2	CD1A	3.22	4.81	3.9	3.73	4.22	2.54	2.8	2.37	-0.00553342	0.987196	NA	CD1A	ensembl_havana	protein_coding	0	0	0	0	0	0	0	0	NA	NA	NA	NA
ENSG00000158764	NM_080878.2	ITLN2	4.51	3.21	3.25	3.2	3.38	4.66	2.8	1	-0.0941002	0.782355	NA	ITLN2	ensembl_havana	protein_coding	0	0	0	0	0	0	0	0	NA	NA	NA	NA
ENSG00000158869	NM_004106.1	FCER1G	4.51	4.81	3.25	5.34	6.75	2.54	2.8	4.27	-0.0285135	0.934808	NA	FCER1G	ensembl_havana	protein_coding	0.070672	0	0.0588003	0.137742	0.204514	0.0501971	0	0	NA	NA	NA	NA
ENSG00000159110	NM_000874.3	IFNAR2	588.06	781.63	312.12	228.34	415.64	279.23	352.12	244.25	-0.249821	0.163504	0.391395	IFNAR2	ensembl_havana	protein_coding	25.232	16.1486	19.5543	12.436	31.4255	36.9616	20.6919	11.9541	-0.345019	0.116173	0.334224	TRUE
ENSG00000159216	NM_001754.4	RUNX1	121.87	125.06	61.12	91.76	57.39	91.95	73.71	103.39	0.3959	0.0375408	0.119448	RUNX1	ensembl_havana	protein_coding	25.5126	37.8041	35.8878	38.6136	59.3297	64.0516	33.2406	48.8436	0.365954	0.00383378	0.052444	TRUE
ENSG00000159403	NM_001733.4	C1R	3.87	2.41	7.8	3.2	3.8	3.81	3.2	8.06	-0.0771454	0.823966	NA	C1R	ensembl_havana	protein_coding	0.0235573	0.0225966	0	0.206612	0	0.17569	0	0.0913647	NA	NA	NA	NA
ENSG00000159958	NM_052945.3	TNFRSF13C	9.67	13.63	6.5	20.81	12.24	24.58	8.81	24.66	0.848279	0.00739238	0.0364349	TNFRSF13C	ensembl_havana	protein_coding	0.117787	0.723092	0.274401	0.803493	0.265868	0.677661	0.0473512	0.493369	NA	NA	NA	NA
ENSG00000160211	NM_000402.2	G6PD	155.4	128.27	143.71	134.98	143.89	135.17	151.02	140.38	-0.135961	0.364304	0.600785	G6PD	ensembl_havana	protein_coding	42.4415	31.5661	55.2609	48.0557	54.2148	39.3229	56.6465	51.9709	-0.249631	0.00763954	0.0760478	TRUE
ENSG00000160223	NM_015259.4	ICOSLG	45.78	32.07	41.62	37.88	16.03	19.49	14.82	19.45	-0.066498	0.805511	0.89218	ICOSLG	ensembl_havana	protein_coding	0.683164	0.745689	0.803623	0.39029	2.16786	1.12944	2.27286	1.4619	-0.619641	0.0358186	0.172647	TRUE
ENSG00000160224	NM_000383.2	AIRE	7.09	4.01	9.75	6.94	5.91	10.17	6.41	5.69	-0.064641	0.85248	NA	AIRE	ensembl_havana	protein_coding	0	0	0	0	0	0	0	0	NA	NA	NA	NA
ENSG00000160255	NM_000211.2	ITGB2	241.16	129.87	273.11	180.33	203.81	138.13	258.38	153.66	-0.669243	2.13675e-06	3.93612e-05	ITGB2	ensembl_havana	protein_coding	144.572	87.0647	172.108	98.2327	174.532	68.1678	239.313	130.798	-0.893422	2.45379e-05	0.00360211	TRUE
ENSG00000160712	NM_000565.2	IL6R	57.39	56.12	87.78	60.82	65.4	58.05	62.49	64.03	-0.158085	0.440499	0.664546	IL6R	ensembl_havana	protein_coding	10.8835	10.5978	9.89806	9.29756	9.79621	9.71336	13.424	10.2694	-0.100926	0.393844	0.632052	TRUE
ENSG00000160791	NM_000579.1	CCR5	5.16	4.81	2.6	3.73	2.11	2.97	2.8	2.85	0.0896608	0.795119	NA	CCR5	ensembl_havana	protein_coding	0	0	0	0.0229569	0	0	0	0	NA	NA	NA	NA
ENSG00000161057	NM_002803.3	PSMC2	1228.36	1124.75	1439.66	1558.91	971.36	871.16	932.18	929.57	-0.0405863	0.689155	0.846829	PSMC2	ensembl_havana	protein_coding	131.427	114.542	117.953	99.5873	137.638	107.673	174.891	172.825	-0.155146	0.0185715	0.12293	TRUE
ENSG00000161405	NM_183232.2	IKZF3	145.08	183.58	46.17	61.89	80.17	91.52	86.53	81.1	0.199885	0.270293	0.525855	IKZF3	ensembl_havana	protein_coding	34.6057	29.5338	36.417	31.3821	54.1142	63.7754	19.3193	28.7251	0.138094	0.310084	0.559869	TRUE
ENSG00000161638	NM_002205.2	ITGA5	37.4	46.5	40.97	38.41	33.34	41.1	28.04	40.31	0.218454	0.362554	0.600785	ITGA5	ensembl_havana	protein_coding	9.02248	9.03865	10.5645	10.0551	10.6347	10.6669	10.7014	9.13647	-0.0297808	0.768687	0.88405	FALSE
ENSG00000162367	NM_003189.2	TAL1	4.51	7.22	3.9	3.73	1	2.97	4.01	1	0.0296986	0.930709	NA	TAL1	ensembl_havana	protein_coding	0	0	0	0	0	0.0250986	0	0	NA	NA	NA	NA
ENSG00000162434	NM_002227.1	JAK1	563.56	563.58	336.83	350.51	429.56	431.34	432.24	459.57	0.0365628	0.733761	0.858917	JAK1	ensembl_havana	protein_coding	320.52	305.326	337.729	335.401	440.83	399.394	293.53	286.008	-0.0192195	0.681627	0.831562	FALSE
ENSG00000162594	NM_144701.2	IL23R	12.9	13.63	13.01	18.14	14.35	21.19	9.21	10.91	0.271999	0.383982	0.613669	IL23R	ensembl_havana	protein_coding	0.612491	2.91001	0.666403	3.46726	0	0	0.331457	16.9914	3.58634	0.00101991	0.0241042	TRUE
ENSG00000162676	NM_005263.2	GFI1	488.76	531.51	249.7	378.26	232.92	329.23	240.76	327.25	0.391013	0.00350081	0.0214962	GFI1	ensembl_havana	protein_coding	32.6034	44.2215	36.123	43.1132	54.7687	52.4812	38.1887	48.2405	0.279017	0.00952845	0.0861274	TRUE
ENSG00000162692	NM_001078.3	VCAM1	3.87	1.6	8.45	3.2	2.95	4.24	2	2.37	-0.232634	0.497344	NA	VCAM1	ensembl_havana	protein_coding	0	0	0	0	0	0	0	0	NA	NA	NA	NA
ENSG00000162711	NM_001079821.2	NLRP3	12.25	13.63	10.4	12.27	11.39	7.2	15.62	9.96	-0.13109	0.689956	0.846829	NLRP3	ensembl_havana	protein_coding	10.9306	6.91458	8.36924	7.87422	8.73274	7.2284	11.8615	7.87564	-0.371861	0.0275856	0.151044	TRUE
ENSG00000162739	NM_001184714.1	SLAMF6	42.56	67.34	66.33	59.75	81.44	79.24	84.12	102.44	0.160827	0.430929	0.655761	SLAMF6	ensembl_havana	protein_coding	89.0233	77.1674	94.4331	91.7129	54.1962	66.1348	91.5772	73.4207	-0.0371628	0.751159	0.87453	FALSE
ENSG00000162747	NM_000570.4	FCGR3A/B	2.58	4.81	5.85	3.73	5.06	2.12	1.2	3.79	0.0123622	0.971195	NA	FCGR3B	ensembl_havana	protein_coding	0	0	0	0	0	0	0	0.0365459	NA	NA	NA	NA
ENSG00000162889	NM_004759.3	MAPKAPK2	334.66	422.48	251.65	305.7	241.36	283.89	245.96	321.56	0.301039	0.0118094	0.0516662	MAPKAPK2	ensembl_havana	protein_coding	55.136	60.0957	48.2947	58.8502	61.5688	64.4908	50.8907	49.538	0.15643	0.0797886	0.270435	TRUE
ENSG00000162891	NM_018724.3	IL20	10.96	9.62	6.5	3.2	6.33	4.66	3.61	5.69	-0.0956624	0.784024	NA	IL20	ensembl_havana	protein_coding	0	0	0.0784004	0.0688708	0.0204514	0.0752957	0	0	NA	NA	NA	NA
ENSG00000162896	NM_002644.2	PIGR	5.16	2.41	4.55	4.8	3.38	2.54	2	3.32	-0.0817066	0.812193	NA	PIGR	ensembl_havana	protein_coding	0	0	0.0196001	0	0.0821165	0.100394	0	0.0730918	NA	NA	NA	NA
ENSG00000163131	NM_004079.3	CTSS	227.62	323.07	257.5	208.07	124.48	159.32	193.09	214.37	0.161881	0.33569	0.564863	CTSS	ensembl_havana	protein_coding	12.1085	12.9932	20.2374	20.6824	19.2244	24.9732	25.5933	19.0587	0.0539887	0.728085	0.860641	TRUE
ENSG00000163220	NM_002965.2	S100A9	6.45	3.21	9.1	3.73	4.22	4.24	2.8	3.32	-0.284935	0.414638	NA	S100A9	ensembl_havana	protein_coding	0	0	0	0	0	0	0	0	NA	NA	NA	NA
ENSG00000163464	NM_000634.2	CXCR1	5.16	6.41	7.8	2.13	3.8	5.51	3.61	5.22	-0.0673667	0.847068	NA	CXCR1	ensembl_havana	protein_coding	0	0	0	0	0	0	0	0	NA	NA	NA	NA
ENSG00000163508	NM_005442.2	EOMES	14.19	17.64	11.7	8.54	26.58	25.42	22.03	28.46	0.0601853	0.837986	0.908035	EOMES	ensembl_havana	protein_coding	0.212016	0.497126	0.666403	0.941234	1.04302	1.43062	0.0473512	0.274094	NA	NA	NA	NA
ENSG00000163513	NM_001024847.1	TGFBR2	702.84	608.47	655.46	687.16	792.03	575.83	863.28	807.69	-0.167566	0.175014	0.405508	TGFBR2	ensembl_havana	protein_coding	340.05	262.392	348.195	297.751	260.244	204.051	259.934	240.636	-0.219626	0.00329945	0.0479778	TRUE
ENSG00000163565	NM_005531.1	IFI16	629.33	658.98	557.27	791.72	487.37	670.32	596.88	778.28	0.343324	0.0043275	0.0252437	IFI16	ensembl_havana	protein_coding	217.529	305.552	246.687	319.4	213.717	221.143	231.168	354.623	0.429948	0.000628611	0.0186445	TRUE
ENSG00000163599	NM_005214.3	CTLA4-TM	90.92	230.88	349.19	438.01	174.69	326.69	235.15	426.85	0.776817	8.77399e-06	0.000146536	CTLA4	ensembl_havana	protein_coding	24.429	40.222	30.7918	49.8166	11.2278	24.7723	48.5112	58.0897	0.675686	0.00223248	0.0377407	TRUE
ENSG00000163599	NM_001037631.1	sCTLA4	39.98	46.5	55.92	82.16	31.23	47.46	33.65	68.77	0.52422	0.020465	0.0751804	CTLA4	ensembl_havana	protein_coding	24.429	40.222	30.7918	49.8166	11.2278	24.7723	48.5112	58.0897	0.675686	0.00223248	0.0377407	TRUE
ENSG00000163599	NM_005214.3	CTLA4	108.33	296.62	399.91	499.9	212.67	386.85	285.22	517.43	0.790212	1.0154e-05	0.000161541	CTLA4	ensembl_havana	protein_coding	24.429	40.222	30.7918	49.8166	11.2278	24.7723	48.5112	58.0897	0.675686	0.00223248	0.0377407	TRUE
ENSG00000163600	NM_012092.2	ICOS	1133.57	1657.86	819.97	970.45	832.12	1095.31	946.2	1155.33	0.361983	0.000496684	0.00423999	ICOS	ensembl_havana	protein_coding	188.105	256.562	222.441	235.309	253.393	336.32	179.129	239.156	0.384368	0.000728669	0.0205963	TRUE
ENSG00000163736	NM_002704.2	PPBP	16.76	13.63	14.96	8	9.28	11.44	5.61	9.49	-0.0860212	0.795888	NA	PPBP	ensembl_havana	protein_coding	0	0	0	0	0	0	0	0	NA	NA	NA	NA
ENSG00000163739	NM_001511.1	CXCL1	10.32	14.43	8.45	10.67	7.17	7.63	6.01	3.32	0.100354	0.769834	NA	CXCL1	ensembl_havana	protein_coding	0	0	0	0	0.0204514	0	0	0	NA	NA	NA	NA
ENSG00000163823	NM_001295.2	CCR1	26.44	18.44	22.76	11.74	27.43	25.85	26.04	31.78	-0.201656	0.481672	0.708341	CCR1	ensembl_havana	protein_coding	0	0	0	0	0	0	0	0	NA	NA	NA	NA
ENSG00000163932	NM_006254.3	PRKCD	89.63	114.64	60.47	54.42	65.83	72.88	70.5	84.89	0.156988	0.412076	0.64205	PRKCD	ensembl_havana	protein_coding	8.97536	10.1459	10.5449	10.1585	14.0808	15.034	8.71262	9.51107	0.133683	0.156385	0.388768	TRUE
ENSG00000164047	NM_004345.3	CAMP	11.61	6.41	7.8	5.87	1.27	9.32	7.21	7.59	0.0595897	0.86489	NA	CAMP	ensembl_havana	protein_coding	0	0	0	0	0	0	0	0	NA	NA	NA	NA
ENSG00000164305	NM_032991.2	CASP3	210.21	196.41	138.5	152.05	119.42	104.23	106.56	85.37	-0.105957	0.507156	0.727477	CASP3	ensembl_havana	protein_coding	9.49361	9.10645	10.5056	6.70343	16.1566	13.1768	15.105	12.316	-0.274114	0.0342836	0.169014	TRUE
ENSG00000164342	NM_003265.2	TLR3	14.19	16.84	20.81	10.67	16.46	13.14	15.22	11.86	-0.227607	0.468598	0.697912	TLR3	ensembl_havana	protein_coding	0.0235573	0	0	0	0.0613541	0.0501971	0	0.0182729	NA	NA	NA	NA
ENSG00000164399	NM_000588.3	IL3	18.7	7.22	30.56	13.87	30.8	13.14	34.85	23.24	-0.823331	0.00454355	0.0259319	IL3	ensembl_havana	protein_coding	2.85044	0.881268	3.56722	1.62994	0.981666	0.501971	1.72832	0.895374	-1.15724	0.000951235	0.0234038	TRUE
ENSG00000164400	NM_000758.2	CSF2	16.76	4.01	8.45	9.6	15.19	5.51	10.01	18.02	-0.253964	0.46368	NA	CSF2	ensembl_havana	protein_coding	0.80095	0.813479	1.88161	1.76768	0.756701	0.35138	0.568214	0.529915	NA	NA	NA	NA
ENSG00000164485	NM_181310.1	IL22RA2	4.51	5.61	4.55	6.4	3.8	2.54	5.21	1	-0.130355	0.707766	NA	IL22RA2	ensembl_havana	protein_coding	0	0	0	0	0	0	0	0	NA	NA	NA	NA
ENSG00000164691	NM_054114.3	TAGAP	1263.82	1792.54	766.65	878.69	1238.05	1604.19	1211.39	1730.15	0.391338	0.000169125	0.00155773	TAGAP	ensembl_havana	protein_coding	251.802	319.82	284.102	373.995	225.98	278.51	166.624	182.249	0.342741	0.00149716	0.0302484	TRUE
ENSG00000164825	NM_005218.3	DEFB1	5.16	4.01	9.75	7.47	5.91	3.81	7.61	8.54	-0.159077	0.647294	NA	DEFB1	ensembl_havana	protein_coding	0	0	0	0	0	0	0	0	NA	NA	NA	NA
ENSG00000165025	NM_003177.3	SYK	16.12	12.83	11.05	5.87	13.92	12.71	11.62	11.38	-0.218891	0.49876	0.721347	SYK	ensembl_havana	protein_coding	0.0471148	0.0225966	0.0980005	0	0.0613541	0	0.284108	0.0182729	NA	NA	NA	NA
ENSG00000165030	NM_005384.2	NFIL3	28.37	60.13	24.06	86.96	27.43	77.54	32.85	91.06	1.31145	6.60306e-09	1.54071e-07	NFIL3	ensembl_havana	protein_coding	4.75858	11.3887	5.89963	14.6465	4.78562	8.8096	3.31458	15.6599	1.46586	0.000103682	0.00675892	TRUE
ENSG00000165168	NM_000397.3	CYBB	9.03	6.41	9.75	4.27	9.71	10.59	7.21	9.49	-0.170602	0.620237	NA	CYBB	ensembl_havana	protein_coding	0.0942295	0	0	0	0	0	0.0236756	0	NA	NA	NA	NA
ENSG00000165471	NM_000242.2	MBL2	5.8	1	3.9	1	2.95	3.39	1.6	1	-0.413806	0.20743	NA	MBL2	ensembl_havana	protein_coding	0	0	0	0	0	0	0	0	NA	NA	NA	NA
ENSG00000165704	NM_000194.1	HPRT1	638.36	716.7	902.55	973.65	791.18	968.19	792.37	961.35	0.207797	0.0362807	0.11851	HPRT1	ensembl_havana	protein_coding	128.976	156.075	120.266	142.333	83.2371	81.8213	128.416	137.486	0.197494	0.0171936	0.118335	TRUE
ENSG00000166278	NM_000063.3	C2	31.6	46.5	24.06	25.07	24.9	30.93	22.03	27.03	0.25887	0.316978	0.551643	C2	ensembl_havana	protein_coding	0.0243866	0	0.0292738	0.00893135	0.0111939	0.0346522	0.189405	0.477707	NA	NA	NA	NA
ENSG00000166349	NM_000448.2	RAG1	2.58	4.01	9.75	5.87	4.64	4.24	2	3.32	-0.0814371	0.815744	NA	RAG1	ensembl_havana	protein_coding	0.0784759	0.393875	0.0588003	0.0459139	0.490833	0.0250986	0.400996	0.109638	NA	NA	NA	NA
ENSG00000166523	NM_014358.2	CLEC4E	6.45	4.81	10.4	1.6	7.17	3.39	2.8	7.59	-0.237249	0.495715	NA	CLEC4E	ensembl_havana	protein_coding	0	0	0	0	0	0	0	0	NA	NA	NA	NA
ENSG00000166710	NM_004048.2	B2M	40679.6	74418.5	34310.7	39477.3	31046.1	43214.5	36395.4	46916	0.463734	0.000279717	0.00251029	B2M	ensembl_havana	protein_coding	2638.88	3659.11	3031.29	3484.56	2900.28	4796.83	2846.66	3033.3	0.418461	0.00840495	0.0807126	TRUE
ENSG00000166888	NM_003153.3	STAT6	1071.67	1083.06	1202.32	1221.73	1301.76	1524.96	1585.55	1558.93	0.0594447	0.544904	0.746602	STAT6	ensembl_havana	protein_coding	318.802	332.238	361.171	340.223	264.825	231.409	308.801	298.032	-0.0220679	0.669945	0.823025	FALSE
ENSG00000166949	NM_005902.3	SMAD3	170.87	133.08	79.98	67.22	110.13	50.85	92.94	51.7	-0.567071	0.00459364	0.0259319	SMAD3	ensembl_havana	protein_coding	36.8201	18.9134	32.0266	16.9193	59.943	41.764	31.2044	21.8727	-0.657479	0.000287969	0.0122329	TRUE
ENSG00000167207	NM_022162.1	NOD2	12.9	20.84	9.1	9.07	13.08	8.47	10.01	9.96	0.0325884	0.921305	0.954014	NOD2	ensembl_havana	protein_coding	1.2721	0.768286	1.27401	1.19376	2.96545	4.71852	0.923348	0.25582	0.0744562	0.846914	0.927916	TRUE
ENSG00000167286	NM_000732.4	CD3D	2311.64	1956.88	2779.84	2336.76	2574.41	1899.1	2296.2	1849.66	-0.304904	0.000772209	0.00628542	CD3D	ensembl_havana	protein_coding	709.288	487.32	673.753	486.778	545.233	419.773	826.206	583.272	-0.427856	0.000122947	0.0075841	TRUE
ENSG00000167613	NM_002287.3	LAIR1	27.08	15.23	27.31	21.34	8.86	9.32	14.42	12.33	-0.300156	0.325264	0.551643	LAIR1	ensembl_havana	protein_coding	0.448285	0.187639	0.427871	0.0187397	0.45904	0.164918	1.37142	0.803343	NA	NA	NA	NA
ENSG00000167633	NM_013289.2	KIR3DL1	3.22	1.6	4.55	2.67	2.53	3.39	2	3.79	-0.0407288	0.904752	NA	KIR3DL1	ensembl_havana	protein_coding	0	0	0	0	0	0	0	0	NA	NA	NA	NA
ENSG00000168036	NM_001098210.1	CTNNB1	883.39	1059.81	792.01	909.1	717.34	709.73	799.18	844.68	0.130671	0.209609	0.455672	CTNNB1	ensembl_havana	protein_coding	341.416	355.264	339.768	311.204	357.427	356.8	336.052	365.733	0.0582167	0.256382	0.505947	TRUE
ENSG00000168040	NM_003824.2	FADD	47.72	44.09	51.37	40.55	39.66	37.71	35.25	42.68	-0.0528824	0.819137	0.895931	FADD	ensembl_havana	protein_coding	9.32871	8.60931	9.32964	7.89719	10.6961	10.2653	10.2989	10.1049	-0.0622572	0.497113	0.713669	TRUE
ENSG00000168067	NM_004579.2	MAP4K2	71.57	72.15	82.58	71.49	57.39	46.61	44.87	39.36	-0.156636	0.438111	0.663805	MAP4K2	ensembl_havana	protein_coding	9.14024	6.34965	7.13444	6.10654	14.5205	9.13588	16.9517	12.0236	-0.45842	0.00246199	0.0394907	TRUE
ENSG00000168329	NM_001337.3	CX3CR1	9.67	8.02	7.15	7.47	8.86	7.63	11.22	11.86	-0.0542242	0.87213	NA	CX3CR1	ensembl_havana	protein_coding	0.0471147	0.0677899	0.0784003	0.137742	0.0204514	0.0501971	0.0473512	0	NA	NA	NA	NA
ENSG00000168384	NM_033554.2	HLA-DPA1	33.53	19.24	60.47	43.75	38.4	29.66	33.25	30.83	-0.357062	0.147369	0.358189	HLA-DPA1	ensembl_havana	protein_coding	0.584807	0.330583	0.491969	0.530917	0.39112	0.290532	1.18767	0.770093	NA	NA	NA	NA
ENSG00000168394	NM_000593.5	TAP1	469.42	1133.57	836.88	1016.86	474.29	1139.38	906.14	1248.76	0.753303	3.1943e-05	0.000360647	TAP1	ensembl_havana	protein_coding	810.628	1981.43	1883.09	2215.38	923.139	1912.16	1811.94	2074.5	0.733126	0.0072653	0.0742995	TRUE
ENSG00000168610	NM_139276.2	STAT3	963.34	1127.15	1007.24	1341.77	1035.08	1533.43	1263.87	1677.03	0.395834	0.000119296	0.00115982	STAT3	ensembl_havana	protein_coding	647.92	892.539	824.515	1016.79	563.128	546.718	718.081	871.693	0.297198	0.00443962	0.0565829	TRUE
ENSG00000168685	NM_002185.2	IL7R	617.08	959.6	226.29	314.77	512.69	424.14	436.65	548.73	0.277799	0.0872387	0.246238	IL7R	ensembl_havana	protein_coding	154.89	118.881	124.539	141.713	171.771	272.593	68.3988	85.1517	0.254446	0.154044	0.385939	TRUE
ENSG00000168811	NM_000882.2	IL12A	7.09	7.22	6.5	8.54	10.97	6.36	9.21	9.49	-0.049384	0.885777	NA	IL12A	ensembl_havana	protein_coding	0.188459	0.225966	0.254801	0.66575	0.102257	0.17569	0.0710267	0.164456	NA	NA	NA	NA
ENSG00000169194	NM_002188.2	IL13	8.38	10.42	11.7	4.27	8.44	4.66	7.61	11.38	-0.16726	0.629155	NA	IL13	ensembl_havana	protein_coding	0.070672	0.0225966	0	0.0229569	0	0	0.0473512	0	NA	NA	NA	NA
ENSG00000169245	NM_001565.1	CXCL10	4.51	75.36	7.15	12.8	8.02	37.29	33.65	80.63	1.35481	2.57324e-05	0.000319271	CXCL10	ensembl_havana	protein_coding	0.471147	3.81883	2.97921	8.83842	0.347673	4.39225	0.260431	1.1512	2.28015	0.000377968	0.0141533	TRUE
ENSG00000169248	NM_005409.4	CXCL11	7.74	16.03	4.55	6.94	1.27	8.47	5.21	9.96	0.627107	0.071521	NA	CXCL11	ensembl_havana	protein_coding	0	0.13558	0.0980004	0.160699	0	0.401577	0.0710267	0.109638	NA	NA	NA	NA
ENSG00000169372	NM_003805.3	CRADD	106.39	108.23	102.74	80.56	56.97	65.68	42.86	49.32	0.00185022	0.992467	0.998433	CRADD	ensembl_havana	protein_coding	2.37929	1.12983	1.78361	1.35446	3.06771	3.21262	2.93577	2.50339	-0.276517	0.240423	0.488469	FALSE
ENSG00000169398	NM_005607.3	PTK2	138.63	162.74	142.41	143.51	126.17	116.1	163.84	147.97	-0.00271793	0.986052	0.998433	PTK2	ensembl_havana	protein_coding	48.5281	45.7582	63.2103	57.5071	46.2611	44.048	60.7278	58.985	-0.0403254	0.472857	0.694129	TRUE
ENSG00000169403	NM_000952.3	PTAFR	1.93	1	5.85	3.2	5.49	10.17	1	1.9	0.0486257	0.88687	NA	PTAFR	ensembl_havana	protein_coding	0.541819	0.497126	0.509602	0.642833	0.674895	0.52707	0.284107	0.274094	NA	NA	NA	NA
ENSG00000169429	NM_000584.2	IL8	2528.94	889.06	68.93	24.01	139.67	52.12	187.08	49.8	-1.48391	6.30739e-23	7.35862e-21	IL8	ensembl_havana	protein_coding	3.76918	1.92071	4.72362	1.3315	60.1065	18.5227	1.32583	0.62128	-1.50503	9.81339e-06	0.00243421	TRUE
ENSG00000169508	NM_004951.3	GPR183	373.99	390.41	379.75	372.92	550.24	368.63	470.7	418.31	-0.172987	0.222141	0.4676	GPR183	ensembl_havana	protein_coding	42.3326	26.4155	39.5726	28.9487	25.1552	21.5346	31.1571	26.2765	-0.366561	0.00510288	0.0614518	TRUE
ENSG00000169896	NM_000632.3	ITGAM	16.76	11.22	11.05	9.07	11.39	13.56	8.81	10.91	-0.0558829	0.864415	0.923602	ITGAM	ensembl_havana	protein_coding	0.0471147	0.158176	0.0392002	0	0.388575	0	0.0710267	0.0365459	NA	NA	NA	NA
ENSG00000169919	NM_000181.1	GUSB	49.65	44.89	45.52	33.08	41.35	39.83	44.87	31.78	-0.248821	0.283744	0.531126	GUSB	ensembl_havana	protein_coding	37.5739	28.7655	38.2202	33.0809	48.5311	40.2079	45.9543	43.7088	-0.182904	0.0243511	0.140707	TRUE
ENSG00000170458	NM_000591.2	CD14	5.8	5.61	7.15	2.67	2.53	5.51	3.2	6.64	0.104033	0.766067	NA	CD14	ensembl_havana	protein_coding	0.070672	0.0677899	0.0980004	0.0229569	0.0818055	0.0501971	0.165729	0.109638	NA	NA	NA	NA
ENSG00000170581	NM_005419.2	STAT2	131.54	172.36	72.18	84.29	79.33	98.3	94.94	101.97	0.243009	0.149982	0.362026	STAT2	ensembl_havana	protein_coding	27.3265	32.3358	35.7907	34.8487	50.4944	51.7282	25.2844	28.9444	0.149524	0.0518264	0.212228	TRUE
ENSG00000170989	NM_001400.3	S1PR1	30.31	35.27	39.02	57.62	35.87	63.98	20.43	61.66	0.677283	0.00812104	0.0384103	S1PR1	ensembl_havana	protein_coding	18.3276	47.0462	18.6005	39.6236	14.2751	18.8239	17.9461	35.687	1.04296	9.91102e-05	0.00660564	TRUE
ENSG00000171522	NM_000958.2	PTGER4	183.13	346.32	143.71	198.46	302.55	586	307.25	582.88	0.795343	6.27589e-09	1.54071e-07	PTGER4	ensembl_havana	protein_coding	42.0499	66.9539	38.7103	59.3437	26.3823	46.1061	18.0408	26.0206	0.711335	3.08601e-05	0.00396181	TRUE
ENSG00000171711	NM_004942.2	DEFB4A	5.8	5.61	3.25	3.2	5.49	3.39	3.2	3.32	-0.08137	0.815174	NA	DEFB4A	ensembl_havana	protein_coding	0	0	0	0	0	0	0	0	NA	NA	NA	NA
ENSG00000171791	NM_000657.2	BCL2	600.32	831.33	232.14	233.68	394.12	402.53	364.14	415.94	0.18076	0.165201	0.391395	BCL2	ensembl_havana	protein_coding	13.1215	10.643	12.7401	11.4326	20.4514	23.0656	8.14441	7.01681	-0.0308986	0.797376	0.901459	FALSE
ENSG00000171855	NM_002176.2	IFNB1	6.45	6.41	3.9	4.8	4.64	7.63	3.2	6.17	0.244591	0.484864	NA	IFNB1	ensembl_havana	protein_coding	0.0471147	0	0.0196001	0	0	0.0501971	0	0	NA	NA	NA	NA
ENSG00000172116	NM_004931.3	CD8B	4.51	8.02	6.5	5.34	5.06	5.08	7.21	5.69	0.0303032	0.930892	NA	CD8B	ensembl_havana	protein_coding	0.0235573	0	0	0.0688708	0.0818055	0.125493	0.0947023	0.127911	NA	NA	NA	NA
ENSG00000172156	NM_002986.2	CCL11	5.8	2.41	10.4	3.73	8.02	8.05	5.61	6.64	-0.285675	0.414096	NA	CCL11	ensembl_havana	protein_coding	0	0	0	0	0	0	0	0	NA	NA	NA	NA
ENSG00000172175	NM_006785.2	MALT1	262.44	267.76	207.43	212.87	181.45	235.59	215.52	218.64	0.112433	0.416415	0.64205	MALT1	ensembl_havana	protein_coding	48.3396	60.1975	51.4699	51.4694	54.2369	55.5934	45.9542	50.4334	0.166905	0.0379569	0.178212	TRUE
ENSG00000172215	NM_006564.1	CXCR6	1.93	5.61	3.25	3.73	1.27	2.97	2	1.9	0.31599	0.346921	NA	CXCR6	ensembl_havana	protein_coding	1.53123	1.94331	1.54841	0.941235	2.29056	0.953746	0.875995	1.09638	NA	NA	NA	NA
ENSG00000172216	NM_005194.2	CEBPB	324.98	497.84	102.09	152.58	319.01	427.11	213.92	317.29	0.525256	2.64539e-05	0.000319271	CEBPB	ensembl_havana	protein_coding	6.2427	8.45114	5.74283	8.19563	8.05784	10.4159	2.65166	3.03331	0.464916	0.00347427	0.0496762	TRUE
ENSG00000172243	NM_197954.2	CLEC7A	6.45	7.22	11.7	6.94	7.17	10.59	5.61	6.17	0.00571795	0.98678	NA	CLEC7A	ensembl_havana	protein_coding	0.0242707	0	0.0392002	0.0229569	0.0204514	0	0.0473511	0	NA	NA	NA	NA
ENSG00000172349	NM_004513.4	IL16	471.35	206.03	572.87	215.54	236.72	56.78	375.76	126.63	-1.4324	9.98107e-19	8.73344e-17	IL16	ensembl_havana	protein_coding	41.1547	9.43573	56.7953	18.4803	61.2499	25.1739	76.8745	28.9261	-1.51622	6.62451e-06	0.00208087	TRUE
ENSG00000172724	NM_006274.2	CCL19	7.74	5.61	12.35	7.47	5.06	5.08	4.01	4.27	-0.200523	0.565057	NA	CCL19	ensembl_havana	protein_coding	0	0	0	0	0	0	0	0	NA	NA	NA	NA
ENSG00000172936	NM_002468.3	MYD88	173.45	125.06	197.03	181.93	173.01	158.05	185.87	150.34	-0.240796	0.103829	0.277406	MYD88	ensembl_havana	protein_coding	47.1854	42.2557	45.5702	39.9221	41.0459	32.1261	51.6128	42.8135	-0.198174	0.0144193	0.106442	TRUE
ENSG00000173039	NM_021975.2	RELA	217.3	280.59	167.77	195.26	206.76	262.28	199.5	246.15	0.297562	0.0221342	0.0798658	RELA	ensembl_havana	protein_coding	40.3773	46.7524	41.709	47.6357	40.6983	52.2302	40.2012	39.9081	0.236191	0.029698	0.157264	TRUE
ENSG00000173369	NM_000491.3	C1QB	4.51	7.22	11.05	4.8	3.8	2.97	2.8	4.74	-0.0770356	0.825886	NA	C1QB	ensembl_havana	protein_coding	0	0	0	0	0	0	0	0	NA	NA	NA	NA
ENSG00000173372	NM_015991.2	C1QA	5.16	7.22	4.55	3.2	2.95	2.12	4.01	4.27	-0.05241	0.880362	NA	C1QA	ensembl_havana	protein_coding	0	0	0	0	0	0	0	0	NA	NA	NA	NA
ENSG00000173503	NM_000595.2	LTA	1114.87	1012.51	1182.16	1187.05	1856.65	1361.83	2217.28	1964.91	-0.18489	0.0980059	0.265907	LTA	ensembl_havana	protein_coding	4.7498	5.06349	0	0	4.52843	3.85291	0	0	0.00843861	0.960441	0.982535	FALSE
ENSG00000173535	NM_003841.3	TNFRSF10C	5.8	8.02	5.85	3.2	3.8	3.39	4.41	3.79	-0.0860919	0.805641	NA	TNFRSF10C	ensembl_havana	protein_coding	0	0	0	0	0.368124	0.0752956	0	0	NA	NA	NA	NA
ENSG00000173578	NM_005283.2	XCR1	3.22	6.41	6.5	3.2	7.6	7.2	5.21	5.22	-0.0304966	0.930619	NA	XCR1	ensembl_havana	protein_coding	0	0	0	0	0.0204514	0	0	0	NA	NA	NA	NA
ENSG00000173757	NM_012448.3	STAT5B	636.43	786.44	322.53	296.1	517.75	523.71	535.59	511.27	0.0371799	0.762502	0.866993	STAT5B	ensembl_havana	protein_coding	313.07	302.538	334.339	305.724	346.475	382.342	217.573	192.228	-0.00543657	0.944304	0.974035	FALSE
ENSG00000173762	NM_006137.6	CD7	343.04	386.41	437.62	471.62	427.45	599.98	447.86	636.47	0.310916	0.0142019	0.0584783	CD7	ensembl_havana	protein_coding	37.7861	45.3966	39.8471	53.0076	36.4647	34.0335	45.9779	48.1493	0.211495	0.0554155	0.221223	TRUE
ENSG00000174059	NM_001025109.1	CD34	3.87	4.01	1	6.4	4.22	3.39	2.4	2.37	0.164063	0.62737	NA	CD34	ensembl_havana	protein_coding	0	0	0	0	0	0	0	0	NA	NA	NA	NA
ENSG00000174125	NM_003263.3	TLR1	16.12	5.61	5.85	3.2	8.02	11.86	4.41	8.54	-0.0848391	0.8081	NA	TLR1	ensembl_havana	protein_coding	0.624201	0.129357	0.629914	0.862967	1.68789	1.14088	0.276801	0.210439	NA	NA	NA	NA
ENSG00000174600	NM_004072.1	CMKLR1	3.87	4.81	2.6	2.67	2.95	1	1.2	2.37	-0.00567999	0.986408	NA	CMKLR1	ensembl_havana	protein_coding	0	0	0.0196001	0	0	0	0.0236756	0.0365459	NA	NA	NA	NA
ENSG00000174775	NM_005343.2	HRAS	95.43	92.19	137.2	138.18	112.24	102.96	134.2	116.67	-0.0830399	0.604648	0.789652	HRAS	ensembl_havana	protein_coding	16.4666	18.8682	21.5993	21.5566	14.5818	11.1689	21.3554	20.8129	0.00113746	0.990677	0.995484	FALSE
ENSG00000175097	NM_000536.3	RAG2	5.8	1.6	4.55	6.4	5.06	3.81	4.01	6.64	-0.0476148	0.891651	NA	RAG2	ensembl_havana	protein_coding	0.0628682	0.0580573	0	0	0.0613541	0	0.00148807	0	NA	NA	NA	NA
ENSG00000175104	NM_145803.1	TRAF6	112.84	142.7	57.87	74.69	107.18	111.86	83.72	91.06	0.204938	0.238041	0.487219	TRAF6	ensembl_havana	protein_coding	13.8046	13.4682	13.9161	15.1516	14.8068	18.7	9.44655	11.914	0.240172	0.0392287	0.181011	TRUE
ENSG00000175354	NM_002828.2	PTPN2	297.26	376.79	269.86	309.43	300.86	352.96	305.25	332.94	0.217618	0.0684546	0.201337	PTPN2	ensembl_havana	protein_coding	80.9665	79.9242	87.181	87.6036	74.197	76.4244	78.4452	86.1752	0.0869847	0.124502	0.34575	TRUE
ENSG00000176797	NM_001081551.2	DEFB103A	2.58	1.6	7.15	1.6	3.38	4.24	3.2	2.37	-0.248656	0.464828	NA	DEFB103A	ensembl_havana	protein_coding	0	0	0	0	0	0	0	0	NA	NA	NA	NA
ENSG00000176919	NM_000606.2	C8G	5.8	9.62	3.25	3.2	2.53	1.27	4.01	1.9	-0.0466107	0.892569	NA	C8G	ensembl_havana	protein_coding	0	0.0451933	0.0196001	0.114785	0.265868	0.301183	0.0473512	0	NA	NA	NA	NA
ENSG00000177243	NM_018661.3	DEFB103B	7.09	3.21	3.25	6.4	6.33	5.51	2.4	2.85	0.00898294	0.979432	NA	DEFB103B	ensembl_havana	protein_coding	0	0	0	0	0	0	0	0	NA	NA	NA	NA
ENSG00000177455	NM_001770.4	CD19	5.8	10.42	15.61	9.6	8.02	8.47	5.21	9.49	0.0836343	0.80682	NA	CD19	ensembl_havana	protein_coding	0.35336	0.0677899	0.117601	0.0918278	0.613541	0.0752957	0.449836	0.164457	NA	NA	NA	NA
ENSG00000177575	NM_004244.4	CD163	4.51	5.61	7.8	3.2	10.55	5.08	3.2	3.79	-0.270746	0.43954	NA	CD163	ensembl_havana	protein_coding	0	0	0	0	0	0	0	0	NA	NA	NA	NA
ENSG00000178562	NM_001243078.1	CD28	437.82	355.14	148.26	144.58	206.34	162.71	241.96	213.42	-0.212145	0.113001	0.297372	CD28	ensembl_havana	protein_coding	45.1595	31.4772	52.8026	43.2738	65.447	48.4654	31.3701	28.3611	-0.300721	0.00317759	0.0468703	TRUE
ENSG00000178573	NM_005360.4	MAF	3.87	4.81	5.85	4.8	5.49	2.54	5.61	3.32	-0.18812	0.590738	NA	MAF	ensembl_havana	protein_coding	0.117787	0.949059	0.568402	2.24978	0.265868	1.38042	0.165729	0.566461	NA	NA	NA	NA
ENSG00000179344	NM_002123.3	HLA-DQB1	5.16	5.61	9.75	2.13	3.8	2.54	2.8	1.9	-0.31546	0.363014	NA	HLA-DQB1	ensembl_havana	protein_coding	0	0	0	0	0.0818055	0.125493	0.639241	0.347186	NA	NA	NA	NA
ENSG00000179583	NM_000246.3	CIITA	1	1	1.3	1	1	1	1	1	0	1	NA	CIITA	ensembl_havana	protein_coding	0.329803	0.760378	0.470402	0.459266	0.552835	0.250986	0.236756	0.0932055	NA	NA	NA	NA
ENSG00000179639	NM_002001.2	FCER1A	9.03	6.41	7.8	6.4	6.75	9.32	8.01	9.49	-0.0600556	0.861266	NA	FCER1A	ensembl_havana	protein_coding	0	0	0.0980004	0	0	0.0250986	0	0	NA	NA	NA	NA
ENSG00000179776	NM_001795.3	CDH5	1	4.01	3.25	2.67	2.11	3.39	2.4	1	0.140584	0.665815	NA	CDH5	ensembl_havana	protein_coding	0	0	0	0	0	0	0	0	NA	NA	NA	NA
ENSG00000179914	NM_017625.2	ITLN1	5.16	4.81	4.55	1.6	4.64	4.24	1.6	2.85	-0.118867	0.73167	NA	ITLN1	ensembl_havana	protein_coding	0	0	0	0	0	0	0	0	NA	NA	NA	NA
ENSG00000179934	NM_005201.2	CCR8	3.22	3.21	2.6	1.07	2.95	2.54	2.4	4.74	0.0336049	0.920106	NA	CCR8	ensembl_havana	protein_coding	0.0235573	0.0903865	0.0980004	0.206612	0	0	0	0.0182729	NA	NA	NA	NA
ENSG00000180644	NM_005041.3	PRF1	17.41	20.84	14.31	16.54	15.61	12.29	11.22	12.81	0.0818184	0.791396	0.887094	PRF1	ensembl_havana	protein_coding	0.376918	0.384143	0.274401	0.849407	1.16573	1.782	0.662916	0.529915	NA	NA	NA	NA
ENSG00000180871	NM_001557.2	CXCR2	5.16	6.41	9.75	6.94	5.49	4.66	2	3.79	0.024279	0.94473	NA	CXCR2	ensembl_havana	protein_coding	0	0	0	0	0	0	0	0	NA	NA	NA	NA
ENSG00000181222	NM_000937.2	POLR2A	489.41	612.48	344.63	439.08	495.39	489.39	534.79	544.46	0.162331	0.18687	0.424704	POLR2A	ensembl_havana	protein_coding	839.444	860.073	785.277	740.89	1026.86	1110.99	696.985	782.594	0.103947	0.0788773	0.268489	TRUE
ENSG00000181374	NM_005408.2	CCL13	13.54	6.41	11.05	5.87	7.6	8.47	4.41	6.64	-0.234777	0.49794	NA	CCL13	ensembl_havana	protein_coding	0	0	0	0	0	0	0	0	NA	NA	NA	NA
ENSG00000181634	NM_001204344.1	TNFSF15	10.32	9.62	11.05	11.2	9.71	16.1	12.82	17.07	0.197045	0.540796	0.745862	TNFSF15	ensembl_havana	protein_coding	0.189059	0.20337	0.352801	0.36731	0.286678	0.0752957	0.118378	0.328919	NA	NA	NA	NA
ENSG00000181847	NM_173799.2	TIGIT	6.45	12.83	9.1	8	6.33	10.17	4.41	14.7	0.516133	0.133591	NA	TIGIT	ensembl_havana	protein_coding	0.070672	0.13558	0	0.367311	0.163611	0.0501971	0.284107	0.219275	NA	NA	NA	NA
ENSG00000182326	NM_001734.2	C1S	15.48	7.22	7.8	6.4	4.64	4.66	4.41	6.17	-0.19305	0.579216	NA	C1S	ensembl_havana	protein_coding	0.0706721	0.214668	0.313602	0.286962	0.593089	0.790604	0.165729	0.191866	NA	NA	NA	NA
ENSG00000182393	NM_172140.1	IL29	4.51	2.41	1.3	6.94	4.22	2.97	3.2	3.79	0.105909	0.754142	NA	IFNL1	ensembl_havana	protein_coding	0	0.0225966	0	0	0	0	0	0	NA	NA	NA	NA
ENSG00000182578	NM_005211.2	CSF1R	5.16	5.61	7.15	4.27	2.11	7.2	4.01	1	-0.0100255	0.976864	NA	CSF1R	ensembl_havana	protein_coding	1.20142	1.3558	0.940804	0.688708	0.531735	1.10434	0.355133	0.712646	NA	NA	NA	NA
ENSG00000182866	NM_005356.2	LCK	729.92	458.56	717.88	457.75	381.46	238.55	391.38	238.56	-0.657306	1.21361e-09	3.2674e-08	LCK	ensembl_havana	protein_coding	84.7123	49.0121	76.9499	44.2839	134.713	80.2652	139.283	85.852	-0.710594	1.91283e-06	0.00118576	TRUE
ENSG00000183311	NM_178014.2	TUBB	1878.32	1277.87	3478.21	2928.95	2455.84	1944.44	2235.71	1968.23	-0.321832	0.00193639	0.0127874	TUBB	ensembl_havana	protein_coding	641.835	502.746	631.352	500.579	479.626	267.269	1038.63	827.256	-0.415949	0.00124196	0.0269208	TRUE
ENSG00000183542	NM_013431.2	KLRC4	9.03	7.22	7.15	6.4	4.64	7.2	5.61	6.17	-0.0253834	0.941743	NA	KLRC4	ensembl_havana	protein_coding	0	0	0	0	0	0	0	0	NA	NA	NA	NA
ENSG00000183709	NM_172138.1	IL28A	9.67	5.61	8.45	6.94	3.8	3.81	4.41	5.69	-0.07965	0.819633	NA	IFNL2	ensembl_havana	protein_coding	0	0	0	0	0	0	0	0	NA	NA	NA	NA
ENSG00000183735	NM_013254.2	TBK1	110.91	130.67	122.9	122.71	65.4	64.41	60.89	64.98	0.0762764	0.664566	0.830708	TBK1	ensembl_havana	protein_coding	7.27921	7.59247	4.74322	6.86413	10.6143	13.7038	10.6303	14.527	0.401977	0.00638179	0.0694274	TRUE
ENSG00000183918	NM_001114937.2	SH2D1A	83.18	136.28	34.46	33.08	50.21	41.95	54.48	71.14	0.223143	0.32259	0.551643	SH2D1A	ensembl_havana	protein_coding	7.06722	7.00496	7.52643	7.62169	11.0437	11.8716	3.17253	3.36222	0.111643	0.28574	0.534559	TRUE
ENSG00000184216	NM_001569.3	IRAK1	314.67	346.32	433.07	413.47	359.51	421.18	337.3	440.12	0.162893	0.200087	0.448914	IRAK1	ensembl_havana	protein_coding	62.3681	66.0612	59.8685	63.0398	57.2468	51.2388	78.6503	72.7812	0.0145315	0.836123	0.922335	TRUE
ENSG00000184371	NM_000757.4	CSF1	47.72	91.39	30.56	50.68	46.42	48.73	34.85	56.91	0.54052	0.0179692	0.0698801	CSF1	ensembl_havana	protein_coding	5.04127	6.80159	6.42883	6.40499	6.93302	10.5163	4.37998	5.66462	0.410289	0.0174925	0.119471	TRUE
ENSG00000184451	NM_016602.2	CCR10	1.93	3.21	3.25	2.67	4.22	1.27	1.6	2.85	-0.0468244	0.887479	NA	CCR10	ensembl_havana	protein_coding	0	0	0	0	0	0.032724	0.0473512	0.0182729	NA	NA	NA	NA
ENSG00000184557	NM_003955.3	SOCS3	52.23	124.26	32.51	218.2	24.9	191.94	43.66	190.66	1.90672	8.97171e-15	3.92512e-13	SOCS3	ensembl_havana	protein_coding	0.777392	6.98236	1.76401	5.92289	1.24753	3.5891	0.710267	7.10817	2.40102	0.000138101	0.00803891	TRUE
ENSG00000184584	NM_198282.1	TMEM173	40.62	39.28	89.74	193.66	23.63	75	36.45	83.95	0.843454	0.000674226	0.00561855	TMEM173	ensembl_havana	protein_coding	1.01297	3.18613	2.50881	4.17816	1.92243	2.10828	5.1376	11.3292	0.976148	0.00161051	0.0316026	TRUE
ENSG00000185187	NM_021805.2	SIGIRR	16.12	14.43	13.01	9.07	9.28	8.9	10.82	12.81	-0.0836096	0.796669	0.888007	SIGIRR	ensembl_havana	protein_coding	1.57834	1.67215	1.97961	2.06612	2.90409	3.11222	1.58626	2.28412	0.238495	0.1826	0.419464	FALSE
ENSG00000185338	NM_003745.1	SOCS1	326.27	377.59	209.38	447.08	167.52	298.3	262.79	450.56	0.682215	2.9057e-05	0.000338998	SOCS1	ensembl_havana	protein_coding	1.06008	2.86977	4.15522	3.32876	3.00635	2.93653	1.89405	4.31241	0.463348	0.159246	0.392508	TRUE
ENSG00000185386	NM_002751.5	MAPK11	15.48	15.23	20.81	9.07	17.3	16.1	7.21	14.7	-0.0644919	0.844338	0.912093	MAPK11	ensembl_havana	protein_coding	0.282688	0.293756	0.235201	0.52801	0.7567	0.527069	0.260431	0.31064	NA	NA	NA	NA
ENSG00000185499	NM_001018017.1	MUC1	3.22	1.6	3.25	3.2	4.22	4.24	2	4.27	0.04365	0.898171	NA	MUC1	ensembl_havana	protein_coding	0.471147	0.429336	0.960405	0.528009	0.44993	0.276084	0.378809	0.93192	NA	NA	NA	NA
ENSG00000185507	NM_001572.3	IRF7	10.96	27.26	9.75	9.07	9.28	11.02	12.42	11.38	0.263141	0.424681	0.649075	IRF7	ensembl_havana	protein_coding	1.17787	1.58176	1.84241	1.37742	2.43371	2.88633	0.568215	0.93192	0.237528	0.316135	0.565347	TRUE
ENSG00000185811	NM_006060.3	IKZF1	304.99	300.63	216.53	195.8	258.24	235.59	252.37	264.64	-0.0516147	0.685303	0.846829	IKZF1	ensembl_havana	protein_coding	120.378	108.17	107.761	94.9727	120.54	95.249	90.8432	78.6285	-0.174467	0.011049	0.0933929	TRUE
ENSG00000185825	NM_005745.7	BCAP31	399.78	388.81	551.42	561.78	599.61	652.53	475.9	504.15	0.0487861	0.644644	0.820456	BCAP31	ensembl_havana	protein_coding	36.2194	35.6688	27.8419	28.1682	25.7789	23.5299	40.4734	35.952	-0.0381271	0.609745	0.789151	FALSE
ENSG00000185885	NM_003641.3	IFITM1	252.12	402.44	647.65	791.19	211.4	329.65	320.07	526.44	0.551084	2.36931e-05	0.00031345	IFITM1	ensembl_havana	protein_coding	5.82889	10.5263	10.7216	13.4752	6.31821	11.0385	20.7754	20.3471	0.419002	0.0471842	0.201323	TRUE
ENSG00000186265	NM_181780.2	BTLA	1953.77	2373.75	2626.38	1913.15	2529.68	1911.39	2234.91	2033.68	-0.172309	0.223112	0.4676	BTLA	ensembl_havana	protein_coding	79.3647	58.9546	73.4219	64.0499	55.8323	63.9764	85.6109	61.9636	-0.188549	0.176977	0.412791	TRUE
ENSG00000186810	NM_001504.1	CXCR3	74.15	115.44	19.51	24.54	15.19	14.41	18.83	19.92	0.265914	0.302267	0.543345	CXCR3	ensembl_havana	protein_coding	0.188459	0.316353	0.0784004	0.137742	0.674895	1.12944	0.260431	0.182729	NA	NA	NA	NA
ENSG00000186827	NM_003327.2	TNFRSF4	2658.54	2203	1720.57	1378.58	2071.43	1798.26	2225.69	1952.1	-0.241886	0.00548235	0.0295203	TNFRSF4	ensembl_havana	protein_coding	50.1536	40.6514	60.4076	44.9956	54.4825	40.7349	48.7243	33.202	-0.378527	0.000980015	0.0236283	TRUE
ENSG00000187554	NM_003268.3	TLR5	5.8	8.82	9.75	6.94	7.6	7.2	5.21	4.27	-0.0589525	0.865018	NA	TLR5	ensembl_havana	protein_coding	0.848065	0.813479	0.548802	0.482096	2.37236	1.30513	0.118378	0.255821	NA	NA	NA	NA
ENSG00000187796	NM_052813.4	CARD9	9.67	10.42	6.5	3.2	7.17	5.51	5.61	7.11	-0.101975	0.769001	NA	CARD9	ensembl_havana	protein_coding	1.20422	1.38394	1.24825	1.6453	1.12374	1.33806	0.452221	0.661762	NA	NA	NA	NA
ENSG00000188257	NM_000300.2	PLA2G2A	1.93	3.21	1.3	2.67	3.8	4.66	1	2.37	0.247253	0.457122	NA	PLA2G2A	ensembl_havana	protein_coding	0	0	0	0	0	0	0	0	NA	NA	NA	NA
ENSG00000188379	NM_000605.3	IFNA2	5.16	4.81	6.5	4.27	5.06	4.24	2.4	2.37	-0.115744	0.739893	NA	IFNA2	ensembl_havana	protein_coding	0	0	0	0	0	0	0	0	NA	NA	NA	NA
ENSG00000188389	NM_005018.1	PDCD1	14.83	4.81	9.1	13.34	16.88	9.32	8.41	8.06	-0.295984	0.384399	NA	PDCD1	ensembl_havana	protein_coding	1.41344	0.790882	0.666403	1.05602	1.32934	1.07924	1.0654	1.37047	NA	NA	NA	NA
ENSG00000188784	NM_014589.1	PLA2G2E	14.83	14.43	7.8	6.4	10.55	14.83	11.22	10.43	-0.0112008	0.972732	NA	PLA2G2E	ensembl_havana	protein_coding	0	0.0225966	0	0	0.0204514	0	0	0	NA	NA	NA	NA
ENSG00000188883	NM_198508.2	KLRG2	10.96	14.43	10.4	7.47	4.22	6.36	10.42	8.54	0.0250951	0.941141	NA	KLRG2	ensembl_havana	protein_coding	0.0235573	0	0.0392001	0.0459139	0	0.0250986	0.0473512	0.0913647	NA	NA	NA	NA
ENSG00000189067	NM_004862.3	LITAF	511.33	677.41	355.69	337.18	351.5	343.21	467.09	432.06	0.0477609	0.723741	0.852893	LITAF	ensembl_havana	protein_coding	236.657	192.546	328.086	279.478	255.478	291.319	209.6	171.418	-0.109006	0.315834	0.565148	FALSE
ENSG00000189430	NM_004829.5	NCR1	1	4.01	3.9	1.07	1.69	1.69	3.2	3.32	-7.32033e-17	1	NA	NCR1	ensembl_havana	protein_coding	0	0	0	0	0	0	0	0	NA	NA	NA	NA
ENSG00000196083	NM_002182.2	IL1RAP	22.57	28.86	31.21	29.88	22.79	25.85	24.84	23.24	0.0696244	0.793315	0.887094	IL1RAP	ensembl_havana	protein_coding	2.80332	2.53082	3.19481	2.45639	3.49718	2.28397	2.8174	3.41704	-0.153838	0.398425	0.635912	FALSE
ENSG00000196092	NM_016734.1	PAX5	5.16	8.02	7.8	8	7.6	4.66	3.2	3.79	0.0368806	0.915943	NA	PAX5	ensembl_havana	protein_coding	0.117787	0	0	0.0229569	0	0	0.0947023	0.0182729	NA	NA	NA	NA
ENSG00000196101	NM_022555.3	HLA-DRB3	16.12	13.63	24.71	15.47	19.83	17.8	15.22	20.87	-0.115886	0.701658	0.846829	HLA-DRB3	ensembl_havana	protein_coding	0	0	0	0	0	0	0	0	NA	NA	NA	NA
ENSG00000196126	NM_002124.2	HLA-DRB1	14.19	8.82	22.76	19.21	8.44	10.59	6.41	7.59	-0.0516951	0.874363	0.924799	HLA-DRB1	ensembl_havana	protein_coding	0	0	0	0	0.163611	0.0752957	4.61674	2.13793	-1.02188	0.00648573	0.0699025	TRUE
ENSG00000196230	NM_178014.2	TUBB	1878.32	1277.87	3478.21	2928.95	2455.84	1944.44	2235.71	1968.23	-0.321832	0.00193639	0.0127874	TUBB	ensembl_havana	protein_coding	1036.83	819.62	940.801	748.926	844.325	497.973	1584	1265.78	-0.391337	0.000820975	0.0215404	TRUE
ENSG00000196262	NM_021130.2	PPIA	279.85	278.98	267.9	307.83	388.21	438.97	359.33	390.33	0.120977	0.304273	0.543345	PPIA	ensembl_havana	protein_coding	5476.14	5708.13	5218.32	5336.29	4393.21	3814.35	5787.45	5777.79	0.0171774	0.74305	0.869541	TRUE
ENSG00000196352	NM_000574.3	CD55	16.76	32.87	28.61	33.61	22.79	22.88	23.63	27.51	0.281302	0.302956	0.543345	CD55	ensembl_havana	protein_coding	70.112	66.3662	82.0457	75.115	107.206	97.1064	80.2838	93.9456	0.0168961	0.787506	0.896067	TRUE
ENSG00000196549	NM_000902.2	MME	12.9	8.82	7.15	3.73	6.33	6.78	6.41	8.06	-0.104244	0.762976	NA	MME	ensembl_havana	protein_coding	0.0235573	0	0.0196001	0	0	0.0250986	0.0947023	0.0182729	NA	NA	NA	NA
ENSG00000196628	NM_003199.1	TCF4	10.32	11.22	10.4	5.34	5.06	5.93	8.01	8.54	-0.0572697	0.867731	NA	TCF4	ensembl_havana	protein_coding	0.871622	0.361546	1.72481	0.29844	4.27434	2.05808	1.32583	0.310639	-1.44591	0.00229007	0.0382128	TRUE
ENSG00000196664	NM_016562.3	TLR7	14.19	8.82	9.1	4.8	12.66	11.86	9.61	14.23	-0.147692	0.657493	NA	TLR7	ensembl_havana	protein_coding	0.0707672	0	0.0393542	0	0.0613666	0.130685	0.118378	0	NA	NA	NA	NA
ENSG00000196735	NM_002122.3	HLA-DQA1	5.16	1	4.55	1.07	2.53	1.69	1.2	1	-0.427509	0.186169	NA	HLA-DQA1	ensembl_havana	protein_coding	0	0	0	0	0.736249	0.0250986	3.97563	0.109638	NA	NA	NA	NA
ENSG00000196839	NM_000022.2	ADA	41.91	46.5	34.46	31.48	38.4	35.59	27.24	30.83	0.0253969	0.916099	0.954014	ADA	ensembl_havana	protein_coding	12.721	11.6373	15.4449	9.27461	18.5903	25.7762	17.4726	12.6083	-0.118652	0.576686	0.768965	FALSE
ENSG00000197081	NM_000876.1	IGF2R	126.38	118.65	115.75	85.89	129.12	134.32	107.76	123.79	-0.0554678	0.748534	0.866993	IGF2R	ensembl_havana	protein_coding	178.513	172.096	147.863	145.669	187.212	153.628	146.647	141.926	-0.0563413	0.32582	0.573971	TRUE
ENSG00000197110	NM_172139.2	IL28A/B	11.61	13.63	6.5	5.87	6.33	10.17	6.01	7.11	0.184807	0.587847	NA	IFNL3	ensembl_havana	protein_coding	0.0235573	0.0225966	0	0	0	0	0	0	NA	NA	NA	NA
ENSG00000197122	NM_005417.3	SRC	16.12	20.04	20.81	10.67	13.92	13.56	16.82	16.6	-0.10266	0.740338	0.860858	SRC	ensembl_havana	protein_coding	0.753835	0.20337	0.705603	0.413225	1.39069	0.727858	0.686592	0.383732	NA	NA	NA	NA
ENSG00000197272	NM_145659.3	IL27	7.09	2.41	5.85	3.2	3.38	2.97	2.8	3.79	-0.264773	0.443416	NA	IL27	ensembl_havana	protein_coding	0	0	0	0	0	0	0.0236756	0	NA	NA	NA	NA
ENSG00000197548	NM_001136031.2	ATG7	65.13	62.53	78.68	84.83	92.41	87.71	82.52	82.52	-0.000356357	0.998433	0.998433	ATG7	ensembl_havana	protein_coding	29.3755	31.4545	23.8331	26.7422	21.7398	17.3608	25.1198	24.4675	0.0334528	0.719177	0.854802	FALSE
ENSG00000197635	NM_001935.3	DPP4	48.36	52.11	48.12	75.22	52.75	82.2	42.06	81.1	0.528209	0.0141696	0.0584783	DPP4	ensembl_havana	protein_coding	31.3077	57.3474	25.3429	50.0461	32.6404	31.4234	29.9259	54.4716	0.727861	0.00201434	0.0359344	TRUE
ENSG00000197646	NM_025239.3	PDCD1LG2	2.58	3.21	7.15	5.34	3.38	4.66	2.8	1.9	-0.0359486	0.917456	NA	PDCD1LG2	ensembl_havana	protein_coding	0.0235573	0.0225966	0	0	0.102257	0.125493	0	0	NA	NA	NA	NA
ENSG00000197766	NM_001928.2	CFD	4.51	8.02	4.55	4.8	2.53	3.39	1.6	6.17	0.255405	0.464889	NA	CFD	ensembl_havana	protein_coding	0.0235573	0	0.0784004	0	0.122708	0	0.0710267	0.0548188	NA	NA	NA	NA
ENSG00000197919	NM_024013.1	IFNA1/13	5.8	4.01	6.5	1.07	4.64	4.66	5.21	4.27	-0.302685	0.385038	NA	IFNA1	ensembl_havana	protein_coding	0	0	0.176401	0.059203	0	0.35138	0	0	NA	NA	NA	NA
ENSG00000197971	NM_002385.2	MBP	34.17	37.68	65.03	56.55	31.23	39.83	33.65	46.48	0.151505	0.516958	0.733938	MBP	ensembl_havana	protein_coding	7.53835	8.067	7.89883	7.71352	8.44641	11.3195	15.7206	14.9473	0.126052	0.338649	0.585554	TRUE
ENSG00000198001	NM_016123.1	IRAK4	82.54	76.16	80.63	81.63	54.43	58.47	52.08	49.8	-0.0165267	0.932103	0.962348	IRAK4	ensembl_havana	protein_coding	17.7151	14.9816	16.3465	13.3609	24.1531	25.5001	21.5448	23.6818	-0.0112937	0.907378	0.95651	TRUE
ENSG00000198821	NM_198053.1	CD247	531.32	465.77	336.83	250.21	259.09	197.03	243.96	197.3	-0.315034	0.0109691	0.0485974	CD247	ensembl_havana	protein_coding	79.035	57.531	103.802	66.3226	157.046	125.468	118.591	80.4558	-0.446645	0.000543598	0.0174693	TRUE
ENSG00000198851	NM_000733.2	CD3E	888.54	839.35	1055.36	893.62	1258.72	999.55	930.18	797.73	-0.215331	0.0304693	0.104552	CD3E	ensembl_havana	protein_coding	1014.76	774.86	720.95	523.12	683.915	576.94	801.039	663.345	-0.297123	0.000851031	0.021932	TRUE
ENSG00000203618	NM_000407.4	GP1BB	4.51	5.61	3.9	5.87	5.49	5.08	3.61	4.74	0.145435	0.677988	NA	GP1BB	ensembl_havana	protein_coding	0	0	0.140141	0	0.347788	0.250986	0.276142	0	NA	NA	NA	NA
ENSG00000203710	NM_000651.4	CR1	10.32	5.61	13.66	6.4	11.82	9.32	10.01	6.17	-0.484416	0.151761	NA	CR1	ensembl_havana	protein_coding	2.11794	0.316353	3.17521	0.137742	0.347673	0.301183	0.733944	0.182729	-2.57446	0.00379524	0.052444	TRUE
ENSG00000204257	NM_006120.3	HLA-DMA	31.6	18.44	15.61	14.4	14.77	10.59	11.22	9.96	-0.325236	0.290869	0.538646	HLA-DMA	ensembl_havana	protein_coding	0.0532547	0.0345014	0.0144057	0.0190871	0.0614179	0.618602	0.289709	0.288035	NA	NA	NA	NA
ENSG00000204264	NM_004159.4	PSMB8	1334.11	1823.81	1857.13	1815.52	1055.34	1515.21	1364.82	1548.02	0.269649	0.0314264	0.105762	PSMB8	ensembl_havana	protein_coding	2.9401	2.63627	5.77857	4.99798	5.5177	10.6733	3.16684	5.06346	0.457381	0.0838643	0.276624	TRUE
ENSG00000204267	NM_000544.3	TAP2	156.04	246.92	211.98	245.41	150.64	252.54	243.16	299.27	0.449415	0.00294695	0.0187533	TAP2	ensembl_havana	protein_coding	24.0163	22.3041	171.223	198.717	0.659804	2.04124	25.8479	40.0171	0.324852	0.0423632	0.189247	TRUE
ENSG00000204287	NM_019111.3	HLA-DRA	24.5	25.65	9.75	5.87	16.03	5.08	10.82	10.91	-0.29422	0.371886	0.605396	HLA-DRA	ensembl_havana	protein_coding	0	0	0	0	0	0	0.30541	0.109638	NA	NA	NA	NA
ENSG00000204359	NM_001710.5	CFB	9.03	7.22	9.1	6.94	10.55	5.93	5.21	4.27	-0.288228	0.403907	NA	CFB	ensembl_havana	protein_coding	0.233756	0.0713863	0.111785	0.00413957	0.121695	0.00821421	0.0571388	0.00392252	NA	NA	NA	NA
ENSG00000204364	NM_000063.3	C2	31.6	46.5	24.06	25.07	24.9	30.93	22.03	27.03	0.25887	0.316978	0.551643	C2	ensembl_havana	protein_coding	0.0196751	0	0.0590074	0.00893135	0	0.0242106	0	0.00261042	NA	NA	NA	NA
ENSG00000204490	NM_000594.2	TNF	945.29	1129.56	641.15	762.38	1487.43	1352.93	1579.94	1913.69	0.155788	0.177265	0.405508	TNF	ensembl_havana	protein_coding	4.98071	4.47413	5.49363	5.87369	2.34264	2.79671	1.83317	2.00741	0.107179	0.457648	0.683232	TRUE
ENSG00000204525	NM_002117.4	HLA-C	767.97	1110.32	1163.96	1069.68	581.47	659.3	1183.35	1166.71	0.13468	0.318003	0.551643	HLA-C	ensembl_havana	protein_coding	0	0.320287	0.0962896	0.488296	0.384638	1.31882	1008.39	841.056	-0.187544	0.442246	0.672531	FALSE
ENSG00000204574	NM_001090.2	ABCF1	821.48	872.22	716.58	798.13	724.94	716.08	770.34	915.35	0.116011	0.260864	0.517467	ABCF1	ensembl_havana	protein_coding	96.7497	148.131	85.0548	102.193	113.947	82.9782	75.5416	85.8927	0.204474	0.201805	0.444255	TRUE
ENSG00000204577	NM_006864.2	LILRB3	5.16	4.81	2.6	3.2	2.53	4.66	1.6	4.74	0.205826	0.553074	NA	LILRB3	ensembl_havana	protein_coding	0.435124	0.630695	0.176602	0.42449	0.363438	0.831397	0.138662	0.109583	NA	NA	NA	NA
ENSG00000205220	NM_002801.2	PSMB10	342.39	543.53	471.43	531.91	270.48	412.7	368.95	470	0.431617	0.00112647	0.00821388	PSMB10	ensembl_havana	protein_coding	32.6978	48.192	48.7632	55.3708	37.7638	45.8448	66.235	58.5886	0.231227	0.106962	0.318409	TRUE
ENSG00000205403	NM_000204.3	CFI	10.96	12.03	11.05	7.47	10.13	10.17	10.82	7.11	-0.175106	0.600377	NA	CFI	ensembl_havana	protein_coding	0	0	0	0.0688708	0	0	0.0473512	0.0913647	NA	NA	NA	NA
ENSG00000205809	NM_002260.3	KLRC2	5.16	4.81	1.95	2.13	1.27	3.39	3.61	5.69	0.173507	0.613638	NA	KLRC2	ensembl_havana	protein_coding	0	0	0	0	0	0	0	0	NA	NA	NA	NA
ENSG00000205810	NM_007333.2	KLRC3	4.51	6.41	3.9	5.87	4.64	3.39	4.01	3.32	-0.00869231	0.98016	NA	KLRC3	ensembl_havana	protein_coding	0	0	0	0	0	0	0.0236756	0	NA	NA	NA	NA
ENSG00000205846	NM_001007033.1	CLEC6A	7.09	7.22	7.8	4.8	5.49	8.9	2	5.69	0.166277	0.634805	NA	CLEC6A	ensembl_havana	protein_coding	0	0	0	0	0	0	0	0	NA	NA	NA	NA
ENSG00000206208	NM_003190.4	TAPBP	599.03	816.9	584.58	625.8	511	630.92	666.19	695.28	0.221352	0.0595764	0.17671	TAPBP	ensembl_havana	protein_coding	7.20348	14.6672	47.1824	40.0025	49.6725	48.768	33.3489	35.7092	0.12364	0.436299	0.668132	TRUE
ENSG00000206235	NM_000544.3	TAP2	156.04	246.92	211.98	245.41	150.64	252.54	243.16	299.27	0.449415	0.00294695	0.0187533	TAP2	ensembl_havana	protein_coding	21.5984	22.0983	152.036	146.758	0.659804	2.04124	25.8473	39.3805	0.222813	0.149544	0.380349	TRUE
ENSG00000206281	NM_003190.4	TAPBP	599.03	816.9	584.58	625.8	511	630.92	666.19	695.28	0.221352	0.0595764	0.17671	TAPBP	ensembl_havana	protein_coding	19.1979	18.3615	0.0188129	0.0548177	1.2621	0.0568452	0.0503372	0.00683028	-0.188066	0.594483	0.779194	FALSE
ENSG00000206291	NM_033554.2	HLA-DPA1	33.53	19.24	60.47	43.75	38.4	29.66	33.25	30.83	-0.357062	0.147369	0.358189	HLA-DPA1	ensembl_havana	protein_coding	0.584807	0.330583	0.491969	0.530917	0.39112	0.290532	1.18767	0.770093	NA	NA	NA	NA
ENSG00000206297	NM_000593.5	TAP1	469.42	1133.57	836.88	1016.86	474.29	1139.38	906.14	1248.76	0.753303	3.1943e-05	0.000360647	TAP1	ensembl_havana	protein_coding	204.41	467.575	407.003	534.65	201.268	461.06	400.709	400.681	0.733417	0.01081	0.0920582	TRUE
ENSG00000206298	NM_004159.4	PSMB8	1334.11	1823.81	1857.13	1815.52	1055.34	1515.21	1364.82	1548.02	0.269649	0.0314264	0.105762	PSMB8	ensembl_havana	protein_coding	2.9401	2.63627	5.77857	4.99798	5.5177	10.6733	3.16684	5.06346	0.457381	0.0838643	0.276624	TRUE
ENSG00000206299	NM_000544.3	TAP2	156.04	246.92	211.98	245.41	150.64	252.54	243.16	299.27	0.449415	0.00294695	0.0187533	TAP2	ensembl_havana	protein_coding	21.5984	22.0983	152.036	146.758	0.659804	2.04124	25.8473	39.3805	0.222813	0.149544	0.380349	TRUE
ENSG00000206305	NM_002122.3	HLA-DQA1	5.16	1	4.55	1.07	2.53	1.69	1.2	1	-0.427509	0.186169	NA	HLA-DQA1	ensembl_havana	protein_coding	0	0	0.235201	0.0573923	0	0	0	0	NA	NA	NA	NA
ENSG00000206308	NM_019111.3	HLA-DRA	24.5	25.65	9.75	5.87	16.03	5.08	10.82	10.91	-0.29422	0.371886	0.605396	HLA-DRA	ensembl_havana	protein_coding	0	0	0.0297273	0.176003	0.565822	0.610731	0	0	NA	NA	NA	NA
ENSG00000206340	NM_007293.2	C4A/B	7.09	6.41	11.05	5.87	12.24	7.2	10.42	8.54	-0.315031	0.354811	NA	C4A	ensembl_havana	protein_coding	8.25956	1.09681	21.3483	1.30557	33.4813	58.3413	0.0825525	0.743972	-0.351521	0.670084	0.823108	TRUE
ENSG00000206372	NM_000063.3	C2	31.6	46.5	24.06	25.07	24.9	30.93	22.03	27.03	0.25887	0.316978	0.551643	C2	ensembl_havana	protein_coding	0.0243866	0	0.0292738	0.0468512	0.0111939	0.0346522	0	0.00261042	NA	NA	NA	NA
ENSG00000206435	NM_002117.4	HLA-C	767.97	1110.32	1163.96	1069.68	581.47	659.3	1183.35	1166.71	0.13468	0.318003	0.551643	HLA-C	ensembl_havana	protein_coding	0.0417483	0.150181	2.13425	1.19491	204.012	288.862	3.10152	3.26781	0.495562	0.0129956	0.101831	TRUE
ENSG00000206439	NM_000594.2	TNF	945.29	1129.56	641.15	762.38	1487.43	1352.93	1579.94	1913.69	0.155788	0.177265	0.405508	TNF	ensembl_havana	protein_coding	4.98071	4.47413	5.49363	5.87369	2.34264	2.79671	1.83317	2.00741	0.107179	0.457648	0.683232	TRUE
ENSG00000206450	NM_005514.6	HLA-B	8847.41	12587.9	4547.88	4902.39	5960.26	6469.74	5327.88	6028.48	0.22439	0.0369074	0.11851	HLA-B	ensembl_havana	protein_coding	5.30544	0.149745	10.3218	9.08928	241.265	328.442	47.511	44.4428	0.141105	0.649161	0.80982	TRUE
ENSG00000206452	NM_002117.4	HLA-C	767.97	1110.32	1163.96	1069.68	581.47	659.3	1183.35	1166.71	0.13468	0.318003	0.551643	HLA-C	ensembl_havana	protein_coding	0.0417483	0.0811088	1.2081	0.373746	606.275	824.526	3.10152	3.26781	0.455834	0.0203918	0.129511	TRUE
ENSG00000206490	NM_001090.2	ABCF1	821.48	872.22	716.58	798.13	724.94	716.08	770.34	915.35	0.116011	0.260864	0.517467	ABCF1	ensembl_havana	protein_coding	24.4586	26.1433	81.1296	81.1996	75.6566	89.6898	69.7632	73.3393	0.151592	0.0654374	0.240608	TRUE
ENSG00000206503	NM_002116.5	HLA-A	6255.28	9047.68	5079.14	5193.15	5320.98	5632.05	4691.34	5214.15	0.195072	0.092767	0.257686	HLA-A	ensembl_havana	protein_coding	10.6002	9.33857	1.77394	1.00226	1929.62	2534.52	0.278009	1.9789	0.398175	0.0744417	0.259064	TRUE
ENSG00000206505	NM_002116.5	HLA-A	6255.28	9047.68	5079.14	5193.15	5320.98	5632.05	4691.34	5214.15	0.195072	0.092767	0.257686	HLA-A	ensembl_havana	protein_coding	2.72083	3.71756	0.882704	1.70927	0.969219	3.93615	1289.24	1138.77	-0.00519518	0.98214	0.992266	FALSE
ENSG00000213341	NM_001278.3	CHUK	456.52	543.53	384.95	458.82	367.53	383.04	391.38	451.03	0.188432	0.0915047	0.256213	CHUK	ensembl_havana	protein_coding	161.015	157.25	184.319	184.964	168.867	177.146	186.824	213.666	0.104816	0.0714529	0.254028	TRUE
ENSG00000213809	NM_007360.1	KLRK1	6.45	7.22	6.5	3.2	6.75	4.24	15.22	14.23	-0.186227	0.58996	NA	KLRK1	ensembl_havana	protein_coding	0.282688	0.0956816	1.0976	1.12454	0.196466	0.100394	0.0236756	0.0913647	NA	NA	NA	NA
ENSG00000213903	NM_181657.3	LTB4R	9.67	13.63	11.05	7.47	8.02	9.32	10.01	12.33	0.059812	0.857865	NA	LTB4R	ensembl_havana	protein_coding	0.212016	0.180773	0.196001	0.137742	0.334321	0.136418	0.205005	0.188026	NA	NA	NA	NA
ENSG00000213906	NM_019839.4	LTB4R2	15.48	8.02	9.75	11.2	13.08	11.44	11.22	12.81	-0.126908	0.699	0.846829	LTB4R2	ensembl_havana	protein_coding	0.577102	0.451047	0.730106	0.290187	0.591636	0.670485	0.18206	0.802664	NA	NA	NA	NA
ENSG00000215048	NM_002121.4	HLA-DPB1	16.76	32.87	6.5	10.14	10.55	7.63	6.41	7.11	0.291933	0.378579	0.613438	HLA-DPB1	ensembl_havana	protein_coding	0	0	0	0	0	0	0	0	NA	NA	NA	NA
ENSG00000223481	NM_000544.3	TAP2	156.04	246.92	211.98	245.41	150.64	252.54	243.16	299.27	0.449415	0.00294695	0.0187533	TAP2	ensembl_havana	protein_coding	114.98	164.692	200.558	214.318	64.644	78.9909	214.264	185.211	0.199278	0.150473	0.380846	TRUE
ENSG00000223532	NM_005514.6	HLA-B	8847.41	12587.9	4547.88	4902.39	5960.26	6469.74	5327.88	6028.48	0.22439	0.0369074	0.11851	HLA-B	ensembl_havana	protein_coding	1.54074	1.72552	2749.94	2915.97	356.125	457.496	142.248	151.964	0.232504	0.021925	0.133894	TRUE
ENSG00000223865	NM_002121.4	HLA-DPB1	16.76	32.87	6.5	10.14	10.55	7.63	6.41	7.11	0.291933	0.378579	0.613438	HLA-DPB1	ensembl_havana	protein_coding	0	0	0.111067	0.118009	0.0459367	0.24597	0.165729	0.101075	NA	NA	NA	NA
ENSG00000223919	NM_000595.2	LTA	1114.87	1012.51	1182.16	1187.05	1856.65	1361.83	2217.28	1964.91	-0.18489	0.0980059	0.265907	LTA	ensembl_havana	protein_coding	4.7498	5.06349	0	0	4.52843	3.85291	0	0	0.00843861	0.960441	0.982535	FALSE
ENSG00000223952	NM_000594.2	TNF	945.29	1129.56	641.15	762.38	1487.43	1352.93	1579.94	1913.69	0.155788	0.177265	0.405508	TNF	ensembl_havana	protein_coding	4.98071	4.47413	5.49363	5.87369	2.34264	2.79671	1.83317	2.00741	0.107179	0.457648	0.683232	TRUE
ENSG00000223980	NM_002116.5	HLA-A	6255.28	9047.68	5079.14	5193.15	5320.98	5632.05	4691.34	5214.15	0.195072	0.092767	0.257686	HLA-A	ensembl_havana	protein_coding	15.1707	12.4221	0.476	0.343938	0.0430211	0	0.568825	0.713229	-0.240622	0.192355	0.432901	FALSE
ENSG00000224103	NM_033554.2	HLA-DPA1	33.53	19.24	60.47	43.75	38.4	29.66	33.25	30.83	-0.357062	0.147369	0.358189	HLA-DPA1	ensembl_havana	protein_coding	0.453566	0.261135	0.335634	0.461735	0.352293	0.237312	0.80144	0.618392	NA	NA	NA	NA
ENSG00000224156	NM_178014.2	TUBB	1878.32	1277.87	3478.21	2928.95	2455.84	1944.44	2235.71	1968.23	-0.321832	0.00193639	0.0127874	TUBB	ensembl_havana	protein_coding	59.1096	43.8582	55.7623	36.1495	55.8601	34.3502	108.408	80.9705	-0.494004	5.77927e-05	0.00510507	TRUE
ENSG00000224212	NM_000593.5	TAP1	469.42	1133.57	836.88	1016.86	474.29	1139.38	906.14	1248.76	0.753303	3.1943e-05	0.000360647	TAP1	ensembl_havana	protein_coding	2.08003	2.76246	3.49193	6.26919	2.48649	3.9606	0.499077	1.2653	0.811569	0.00164395	0.0318811	TRUE
ENSG00000224608	NM_005514.6	HLA-B	8847.41	12587.9	4547.88	4902.39	5960.26	6469.74	5327.88	6028.48	0.22439	0.0369074	0.11851	HLA-B	ensembl_havana	protein_coding	1688.54	1745.75	27.5552	33.1406	96.2787	129.647	1.76374	0.632818	0.261573	0.076743	0.263622	TRUE
ENSG00000224748	NM_000593.5	TAP1	469.42	1133.57	836.88	1016.86	474.29	1139.38	906.14	1248.76	0.753303	3.1943e-05	0.000360647	TAP1	ensembl_havana	protein_coding	2.07862	2.73601	4.31204	3.01493	2.48424	5.01956	0.497088	1.65769	0.48578	0.172667	0.408741	TRUE
ENSG00000225691	NM_002117.4	HLA-C	767.97	1110.32	1163.96	1069.68	581.47	659.3	1183.35	1166.71	0.13468	0.318003	0.551643	HLA-C	ensembl_havana	protein_coding	480.805	504.975	0.0846706	0.33944	120.973	169.818	106.594	89.4717	0.156984	0.3232	0.571538	TRUE
ENSG00000225890	NM_002122.3	HLA-DQA1	5.16	1	4.55	1.07	2.53	1.69	1.2	1	-0.427509	0.186169	NA	HLA-DQA1	ensembl_havana	protein_coding	0.364537	0.0250651	0.184167	0.187041	0.0021243	0.0275934	0.00343459	0.012539	NA	NA	NA	NA
ENSG00000225967	NM_000544.3	TAP2	156.04	246.92	211.98	245.41	150.64	252.54	243.16	299.27	0.449415	0.00294695	0.0187533	TAP2	ensembl_havana	protein_coding	114.98	164.692	200.558	214.318	64.644	78.9909	214.264	185.211	0.199278	0.150473	0.380846	TRUE
ENSG00000225989	NM_001090.2	ABCF1	821.48	872.22	716.58	798.13	724.94	716.08	770.34	915.35	0.116011	0.260864	0.517467	ABCF1	ensembl_havana	protein_coding	24.4586	26.1434	81.1296	81.1996	75.6566	89.6898	69.7632	73.3617	0.151712	0.0651832	0.240156	TRUE
ENSG00000226173	NM_000593.5	TAP1	469.42	1133.57	836.88	1016.86	474.29	1139.38	906.14	1248.76	0.753303	3.1943e-05	0.000360647	TAP1	ensembl_havana	protein_coding	204.41	467.575	407.003	534.65	201.268	461.06	400.709	400.681	0.733417	0.01081	0.0920582	TRUE
ENSG00000226201	NM_004159.4	PSMB8	1334.11	1823.81	1857.13	1815.52	1055.34	1515.21	1364.82	1548.02	0.269649	0.0314264	0.105762	PSMB8	ensembl_havana	protein_coding	2.9401	2.63627	5.77857	4.99798	5.5177	10.6733	3.16684	5.06346	0.457381	0.0838643	0.276624	TRUE
ENSG00000226260	NM_019111.3	HLA-DRA	24.5	25.65	9.75	5.87	16.03	5.08	10.82	10.91	-0.29422	0.371886	0.605396	HLA-DRA	ensembl_havana	protein_coding	1.38988	0.27116	0.244019	0	0	0	0.916875	0	NA	NA	NA	NA
ENSG00000226264	NM_002118.3	HLA-DMB	17.41	11.22	11.7	9.07	5.06	5.51	5.61	4.74	-0.204138	0.547945	NA	HLA-DMB	ensembl_havana	protein_coding	0	0	0.0348517	0.0247177	0.0102257	0.00627464	0	0.00300062	NA	NA	NA	NA
ENSG00000226275	NM_000595.2	LTA	1114.87	1012.51	1182.16	1187.05	1856.65	1361.83	2217.28	1964.91	-0.18489	0.0980059	0.265907	LTA	ensembl_havana	protein_coding	4.7498	5.06349	0	0	4.52843	3.85291	0	0	0.00843861	0.960441	0.982535	FALSE
ENSG00000226560	NM_000063.3	C2	31.6	46.5	24.06	25.07	24.9	30.93	22.03	27.03	0.25887	0.316978	0.551643	C2	ensembl_havana	protein_coding	0.0243866	0	0.0365158	0.0468512	0.0184792	0.149698	0	0.00261042	NA	NA	NA	NA
ENSG00000226826	NM_002121.4	HLA-DPB1	16.76	32.87	6.5	10.14	10.55	7.63	6.41	7.11	0.291933	0.378579	0.613438	HLA-DPB1	ensembl_havana	protein_coding	0	0	0.111067	0.00986625	0.0459367	0.339106	0.165729	0.113919	NA	NA	NA	NA
ENSG00000226979	NM_000595.2	LTA	1114.87	1012.51	1182.16	1187.05	1856.65	1361.83	2217.28	1964.91	-0.18489	0.0980059	0.265907	LTA	ensembl_havana	protein_coding	11.7494	6.96618	10.2934	5.9899	0.0169192	0	10.8074	10.5513	-0.466537	0.0181646	0.121836	TRUE
ENSG00000227739	NM_178014.2	TUBB	1878.32	1277.87	3478.21	2928.95	2455.84	1944.44	2235.71	1968.23	-0.321832	0.00193639	0.0127874	TUBB	ensembl_havana	protein_coding	146.254	97.8255	120.94	129.223	43.9345	24.9096	55.9629	67.4952	-0.17404	0.313178	0.562721	TRUE
ENSG00000227816	NM_000593.5	TAP1	469.42	1133.57	836.88	1016.86	474.29	1139.38	906.14	1248.76	0.753303	3.1943e-05	0.000360647	TAP1	ensembl_havana	protein_coding	205.585	468.489	408.065	535.446	201.793	462.146	400.709	400.681	0.731646	0.0108355	0.0920582	TRUE
ENSG00000227993	NM_019111.3	HLA-DRA	24.5	25.65	9.75	5.87	16.03	5.08	10.82	10.91	-0.29422	0.371886	0.605396	HLA-DRA	ensembl_havana	protein_coding	0	0	0	0	0	0	0.0162602	0	NA	NA	NA	NA
ENSG00000228080	NM_002124.2	HLA-DRB1	14.19	8.82	22.76	19.21	8.44	10.59	6.41	7.59	-0.0516951	0.874363	0.924799	HLA-DRB1	ensembl_havana	protein_coding	0.827494	0.13558	0.0196001	0	0.572638	1.55834	0.118378	0.31064	NA	NA	NA	NA
ENSG00000228163	NM_033554.2	HLA-DPA1	33.53	19.24	60.47	43.75	38.4	29.66	33.25	30.83	-0.357062	0.147369	0.358189	HLA-DPA1	ensembl_havana	protein_coding	0.584807	0.330583	0.491969	0.530917	0.39112	0.290532	1.18767	0.770093	NA	NA	NA	NA
ENSG00000228284	NM_002122.3	HLA-DQA1	5.16	1	4.55	1.07	2.53	1.69	1.2	1	-0.427509	0.186169	NA	HLA-DQA1	ensembl_havana	protein_coding	0.353229	0.179224	0.0784899	0.0678602	0.144923	0.772751	0	0	NA	NA	NA	NA
ENSG00000228299	NM_002117.4	HLA-C	767.97	1110.32	1163.96	1069.68	581.47	659.3	1183.35	1166.71	0.13468	0.318003	0.551643	HLA-C	ensembl_havana	protein_coding	0.876599	0.74355	757.133	798.461	95.9192	128.217	62.6383	63.734	0.221447	0.0556331	0.221406	TRUE
ENSG00000228321	NM_000594.2	TNF	945.29	1129.56	641.15	762.38	1487.43	1352.93	1579.94	1913.69	0.155788	0.177265	0.405508	TNF	ensembl_havana	protein_coding	4.98071	4.47413	5.49363	5.87369	2.34264	2.79671	1.83317	2.00741	0.107179	0.457648	0.683232	TRUE
ENSG00000228582	NM_000544.3	TAP2	156.04	246.92	211.98	245.41	150.64	252.54	243.16	299.27	0.449415	0.00294695	0.0187533	TAP2	ensembl_havana	protein_coding	239.873	393.846	21.7976	22.3278	221.677	326.43	473.067	446.917	0.385811	0.0379182	0.178212	TRUE
ENSG00000228849	NM_000594.2	TNF	945.29	1129.56	641.15	762.38	1487.43	1352.93	1579.94	1913.69	0.155788	0.177265	0.405508	TNF	ensembl_havana	protein_coding	4.98071	4.47413	5.49363	5.87369	2.34264	2.79671	1.83317	2.00741	0.107179	0.457648	0.683232	TRUE
ENSG00000228964	NM_005514.6	HLA-B	8847.41	12587.9	4547.88	4902.39	5960.26	6469.74	5327.88	6028.48	0.22439	0.0369074	0.11851	HLA-B	ensembl_havana	protein_coding	16.9182	10.8302	6.93112	5.98308	2299.13	3052.58	0.508859	4.44615	0.323847	0.252617	0.502074	TRUE
ENSG00000228978	NM_000594.2	TNF	945.29	1129.56	641.15	762.38	1487.43	1352.93	1579.94	1913.69	0.155788	0.177265	0.405508	TNF	havana	protein_coding	0	0	0	0	1.27154	0	0	0	NA	NA	NA	NA
ENSG00000228987	NM_019111.3	HLA-DRA	24.5	25.65	9.75	5.87	16.03	5.08	10.82	10.91	-0.29422	0.371886	0.605396	HLA-DRA	havana	protein_coding	0	0	0	0	0	0	0.0162602	0	NA	NA	NA	NA
ENSG00000229295	NM_002121.4	HLA-DPB1	16.76	32.87	6.5	10.14	10.55	7.63	6.41	7.11	0.291933	0.378579	0.613438	HLA-DPB1	ensembl_havana	protein_coding	0.0807448	0.158176	0	0	0.107378	0	0	0	NA	NA	NA	NA
ENSG00000229684	NM_178014.2	TUBB	1878.32	1277.87	3478.21	2928.95	2455.84	1944.44	2235.71	1968.23	-0.321832	0.00193639	0.0127874	TUBB	ensembl_havana	protein_coding	59.1096	43.8582	55.7623	36.1495	55.8601	34.3502	108.408	80.9705	-0.494004	5.77927e-05	0.00510507	TRUE
ENSG00000229685	NM_033554.2	HLA-DPA1	33.53	19.24	60.47	43.75	38.4	29.66	33.25	30.83	-0.357062	0.147369	0.358189	HLA-DPA1	ensembl_havana	protein_coding	0.584807	0.330583	0.491969	0.530917	0.39112	0.290532	1.18767	0.770093	NA	NA	NA	NA
ENSG00000230034	NM_004159.4	PSMB8	1334.11	1823.81	1857.13	1815.52	1055.34	1515.21	1364.82	1548.02	0.269649	0.0314264	0.105762	PSMB8	ensembl_havana	protein_coding	520.121	804.437	786.168	870.83	585.463	772.621	1198.2	978.512	0.261861	0.121546	0.340804	TRUE
ENSG00000230108	NM_000594.2	TNF	945.29	1129.56	641.15	762.38	1487.43	1352.93	1579.94	1913.69	0.155788	0.177265	0.405508	TNF	ensembl_havana	protein_coding	4.98071	4.47413	5.49363	5.87369	2.34264	2.79671	1.83317	2.00741	0.107179	0.457648	0.683232	TRUE
ENSG00000230279	NM_000595.2	LTA	1114.87	1012.51	1182.16	1187.05	1856.65	1361.83	2217.28	1964.91	-0.18489	0.0980059	0.265907	LTA	ensembl_havana	protein_coding	11.936	7.38312	11.5408	7.57921	0.0617613	0	12.0452	11.4396	-0.418928	0.0223218	0.135107	TRUE
ENSG00000230463	NM_022555.3	HLA-DRB3	16.12	13.63	24.71	15.47	19.83	17.8	15.22	20.87	-0.115886	0.701658	0.846829	HLA-DRB3$0301	ensembl_havana	protein_coding	0	0	0	0	0	0	0	0	NA	NA	NA	NA
ENSG00000230669	NM_004159.4	PSMB8	1334.11	1823.81	1857.13	1815.52	1055.34	1515.21	1364.82	1548.02	0.269649	0.0314264	0.105762	PSMB8	ensembl_havana	protein_coding	2.9401	2.63627	5.77857	4.99798	5.5177	10.6733	3.16684	5.06346	0.457381	0.0838643	0.276624	TRUE
ENSG00000230705	NM_000593.5	TAP1	469.42	1133.57	836.88	1016.86	474.29	1139.38	906.14	1248.76	0.753303	3.1943e-05	0.000360647	TAP1	ensembl_havana	protein_coding	205.585	468.489	408.065	535.446	201.793	462.146	400.709	400.681	0.731646	0.0108355	0.0920582	TRUE
ENSG00000230708	NM_002121.4	HLA-DPB1	16.76	32.87	6.5	10.14	10.55	7.63	6.41	7.11	0.291933	0.378579	0.613438	HLA-DPB1	ensembl_havana	protein_coding	0.212016	0	0	0	0	0	0	0	NA	NA	NA	NA
ENSG00000230726	NM_019111.3	HLA-DRA	24.5	25.65	9.75	5.87	16.03	5.08	10.82	10.91	-0.29422	0.371886	0.605396	HLA-DRA	ensembl_havana	protein_coding	0	0	0.0297273	0.176003	0.565822	0.610731	0	0	NA	NA	NA	NA
ENSG00000230763	NM_002121.4	HLA-DPB1	16.76	32.87	6.5	10.14	10.55	7.63	6.41	7.11	0.291933	0.378579	0.613438	HLA-DPB1	ensembl_havana	protein_coding	0.018521	0	0	0	0.235305	0.315963	0	0	NA	NA	NA	NA
ENSG00000231129	NM_001090.2	ABCF1	821.48	872.22	716.58	798.13	724.94	716.08	770.34	915.35	0.116011	0.260864	0.517467	ABCF1	ensembl_havana	protein_coding	134.076	104.879	22.6629	26.1629	27.0368	27.2686	20.9502	23.518	-0.0127079	0.909975	0.957773	FALSE
ENSG00000231389	NM_033554.2	HLA-DPA1	33.53	19.24	60.47	43.75	38.4	29.66	33.25	30.83	-0.357062	0.147369	0.358189	HLA-DPA1	ensembl_havana	protein_coding	0.584807	0.308784	0.491969	0.530917	0.39112	0.290532	1.18767	0.770093	NA	NA	NA	NA
ENSG00000231408	NM_000595.2	LTA	1114.87	1012.51	1182.16	1187.05	1856.65	1361.83	2217.28	1964.91	-0.18489	0.0980059	0.265907	LTA	ensembl_havana	protein_coding	11.936	7.38312	11.5408	7.57921	0.0617613	0	12.0452	11.4396	-0.418928	0.0223218	0.135107	TRUE
ENSG00000231543	NM_000063.3	C2	31.6	46.5	24.06	25.07	24.9	30.93	22.03	27.03	0.25887	0.316978	0.551643	C2	ensembl_havana	protein_coding	0.0243866	0	0.0251406	0.0468512	0.00678204	0.0116613	0	0.00261042	NA	NA	NA	NA
ENSG00000231631	NM_004159.4	PSMB8	1334.11	1823.81	1857.13	1815.52	1055.34	1515.21	1364.82	1548.02	0.269649	0.0314264	0.105762	PSMB8	ensembl_havana	protein_coding	199.738	186.616	180.61	162.073	201.732	197.928	236	169.4	-0.146247	0.165189	0.399437	FALSE
ENSG00000231679	NM_022555.3	HLA-DRB3	16.12	13.63	24.71	15.47	19.83	17.8	15.22	20.87	-0.115886	0.701658	0.846829	HLA-DRB3$0301	ensembl_havana	protein_coding	0	0	0.382945	0.183656	0	0	0	0	NA	NA	NA	NA
ENSG00000231834	NM_002116.5	HLA-A	6255.28	9047.68	5079.14	5193.15	5320.98	5632.05	4691.34	5214.15	0.195072	0.092767	0.257686	HLA-A	ensembl_havana	protein_coding	3.74206	4.18545	0.14587	0.212367	0	0	0.759139	0	-0.126956	0.843334	0.926413	FALSE
ENSG00000231925	NM_003190.4	TAPBP	599.03	816.9	584.58	625.8	511	630.92	666.19	695.28	0.221352	0.0595764	0.17671	TAPBP	ensembl_havana	protein_coding	14.4625	13.5674	20.6571	25.2048	15.332	31.5408	27.1813	19.0775	0.234793	0.375509	0.616118	TRUE
ENSG00000232062	NM_002122.3	HLA-DQA1	5.16	1	4.55	1.07	2.53	1.69	1.2	1	-0.427509	0.186169	NA	HLA-DQA1	ensembl_havana	protein_coding	0.510186	0.984542	0.294768	0	0.542211	0	0	0	NA	NA	NA	NA
ENSG00000232126	NM_005514.6	HLA-B	8847.41	12587.9	4547.88	4902.39	5960.26	6469.74	5327.88	6028.48	0.22439	0.0369074	0.11851	HLA-B	ensembl_havana	protein_coding	1543.02	1514.32	25.0186	26.6267	34.1478	46.3315	36.4675	30.3404	0.0881043	0.476688	0.696906	TRUE
ENSG00000232169	NM_001090.2	ABCF1	821.48	872.22	716.58	798.13	724.94	716.08	770.34	915.35	0.116011	0.260864	0.517467	ABCF1	ensembl_havana	protein_coding	24.4586	26.1433	81.1296	81.1996	75.6566	89.6898	69.7632	73.3393	0.151592	0.0654374	0.240608	TRUE
ENSG00000232326	NM_000544.3	TAP2	156.04	246.92	211.98	245.41	150.64	252.54	243.16	299.27	0.449415	0.00294695	0.0187533	TAP2	ensembl_havana	protein_coding	108.224	152.666	185.479	200.449	56.3306	68.4055	202.121	171.526	0.186955	0.178135	0.413994	TRUE
ENSG00000232367	NM_000593.5	TAP1	469.42	1133.57	836.88	1016.86	474.29	1139.38	906.14	1248.76	0.753303	3.1943e-05	0.000360647	TAP1	ensembl_havana	protein_coding	206.116	470.988	410.442	538.065	203.766	465.184	402.887	405.976	0.733944	0.0103341	0.0906637	TRUE
ENSG00000232421	NM_178014.2	TUBB	1878.32	1277.87	3478.21	2928.95	2455.84	1944.44	2235.71	1968.23	-0.321832	0.00193639	0.0127874	TUBB	ensembl_havana	protein_coding	59.1096	43.8582	55.7623	36.1495	55.8601	34.3502	108.408	80.9705	-0.494004	5.77927e-05	0.00510507	TRUE
ENSG00000232575	NM_178014.2	TUBB	1878.32	1277.87	3478.21	2928.95	2455.84	1944.44	2235.71	1968.23	-0.321832	0.00193639	0.0127874	TUBB	ensembl_havana	protein_coding	59.1096	43.8582	55.7623	36.1495	55.8601	34.3502	108.408	80.9705	-0.494004	5.77927e-05	0.00510507	TRUE
ENSG00000232810	NM_000594.2	TNF	945.29	1129.56	641.15	762.38	1487.43	1352.93	1579.94	1913.69	0.155788	0.177265	0.405508	TNF	ensembl_havana	protein_coding	4.98071	4.47413	5.49363	5.87369	2.34264	2.79671	1.83317	2.00741	0.107179	0.457648	0.683232	TRUE
ENSG00000234154	NM_002118.3	HLA-DMB	17.41	11.22	11.7	9.07	5.06	5.51	5.61	4.74	-0.204138	0.547945	NA	HLA-DMB	ensembl_havana	protein_coding	0	0	0.00245001	0	0	0	0	0.00300062	NA	NA	NA	NA
ENSG00000234745	NM_005514.6	HLA-B	8847.41	12587.9	4547.88	4902.39	5960.26	6469.74	5327.88	6028.48	0.22439	0.0369074	0.11851	HLA-B	ensembl_havana	protein_coding	1.16978	0.808202	2.55916	2.39288	4.94654	13.9399	2071.48	2034.7	0.178199	0.475792	0.696282	TRUE
ENSG00000234794	NM_019111.3	HLA-DRA	24.5	25.65	9.75	5.87	16.03	5.08	10.82	10.91	-0.29422	0.371886	0.605396	HLA-DRA	ensembl_havana	protein_coding	0	0	0.0297273	0.176003	0.565822	0.610731	0	0	NA	NA	NA	NA
ENSG00000235017	NM_000063.3	C2	31.6	46.5	24.06	25.07	24.9	30.93	22.03	27.03	0.25887	0.316978	0.551643	C2	ensembl_havana	protein_coding	0.0243866	0	0.0292738	0.0468512	0.0111939	0.0346522	0	0.00261042	NA	NA	NA	NA
ENSG00000235067	NM_178014.2	TUBB	1878.32	1277.87	3478.21	2928.95	2455.84	1944.44	2235.71	1968.23	-0.321832	0.00193639	0.0127874	TUBB	ensembl_havana	protein_coding	59.1096	43.8582	55.7623	36.1495	55.8601	34.3502	108.408	80.9705	-0.494004	5.77927e-05	0.00510507	TRUE
ENSG00000235657	NM_002116.5	HLA-A	6255.28	9047.68	5079.14	5193.15	5320.98	5632.05	4691.34	5214.15	0.195072	0.092767	0.257686	HLA-A	ensembl_havana	protein_coding	2340.94	2306.62	2023.88	1968.31	0.0600879	0.00141471	2174.61	2076.08	-0.0214093	0.730006	0.861791	FALSE
ENSG00000235696	NM_000063.3	C2	31.6	46.5	24.06	25.07	24.9	30.93	22.03	27.03	0.25887	0.316978	0.551643	C2	ensembl_havana	protein_coding	0.282424	0	0.0463158	0.0468512	0.309281	0.162247	0	0.00261042	NA	NA	NA	NA
ENSG00000235715	NM_004159.4	PSMB8	1334.11	1823.81	1857.13	1815.52	1055.34	1515.21	1364.82	1548.02	0.269649	0.0314264	0.105762	PSMB8	ensembl_havana	protein_coding	10.3108	2.63627	4.16766	3.40012	4.88035	7.20596	2.00118	2.23168	-0.382306	0.384249	0.624257	FALSE
ENSG00000235844	NM_033554.2	HLA-DPA1	33.53	19.24	60.47	43.75	38.4	29.66	33.25	30.83	-0.357062	0.147369	0.358189	HLA-DPA1	ensembl_havana	protein_coding	0.584807	0.330583	0.491969	0.530917	0.39112	0.290532	1.18767	0.770093	NA	NA	NA	NA
ENSG00000236149	NM_001090.2	ABCF1	821.48	872.22	716.58	798.13	724.94	716.08	770.34	915.35	0.116011	0.260864	0.517467	ABCF1	ensembl_havana	protein_coding	24.4586	26.1433	81.1296	81.1996	75.6566	89.6898	69.7632	73.3393	0.151592	0.0654374	0.240608	TRUE
ENSG00000236177	NM_033554.2	HLA-DPA1	33.53	19.24	60.47	43.75	38.4	29.66	33.25	30.83	-0.357062	0.147369	0.358189	HLA-DPA1	ensembl_havana	protein_coding	0.607726	0.330583	0.514967	0.530917	0.430044	0.303464	1.18767	0.827666	NA	NA	NA	NA
ENSG00000236342	NM_001090.2	ABCF1	821.48	872.22	716.58	798.13	724.94	716.08	770.34	915.35	0.116011	0.260864	0.517467	ABCF1	ensembl_havana	protein_coding	134.076	104.879	22.6629	26.1629	27.0368	27.2686	20.9502	23.518	-0.0127079	0.909975	0.957773	FALSE
ENSG00000236418	NM_002122.3	HLA-DQA1	5.16	1	4.55	1.07	2.53	1.69	1.2	1	-0.427509	0.186169	NA	HLA-DQA1	ensembl_havana	protein_coding	0.594108	0.530257	0.503641	1.15824	0.399736	1.12725	0.230687	0.520552	NA	NA	NA	NA
ENSG00000236443	NM_004159.4	PSMB8	1334.11	1823.81	1857.13	1815.52	1055.34	1515.21	1364.82	1548.02	0.269649	0.0314264	0.105762	PSMB8	ensembl_havana	protein_coding	2.9401	2.63627	5.77857	4.99798	5.5177	10.6733	3.16684	5.06346	0.457381	0.0838643	0.276624	TRUE
ENSG00000236490	NM_003190.4	TAPBP	599.03	816.9	584.58	625.8	511	630.92	666.19	695.28	0.221352	0.0595764	0.17671	TAPBP	ensembl_havana	protein_coding	3.5127	4.43275	0.272333	0.592463	0.502237	0.67731	0.191699	0.127998	0.426284	0.119881	0.338932	TRUE
ENSG00000236693	NM_002121.4	HLA-DPB1	16.76	32.87	6.5	10.14	10.55	7.63	6.41	7.11	0.291933	0.378579	0.613438	HLA-DPB1	ensembl_havana	protein_coding	0.018521	0	0	0	0.235305	0.315963	0	0	NA	NA	NA	NA
ENSG00000237022	NM_002117.4	HLA-C	767.97	1110.32	1163.96	1069.68	581.47	659.3	1183.35	1166.71	0.13468	0.318003	0.551643	HLA-C	ensembl_havana	protein_coding	593.426	598.198	1.31636	1.44527	79.454	115.151	29.0343	23.5141	0.173651	0.278755	0.528569	TRUE
ENSG00000237599	NM_000544.3	TAP2	156.04	246.92	211.98	245.41	150.64	252.54	243.16	299.27	0.449415	0.00294695	0.0187533	TAP2	ensembl_havana	protein_coding	0.289501	0.0568452	0.365264	1.05328	301.806	501.073	0.143836	0.126276	0.821838	0.000728093	0.0205963	TRUE
ENSG00000237693	NM_001145805.1	IRGM	16.76	16.84	19.51	8.54	10.13	16.95	8.81	11.86	-0.00596413	0.985468	0.998433	IRGM	ensembl_havana	protein_coding	0.212016	0.27116	0.0980004	0.0953902	0.0613541	0.200789	0.189405	0.0730918	NA	NA	NA	NA
ENSG00000237710	NM_002121.4	HLA-DPB1	16.76	32.87	6.5	10.14	10.55	7.63	6.41	7.11	0.291933	0.378579	0.613438	HLA-DPB1	ensembl_havana	protein_coding	0	0	0.111067	0.00986625	0.0459367	0.339106	0.165729	0.113919	NA	NA	NA	NA
ENSG00000238130	NM_000595.2	LTA	1114.87	1012.51	1182.16	1187.05	1856.65	1361.83	2217.28	1964.91	-0.18489	0.0980059	0.265907	LTA	ensembl_havana	protein_coding	0	0	26.3267	26.671	16.7264	11.4818	0	0.136947	-0.0889411	0.630742	0.800385	TRUE
ENSG00000239329	NM_002118.3	HLA-DMB	17.41	11.22	11.7	9.07	5.06	5.51	5.61	4.74	-0.204138	0.547945	NA	HLA-DMB	ensembl_havana	protein_coding	0	0	0.0348517	0.0247177	0.0102257	0.00627464	0	0.00300062	NA	NA	NA	NA
ENSG00000239457	NM_002120.3	HLA-DOB	14.83	17.64	20.81	18.14	18.14	20.34	15.62	17.07	0.0499316	0.865547	0.923602	HLA-DOB	ensembl_havana	protein_coding	0.00263442	0.131569	0.0525545	0.403583	0.410444	0.121847	0.0794122	0.156555	NA	NA	NA	NA
ENSG00000239463	NM_006120.3	HLA-DMA	31.6	18.44	15.61	14.4	14.77	10.59	11.22	9.96	-0.325236	0.290869	0.538646	HLA-DMA	ensembl_havana	protein_coding	0.0980522	0.101548	0.255479	0.0190883	0.384076	0.0804258	0.0167196	0.00444591	NA	NA	NA	NA
ENSG00000239697	NM_003809.2	TNFSF12	19.34	16.03	18.86	9.6	7.17	6.78	5.61	7.11	-0.206335	0.532481	NA	TNFSF12	ensembl_havana	protein_coding	0.141344	0.248563	0.436296	0.162282	1.10437	0.652563	1.06332	0.456824	NA	NA	NA	NA
ENSG00000239732	NM_017442.2	TLR9	10.32	5.61	14.96	8	11.82	7.2	8.01	9.96	-0.333813	0.323456	NA	TLR9	ensembl_havana	protein_coding	0.178986	0.0620167	0.193582	0.0644856	0.339832	0.390637	0.814733	0.354377	NA	NA	NA	NA
ENSG00000239754	NM_001710.5	CFB	9.03	7.22	9.1	6.94	10.55	5.93	5.21	4.27	-0.288228	0.403907	NA	CFB	ensembl_havana	protein_coding	1.42183	0.885478	3.15882	1.91728	1.26401	1.0725	1.10148	1.19886	NA	NA	NA	NA
ENSG00000239836	NM_002800.4	PSMB9	437.82	955.59	605.39	605	231.24	561	439.45	608.02	0.648485	0.000967667	0.00751089	PSMB9	ensembl_havana	protein_coding	2.56661	5.42548	1.85196	2.623	1.65318	3.3737	5.60922	5.06415	0.533676	0.074984	0.259746	TRUE
ENSG00000239961	NM_012276.3	LILRA4	5.16	3.21	4.55	7.47	5.91	4.66	5.61	5.22	-0.0768117	0.826408	NA	LILRA4	ensembl_havana	protein_coding	0.12813	0.0933157	0.0539492	0.0459139	0.0562413	0.0627464	0	0	NA	NA	NA	NA
ENSG00000239998	NM_006866.2	LILRA2	8.38	6.41	5.2	8	3.8	1.27	2.4	3.32	-0.0483308	0.889616	NA	LILRA2	ensembl_havana	protein_coding	0	0	0	0	0	0	0	0	NA	NA	NA	NA
ENSG00000240065	NM_002800.4	PSMB9	437.82	955.59	605.39	605	231.24	561	439.45	608.02	0.648485	0.000967667	0.00751089	PSMB9	ensembl_havana	protein_coding	2.56962	5.89036	1.85196	2.60807	1.6581	3.39272	5.64933	5.07203	0.566602	0.0715432	0.254193	TRUE
ENSG00000240118	NM_002800.4	PSMB9	437.82	955.59	605.39	605	231.24	561	439.45	608.02	0.648485	0.000967667	0.00751089	PSMB9	ensembl_havana	protein_coding	2.60295	5.42548	1.85196	2.623	1.66641	3.57285	5.71982	5.1446	0.539803	0.0756412	0.260997	TRUE
ENSG00000240403	NM_006737.2	KIR3DL2	9.03	12.03	16.91	10.14	7.6	9.75	5.21	8.06	0.0543135	0.87231	NA	KIR3DL2	ensembl_havana	protein_coding	0	0	0	0	0.0891375	0	0.124114	0	NA	NA	NA	NA
ENSG00000240505	NM_012452.2	TNFRSF13B	4.51	9.62	5.2	4.27	5.49	4.66	4.41	2.85	0.0810188	0.817053	NA	TNFRSF13B	ensembl_havana	protein_coding	0	0	0	0	0	0.0250986	0	0	NA	NA	NA	NA
ENSG00000240508	NM_002800.4	PSMB9	437.82	955.59	605.39	605	231.24	561	439.45	608.02	0.648485	0.000967667	0.00751089	PSMB9	ensembl_havana	protein_coding	0	0.071698	4.59394	5.55217	3.45449	5.82457	0.0631944	0.0301739	0.592327	0.033713	0.167367	TRUE
ENSG00000240972	NM_002415.1	MIF	1597.19	1464.66	2277.19	2134.56	2201.39	2444	1842.32	2232.87	0.0523444	0.637526	0.817341	MIF	ensembl_havana	protein_coding	135.371	147.681	131.089	128.718	104.387	84.3098	149.997	139.967	-0.0277769	0.701692	0.843441	FALSE
ENSG00000241106	NM_002120.3	HLA-DOB	14.83	17.64	20.81	18.14	18.14	20.34	15.62	17.07	0.0499316	0.865547	0.923602	HLA-DOB	ensembl_havana	protein_coding	0.0624783	0.268988	0.0525545	0.0170247	0.00276685	0.121847	0.0088112	0.285894	NA	NA	NA	NA
ENSG00000241253	NM_001710.5	CFB	9.03	7.22	9.1	6.94	10.55	5.93	5.21	4.27	-0.288228	0.403907	NA	CFB	ensembl_havana	protein_coding	0.737891	0.931396	0.677484	0.475506	1.11138	0.662431	0.384664	0.297568	NA	NA	NA	NA
ENSG00000241296	NM_002118.3	HLA-DMB	17.41	11.22	11.7	9.07	5.06	5.51	5.61	4.74	-0.204138	0.547945	NA	HLA-DMB	ensembl_havana	protein_coding	0	0	0.00245001	0.00530466	0.0102257	0	0	0.00300062	NA	NA	NA	NA
ENSG00000241386	NM_002120.3	HLA-DOB	14.83	17.64	20.81	18.14	18.14	20.34	15.62	17.07	0.0499316	0.865547	0.923602	HLA-DOB	ensembl_havana	protein_coding	0.0624783	0	0.175944	0.0170247	0.00276685	0.121847	0	0	NA	NA	NA	NA
ENSG00000241394	NM_006120.3	HLA-DMA	31.6	18.44	15.61	14.4	14.77	10.59	11.22	9.96	-0.325236	0.290869	0.538646	HLA-DMA	ensembl_havana	protein_coding	0.0341725	0	0.315299	0.158333	0.010109	1.93008e-05	0.00295945	0	NA	NA	NA	NA
ENSG00000241534	NM_001710.5	CFB	9.03	7.22	9.1	6.94	10.55	5.93	5.21	4.27	-0.288228	0.403907	NA	CFB	ensembl_havana	protein_coding	1.47573	1.54216	1.26147	0.954342	1.99297	1.53215	0.963253	0.681777	NA	NA	NA	NA
ENSG00000241674	NM_002118.3	HLA-DMB	17.41	11.22	11.7	9.07	5.06	5.51	5.61	4.74	-0.204138	0.547945	NA	HLA-DMB	ensembl_havana	protein_coding	0	0	0.0348517	0.0247177	0.0102257	0.00627464	0	0.00300062	NA	NA	NA	NA
ENSG00000241910	NM_002120.3	HLA-DOB	14.83	17.64	20.81	18.14	18.14	20.34	15.62	17.07	0.0499316	0.865547	0.923602	HLA-DOB	ensembl_havana	protein_coding	0.0624783	0.0939353	0.0525545	0.0170247	0.334561	0.121847	0.0088112	0.0272163	NA	NA	NA	NA
ENSG00000242019	NM_153443.3	KIR3DL3	1.29	2.41	5.2	3.2	3.38	4.24	2.8	3.32	0.00939418	0.977879	NA	KIR3DL3	ensembl_havana	protein_coding	0	0	0	0	0	0	0	0	NA	NA	NA	NA
ENSG00000242092	NM_002118.3	HLA-DMB	17.41	11.22	11.7	9.07	5.06	5.51	5.61	4.74	-0.204138	0.547945	NA	HLA-DMB	ensembl_havana	protein_coding	0	0	0.00324575	0.0247177	0	0.00627464	0	0.00300062	NA	NA	NA	NA
ENSG00000242335	NM_001710.5	CFB	9.03	7.22	9.1	6.94	10.55	5.93	5.21	4.27	-0.288228	0.403907	NA	CFB	ensembl_havana	protein_coding	1.47573	1.54216	1.26147	0.954342	1.99297	1.53215	0.963253	0.681777	NA	NA	NA	NA
ENSG00000242361	NM_006120.3	HLA-DMA	31.6	18.44	15.61	14.4	14.77	10.59	11.22	9.96	-0.325236	0.290869	0.538646	HLA-DMA	ensembl_havana	protein_coding	0.812196	0.203447	0.646912	0.943855	3.61176	1.31342	0.665459	0.469741	NA	NA	NA	NA
ENSG00000242386	NM_002118.3	HLA-DMB	17.41	11.22	11.7	9.07	5.06	5.51	5.61	4.74	-0.204138	0.547945	NA	HLA-DMB	ensembl_havana	protein_coding	0	0	0.00245001	0.00530466	0.0102257	0	0	0.00300062	NA	NA	NA	NA
ENSG00000242574	NM_002118.3	HLA-DMB	17.41	11.22	11.7	9.07	5.06	5.51	5.61	4.74	-0.204138	0.547945	NA	HLA-DMB	ensembl_havana	protein_coding	0	0	0.00245001	0.00530466	0.0102257	0	0	0	NA	NA	NA	NA
ENSG00000242685	NM_006120.3	HLA-DMA	31.6	18.44	15.61	14.4	14.77	10.59	11.22	9.96	-0.325236	0.290869	0.538646	HLA-DMA	ensembl_havana	protein_coding	0.0980522	0.101548	0.255479	0.0190883	0.384076	0.0804258	0.0167196	0.00444591	NA	NA	NA	NA
ENSG00000242711	NM_002800.4	PSMB9	437.82	955.59	605.39	605	231.24	561	439.45	608.02	0.648485	0.000967667	0.00751089	PSMB9	ensembl_havana	protein_coding	0	0	4.5432	5.89213	4.0682	6.05591	0	0.0301739	0.569389	0.0103056	0.0906099	TRUE
ENSG00000243067	NM_002800.4	PSMB9	437.82	955.59	605.39	605	231.24	561	439.45	608.02	0.648485	0.000967667	0.00751089	PSMB9	ensembl_havana	protein_coding	2.58006	5.89036	1.85196	2.623	1.6581	3.44651	5.64933	5.09186	0.573366	0.0687276	0.248374	TRUE
ENSG00000243189	NM_006120.3	HLA-DMA	31.6	18.44	15.61	14.4	14.77	10.59	11.22	9.96	-0.325236	0.290869	0.538646	HLA-DMA	ensembl_havana	protein_coding	0.0980522	0.101548	0.255479	0.0190883	0.384076	0.0804258	0.0167196	0.00444591	NA	NA	NA	NA
ENSG00000243215	NM_006120.3	HLA-DMA	31.6	18.44	15.61	14.4	14.77	10.59	11.22	9.96	-0.325236	0.290869	0.538646	HLA-DMA	ensembl_havana	protein_coding	0.0980522	0.101548	0.255479	0.0190883	0.384076	0.0804258	0.0167196	0.00444591	NA	NA	NA	NA
ENSG00000243496	NM_002120.3	HLA-DOB	14.83	17.64	20.81	18.14	18.14	20.34	15.62	17.07	0.0499316	0.865547	0.923602	HLA-DOB	ensembl_havana	protein_coding	0.00263442	0.0939353	0.0192361	0	0.00276685	0.0800966	0.035749	0.0272163	NA	NA	NA	NA
ENSG00000243570	NM_001710.5	CFB	9.03	7.22	9.1	6.94	10.55	5.93	5.21	4.27	-0.288228	0.403907	NA	CFB	ensembl_havana	protein_coding	1.47573	1.54216	1.26147	0.954342	1.99297	1.53215	0.963253	0.681777	NA	NA	NA	NA
ENSG00000243594	NM_002800.4	PSMB9	437.82	955.59	605.39	605	231.24	561	439.45	608.02	0.648485	0.000967667	0.00751089	PSMB9	ensembl_havana	protein_coding	2.56661	5.42548	1.85196	2.623	1.65318	3.3737	5.60922	5.06415	0.533676	0.074984	0.259746	TRUE
ENSG00000243612	NM_002120.3	HLA-DOB	14.83	17.64	20.81	18.14	18.14	20.34	15.62	17.07	0.0499316	0.865547	0.923602	HLA-DOB	ensembl_havana	protein_coding	0.00263442	0.131569	0.0525545	0.0170247	0.00276685	0.121847	0.035749	0.156555	NA	NA	NA	NA
ENSG00000243649	NM_001710.5	CFB	9.03	7.22	9.1	6.94	10.55	5.93	5.21	4.27	-0.288228	0.403907	NA	CFB	ensembl_havana	protein_coding	1.94268	1.28108	1.96953	2.18118	1.93373	1.46605	1.46218	2.92294	0.152618	0.591142	0.777001	FALSE
ENSG00000243719	NM_006120.3	HLA-DMA	31.6	18.44	15.61	14.4	14.77	10.59	11.22	9.96	-0.325236	0.290869	0.538646	HLA-DMA	ensembl_havana	protein_coding	0.0980522	0.101548	0.255479	0.0190883	0.384076	0.0804258	0.0167196	0.00444591	NA	NA	NA	NA
ENSG00000243958	NM_002800.4	PSMB9	437.82	955.59	605.39	605	231.24	561	439.45	608.02	0.648485	0.000967667	0.00751089	PSMB9	ensembl_havana	protein_coding	0	0.071698	4.59394	5.55217	3.45449	5.82457	0.0631944	0.0301739	0.592327	0.033713	0.167367	TRUE
ENSG00000244207	NM_007293.2	C4A/B	7.09	6.41	11.05	5.87	12.24	7.2	10.42	8.54	-0.315031	0.354811	NA	C4A	ensembl_havana	protein_coding	30.9575	34.5061	10.4944	15.6168	12.85	45.6567	7.4765	5.26665	0.731193	0.0644318	0.238742	FALSE
ENSG00000244482	NM_024318.2	LILRA6	51.58	76.96	57.22	48.02	45.15	54.66	44.87	58.81	0.226059	0.307673	0.546627	LILRA6	ensembl_havana	protein_coding	0.122467	1.08027	0.460846	1.11875	1.26253	1.26681	0	0	NA	NA	NA	NA
ENSG00000244731	NM_007293.2	C4A/B	7.09	6.41	11.05	5.87	12.24	7.2	10.42	8.54	-0.315031	0.354811	NA	C4A	ensembl_havana	protein_coding	12.1951	9.99076	7.03036	10.5122	14.1324	30.3389	11.8397	15.6615	0.56667	0.0346787	0.170122	FALSE
ENSG00000254772	NM_001404.4	EEF1G	10786.3	13299.8	8880.52	8730.3	9926.73	10559.9	9240.47	10413.6	0.13262	0.165504	0.391395	EEF1G	ensembl_havana	protein_coding	2444.96	2406.79	2296.85	2312.14	2551.06	2694.47	2317.53	2012.53	0.011316	0.877674	0.941049	TRUE
ENSG00000256797	NM_001190765.1	KLRF2	12.25	11.22	10.4	6.94	9.71	7.2	10.01	5.22	-0.316539	0.349277	NA	KLRF2	ensembl	protein_coding	0	0	0	0	0.0613541	0	0	0	NA	NA	NA	NA
ENSG00000257473	NM_002122.3	HLA-DQA1	5.16	1	4.55	1.07	2.53	1.69	1.2	1	-0.427509	0.186169	NA	DQ-A1	ensembl	protein_coding	0	0	0.235201	0.0573923	0	0	0	0	NA	NA	NA	NA
ENSG00000258227	NM_013252.2	CLEC5A	9.03	9.62	3.25	4.8	2.95	5.93	2.8	6.17	0.321931	0.357824	NA	CLEC5A	ensembl_havana	protein_coding	0.0117787	0	0	0	0	0	0	0	NA	NA	NA	NA
ENSG00000260314	NM_002438.2	MRC1	6.45	2.41	4.55	3.2	4.22	2.97	2	4.27	-0.194407	0.571559	NA	MRC1	havana	protein_coding	0.00336203	0.00326462	0.000294037	0.00625939	0	0	0.00172276	0.00082777	NA	NA	NA	NA
ENSG00000261371	NM_000442.3	PECAM1	106.39	88.99	43.57	33.61	23.63	21.19	43.26	35.1	-0.24803	0.262092	0.517467	PECAM1	havana	protein_coding	0.070672	0.0451933	0.0784004	0.0918278	0.44993	0.35138	0.0710267	0.0365459	NA	NA	NA	NA
ENSG00000262418	NM_080921.2	PTPRC	3168.58	3217.11	2151.04	2514.95	2553.31	2483.83	2695.59	3145.37	0.105139	0.283773	0.531126	PTPRC	havana	protein_coding	1008.12	976.813	1012.4	1101.23	1006.25	955.913	809.998	994.152	0.120048	0.0739488	0.258179	TRUE
ENSG00000262418	NM_002838.4	CD45RA	359.8	464.17	164.51	186.73	170.05	194.49	263.59	378.47	0.31155	0.018717	0.0713599	PTPRC	havana	protein_coding	1008.12	976.813	1012.4	1101.23	1006.25	955.913	809.998	994.152	0.120048	0.0739488	0.258179	TRUE
ENSG00000262418	NM_080921.3	CD45R0	376.57	306.24	557.27	698.36	740.55	616.51	516.36	532.13	-0.0427232	0.761493	0.866993	PTPRC	havana	protein_coding	1008.12	976.813	1012.4	1101.23	1006.25	955.913	809.998	994.152	0.120048	0.0739488	0.258179	FALSE
ENSG00000263528	NM_014002.2	IKBKE	78.67	44.89	26.01	16.01	24.05	14.83	27.24	18.97	-0.575	0.0258601	0.0921026	IKBKE	havana	protein_coding	6.35747	2.75679	4.97841	3.05327	13.7491	8.3314	4.53041	2.83231	-0.745709	0.000765811	0.0210953	TRUE
ENSG00000269335	NM_003639.2	IKBKG	103.17	107.42	73.48	67.22	73.84	68.64	87.33	70.19	-0.107353	0.559166	0.752029	IKBKG	ensembl	protein_coding	0	0	0	0	0	0.112434	0	0	NA	NA	NA	NA
ENSG00000271503	NM_002985.2	CCL5	9.67	10.42	14.31	9.07	10.55	8.05	7.61	11.86	-0.0880216	0.792207	NA	CCL5	ensembl_havana	protein_coding	0.0235573	0.0338949	0.0506732	0.0886617	0.0516822	0.0627465	0.0237864	0.0182729	NA	NA	NA	NA
ENSG00000272398	NM_013230.2	CD24	5.16	7.22	7.8	2.67	6.33	9.32	7.61	9.49	0.0167516	0.961692	NA	CD24	ensembl	protein_coding	0	0	0	0	0	0.0250986	0.0236756	0	NA	NA	NA	NA
ENSG00000273502	NM_153443.3	KIR3DL3	1.29	2.41	5.2	3.2	3.38	4.24	2.8	3.32	0.00939418	0.977879	NA	NA	NA	NA	NA	NA	NA	NA	NA	NA	NA	NA	NA	NA	NA	NA
ENSG00000273506	NM_004829.5	NCR1	1	4.01	3.9	1.07	1.69	1.69	3.2	3.32	-7.32033e-17	1	NA	NA	NA	NA	NA	NA	NA	NA	NA	NA	NA	NA	NA	NA	NA	NA
ENSG00000273510	NM_014218.2	KIR	3.87	5.61	3.9	5.87	2.53	2.54	3.2	1	0.0598338	0.862381	NA	NA	NA	NA	NA	NA	NA	NA	NA	NA	NA	NA	NA	NA	NA	NA
ENSG00000273517	NM_014512.1	KIR	5.8	5.61	11.05	5.87	3.38	2.97	4.01	4.74	-0.112337	0.748384	NA	NA	NA	NA	NA	NA	NA	NA	NA	NA	NA	NA	NA	NA	NA	NA
ENSG00000273518	NM_013289.2	KIR3DL1	3.22	1.6	4.55	2.67	2.53	3.39	2	3.79	-0.0407288	0.904752	NA	NA	NA	NA	NA	NA	NA	NA	NA	NA	NA	NA	NA	NA	NA	NA
ENSG00000273535	NM_004829.5	NCR1	1	4.01	3.9	1.07	1.69	1.69	3.2	3.32	-7.32033e-17	1	NA	NA	NA	NA	NA	NA	NA	NA	NA	NA	NA	NA	NA	NA	NA	NA
ENSG00000273603	NM_014512.1	KIR	5.8	5.61	11.05	5.87	3.38	2.97	4.01	4.74	-0.112337	0.748384	NA	NA	NA	NA	NA	NA	NA	NA	NA	NA	NA	NA	NA	NA	NA	NA
ENSG00000273686	NM_004048.2	B2M	40679.6	74418.5	34310.7	39477.3	31046.1	43214.5	36395.4	46916	0.463734	0.000279717	0.00251029	NA	NA	NA	NA	NA	NA	NA	NA	NA	NA	NA	NA	NA	NA	NA
ENSG00000273735	NM_006737.2	KIR3DL2	9.03	12.03	16.91	10.14	7.6	9.75	5.21	8.06	0.0543135	0.87231	NA	NA	NA	NA	NA	NA	NA	NA	NA	NA	NA	NA	NA	NA	NA	NA
ENSG00000273775	NM_013289.2	KIR3DL1	3.22	1.6	4.55	2.67	2.53	3.39	2	3.79	-0.0407288	0.904752	NA	NA	NA	NA	NA	NA	NA	NA	NA	NA	NA	NA	NA	NA	NA	NA
ENSG00000273794	NM_014218.2	KIR	3.87	5.61	3.9	5.87	2.53	2.54	3.2	1	0.0598338	0.862381	NA	NA	NA	NA	NA	NA	NA	NA	NA	NA	NA	NA	NA	NA	NA	NA
ENSG00000273884	NM_006865.3	LILRA3	8.38	8.02	11.7	6.4	5.06	5.93	5.61	7.11	-0.099041	0.775012	NA	NA	NA	NA	NA	NA	NA	NA	NA	NA	NA	NA	NA	NA	NA	NA
ENSG00000273911	NM_006737.2	KIR3DL2	9.03	12.03	16.91	10.14	7.6	9.75	5.21	8.06	0.0543135	0.87231	NA	NA	NA	NA	NA	NA	NA	NA	NA	NA	NA	NA	NA	NA	NA	NA
ENSG00000273916	NM_004829.5	NCR1	1	4.01	3.9	1.07	1.69	1.69	3.2	3.32	-7.32033e-17	1	NA	NA	NA	NA	NA	NA	NA	NA	NA	NA	NA	NA	NA	NA	NA	NA
ENSG00000273936	NM_003820.2	TNFRSF14	76.73	107.42	99.49	82.69	66.25	72.46	97.34	92.48	0.0598323	0.756773	0.866993	NA	NA	NA	NA	NA	NA	NA	NA	NA	NA	NA	NA	NA	NA	NA
ENSG00000273991	NM_001081442.1	LILRB5	9.67	11.22	8.45	6.4	7.6	8.9	7.61	11.38	0.0699326	0.836197	NA	NA	NA	NA	NA	NA	NA	NA	NA	NA	NA	NA	NA	NA	NA	NA
ENSG00000274000	NM_006866.2	LILRA2	8.38	6.41	5.2	8	3.8	1.27	2.4	3.32	-0.0483308	0.889616	NA	NA	NA	NA	NA	NA	NA	NA	NA	NA	NA	NA	NA	NA	NA	NA
ENSG00000274036	NM_013289.2	KIR3DL1	3.22	1.6	4.55	2.67	2.53	3.39	2	3.79	-0.0407288	0.904752	NA	NA	NA	NA	NA	NA	NA	NA	NA	NA	NA	NA	NA	NA	NA	NA
ENSG00000274053	NM_004829.5	NCR1	1	4.01	3.9	1.07	1.69	1.69	3.2	3.32	-7.32033e-17	1	NA	NA	NA	NA	NA	NA	NA	NA	NA	NA	NA	NA	NA	NA	NA	NA
ENSG00000274110	NM_002287.3	LAIR1	27.08	15.23	27.31	21.34	8.86	9.32	14.42	12.33	-0.300156	0.325264	0.551643	NA	NA	NA	NA	NA	NA	NA	NA	NA	NA	NA	NA	NA	NA	NA
ENSG00000274146	NM_013289.2	KIR3DL1	3.22	1.6	4.55	2.67	2.53	3.39	2	3.79	-0.0407288	0.904752	NA	NA	NA	NA	NA	NA	NA	NA	NA	NA	NA	NA	NA	NA	NA	NA
ENSG00000274148	NM_006864.2	LILRB3	5.16	4.81	2.6	3.2	2.53	4.66	1.6	4.74	0.205826	0.553074	NA	NA	NA	NA	NA	NA	NA	NA	NA	NA	NA	NA	NA	NA	NA	NA
ENSG00000274185	NM_012276.3	LILRA4	5.16	3.21	4.55	7.47	5.91	4.66	5.61	5.22	-0.0768117	0.826408	NA	NA	NA	NA	NA	NA	NA	NA	NA	NA	NA	NA	NA	NA	NA	NA
ENSG00000274221	NM_002983.2	CCL3	1.93	15.23	5.85	6.94	5.49	3.39	2.8	8.06	0.450542	0.197282	NA	NA	NA	NA	NA	NA	NA	NA	NA	NA	NA	NA	NA	NA	NA	NA
ENSG00000274233	NM_002985.2	CCL5	9.67	10.42	14.31	9.07	10.55	8.05	7.61	11.86	-0.0880216	0.792207	NA	NA	NA	NA	NA	NA	NA	NA	NA	NA	NA	NA	NA	NA	NA	NA
ENSG00000274254	NM_153443.3	KIR3DL3	1.29	2.41	5.2	3.2	3.38	4.24	2.8	3.32	0.00939418	0.977879	NA	NA	NA	NA	NA	NA	NA	NA	NA	NA	NA	NA	NA	NA	NA	NA
ENSG00000274283	NM_001083539.1	KIR	18.7	14.43	14.96	11.2	8.86	8.9	11.22	8.54	-0.2192	0.495978	0.720324	NA	NA	NA	NA	NA	NA	NA	NA	NA	NA	NA	NA	NA	NA	NA
ENSG00000274311	NM_001081442.1	LILRB5	9.67	11.22	8.45	6.4	7.6	8.9	7.61	11.38	0.0699326	0.836197	NA	NA	NA	NA	NA	NA	NA	NA	NA	NA	NA	NA	NA	NA	NA	NA
ENSG00000274394	NM_153443.3	KIR3DL3	1.29	2.41	5.2	3.2	3.38	4.24	2.8	3.32	0.00939418	0.977879	NA	NA	NA	NA	NA	NA	NA	NA	NA	NA	NA	NA	NA	NA	NA	NA
ENSG00000274465	NM_001083539.1	KIR	18.7	14.43	14.96	11.2	8.86	8.9	11.22	8.54	-0.2192	0.495978	0.720324	NA	NA	NA	NA	NA	NA	NA	NA	NA	NA	NA	NA	NA	NA	NA
ENSG00000274480	NM_153443.3	KIR3DL3	1.29	2.41	5.2	3.2	3.38	4.24	2.8	3.32	0.00939418	0.977879	NA	NA	NA	NA	NA	NA	NA	NA	NA	NA	NA	NA	NA	NA	NA	NA
ENSG00000274511	NM_153443.3	KIR3DL3	1.29	2.41	5.2	3.2	3.38	4.24	2.8	3.32	0.00939418	0.977879	NA	NA	NA	NA	NA	NA	NA	NA	NA	NA	NA	NA	NA	NA	NA	NA
ENSG00000274513	NM_005874.1	LILRB2	7.74	6.41	11.05	5.34	5.49	4.66	4.81	6.17	-0.20153	0.56355	NA	NA	NA	NA	NA	NA	NA	NA	NA	NA	NA	NA	NA	NA	NA	NA
ENSG00000274556	NM_153443.3	KIR3DL3	1.29	2.41	5.2	3.2	3.38	4.24	2.8	3.32	0.00939418	0.977879	NA	NA	NA	NA	NA	NA	NA	NA	NA	NA	NA	NA	NA	NA	NA	NA
ENSG00000274619	NM_001928.2	CFD	4.51	8.02	4.55	4.8	2.53	3.39	1.6	6.17	0.255405	0.464889	NA	NA	NA	NA	NA	NA	NA	NA	NA	NA	NA	NA	NA	NA	NA	NA
ENSG00000274639	NM_153443.3	KIR3DL3	1.29	2.41	5.2	3.2	3.38	4.24	2.8	3.32	0.00939418	0.977879	NA	NA	NA	NA	NA	NA	NA	NA	NA	NA	NA	NA	NA	NA	NA	NA
ENSG00000274669	NM_001081637.1	LILRB1	10.96	3.21	6.5	5.34	4.22	6.78	3.2	9.49	0.012469	0.971541	NA	NA	NA	NA	NA	NA	NA	NA	NA	NA	NA	NA	NA	NA	NA	NA
ENSG00000274692	NM_014218.2	KIR	3.87	5.61	3.9	5.87	2.53	2.54	3.2	1	0.0598338	0.862381	NA	NA	NA	NA	NA	NA	NA	NA	NA	NA	NA	NA	NA	NA	NA	NA
ENSG00000274696	NM_153443.3	KIR3DL3	1.29	2.41	5.2	3.2	3.38	4.24	2.8	3.32	0.00939418	0.977879	NA	NA	NA	NA	NA	NA	NA	NA	NA	NA	NA	NA	NA	NA	NA	NA
ENSG00000274722	NM_006737.2	KIR3DL2	9.03	12.03	16.91	10.14	7.6	9.75	5.21	8.06	0.0543135	0.87231	NA	NA	NA	NA	NA	NA	NA	NA	NA	NA	NA	NA	NA	NA	NA	NA
ENSG00000274724	NM_153443.3	KIR3DL3	1.29	2.41	5.2	3.2	3.38	4.24	2.8	3.32	0.00939418	0.977879	NA	NA	NA	NA	NA	NA	NA	NA	NA	NA	NA	NA	NA	NA	NA	NA
ENSG00000274736	NM_145898.1	CCL23	11.61	14.43	7.8	9.6	5.91	12.29	6.01	5.69	0.247275	0.464122	NA	NA	NA	NA	NA	NA	NA	NA	NA	NA	NA	NA	NA	NA	NA	NA
ENSG00000274763	NM_153443.3	KIR3DL3	1.29	2.41	5.2	3.2	3.38	4.24	2.8	3.32	0.00939418	0.977879	NA	NA	NA	NA	NA	NA	NA	NA	NA	NA	NA	NA	NA	NA	NA	NA
ENSG00000274782	NM_014218.2	KIR	3.87	5.61	3.9	5.87	2.53	2.54	3.2	1	0.0598338	0.862381	NA	NA	NA	NA	NA	NA	NA	NA	NA	NA	NA	NA	NA	NA	NA	NA
ENSG00000274786	NM_153443.3	KIR3DL3	1.29	2.41	5.2	3.2	3.38	4.24	2.8	3.32	0.00939418	0.977879	NA	NA	NA	NA	NA	NA	NA	NA	NA	NA	NA	NA	NA	NA	NA	NA
ENSG00000274914	NM_181879.2	LILRA5	7.09	8.02	4.55	4.27	6.75	5.51	3.2	7.59	0.127566	0.715403	NA	NA	NA	NA	NA	NA	NA	NA	NA	NA	NA	NA	NA	NA	NA	NA
ENSG00000274920	NM_013289.2	KIR3DL1	3.22	1.6	4.55	2.67	2.53	3.39	2	3.79	-0.0407288	0.904752	NA	NA	NA	NA	NA	NA	NA	NA	NA	NA	NA	NA	NA	NA	NA	NA
ENSG00000274926	NM_014218.2	KIR	3.87	5.61	3.9	5.87	2.53	2.54	3.2	1	0.0598338	0.862381	NA	NA	NA	NA	NA	NA	NA	NA	NA	NA	NA	NA	NA	NA	NA	NA
ENSG00000274935	NM_006863.1	LILRA1	2.58	4.01	3.25	1.6	3.8	2.12	1.6	2.37	-0.0962028	0.774503	NA	NA	NA	NA	NA	NA	NA	NA	NA	NA	NA	NA	NA	NA	NA	NA
ENSG00000274948	NM_013289.2	KIR3DL1	3.22	1.6	4.55	2.67	2.53	3.39	2	3.79	-0.0407288	0.904752	NA	NA	NA	NA	NA	NA	NA	NA	NA	NA	NA	NA	NA	NA	NA	NA
ENSG00000275037	NM_001083539.1	KIR	18.7	14.43	14.96	11.2	8.86	8.9	11.22	8.54	-0.2192	0.495978	0.720324	NA	NA	NA	NA	NA	NA	NA	NA	NA	NA	NA	NA	NA	NA	NA
ENSG00000275062	NM_153443.3	KIR3DL3	1.29	2.41	5.2	3.2	3.38	4.24	2.8	3.32	0.00939418	0.977879	NA	NA	NA	NA	NA	NA	NA	NA	NA	NA	NA	NA	NA	NA	NA	NA
ENSG00000275080	NM_014218.2	KIR	3.87	5.61	3.9	5.87	2.53	2.54	3.2	1	0.0598338	0.862381	NA	NA	NA	NA	NA	NA	NA	NA	NA	NA	NA	NA	NA	NA	NA	NA
ENSG00000275083	NM_006737.2	KIR3DL2	9.03	12.03	16.91	10.14	7.6	9.75	5.21	8.06	0.0543135	0.87231	NA	NA	NA	NA	NA	NA	NA	NA	NA	NA	NA	NA	NA	NA	NA	NA
ENSG00000275095	NM_004590.2	CCL16	4.51	2.41	5.2	2.67	3.8	7.2	2.8	4.27	-0.050414	0.884485	NA	NA	NA	NA	NA	NA	NA	NA	NA	NA	NA	NA	NA	NA	NA	NA
ENSG00000275152	NM_004590.2	CCL16	4.51	2.41	5.2	2.67	3.8	7.2	2.8	4.27	-0.050414	0.884485	NA	NA	NA	NA	NA	NA	NA	NA	NA	NA	NA	NA	NA	NA	NA	NA
ENSG00000275156	NM_004829.5	NCR1	1	4.01	3.9	1.07	1.69	1.69	3.2	3.32	-7.32033e-17	1	NA	NA	NA	NA	NA	NA	NA	NA	NA	NA	NA	NA	NA	NA	NA	NA
ENSG00000275172	NM_153443.3	KIR3DL3	1.29	2.41	5.2	3.2	3.38	4.24	2.8	3.32	0.00939418	0.977879	NA	NA	NA	NA	NA	NA	NA	NA	NA	NA	NA	NA	NA	NA	NA	NA
ENSG00000275262	NM_006737.2	KIR3DL2	9.03	12.03	16.91	10.14	7.6	9.75	5.21	8.06	0.0543135	0.87231	NA	NA	NA	NA	NA	NA	NA	NA	NA	NA	NA	NA	NA	NA	NA	NA
ENSG00000275276	NM_014218.2	KIR	3.87	5.61	3.9	5.87	2.53	2.54	3.2	1	0.0598338	0.862381	NA	NA	NA	NA	NA	NA	NA	NA	NA	NA	NA	NA	NA	NA	NA	NA
ENSG00000275288	NM_013289.2	KIR3DL1	3.22	1.6	4.55	2.67	2.53	3.39	2	3.79	-0.0407288	0.904752	NA	NA	NA	NA	NA	NA	NA	NA	NA	NA	NA	NA	NA	NA	NA	NA
ENSG00000275290	NM_006866.2	LILRA2	8.38	6.41	5.2	8	3.8	1.27	2.4	3.32	-0.0483308	0.889616	NA	NA	NA	NA	NA	NA	NA	NA	NA	NA	NA	NA	NA	NA	NA	NA
ENSG00000275302	NM_002984.2	CCL4	14.83	44.09	13.66	9.07	10.55	9.32	11.62	21.34	0.342308	0.297331	0.539201	NA	NA	NA	NA	NA	NA	NA	NA	NA	NA	NA	NA	NA	NA	NA
ENSG00000275306	NM_014512.1	KIR	5.8	5.61	11.05	5.87	3.38	2.97	4.01	4.74	-0.112337	0.748384	NA	NA	NA	NA	NA	NA	NA	NA	NA	NA	NA	NA	NA	NA	NA	NA
ENSG00000275385	NM_002988.2	CCL18	5.8	4.01	7.8	2.67	2.95	4.24	3.2	2.37	-0.25929	0.455676	NA	NA	NA	NA	NA	NA	NA	NA	NA	NA	NA	NA	NA	NA	NA	NA
ENSG00000275404	NM_181879.2	LILRA5	7.09	8.02	4.55	4.27	6.75	5.51	3.2	7.59	0.127566	0.715403	NA	NA	NA	NA	NA	NA	NA	NA	NA	NA	NA	NA	NA	NA	NA	NA
ENSG00000275416	NM_006737.2	KIR3DL2	9.03	12.03	16.91	10.14	7.6	9.75	5.21	8.06	0.0543135	0.87231	NA	NA	NA	NA	NA	NA	NA	NA	NA	NA	NA	NA	NA	NA	NA	NA
ENSG00000275421	NM_014512.1	KIR	5.8	5.61	11.05	5.87	3.38	2.97	4.01	4.74	-0.112337	0.748384	NA	NA	NA	NA	NA	NA	NA	NA	NA	NA	NA	NA	NA	NA	NA	NA
ENSG00000275433	NM_153443.3	KIR3DL3	1.29	2.41	5.2	3.2	3.38	4.24	2.8	3.32	0.00939418	0.977879	NA	NA	NA	NA	NA	NA	NA	NA	NA	NA	NA	NA	NA	NA	NA	NA
ENSG00000275463	NM_005874.1	LILRB2	7.74	6.41	11.05	5.34	5.49	4.66	4.81	6.17	-0.20153	0.56355	NA	NA	NA	NA	NA	NA	NA	NA	NA	NA	NA	NA	NA	NA	NA	NA
ENSG00000275486	NM_013289.2	KIR3DL1	3.22	1.6	4.55	2.67	2.53	3.39	2	3.79	-0.0407288	0.904752	NA	NA	NA	NA	NA	NA	NA	NA	NA	NA	NA	NA	NA	NA	NA	NA
ENSG00000275511	NM_006737.2	KIR3DL2	9.03	12.03	16.91	10.14	7.6	9.75	5.21	8.06	0.0543135	0.87231	NA	NA	NA	NA	NA	NA	NA	NA	NA	NA	NA	NA	NA	NA	NA	NA
ENSG00000275513	NM_153443.3	KIR3DL3	1.29	2.41	5.2	3.2	3.38	4.24	2.8	3.32	0.00939418	0.977879	NA	NA	NA	NA	NA	NA	NA	NA	NA	NA	NA	NA	NA	NA	NA	NA
ENSG00000275521	NM_004829.5	NCR1	1	4.01	3.9	1.07	1.69	1.69	3.2	3.32	-7.32033e-17	1	NA	NA	NA	NA	NA	NA	NA	NA	NA	NA	NA	NA	NA	NA	NA	NA
ENSG00000275522	NM_014218.2	KIR	3.87	5.61	3.9	5.87	2.53	2.54	3.2	1	0.0598338	0.862381	NA	NA	NA	NA	NA	NA	NA	NA	NA	NA	NA	NA	NA	NA	NA	NA
ENSG00000275525	NM_006863.1	LILRA1	2.58	4.01	3.25	1.6	3.8	2.12	1.6	2.37	-0.0962028	0.774503	NA	NA	NA	NA	NA	NA	NA	NA	NA	NA	NA	NA	NA	NA	NA	NA
ENSG00000275528	NM_032965.3	CCL15	6.45	6.41	4.55	5.34	5.49	4.24	4.81	3.79	-0.0748142	0.830865	NA	NA	NA	NA	NA	NA	NA	NA	NA	NA	NA	NA	NA	NA	NA	NA
ENSG00000275539	NM_024318.2	LILRA6	51.58	76.96	57.22	48.02	45.15	54.66	44.87	58.81	0.226059	0.307673	0.546627	NA	NA	NA	NA	NA	NA	NA	NA	NA	NA	NA	NA	NA	NA	NA
ENSG00000275545	NM_013289.2	KIR3DL1	3.22	1.6	4.55	2.67	2.53	3.39	2	3.79	-0.0407288	0.904752	NA	NA	NA	NA	NA	NA	NA	NA	NA	NA	NA	NA	NA	NA	NA	NA
ENSG00000275566	NM_006737.2	KIR3DL2	9.03	12.03	16.91	10.14	7.6	9.75	5.21	8.06	0.0543135	0.87231	NA	NA	NA	NA	NA	NA	NA	NA	NA	NA	NA	NA	NA	NA	NA	NA
ENSG00000275608	NM_001083539.1	KIR	18.7	14.43	14.96	11.2	8.86	8.9	11.22	8.54	-0.2192	0.495978	0.720324	NA	NA	NA	NA	NA	NA	NA	NA	NA	NA	NA	NA	NA	NA	NA
ENSG00000275626	NM_006737.2	KIR3DL2	9.03	12.03	16.91	10.14	7.6	9.75	5.21	8.06	0.0543135	0.87231	NA	NA	NA	NA	NA	NA	NA	NA	NA	NA	NA	NA	NA	NA	NA	NA
ENSG00000275629	NM_006737.2	KIR3DL2	9.03	12.03	16.91	10.14	7.6	9.75	5.21	8.06	0.0543135	0.87231	NA	NA	NA	NA	NA	NA	NA	NA	NA	NA	NA	NA	NA	NA	NA	NA
ENSG00000275637	NM_004829.5	NCR1	1	4.01	3.9	1.07	1.69	1.69	3.2	3.32	-7.32033e-17	1	NA	NA	NA	NA	NA	NA	NA	NA	NA	NA	NA	NA	NA	NA	NA	NA
ENSG00000275659	NM_013289.2	KIR3DL1	3.22	1.6	4.55	2.67	2.53	3.39	2	3.79	-0.0407288	0.904752	NA	NA	NA	NA	NA	NA	NA	NA	NA	NA	NA	NA	NA	NA	NA	NA
ENSG00000275717	NM_013289.2	KIR3DL1	3.22	1.6	4.55	2.67	2.53	3.39	2	3.79	-0.0407288	0.904752	NA	NA	NA	NA	NA	NA	NA	NA	NA	NA	NA	NA	NA	NA	NA	NA
ENSG00000275718	NM_032965.3	CCL15	6.45	6.41	4.55	5.34	5.49	4.24	4.81	3.79	-0.0748142	0.830865	NA	NA	NA	NA	NA	NA	NA	NA	NA	NA	NA	NA	NA	NA	NA	NA
ENSG00000275750	NM_014218.2	KIR	3.87	5.61	3.9	5.87	2.53	2.54	3.2	1	0.0598338	0.862381	NA	NA	NA	NA	NA	NA	NA	NA	NA	NA	NA	NA	NA	NA	NA	NA
ENSG00000275786	NM_013289.2	KIR3DL1	3.22	1.6	4.55	2.67	2.53	3.39	2	3.79	-0.0407288	0.904752	NA	NA	NA	NA	NA	NA	NA	NA	NA	NA	NA	NA	NA	NA	NA	NA
ENSG00000275822	NM_004829.5	NCR1	1	4.01	3.9	1.07	1.69	1.69	3.2	3.32	-7.32033e-17	1	NA	NA	NA	NA	NA	NA	NA	NA	NA	NA	NA	NA	NA	NA	NA	NA
ENSG00000275824	NM_002984.2	CCL4	14.83	44.09	13.66	9.07	10.55	9.32	11.62	21.34	0.342308	0.297331	0.539201	NA	NA	NA	NA	NA	NA	NA	NA	NA	NA	NA	NA	NA	NA	NA
ENSG00000275838	NM_006737.2	KIR3DL2	9.03	12.03	16.91	10.14	7.6	9.75	5.21	8.06	0.0543135	0.87231	NA	NA	NA	NA	NA	NA	NA	NA	NA	NA	NA	NA	NA	NA	NA	NA
ENSG00000275841	NM_006865.3	LILRA3	8.38	8.02	11.7	6.4	5.06	5.93	5.61	7.11	-0.099041	0.775012	NA	NA	NA	NA	NA	NA	NA	NA	NA	NA	NA	NA	NA	NA	NA	NA
ENSG00000275990	NM_000631.4	NCF4	8.38	8.82	8.45	3.73	3.38	4.66	2.4	4.74	0.082777	0.81315	NA	NA	NA	NA	NA	NA	NA	NA	NA	NA	NA	NA	NA	NA	NA	NA
ENSG00000276004	NM_006737.2	KIR3DL2	9.03	12.03	16.91	10.14	7.6	9.75	5.21	8.06	0.0543135	0.87231	NA	NA	NA	NA	NA	NA	NA	NA	NA	NA	NA	NA	NA	NA	NA	NA
ENSG00000276053	NM_002287.3	LAIR1	27.08	15.23	27.31	21.34	8.86	9.32	14.42	12.33	-0.300156	0.325264	0.551643	NA	NA	NA	NA	NA	NA	NA	NA	NA	NA	NA	NA	NA	NA	NA
ENSG00000276084	NM_153443.3	KIR3DL3	1.29	2.41	5.2	3.2	3.38	4.24	2.8	3.32	0.00939418	0.977879	NA	NA	NA	NA	NA	NA	NA	NA	NA	NA	NA	NA	NA	NA	NA	NA
ENSG00000276086	NM_153443.3	KIR3DL3	1.29	2.41	5.2	3.2	3.38	4.24	2.8	3.32	0.00939418	0.977879	NA	NA	NA	NA	NA	NA	NA	NA	NA	NA	NA	NA	NA	NA	NA	NA
ENSG00000276114	NM_145898.1	CCL23	11.61	14.43	7.8	9.6	5.91	12.29	6.01	5.69	0.247275	0.464122	NA	NA	NA	NA	NA	NA	NA	NA	NA	NA	NA	NA	NA	NA	NA	NA
ENSG00000276146	NM_005874.1	LILRB2	7.74	6.41	11.05	5.34	5.49	4.66	4.81	6.17	-0.20153	0.56355	NA	NA	NA	NA	NA	NA	NA	NA	NA	NA	NA	NA	NA	NA	NA	NA
ENSG00000276163	NM_002287.3	LAIR1	27.08	15.23	27.31	21.34	8.86	9.32	14.42	12.33	-0.300156	0.325264	0.551643	NA	NA	NA	NA	NA	NA	NA	NA	NA	NA	NA	NA	NA	NA	NA
ENSG00000276175	NM_006865.3	LILRA3	8.38	8.02	11.7	6.4	5.06	5.93	5.61	7.11	-0.099041	0.775012	NA	NA	NA	NA	NA	NA	NA	NA	NA	NA	NA	NA	NA	NA	NA	NA
ENSG00000276196	NM_153443.3	KIR3DL3	1.29	2.41	5.2	3.2	3.38	4.24	2.8	3.32	0.00939418	0.977879	NA	NA	NA	NA	NA	NA	NA	NA	NA	NA	NA	NA	NA	NA	NA	NA
ENSG00000276310	NM_014218.2	KIR	3.87	5.61	3.9	5.87	2.53	2.54	3.2	1	0.0598338	0.862381	NA	NA	NA	NA	NA	NA	NA	NA	NA	NA	NA	NA	NA	NA	NA	NA
ENSG00000276327	NM_014512.1	KIR	5.8	5.61	11.05	5.87	3.38	2.97	4.01	4.74	-0.112337	0.748384	NA	NA	NA	NA	NA	NA	NA	NA	NA	NA	NA	NA	NA	NA	NA	NA
ENSG00000276328	NM_153443.3	KIR3DL3	1.29	2.41	5.2	3.2	3.38	4.24	2.8	3.32	0.00939418	0.977879	NA	NA	NA	NA	NA	NA	NA	NA	NA	NA	NA	NA	NA	NA	NA	NA
ENSG00000276329	NM_013289.2	KIR3DL1	3.22	1.6	4.55	2.67	2.53	3.39	2	3.79	-0.0407288	0.904752	NA	NA	NA	NA	NA	NA	NA	NA	NA	NA	NA	NA	NA	NA	NA	NA
ENSG00000276357	NM_006737.2	KIR3DL2	9.03	12.03	16.91	10.14	7.6	9.75	5.21	8.06	0.0543135	0.87231	NA	NA	NA	NA	NA	NA	NA	NA	NA	NA	NA	NA	NA	NA	NA	NA
ENSG00000276379	NM_013289.2	KIR3DL1	3.22	1.6	4.55	2.67	2.53	3.39	2	3.79	-0.0407288	0.904752	NA	NA	NA	NA	NA	NA	NA	NA	NA	NA	NA	NA	NA	NA	NA	NA
ENSG00000276423	NM_013289.2	KIR3DL1	3.22	1.6	4.55	2.67	2.53	3.39	2	3.79	-0.0407288	0.904752	NA	NA	NA	NA	NA	NA	NA	NA	NA	NA	NA	NA	NA	NA	NA	NA
ENSG00000276424	NM_006737.2	KIR3DL2	9.03	12.03	16.91	10.14	7.6	9.75	5.21	8.06	0.0543135	0.87231	NA	NA	NA	NA	NA	NA	NA	NA	NA	NA	NA	NA	NA	NA	NA	NA
ENSG00000276433	NM_153443.3	KIR3DL3	1.29	2.41	5.2	3.2	3.38	4.24	2.8	3.32	0.00939418	0.977879	NA	NA	NA	NA	NA	NA	NA	NA	NA	NA	NA	NA	NA	NA	NA	NA
ENSG00000276450	NM_004829.5	NCR1	1	4.01	3.9	1.07	1.69	1.69	3.2	3.32	-7.32033e-17	1	NA	NA	NA	NA	NA	NA	NA	NA	NA	NA	NA	NA	NA	NA	NA	NA
ENSG00000276498	NM_001083539.1	KIR	18.7	14.43	14.96	11.2	8.86	8.9	11.22	8.54	-0.2192	0.495978	0.720324	NA	NA	NA	NA	NA	NA	NA	NA	NA	NA	NA	NA	NA	NA	NA
ENSG00000276501	NM_013289.2	KIR3DL1	3.22	1.6	4.55	2.67	2.53	3.39	2	3.79	-0.0407288	0.904752	NA	NA	NA	NA	NA	NA	NA	NA	NA	NA	NA	NA	NA	NA	NA	NA
ENSG00000276536	NM_005343.2	HRAS	95.43	92.19	137.2	138.18	112.24	102.96	134.2	116.67	-0.0830399	0.604648	0.789652	NA	NA	NA	NA	NA	NA	NA	NA	NA	NA	NA	NA	NA	NA	NA
ENSG00000276561	NM_001572.3	IRF7	10.96	27.26	9.75	9.07	9.28	11.02	12.42	11.38	0.263141	0.424681	0.649075	NA	NA	NA	NA	NA	NA	NA	NA	NA	NA	NA	NA	NA	NA	NA
ENSG00000276572	NM_153443.3	KIR3DL3	1.29	2.41	5.2	3.2	3.38	4.24	2.8	3.32	0.00939418	0.977879	NA	NA	NA	NA	NA	NA	NA	NA	NA	NA	NA	NA	NA	NA	NA	NA
ENSG00000276625	NM_014218.2	KIR	3.87	5.61	3.9	5.87	2.53	2.54	3.2	1	0.0598338	0.862381	NA	NA	NA	NA	NA	NA	NA	NA	NA	NA	NA	NA	NA	NA	NA	NA
ENSG00000276701	NM_002415.1	MIF	1597.19	1464.66	2277.19	2134.56	2201.39	2444	1842.32	2232.87	0.0523444	0.637526	0.817341	NA	NA	NA	NA	NA	NA	NA	NA	NA	NA	NA	NA	NA	NA	NA
ENSG00000276739	NM_006737.2	KIR3DL2	9.03	12.03	16.91	10.14	7.6	9.75	5.21	8.06	0.0543135	0.87231	NA	NA	NA	NA	NA	NA	NA	NA	NA	NA	NA	NA	NA	NA	NA	NA
ENSG00000276798	NM_012276.3	LILRA4	5.16	3.21	4.55	7.47	5.91	4.66	5.61	5.22	-0.0768117	0.826408	NA	NA	NA	NA	NA	NA	NA	NA	NA	NA	NA	NA	NA	NA	NA	NA
ENSG00000276806	NM_153443.3	KIR3DL3	1.29	2.41	5.2	3.2	3.38	4.24	2.8	3.32	0.00939418	0.977879	NA	NA	NA	NA	NA	NA	NA	NA	NA	NA	NA	NA	NA	NA	NA	NA
ENSG00000276820	NM_014218.2	KIR	3.87	5.61	3.9	5.87	2.53	2.54	3.2	1	0.0598338	0.862381	NA	NA	NA	NA	NA	NA	NA	NA	NA	NA	NA	NA	NA	NA	NA	NA
ENSG00000276875	NM_153443.3	KIR3DL3	1.29	2.41	5.2	3.2	3.38	4.24	2.8	3.32	0.00939418	0.977879	NA	NA	NA	NA	NA	NA	NA	NA	NA	NA	NA	NA	NA	NA	NA	NA
ENSG00000276882	NM_006737.2	KIR3DL2	9.03	12.03	16.91	10.14	7.6	9.75	5.21	8.06	0.0543135	0.87231	NA	NA	NA	NA	NA	NA	NA	NA	NA	NA	NA	NA	NA	NA	NA	NA
ENSG00000276930	NM_153443.3	KIR3DL3	1.29	2.41	5.2	3.2	3.38	4.24	2.8	3.32	0.00939418	0.977879	NA	NA	NA	NA	NA	NA	NA	NA	NA	NA	NA	NA	NA	NA	NA	NA
ENSG00000276977	NM_005018.1	PDCD1	14.83	4.81	9.1	13.34	16.88	9.32	8.41	8.06	-0.295984	0.384399	NA	NA	NA	NA	NA	NA	NA	NA	NA	NA	NA	NA	NA	NA	NA	NA
ENSG00000277028	NM_153443.3	KIR3DL3	1.29	2.41	5.2	3.2	3.38	4.24	2.8	3.32	0.00939418	0.977879	NA	NA	NA	NA	NA	NA	NA	NA	NA	NA	NA	NA	NA	NA	NA	NA
ENSG00000277092	NM_012276.3	LILRA4	5.16	3.21	4.55	7.47	5.91	4.66	5.61	5.22	-0.0768117	0.826408	NA	NA	NA	NA	NA	NA	NA	NA	NA	NA	NA	NA	NA	NA	NA	NA
ENSG00000277134	NM_001081637.1	LILRB1	10.96	3.21	6.5	5.34	4.22	6.78	3.2	9.49	0.012469	0.971541	NA	NA	NA	NA	NA	NA	NA	NA	NA	NA	NA	NA	NA	NA	NA	NA
ENSG00000277175	NM_013289.2	KIR3DL1	3.22	1.6	4.55	2.67	2.53	3.39	2	3.79	-0.0407288	0.904752	NA	NA	NA	NA	NA	NA	NA	NA	NA	NA	NA	NA	NA	NA	NA	NA
ENSG00000277177	NM_024318.2	LILRA6	51.58	76.96	57.22	48.02	45.15	54.66	44.87	58.81	0.226059	0.307673	0.546627	NA	NA	NA	NA	NA	NA	NA	NA	NA	NA	NA	NA	NA	NA	NA
ENSG00000277181	NM_006737.2	KIR3DL2	9.03	12.03	16.91	10.14	7.6	9.75	5.21	8.06	0.0543135	0.87231	NA	NA	NA	NA	NA	NA	NA	NA	NA	NA	NA	NA	NA	NA	NA	NA
ENSG00000277263	NM_019111.3	HLA-DRA	24.5	25.65	9.75	5.87	16.03	5.08	10.82	10.91	-0.29422	0.371886	0.605396	NA	NA	NA	NA	NA	NA	NA	NA	NA	NA	NA	NA	NA	NA	NA
ENSG00000277272	NM_013289.2	KIR3DL1	3.22	1.6	4.55	2.67	2.53	3.39	2	3.79	-0.0407288	0.904752	NA	NA	NA	NA	NA	NA	NA	NA	NA	NA	NA	NA	NA	NA	NA	NA
ENSG00000277334	NM_004829.5	NCR1	1	4.01	3.9	1.07	1.69	1.69	3.2	3.32	-7.32033e-17	1	NA	NA	NA	NA	NA	NA	NA	NA	NA	NA	NA	NA	NA	NA	NA	NA
ENSG00000277356	NM_014218.2	KIR	3.87	5.61	3.9	5.87	2.53	2.54	3.2	1	0.0598338	0.862381	NA	NA	NA	NA	NA	NA	NA	NA	NA	NA	NA	NA	NA	NA	NA	NA
ENSG00000277392	NM_153443.3	KIR3DL3	1.29	2.41	5.2	3.2	3.38	4.24	2.8	3.32	0.00939418	0.977879	NA	NA	NA	NA	NA	NA	NA	NA	NA	NA	NA	NA	NA	NA	NA	NA
ENSG00000277398	NM_006863.1	LILRA1	2.58	4.01	3.25	1.6	3.8	2.12	1.6	2.37	-0.0962028	0.774503	NA	NA	NA	NA	NA	NA	NA	NA	NA	NA	NA	NA	NA	NA	NA	NA
ENSG00000277414	NM_001081442.1	LILRB5	9.67	11.22	8.45	6.4	7.6	8.9	7.61	11.38	0.0699326	0.836197	NA	NA	NA	NA	NA	NA	NA	NA	NA	NA	NA	NA	NA	NA	NA	NA
ENSG00000277442	NM_004829.5	NCR1	1	4.01	3.9	1.07	1.69	1.69	3.2	3.32	-7.32033e-17	1	NA	NA	NA	NA	NA	NA	NA	NA	NA	NA	NA	NA	NA	NA	NA	NA
ENSG00000277552	NM_153443.3	KIR3DL3	1.29	2.41	5.2	3.2	3.38	4.24	2.8	3.32	0.00939418	0.977879	NA	NA	NA	NA	NA	NA	NA	NA	NA	NA	NA	NA	NA	NA	NA	NA
ENSG00000277616	NM_014218.2	KIR	3.87	5.61	3.9	5.87	2.53	2.54	3.2	1	0.0598338	0.862381	NA	NA	NA	NA	NA	NA	NA	NA	NA	NA	NA	NA	NA	NA	NA	NA
ENSG00000277620	NM_153443.3	KIR3DL3	1.29	2.41	5.2	3.2	3.38	4.24	2.8	3.32	0.00939418	0.977879	NA	NA	NA	NA	NA	NA	NA	NA	NA	NA	NA	NA	NA	NA	NA	NA
ENSG00000277629	NM_004829.5	NCR1	1	4.01	3.9	1.07	1.69	1.69	3.2	3.32	-7.32033e-17	1	NA	NA	NA	NA	NA	NA	NA	NA	NA	NA	NA	NA	NA	NA	NA	NA
ENSG00000277632	NM_002983.2	CCL3	1.93	15.23	5.85	6.94	5.49	3.39	2.8	8.06	0.450542	0.197282	NA	NA	NA	NA	NA	NA	NA	NA	NA	NA	NA	NA	NA	NA	NA	NA
ENSG00000277709	NM_006737.2	KIR3DL2	9.03	12.03	16.91	10.14	7.6	9.75	5.21	8.06	0.0543135	0.87231	NA	NA	NA	NA	NA	NA	NA	NA	NA	NA	NA	NA	NA	NA	NA	NA
ENSG00000277751	NM_005874.1	LILRB2	7.74	6.41	11.05	5.34	5.49	4.66	4.81	6.17	-0.20153	0.56355	NA	NA	NA	NA	NA	NA	NA	NA	NA	NA	NA	NA	NA	NA	NA	NA
ENSG00000277807	NM_001081637.1	LILRB1	10.96	3.21	6.5	5.34	4.22	6.78	3.2	9.49	0.012469	0.971541	NA	NA	NA	NA	NA	NA	NA	NA	NA	NA	NA	NA	NA	NA	NA	NA
ENSG00000277824	NM_004829.5	NCR1	1	4.01	3.9	1.07	1.69	1.69	3.2	3.32	-7.32033e-17	1	NA	NA	NA	NA	NA	NA	NA	NA	NA	NA	NA	NA	NA	NA	NA	NA
ENSG00000277833	NM_014218.2	KIR	3.87	5.61	3.9	5.87	2.53	2.54	3.2	1	0.0598338	0.862381	NA	NA	NA	NA	NA	NA	NA	NA	NA	NA	NA	NA	NA	NA	NA	NA
ENSG00000277943	NM_002984.2	CCL4	14.83	44.09	13.66	9.07	10.55	9.32	11.62	21.34	0.342308	0.297331	0.539201	NA	NA	NA	NA	NA	NA	NA	NA	NA	NA	NA	NA	NA	NA	NA
ENSG00000277982	NM_006737.2	KIR3DL2	9.03	12.03	16.91	10.14	7.6	9.75	5.21	8.06	0.0543135	0.87231	NA	NA	NA	NA	NA	NA	NA	NA	NA	NA	NA	NA	NA	NA	NA	NA
ENSG00000278006	NM_002988.2	CCL18	5.8	4.01	7.8	2.67	2.95	4.24	3.2	2.37	-0.25929	0.455676	NA	NA	NA	NA	NA	NA	NA	NA	NA	NA	NA	NA	NA	NA	NA	NA
ENSG00000278025	NM_004829.5	NCR1	1	4.01	3.9	1.07	1.69	1.69	3.2	3.32	-7.32033e-17	1	NA	NA	NA	NA	NA	NA	NA	NA	NA	NA	NA	NA	NA	NA	NA	NA
ENSG00000278046	NM_006865.3	LILRA3	8.38	8.02	11.7	6.4	5.06	5.93	5.61	7.11	-0.099041	0.775012	NA	NA	NA	NA	NA	NA	NA	NA	NA	NA	NA	NA	NA	NA	NA	NA
ENSG00000278079	NM_013289.2	KIR3DL1	3.22	1.6	4.55	2.67	2.53	3.39	2	3.79	-0.0407288	0.904752	NA	NA	NA	NA	NA	NA	NA	NA	NA	NA	NA	NA	NA	NA	NA	NA
ENSG00000278120	NM_014512.1	KIR	5.8	5.61	11.05	5.87	3.38	2.97	4.01	4.74	-0.112337	0.748384	NA	NA	NA	NA	NA	NA	NA	NA	NA	NA	NA	NA	NA	NA	NA	NA
ENSG00000278154	NM_002287.3	LAIR1	27.08	15.23	27.31	21.34	8.86	9.32	14.42	12.33	-0.300156	0.325264	0.551643	NA	NA	NA	NA	NA	NA	NA	NA	NA	NA	NA	NA	NA	NA	NA
ENSG00000278167	NM_002988.2	CCL18	5.8	4.01	7.8	2.67	2.95	4.24	3.2	2.37	-0.25929	0.455676	NA	NA	NA	NA	NA	NA	NA	NA	NA	NA	NA	NA	NA	NA	NA	NA
ENSG00000278207	NM_014218.2	KIR	3.87	5.61	3.9	5.87	2.53	2.54	3.2	1	0.0598338	0.862381	NA	NA	NA	NA	NA	NA	NA	NA	NA	NA	NA	NA	NA	NA	NA	NA
ENSG00000278248	NM_014218.2	KIR	3.87	5.61	3.9	5.87	2.53	2.54	3.2	1	0.0598338	0.862381	NA	NA	NA	NA	NA	NA	NA	NA	NA	NA	NA	NA	NA	NA	NA	NA
ENSG00000278304	NM_014512.1	KIR	5.8	5.61	11.05	5.87	3.38	2.97	4.01	4.74	-0.112337	0.748384	NA	NA	NA	NA	NA	NA	NA	NA	NA	NA	NA	NA	NA	NA	NA	NA
ENSG00000278355	NM_181879.2	LILRA5	7.09	8.02	4.55	4.27	6.75	5.51	3.2	7.59	0.127566	0.715403	NA	NA	NA	NA	NA	NA	NA	NA	NA	NA	NA	NA	NA	NA	NA	NA
ENSG00000278361	NM_006737.2	KIR3DL2	9.03	12.03	16.91	10.14	7.6	9.75	5.21	8.06	0.0543135	0.87231	NA	NA	NA	NA	NA	NA	NA	NA	NA	NA	NA	NA	NA	NA	NA	NA
ENSG00000278362	NM_004829.5	NCR1	1	4.01	3.9	1.07	1.69	1.69	3.2	3.32	-7.32033e-17	1	NA	NA	NA	NA	NA	NA	NA	NA	NA	NA	NA	NA	NA	NA	NA	NA
ENSG00000278368	NM_013289.2	KIR3DL1	3.22	1.6	4.55	2.67	2.53	3.39	2	3.79	-0.0407288	0.904752	NA	NA	NA	NA	NA	NA	NA	NA	NA	NA	NA	NA	NA	NA	NA	NA
ENSG00000278403	NM_006737.2	KIR3DL2	9.03	12.03	16.91	10.14	7.6	9.75	5.21	8.06	0.0543135	0.87231	NA	NA	NA	NA	NA	NA	NA	NA	NA	NA	NA	NA	NA	NA	NA	NA
ENSG00000278427	NM_013289.2	KIR3DL1	3.22	1.6	4.55	2.67	2.53	3.39	2	3.79	-0.0407288	0.904752	NA	NA	NA	NA	NA	NA	NA	NA	NA	NA	NA	NA	NA	NA	NA	NA
ENSG00000278437	NM_001081442.1	LILRB5	9.67	11.22	8.45	6.4	7.6	8.9	7.61	11.38	0.0699326	0.836197	NA	NA	NA	NA	NA	NA	NA	NA	NA	NA	NA	NA	NA	NA	NA	NA
ENSG00000278442	NM_006737.2	KIR3DL2	9.03	12.03	16.91	10.14	7.6	9.75	5.21	8.06	0.0543135	0.87231	NA	NA	NA	NA	NA	NA	NA	NA	NA	NA	NA	NA	NA	NA	NA	NA
ENSG00000278474	NM_006737.2	KIR3DL2	9.03	12.03	16.91	10.14	7.6	9.75	5.21	8.06	0.0543135	0.87231	NA	NA	NA	NA	NA	NA	NA	NA	NA	NA	NA	NA	NA	NA	NA	NA
ENSG00000278490	NM_153443.3	KIR3DL3	1.29	2.41	5.2	3.2	3.38	4.24	2.8	3.32	0.00939418	0.977879	NA	NA	NA	NA	NA	NA	NA	NA	NA	NA	NA	NA	NA	NA	NA	NA
ENSG00000278495	NM_014218.2	KIR	3.87	5.61	3.9	5.87	2.53	2.54	3.2	1	0.0598338	0.862381	NA	NA	NA	NA	NA	NA	NA	NA	NA	NA	NA	NA	NA	NA	NA	NA
ENSG00000278503	NM_014218.2	KIR	3.87	5.61	3.9	5.87	2.53	2.54	3.2	1	0.0598338	0.862381	NA	NA	NA	NA	NA	NA	NA	NA	NA	NA	NA	NA	NA	NA	NA	NA
ENSG00000278567	NM_002983.2	CCL3	1.93	15.23	5.85	6.94	5.49	3.39	2.8	8.06	0.450542	0.197282	NA	NA	NA	NA	NA	NA	NA	NA	NA	NA	NA	NA	NA	NA	NA	NA
ENSG00000278634	NM_006866.2	LILRA2	8.38	6.41	5.2	8	3.8	1.27	2.4	3.32	-0.0483308	0.889616	NA	NA	NA	NA	NA	NA	NA	NA	NA	NA	NA	NA	NA	NA	NA	NA
ENSG00000278656	NM_006737.2	KIR3DL2	9.03	12.03	16.91	10.14	7.6	9.75	5.21	8.06	0.0543135	0.87231	NA	NA	NA	NA	NA	NA	NA	NA	NA	NA	NA	NA	NA	NA	NA	NA
ENSG00000278707	NM_006737.2	KIR3DL2	9.03	12.03	16.91	10.14	7.6	9.75	5.21	8.06	0.0543135	0.87231	NA	NA	NA	NA	NA	NA	NA	NA	NA	NA	NA	NA	NA	NA	NA	NA
ENSG00000278710	NM_006737.2	KIR3DL2	9.03	12.03	16.91	10.14	7.6	9.75	5.21	8.06	0.0543135	0.87231	NA	NA	NA	NA	NA	NA	NA	NA	NA	NA	NA	NA	NA	NA	NA	NA
ENSG00000278723	NM_153443.3	KIR3DL3	1.29	2.41	5.2	3.2	3.38	4.24	2.8	3.32	0.00939418	0.977879	NA	NA	NA	NA	NA	NA	NA	NA	NA	NA	NA	NA	NA	NA	NA	NA
ENSG00000278726	NM_006737.2	KIR3DL2	9.03	12.03	16.91	10.14	7.6	9.75	5.21	8.06	0.0543135	0.87231	NA	NA	NA	NA	NA	NA	NA	NA	NA	NA	NA	NA	NA	NA	NA	NA
ENSG00000278729	NM_153443.3	KIR3DL3	1.29	2.41	5.2	3.2	3.38	4.24	2.8	3.32	0.00939418	0.977879	NA	NA	NA	NA	NA	NA	NA	NA	NA	NA	NA	NA	NA	NA	NA	NA
ENSG00000278738	NM_014218.2	KIR	3.87	5.61	3.9	5.87	2.53	2.54	3.2	1	0.0598338	0.862381	NA	NA	NA	NA	NA	NA	NA	NA	NA	NA	NA	NA	NA	NA	NA	NA
ENSG00000278755	NM_014218.2	KIR	3.87	5.61	3.9	5.87	2.53	2.54	3.2	1	0.0598338	0.862381	NA	NA	NA	NA	NA	NA	NA	NA	NA	NA	NA	NA	NA	NA	NA	NA
ENSG00000278758	NM_006737.2	KIR3DL2	9.03	12.03	16.91	10.14	7.6	9.75	5.21	8.06	0.0543135	0.87231	NA	NA	NA	NA	NA	NA	NA	NA	NA	NA	NA	NA	NA	NA	NA	NA
ENSG00000278805	NM_014218.2	KIR	3.87	5.61	3.9	5.87	2.53	2.54	3.2	1	0.0598338	0.862381	NA	NA	NA	NA	NA	NA	NA	NA	NA	NA	NA	NA	NA	NA	NA	NA
ENSG00000278809	NM_006737.2	KIR3DL2	9.03	12.03	16.91	10.14	7.6	9.75	5.21	8.06	0.0543135	0.87231	NA	NA	NA	NA	NA	NA	NA	NA	NA	NA	NA	NA	NA	NA	NA	NA
ENSG00000278821	NM_014218.2	KIR	3.87	5.61	3.9	5.87	2.53	2.54	3.2	1	0.0598338	0.862381	NA	NA	NA	NA	NA	NA	NA	NA	NA	NA	NA	NA	NA	NA	NA	NA
ENSG00000278850	NM_006737.2	KIR3DL2	9.03	12.03	16.91	10.14	7.6	9.75	5.21	8.06	0.0543135	0.87231	NA	NA	NA	NA	NA	NA	NA	NA	NA	NA	NA	NA	NA	NA	NA	NA
ENSG00000278856	NM_013289.2	KIR3DL1	3.22	1.6	4.55	2.67	2.53	3.39	2	3.79	-0.0407288	0.904752	NA	NA	NA	NA	NA	NA	NA	NA	NA	NA	NA	NA	NA	NA	NA	NA
ENSG00000281089	NM_198890.2	ATG16L1	123.16	113.84	65.03	72.56	102.12	85.59	98.15	93.91	-0.0650181	0.711247	0.84705	NA	NA	NA	NA	NA	NA	NA	NA	NA	NA	NA	NA	NA	NA	NA
ENSG00000282019	NM_000175.2	GPI	687.36	610.87	1015.05	977.92	867.14	905.91	814.4	902.54	-0.000909248	0.99318	0.998433	NA	NA	NA	NA	NA	NA	NA	NA	NA	NA	NA	NA	NA	NA	NA
ENSG00000282928	NM_007181.3	MAP4K1	59.97	48.1	73.48	70.96	43.46	44.07	50.47	46	-0.101815	0.627776	0.81131	NA	NA	NA	NA	NA	NA	NA	NA	NA	NA	NA	NA	NA	NA	NA
ENSG00000000003	NA	NA	NA	NA	NA	NA	NA	NA	NA	NA	NA	NA	NA	TSPAN6	ensembl_havana	protein_coding	3.76918	4.64539	3.27321	3.28203	1.99374	2.28397	2.88799	3.32366	0.218758	0.148406	0.379005	NA
ENSG00000000005	NA	NA	NA	NA	NA	NA	NA	NA	NA	NA	NA	NA	NA	TNMD	ensembl_havana	protein_coding	0	0	0	0	0	0	0	0	NA	NA	NA	NA
ENSG00000000419	NA	NA	NA	NA	NA	NA	NA	NA	NA	NA	NA	NA	NA	DPM1	ensembl_havana	protein_coding	183.912	178.197	191.297	185.056	205.373	211.958	196.578	194.607	0.0301876	0.571751	0.765351	NA
ENSG00000000457	NA	NA	NA	NA	NA	NA	NA	NA	NA	NA	NA	NA	NA	SCYL3	ensembl_havana	protein_coding	10.9105	10.0659	11.2463	11.5677	16.7285	16.9041	7.9063	8.3867	0.0597813	0.493394	0.711324	NA
ENSG00000000460	NA	NA	NA	NA	NA	NA	NA	NA	NA	NA	NA	NA	NA	C1orf112	ensembl_havana	protein_coding	6.01168	6.6782	8.1768	5.69594	11.6785	10.2022	12.4784	11.9145	-0.116211	0.338423	0.58544	NA
ENSG00000000938	NA	NA	NA	NA	NA	NA	NA	NA	NA	NA	NA	NA	NA	FGR	ensembl_havana	protein_coding	0	0	0.0196001	0	0	0	0	0	NA	NA	NA	NA
ENSG00000001036	NA	NA	NA	NA	NA	NA	NA	NA	NA	NA	NA	NA	NA	FUCA2	ensembl_havana	protein_coding	2.77137	2.12408	2.23442	2.24279	3.16981	2.32995	4.49836	3.12467	-0.326424	0.083315	0.276075	NA
ENSG00000001084	NA	NA	NA	NA	NA	NA	NA	NA	NA	NA	NA	NA	NA	GCLC	ensembl_havana	protein_coding	78.9407	71.8797	74.5783	73.0948	90.1723	88.5979	70.2694	74.9741	0.0228143	0.685048	0.834243	NA
ENSG00000001167	NA	NA	NA	NA	NA	NA	NA	NA	NA	NA	NA	NA	NA	NFYA	ensembl_havana	protein_coding	28.3159	27.8617	24.1081	24.5869	27.8752	39.5553	12.6901	17.2131	0.284865	0.0381693	0.178848	NA
ENSG00000001460	NA	NA	NA	NA	NA	NA	NA	NA	NA	NA	NA	NA	NA	STPG1	ensembl_havana	protein_coding	1.20143	2.44043	2.43042	3.78789	3.74292	3.48871	2.41491	3.56322	0.500727	0.0359381	0.173	NA
ENSG00000001461	NA	NA	NA	NA	NA	NA	NA	NA	NA	NA	NA	NA	NA	NIPAL3	ensembl_havana	protein_coding	17.2911	16.1114	16.5229	16.2723	27.3811	25.8515	20.8582	21.69	0.010113	0.883312	0.943865	NA
ENSG00000001497	NA	NA	NA	NA	NA	NA	NA	NA	NA	NA	NA	NA	NA	LAS1L	ensembl_havana	protein_coding	121.132	128.801	129.498	132.209	100.273	90.8317	121.953	129.098	0.0620652	0.252149	0.501574	NA
ENSG00000001561	NA	NA	NA	NA	NA	NA	NA	NA	NA	NA	NA	NA	NA	ENPP4	ensembl_havana	protein_coding	17.9978	19.4557	17.6401	16.529	24.0304	24.5966	18.2302	21.3245	0.117893	0.140692	0.36864	NA
ENSG00000001617	NA	NA	NA	NA	NA	NA	NA	NA	NA	NA	NA	NA	NA	SEMA3F	ensembl_havana	protein_coding	0	0	0	0	0.0409027	0.0752957	0	0	NA	NA	NA	NA
ENSG00000001626	NA	NA	NA	NA	NA	NA	NA	NA	NA	NA	NA	NA	NA	CFTR	ensembl_havana	protein_coding	0	0	0	0	0	0	0	0	NA	NA	NA	NA
ENSG00000001629	NA	NA	NA	NA	NA	NA	NA	NA	NA	NA	NA	NA	NA	ANKIB1	ensembl_havana	protein_coding	81.8146	89.8894	81.3404	77.4797	90.9471	91.3087	59.9938	63.7542	0.0861881	0.145804	0.376088	NA
ENSG00000001630	NA	NA	NA	NA	NA	NA	NA	NA	NA	NA	NA	NA	NA	CYP51A1	ensembl_havana	protein_coding	177.033	178.648	151.261	152.895	131.954	91.4051	106.903	100.243	-0.0938617	0.31655	0.565732	NA
ENSG00000001631	NA	NA	NA	NA	NA	NA	NA	NA	NA	NA	NA	NA	NA	KRIT1	ensembl_havana	protein_coding	62.8511	53.7799	64.2098	55.2574	87.3682	77.5044	55.2351	66.6049	-0.0387104	0.635793	0.80357	NA
ENSG00000002016	NA	NA	NA	NA	NA	NA	NA	NA	NA	NA	NA	NA	NA	RAD52	ensembl_havana	protein_coding	6.03068	4.78826	7.42843	4.86687	10.1643	10.8426	3.17253	5.62807	0.0244094	0.90646	0.95613	NA
ENSG00000002079	NA	NA	NA	NA	NA	NA	NA	NA	NA	NA	NA	NA	NA	MYH16	ensembl_havana	pseudogene	0.0942294	0	0	0.0459139	0	0	0.0236756	0.127911	NA	NA	NA	NA
ENSG00000002330	NA	NA	NA	NA	NA	NA	NA	NA	NA	NA	NA	NA	NA	BAD	ensembl_havana	protein_coding	1.17544	1.33016	1.61993	1.21104	2.56404	1.92576	2.74637	2.25929	-0.225241	0.248812	0.498097	NA
ENSG00000002549	NA	NA	NA	NA	NA	NA	NA	NA	NA	NA	NA	NA	NA	LAP3	ensembl_havana	protein_coding	83.7935	88.7594	82.6927	77.824	72.8069	62.7715	86.3921	83.3612	-0.0206726	0.730158	0.861802	NA
ENSG00000002587	NA	NA	NA	NA	NA	NA	NA	NA	NA	NA	NA	NA	NA	HS3ST1	ensembl_havana	protein_coding	0.0235573	0	0	0.049713	0	0.0251129	0	0	NA	NA	NA	NA
ENSG00000002726	NA	NA	NA	NA	NA	NA	NA	NA	NA	NA	NA	NA	NA	AOC1	ensembl_havana	protein_coding	0	0	0	0	0	0	0	0	NA	NA	NA	NA
ENSG00000002745	NA	NA	NA	NA	NA	NA	NA	NA	NA	NA	NA	NA	NA	WNT16	ensembl_havana	protein_coding	0.164901	0.474529	0.372402	0.550967	0.163611	0.401577	0.165729	0.182729	NA	NA	NA	NA
ENSG00000002746	NA	NA	NA	NA	NA	NA	NA	NA	NA	NA	NA	NA	NA	HECW1	ensembl_havana	protein_coding	0	0	0	0.0229569	0	0	0	0	NA	NA	NA	NA
ENSG00000002822	NA	NA	NA	NA	NA	NA	NA	NA	NA	NA	NA	NA	NA	MAD1L1	ensembl_havana	protein_coding	28.3866	26.0539	27.4793	27.181	39.5938	31.7748	23.5099	24.3761	-0.0602675	0.423245	0.655654	NA
ENSG00000002834	NA	NA	NA	NA	NA	NA	NA	NA	NA	NA	NA	NA	NA	LASP1	ensembl_havana	protein_coding	10.4124	5.10684	12.3481	7.20849	24.9714	15.5642	29.121	22.1103	-0.60855	0.000511112	0.0166968	NA
ENSG00000002919	NA	NA	NA	NA	NA	NA	NA	NA	NA	NA	NA	NA	NA	SNX11	ensembl_havana	protein_coding	18.7752	18.0773	23.2457	19.3298	21.0034	17.4938	16.0757	11.2562	-0.217532	0.0603748	0.230738	NA
ENSG00000002933	NA	NA	NA	NA	NA	NA	NA	NA	NA	NA	NA	NA	NA	TMEM176A	ensembl_havana	protein_coding	0	0	0	0	0	0	0	0	NA	NA	NA	NA
ENSG00000003056	NA	NA	NA	NA	NA	NA	NA	NA	NA	NA	NA	NA	NA	M6PR	ensembl_havana	protein_coding	228.341	173.805	213.445	156.382	212.501	142.97	179.484	153.706	-0.36348	0.000165038	0.00874776	NA
ENSG00000003096	NA	NA	NA	NA	NA	NA	NA	NA	NA	NA	NA	NA	NA	KLHL13	ensembl_havana	protein_coding	1.7668	0.790882	2.82241	1.44629	2.90409	1.30513	4.28527	1.90039	-1.07195	0.000347345	0.0135779	NA
ENSG00000003137	NA	NA	NA	NA	NA	NA	NA	NA	NA	NA	NA	NA	NA	CYP26B1	ensembl_havana	protein_coding	0.164901	0	0	0	0	0	0	0	NA	NA	NA	NA
ENSG00000003147	NA	NA	NA	NA	NA	NA	NA	NA	NA	NA	NA	NA	NA	ICA1	ensembl_havana	protein_coding	0.0235573	0.0677898	0.0196001	0.0229569	0.0613541	0.0250986	0.165729	0	NA	NA	NA	NA
ENSG00000003249	NA	NA	NA	NA	NA	NA	NA	NA	NA	NA	NA	NA	NA	DBNDD1	ensembl_havana	protein_coding	0.070672	0.0903865	0.156801	0.0918278	0.0409026	0.0501971	0.0710267	0.164456	NA	NA	NA	NA
ENSG00000003393	NA	NA	NA	NA	NA	NA	NA	NA	NA	NA	NA	NA	NA	ALS2	ensembl_havana	protein_coding	46.832	40.1316	55.1174	41.3914	58.5932	44.1483	48.606	47.3452	-0.224905	0.0103848	0.0907557	NA
ENSG00000003402	NA	NA	NA	NA	NA	NA	NA	NA	NA	NA	NA	NA	NA	CFLAR	ensembl_havana	protein_coding	295.789	279.99	297.42	277.474	337.221	455.755	196.777	211.966	0.139262	0.204557	0.447088	NA
ENSG00000003436	NA	NA	NA	NA	NA	NA	NA	NA	NA	NA	NA	NA	NA	TFPI	ensembl_havana	protein_coding	0.683163	0.0682283	0.713996	0.275483	1.33087	0.211213	0.781294	0.164456	NA	NA	NA	NA
ENSG00000003509	NA	NA	NA	NA	NA	NA	NA	NA	NA	NA	NA	NA	NA	NDUFAF7	ensembl_havana	protein_coding	29.4281	28.6339	27.7844	20.178	34.8036	30.5587	27.8643	24.5223	-0.167328	0.0751086	0.259778	NA
ENSG00000003756	NA	NA	NA	NA	NA	NA	NA	NA	NA	NA	NA	NA	NA	RBM5	ensembl_havana	protein_coding	83.5033	83.3257	81.1209	70.2528	139.923	144.393	46.8274	56.9399	0.0728719	0.33155	0.578429	NA
ENSG00000003987	NA	NA	NA	NA	NA	NA	NA	NA	NA	NA	NA	NA	NA	MTMR7	ensembl_havana	protein_coding	1.37064	0.836206	0.762441	0.907956	0.840742	0.849644	0.260431	0.644555	NA	NA	NA	NA
ENSG00000003989	NA	NA	NA	NA	NA	NA	NA	NA	NA	NA	NA	NA	NA	SLC7A2	ensembl_havana	protein_coding	0	0	0	0	0	0	0.0236756	0	NA	NA	NA	NA
ENSG00000004059	NA	NA	NA	NA	NA	NA	NA	NA	NA	NA	NA	NA	NA	ARF5	ensembl_havana	protein_coding	24.1934	22.8452	18.6375	16.7127	23.3555	18.5729	21.6158	19.5338	-0.133261	0.0968859	0.300585	NA
ENSG00000004139	NA	NA	NA	NA	NA	NA	NA	NA	NA	NA	NA	NA	NA	SARM1	ensembl_havana	protein_coding	2.20547	2.16257	3.01971	2.04472	2.6027	2.07203	1.89085	2.647	-0.0706136	0.730783	0.861802	NA
ENSG00000004142	NA	NA	NA	NA	NA	NA	NA	NA	NA	NA	NA	NA	NA	POLDIP2	ensembl_havana	protein_coding	1.45612e-07	2.70165e-07	1.5362e-08	1.84287e-07	1.48705e-07	5.01198e-08	4.93892e-08	2.17565e-09	NA	NA	NA	NA
ENSG00000004399	NA	NA	NA	NA	NA	NA	NA	NA	NA	NA	NA	NA	NA	PLXND1	ensembl_havana	protein_coding	2.54419	1.71734	1.96001	1.6529	2.96544	1.38042	3.07782	1.71766	-0.656413	0.0121104	0.097734	NA
ENSG00000004455	NA	NA	NA	NA	NA	NA	NA	NA	NA	NA	NA	NA	NA	AK2	ensembl_havana	protein_coding	687.981	728.91	689.021	707.747	517.022	421.931	713.307	747.736	0.0212053	0.737955	0.867077	NA
ENSG00000004468	NA	NA	NA	NA	NA	NA	NA	NA	NA	NA	NA	NA	NA	CD38	ensembl_havana	protein_coding	3.27447	5.24242	7.87923	6.72638	6.29901	8.1326	7.90762	4.64133	0.0033282	0.989128	0.994673	NA
ENSG00000004478	NA	NA	NA	NA	NA	NA	NA	NA	NA	NA	NA	NA	NA	FKBP4	ensembl_havana	protein_coding	577.132	625.281	541.902	567.726	394.446	370.153	520.863	565.128	0.0983707	0.0642473	0.238368	NA
ENSG00000004487	NA	NA	NA	NA	NA	NA	NA	NA	NA	NA	NA	NA	NA	KDM1A	ensembl_havana	protein_coding	145.207	140.438	134.182	123.072	104.077	82.9758	153.82	163.89	-0.0506326	0.406708	0.643201	NA
ENSG00000004534	NA	NA	NA	NA	NA	NA	NA	NA	NA	NA	NA	NA	NA	RBM6	ensembl_havana	protein_coding	159.695	143.928	168.796	146.162	222.212	198.887	106.256	127.592	-0.021468	0.762906	0.881492	NA
ENSG00000004660	NA	NA	NA	NA	NA	NA	NA	NA	NA	NA	NA	NA	NA	CAMKK1	ensembl_havana	protein_coding	4.85343	5.17462	5.86054	5.39491	5.58529	4.74364	7.33942	7.16299	-0.0339845	0.756177	0.877923	NA
ENSG00000004700	NA	NA	NA	NA	NA	NA	NA	NA	NA	NA	NA	NA	NA	RECQL	ensembl_havana	protein_coding	27.6781	24.6686	30.8778	25.241	55.548	46.7611	36.0407	35.478	-0.134073	0.0587552	0.227659	NA
ENSG00000004766	NA	NA	NA	NA	NA	NA	NA	NA	NA	NA	NA	NA	NA	CCDC132	ensembl_havana	protein_coding	23.3453	21.5798	24.5785	21.4877	33.2335	33.8078	20.2663	23.4442	0.0328617	0.682709	0.832707	NA
ENSG00000004776	NA	NA	NA	NA	NA	NA	NA	NA	NA	NA	NA	NA	NA	HSPB6	ensembl_havana	protein_coding	0	0.0903866	0.0196001	0.0229569	0.0204514	0.0501971	0.118378	0.0182729	NA	NA	NA	NA
ENSG00000004777	NA	NA	NA	NA	NA	NA	NA	NA	NA	NA	NA	NA	NA	ARHGAP33	ensembl_havana	protein_coding	0.141344	0	0.156801	0.0459139	0.30677	0.100394	0.0473512	0.0548188	NA	NA	NA	NA
ENSG00000004779	NA	NA	NA	NA	NA	NA	NA	NA	NA	NA	NA	NA	NA	NDUFAB1	ensembl_havana	protein_coding	88.4343	84.0143	84.0452	90.152	68.7984	62.4953	97.2828	96.1158	0.0144083	0.813353	0.908842	NA
ENSG00000004799	NA	NA	NA	NA	NA	NA	NA	NA	NA	NA	NA	NA	NA	PDK4	ensembl_havana	protein_coding	0	0	0	0	0	0	0.0947023	0	NA	NA	NA	NA
ENSG00000004809	NA	NA	NA	NA	NA	NA	NA	NA	NA	NA	NA	NA	NA	SLC22A16	ensembl_havana	protein_coding	0	0	0.0196001	0	0	0	0	0	NA	NA	NA	NA
ENSG00000004838	NA	NA	NA	NA	NA	NA	NA	NA	NA	NA	NA	NA	NA	ZMYND10	ensembl_havana	protein_coding	0.35336	0.225966	0.0784005	0.137742	0.204514	0.301183	0.118378	0.0913647	NA	NA	NA	NA
ENSG00000004846	NA	NA	NA	NA	NA	NA	NA	NA	NA	NA	NA	NA	NA	ABCB5	ensembl_havana	protein_coding	0	0	0	0	0.0204514	0	0	0	NA	NA	NA	NA
ENSG00000004848	NA	NA	NA	NA	NA	NA	NA	NA	NA	NA	NA	NA	NA	ARX	ensembl_havana	protein_coding	0	0	0.0196007	0.057848	0.0613541	0	0	0	NA	NA	NA	NA
ENSG00000004864	NA	NA	NA	NA	NA	NA	NA	NA	NA	NA	NA	NA	NA	SLC25A13	ensembl_havana	protein_coding	57.9276	61.4853	62.7986	55.8313	51.2103	31.072	95.0575	81.0039	-0.199013	0.108164	0.320635	NA
ENSG00000004866	NA	NA	NA	NA	NA	NA	NA	NA	NA	NA	NA	NA	NA	ST7	ensembl_havana	protein_coding	11.8938	14.2127	12.6804	11.8445	11.042	12.5736	10.8671	12.7542	0.187325	0.0757302	0.261226	NA
ENSG00000004897	NA	NA	NA	NA	NA	NA	NA	NA	NA	NA	NA	NA	NA	CDC27	ensembl_havana	protein_coding	42.6153	39.6797	45.0995	44.899	47.4675	45.6794	55.093	53.6677	-0.00565981	0.924353	0.965915	NA
ENSG00000004939	NA	NA	NA	NA	NA	NA	NA	NA	NA	NA	NA	NA	NA	SLC4A1	ensembl_havana	protein_coding	0	0	0.0196001	0	0.0204514	0.125493	0	0	NA	NA	NA	NA
ENSG00000004948	NA	NA	NA	NA	NA	NA	NA	NA	NA	NA	NA	NA	NA	CALCR	ensembl_havana	protein_coding	0	0	0	0	0	0	0	0	NA	NA	NA	NA
ENSG00000004961	NA	NA	NA	NA	NA	NA	NA	NA	NA	NA	NA	NA	NA	HCCS	ensembl_havana	protein_coding	71.5909	71.7444	58.9374	62.443	54.2574	53.0083	60.2308	71.7031	0.12265	0.0622445	0.234977	NA
ENSG00000004975	NA	NA	NA	NA	NA	NA	NA	NA	NA	NA	NA	NA	NA	DVL2	ensembl_havana	protein_coding	21.6728	18.6422	20.9525	21.5795	28.2433	25.199	20.8345	23.1335	0.0014032	0.986091	0.993293	NA
ENSG00000005001	NA	NA	NA	NA	NA	NA	NA	NA	NA	NA	NA	NA	NA	PRSS22	ensembl_havana	protein_coding	0	0.0225966	0	0.0688708	0	0	0	0	NA	NA	NA	NA
ENSG00000005007	NA	NA	NA	NA	NA	NA	NA	NA	NA	NA	NA	NA	NA	UPF1	ensembl_havana	protein_coding	144.1	145.839	144.962	139.739	135.204	140.552	106.28	112.379	0.0707433	0.185296	0.423424	NA
ENSG00000005020	NA	NA	NA	NA	NA	NA	NA	NA	NA	NA	NA	NA	NA	SKAP2	ensembl_havana	protein_coding	2.874	0.700495	2.25401	0.505051	3.16996	1.17963	3.83548	1.79075	-1.50369	0.000310709	0.0126828	NA
ENSG00000005022	NA	NA	NA	NA	NA	NA	NA	NA	NA	NA	NA	NA	NA	SLC25A5	ensembl_havana	protein_coding	264.626	261.994	297.848	275.104	222.312	163.936	265.104	241.724	-0.127237	0.0921916	0.292436	NA
ENSG00000005059	NA	NA	NA	NA	NA	NA	NA	NA	NA	NA	NA	NA	NA	CCDC109B	ensembl_havana	protein_coding	12.1085	8.63192	15.0333	11.5014	10.9006	7.52956	22.4681	17.8527	-0.381577	0.0016225	0.0316069	NA
ENSG00000005073	NA	NA	NA	NA	NA	NA	NA	NA	NA	NA	NA	NA	NA	HOXA11	ensembl_havana	protein_coding	0	0	0	0	0	0	0	0	NA	NA	NA	NA
ENSG00000005075	NA	NA	NA	NA	NA	NA	NA	NA	NA	NA	NA	NA	NA	POLR2J	ensembl_havana	protein_coding	123.541	103.381	135.488	115.234	134.47	116.799	152.605	143.241	-0.149893	0.0151539	0.109906	NA
ENSG00000005100	NA	NA	NA	NA	NA	NA	NA	NA	NA	NA	NA	NA	NA	DHX33	ensembl_havana	protein_coding	53.1454	50.6843	57.8595	46.0746	52.2124	40.484	53.7436	54.9285	-0.134841	0.0872668	0.282849	NA
ENSG00000005102	NA	NA	NA	NA	NA	NA	NA	NA	NA	NA	NA	NA	NA	MEOX1	ensembl_havana	protein_coding	0	0	0	0	0	0	0	0	NA	NA	NA	NA
ENSG00000005108	NA	NA	NA	NA	NA	NA	NA	NA	NA	NA	NA	NA	NA	THSD7A	ensembl_havana	protein_coding	0	0	0	0	0	0	0	0	NA	NA	NA	NA
ENSG00000005156	NA	NA	NA	NA	NA	NA	NA	NA	NA	NA	NA	NA	NA	LIG3	ensembl_havana	protein_coding	92.18	98.7472	83.2024	87.374	87.6545	82.6246	65.0841	76.7648	0.125783	0.0471341	0.201257	NA
ENSG00000005175	NA	NA	NA	NA	NA	NA	NA	NA	NA	NA	NA	NA	NA	RPAP3	ensembl_havana	protein_coding	75.3599	66.5471	80.5172	72.8424	79.1058	75.6972	89.5411	91.4744	-0.0421066	0.458467	0.68376	NA
ENSG00000005187	NA	NA	NA	NA	NA	NA	NA	NA	NA	NA	NA	NA	NA	ACSM3	ensembl_havana	protein_coding	1.11982	1.44619	2.75028	1.82647	4.23706	3.02157	2.57061	3.83606	-0.0185987	0.936538	0.971869	NA
ENSG00000005189	NA	NA	NA	NA	NA	NA	NA	NA	NA	NA	NA	NA	NA	AC004381.6	ensembl_havana	protein_coding	0.212016	0.0903865	0.0392002	0.0459139	0.163611	0.0752956	0.355134	0.420408	NA	NA	NA	NA
ENSG00000005194	NA	NA	NA	NA	NA	NA	NA	NA	NA	NA	NA	NA	NA	CIAPIN1	ensembl_havana	protein_coding	43.8402	40.6739	49.0982	45.4547	47.9789	46.9092	55.6376	49.4283	-0.0627194	0.36349	0.605636	NA
ENSG00000005206	NA	NA	NA	NA	NA	NA	NA	NA	NA	NA	NA	NA	NA	SPPL2B	ensembl_havana	processed_transcript	6.33693	6.46263	4.91962	4.55196	6.87166	5.3711	3.57501	2.59476	-0.146	0.299623	0.548599	NA
ENSG00000005238	NA	NA	NA	NA	NA	NA	NA	NA	NA	NA	NA	NA	NA	FAM214B	ensembl_havana	protein_coding	0.188459	0.0677899	0.196001	0.137742	0.613541	0.702759	0.378809	0.201002	NA	NA	NA	NA
ENSG00000005243	NA	NA	NA	NA	NA	NA	NA	NA	NA	NA	NA	NA	NA	COPZ2	ensembl_havana	protein_coding	0.070672	0	0.0784004	0.114785	0.715798	0.150591	0.449835	0.146184	NA	NA	NA	NA
ENSG00000005249	NA	NA	NA	NA	NA	NA	NA	NA	NA	NA	NA	NA	NA	PRKAR2B	ensembl_havana	protein_coding	0.235573	0.112983	0.568402	0.482095	3.00634	3.5389	0.307782	0.274094	0.109627	0.678045	0.828849	NA
ENSG00000005302	NA	NA	NA	NA	NA	NA	NA	NA	NA	NA	NA	NA	NA	MSL3	ensembl_havana	protein_coding	120.025	90.5221	109.271	80.7624	108.541	68.4688	117.526	76.7463	-0.484559	0.000146478	0.00832696	NA
ENSG00000005339	NA	NA	NA	NA	NA	NA	NA	NA	NA	NA	NA	NA	NA	CREBBP	ensembl_havana	protein_coding	419.485	373.049	464.757	422.569	686.635	806.392	334.205	344.847	0.0410893	0.622074	0.796356	NA
ENSG00000005379	NA	NA	NA	NA	NA	NA	NA	NA	NA	NA	NA	NA	NA	BZRAP1	ensembl_havana	protein_coding	1.57834	2.59593	2.74402	1.85951	3.80395	1.93259	0.757619	1.58975	-0.0667338	0.845752	0.927916	NA
ENSG00000005381	NA	NA	NA	NA	NA	NA	NA	NA	NA	NA	NA	NA	NA	MPO	ensembl_havana	protein_coding	0	0	0	0	0.163611	0	0.0236756	0.0730918	NA	NA	NA	NA
ENSG00000005421	NA	NA	NA	NA	NA	NA	NA	NA	NA	NA	NA	NA	NA	PON1	ensembl_havana	protein_coding	0	0	0.0980004	0	0	0	0	0	NA	NA	NA	NA
ENSG00000005436	NA	NA	NA	NA	NA	NA	NA	NA	NA	NA	NA	NA	NA	GCFC2	ensembl_havana	protein_coding	56.575	60.0617	66.2434	66.8246	53.8585	58.7351	65.9563	65.6049	0.0962614	0.162167	0.396589	NA
ENSG00000005448	NA	NA	NA	NA	NA	NA	NA	NA	NA	NA	NA	NA	NA	WDR54	ensembl_havana	protein_coding	3.86341	5.03905	3.17521	2.61709	3.41538	1.58121	6.48711	6.50547	-0.0926552	0.662532	0.818706	NA
ENSG00000005469	NA	NA	NA	NA	NA	NA	NA	NA	NA	NA	NA	NA	NA	CROT	ensembl_havana	protein_coding	4.73502	3.45728	4.31202	4.3159	5.58323	4.71853	7.07899	6.4869	-0.152669	0.24876	0.498095	NA
ENSG00000005471	NA	NA	NA	NA	NA	NA	NA	NA	NA	NA	NA	NA	NA	ABCB4	ensembl_havana	protein_coding	0.0709371	0.349162	0.411601	0	0.558954	0.583458	0.333905	0.0959985	NA	NA	NA	NA
ENSG00000005483	NA	NA	NA	NA	NA	NA	NA	NA	NA	NA	NA	NA	NA	KMT2E	ensembl_havana	protein_coding	184.171	176.79	194.766	166.667	256.951	316.316	121.787	148.778	0.124285	0.226218	0.472098	NA
ENSG00000005486	NA	NA	NA	NA	NA	NA	NA	NA	NA	NA	NA	NA	NA	RHBDD2	ensembl_havana	protein_coding	5.10017	5.03905	4.56682	3.94858	6.66715	9.13589	3.1015	3.15208	0.169112	0.307084	0.556445	NA
ENSG00000005513	NA	NA	NA	NA	NA	NA	NA	NA	NA	NA	NA	NA	NA	SOX8	ensembl_havana	protein_coding	0.117787	0.0903865	0.0980004	0.252526	0.163611	0.878449	0.0236756	0.164456	NA	NA	NA	NA
ENSG00000005700	NA	NA	NA	NA	NA	NA	NA	NA	NA	NA	NA	NA	NA	IBTK	ensembl_havana	protein_coding	104.528	111.356	108.173	107.76	115.346	108.953	90.9142	105.782	0.100592	0.0835847	0.276624	NA
ENSG00000005801	NA	NA	NA	NA	NA	NA	NA	NA	NA	NA	NA	NA	NA	ZNF195	ensembl_havana	protein_coding	43.2042	46.6395	49.6667	47.0846	50.5354	60.0108	34.7084	43.2703	0.195224	0.0327779	0.1652	NA
ENSG00000005810	NA	NA	NA	NA	NA	NA	NA	NA	NA	NA	NA	NA	NA	MYCBP2	ensembl_havana	protein_coding	378.634	337.368	436.953	393.597	473.71	445.141	374.62	394.412	-0.0372382	0.461249	0.686223	NA
ENSG00000005812	NA	NA	NA	NA	NA	NA	NA	NA	NA	NA	NA	NA	NA	FBXL3	ensembl_havana	protein_coding	38.2336	34.9569	34.8293	35.675	54.5234	64.1519	33.7376	34.7368	0.105371	0.24323	0.491846	NA
ENSG00000005882	NA	NA	NA	NA	NA	NA	NA	NA	NA	NA	NA	NA	NA	PDK2	ensembl_havana	protein_coding	1.88459	2.32745	1.99921	2.27274	9.53031	4.66833	3.66972	3.32567	-0.333124	0.197032	0.439082	NA
ENSG00000005884	NA	NA	NA	NA	NA	NA	NA	NA	NA	NA	NA	NA	NA	ITGA3	ensembl_havana	protein_coding	5.0884	5.51357	7.27164	8.31177	6.60579	5.49671	6.08462	5.50023	0.0320471	0.801051	0.903912	NA
ENSG00000005889	NA	NA	NA	NA	NA	NA	NA	NA	NA	NA	NA	NA	NA	ZFX	ensembl_havana	protein_coding	170.932	189.36	166.993	170.019	197.438	223.678	110.991	134.452	0.203098	0.00476384	0.0591708	NA
ENSG00000005893	NA	NA	NA	NA	NA	NA	NA	NA	NA	NA	NA	NA	NA	LAMP2	ensembl_havana	protein_coding	49.5411	47.0914	50.2938	49.6558	48.981	39.0534	53.2937	56.0066	-0.0364354	0.592927	0.778112	NA
ENSG00000005955	NA	NA	NA	NA	NA	NA	NA	NA	NA	NA	NA	NA	NA	GGNBP2	ensembl_havana	protein_coding	31.1981	26.7992	32.6891	25.6576	38.3064	50.0774	19.6142	22.882	0.0739207	0.596282	0.780291	NA
ENSG00000005981	NA	NA	NA	NA	NA	NA	NA	NA	NA	NA	NA	NA	NA	ASB4	ensembl_havana	protein_coding	0.23967	0.16641	0.0980004	0.0976081	0.311503	0.260905	0.0947023	0.255821	NA	NA	NA	NA
ENSG00000006007	NA	NA	NA	NA	NA	NA	NA	NA	NA	NA	NA	NA	NA	GDE1	ensembl_havana	protein_coding	13.7104	14.0551	14.5629	13.4528	15.4817	15.2599	16.2651	14.4173	-0.0267719	0.760165	0.879365	NA
ENSG00000006015	NA	NA	NA	NA	NA	NA	NA	NA	NA	NA	NA	NA	NA	C19orf60	ensembl_havana	protein_coding	3.48649	2.82458	3.39082	3.35171	4.06989	2.58754	4.09587	3.76431	-0.215866	0.187133	0.42565	NA
ENSG00000006016	NA	NA	NA	NA	NA	NA	NA	NA	NA	NA	NA	NA	NA	CRLF1	ensembl_havana	protein_coding	0.235573	0.180773	0.0980004	0.114824	0.163611	0.17569	0.0947023	0.219275	NA	NA	NA	NA
ENSG00000006025	NA	NA	NA	NA	NA	NA	NA	NA	NA	NA	NA	NA	NA	OSBPL7	ensembl_havana	protein_coding	1.6019	1.12983	1.3328	0.964191	2.57687	0.853352	0.970699	1.22429	NA	NA	NA	NA
ENSG00000006042	NA	NA	NA	NA	NA	NA	NA	NA	NA	NA	NA	NA	NA	TMEM98	ensembl_havana	protein_coding	0	0	0.0196001	0	0	0	0	0	NA	NA	NA	NA
ENSG00000006047	NA	NA	NA	NA	NA	NA	NA	NA	NA	NA	NA	NA	NA	YBX2	ensembl_havana	protein_coding	0	0	0	0	0.0818055	0.0501971	0	0.127911	NA	NA	NA	NA
ENSG00000006059	NA	NA	NA	NA	NA	NA	NA	NA	NA	NA	NA	NA	NA	KRT33A	ensembl_havana	protein_coding	0	0	0	0	0	0	0	0	NA	NA	NA	NA
ENSG00000006062	NA	NA	NA	NA	NA	NA	NA	NA	NA	NA	NA	NA	NA	MAP3K14	ensembl_havana	processed_transcript	28.3833	30.1199	39.8428	39.3459	28.0948	24.4081	29.4968	38.2766	0.112557	0.208475	0.451468	NA
ENSG00000006071	NA	NA	NA	NA	NA	NA	NA	NA	NA	NA	NA	NA	NA	ABCC8	ensembl_havana	protein_coding	0	0	0.0392002	0	0	0	0	0	NA	NA	NA	NA
ENSG00000006074	NA	NA	NA	NA	NA	NA	NA	NA	NA	NA	NA	NA	NA	CCL18	ensembl_havana	protein_coding	0	0	0	0	0	0	0	0	NA	NA	NA	NA
ENSG00000006075	NA	NA	NA	NA	NA	NA	NA	NA	NA	NA	NA	NA	NA	CCL3	ensembl_havana	protein_coding	0.730278	0.754473	0.341996	1.88767	0.412056	5.67226	1.23113	0.552804	NA	NA	NA	NA
ENSG00000006114	NA	NA	NA	NA	NA	NA	NA	NA	NA	NA	NA	NA	NA	SYNRG	ensembl_havana	protein_coding	52.9334	45.9164	68.2148	57.691	90.7018	88.1008	58.5023	62.9882	-0.0435923	0.528794	0.737016	NA
ENSG00000006116	NA	NA	NA	NA	NA	NA	NA	NA	NA	NA	NA	NA	NA	CACNG3	ensembl_havana	protein_coding	0	0	0	0	0	0	0	0	NA	NA	NA	NA
ENSG00000006118	NA	NA	NA	NA	NA	NA	NA	NA	NA	NA	NA	NA	NA	TMEM132A	ensembl_havana	protein_coding	0.070672	0.0451933	0.0588002	0	0.122708	0.0250986	0.0236756	0	NA	NA	NA	NA
ENSG00000006125	NA	NA	NA	NA	NA	NA	NA	NA	NA	NA	NA	NA	NA	AP2B1	ensembl_havana	protein_coding	103.97	96.16	103.479	91.2654	107.564	87.7321	110.506	103.48	-0.124955	0.0340029	0.168158	NA
ENSG00000006128	NA	NA	NA	NA	NA	NA	NA	NA	NA	NA	NA	NA	NA	TAC1	ensembl_havana	protein_coding	0.0471147	0.0677899	0.0784004	0.0459139	0.0613541	0	0.0473512	0.0730918	NA	NA	NA	NA
ENSG00000006194	NA	NA	NA	NA	NA	NA	NA	NA	NA	NA	NA	NA	NA	ZNF263	ensembl_havana	protein_coding	33.574	38.0829	34.2176	36.3015	42.7853	52.44	17.6891	20.7787	0.252257	0.00717165	0.0738112	NA
ENSG00000006282	NA	NA	NA	NA	NA	NA	NA	NA	NA	NA	NA	NA	NA	SPATA20	ensembl_havana	protein_coding	1.6019	1.76254	2.72441	2.77779	2.47461	1.07924	0.236756	0.603007	-0.0724332	0.817868	0.912352	NA
ENSG00000006283	NA	NA	NA	NA	NA	NA	NA	NA	NA	NA	NA	NA	NA	CACNA1G	ensembl_havana	protein_coding	0	0	0.0392002	0	0.0204514	0.0250986	0.0473511	0	NA	NA	NA	NA
ENSG00000006327	NA	NA	NA	NA	NA	NA	NA	NA	NA	NA	NA	NA	NA	TNFRSF12A	ensembl_havana	protein_coding	0.0235573	0	0	0.0229569	0	0.0250986	0	0.0182729	NA	NA	NA	NA
ENSG00000006377	NA	NA	NA	NA	NA	NA	NA	NA	NA	NA	NA	NA	NA	DLX6	ensembl_havana	protein_coding	0	0	0	0	0	0	0	0	NA	NA	NA	NA
ENSG00000006432	NA	NA	NA	NA	NA	NA	NA	NA	NA	NA	NA	NA	NA	MAP3K9	ensembl_havana	protein_coding	3.13312	2.55342	2.52846	2.64005	4.11072	2.53496	3.38562	3.03332	-0.235458	0.192282	0.432901	NA
ENSG00000006451	NA	NA	NA	NA	NA	NA	NA	NA	NA	NA	NA	NA	NA	RALA	ensembl_havana	protein_coding	41.7672	38.3013	33.3594	34.3436	34.7673	34.1341	32.1041	35.4495	0.0522938	0.438589	0.669827	NA
ENSG00000006453	NA	NA	NA	NA	NA	NA	NA	NA	NA	NA	NA	NA	NA	BAIAP2L1	ensembl_havana	protein_coding	1.88603	1.80773	1.84722	1.79064	1.77927	3.13732	0.331458	1.26083	NA	NA	NA	NA
ENSG00000006459	NA	NA	NA	NA	NA	NA	NA	NA	NA	NA	NA	NA	NA	KDM7A	ensembl_havana	protein_coding	53.593	44.7187	48.7846	48.7836	73.6862	62.6711	28.5054	38.3914	0.0124043	0.904438	0.955435	NA
ENSG00000006468	NA	NA	NA	NA	NA	NA	NA	NA	NA	NA	NA	NA	NA	ETV1	ensembl_havana	protein_coding	0	0	0	0	0	0	0	0.0182729	NA	NA	NA	NA
ENSG00000006530	NA	NA	NA	NA	NA	NA	NA	NA	NA	NA	NA	NA	NA	AGK	ensembl_havana	protein_coding	53.4045	56.9435	52.2144	56.1987	27.2413	20.744	51.5299	54.9101	0.0490163	0.56245	0.758898	NA
ENSG00000006534	NA	NA	NA	NA	NA	NA	NA	NA	NA	NA	NA	NA	NA	ALDH3B1	ensembl_havana	protein_coding	0.0471147	0.0225966	0.156801	0.0918278	0.102257	0.0752957	0.0947023	0.0913647	NA	NA	NA	NA
ENSG00000006555	NA	NA	NA	NA	NA	NA	NA	NA	NA	NA	NA	NA	NA	TTC22	ensembl_havana	protein_coding	0.282688	0.564915	0.646803	0.642795	0.368299	0.326282	0.781295	0.85883	NA	NA	NA	NA
ENSG00000006576	NA	NA	NA	NA	NA	NA	NA	NA	NA	NA	NA	NA	NA	PHTF2	ensembl_havana	protein_coding	9.91765	8.22518	9.44724	8.4252	11.3317	9.28648	12.4297	13.5037	-0.0906739	0.360703	0.603183	NA
ENSG00000006607	NA	NA	NA	NA	NA	NA	NA	NA	NA	NA	NA	NA	NA	FARP2	ensembl_havana	protein_coding	9.03955	10.5526	12.5733	11.0154	9.93412	10.951	9.44396	8.86237	0.0587482	0.599374	0.782411	NA
ENSG00000006611	NA	NA	NA	NA	NA	NA	NA	NA	NA	NA	NA	NA	NA	USH1C	ensembl_havana	protein_coding	0	0	0	0.0688708	0	0	0	0.0182729	NA	NA	NA	NA
ENSG00000006625	NA	NA	NA	NA	NA	NA	NA	NA	NA	NA	NA	NA	NA	GGCT	ensembl_havana	protein_coding	13.286	14.9364	13.7392	13.7053	13.2729	10.3155	17.3779	16.719	-0.0141327	0.886503	0.945146	NA
ENSG00000006634	NA	NA	NA	NA	NA	NA	NA	NA	NA	NA	NA	NA	NA	DBF4	ensembl_havana	protein_coding	37.2206	35.4541	37.8457	32.9144	36.0876	27.6177	44.8621	45.6504	-0.105856	0.15813	0.390926	NA
ENSG00000006638	NA	NA	NA	NA	NA	NA	NA	NA	NA	NA	NA	NA	NA	TBXA2R	ensembl_havana	protein_coding	0.0235573	0.113058	0.117601	0.203719	0.0409027	0.376479	0.118378	0.0365459	NA	NA	NA	NA
ENSG00000006652	NA	NA	NA	NA	NA	NA	NA	NA	NA	NA	NA	NA	NA	IFRD1	ensembl_havana	protein_coding	152.487	177.293	107.016	139.376	139.647	207.624	73.8915	117.005	0.501448	0.000324161	0.0130079	NA
ENSG00000006659	NA	NA	NA	NA	NA	NA	NA	NA	NA	NA	NA	NA	NA	LGALS14	ensembl_havana	protein_coding	0.0471147	0.0903865	0.0392002	0.0918277	0.0409027	0.276084	0	0.0365458	NA	NA	NA	NA
ENSG00000006695	NA	NA	NA	NA	NA	NA	NA	NA	NA	NA	NA	NA	NA	COX10	ensembl_havana	protein_coding	47.3361	47.8165	42.6074	41.6939	37.1964	40.5618	38.6068	37.2788	0.0586018	0.416789	0.650539	NA
ENSG00000006704	NA	NA	NA	NA	NA	NA	NA	NA	NA	NA	NA	NA	NA	GTF2IRD1	ensembl_havana	protein_coding	0.377351	0.384142	0.607604	0.378792	0.68512	0.213338	0.331459	0.539051	NA	NA	NA	NA
ENSG00000006712	NA	NA	NA	NA	NA	NA	NA	NA	NA	NA	NA	NA	NA	PAF1	ensembl_havana	protein_coding	161.015	142.585	153.959	139.142	180.197	211.405	149.535	156.508	0.0427787	0.615421	0.792915	NA
ENSG00000006715	NA	NA	NA	NA	NA	NA	NA	NA	NA	NA	NA	NA	NA	VPS41	ensembl_havana	protein_coding	53.9231	49.7804	61.9754	54.6605	57.1412	49.6198	57.5553	62.4021	-0.0483889	0.429582	0.661585	NA
ENSG00000006740	NA	NA	NA	NA	NA	NA	NA	NA	NA	NA	NA	NA	NA	ARHGAP44	ensembl_havana	protein_coding	0.141344	0.180778	0.0392002	0.0459139	0.0409027	0.125493	0.0947023	0.164456	NA	NA	NA	NA
ENSG00000006744	NA	NA	NA	NA	NA	NA	NA	NA	NA	NA	NA	NA	NA	ELAC2	ensembl_havana	protein_coding	188.859	185.292	213.386	200.758	165.717	119.796	286.925	280.051	-0.104237	0.172808	0.408832	NA
ENSG00000006747	NA	NA	NA	NA	NA	NA	NA	NA	NA	NA	NA	NA	NA	SCIN	ensembl_havana	protein_coding	0.0471147	0.0225966	0	0	0	0.200789	0	0	NA	NA	NA	NA
ENSG00000006756	NA	NA	NA	NA	NA	NA	NA	NA	NA	NA	NA	NA	NA	ARSD	ensembl_havana	protein_coding	0.188459	0	0.196001	0.160699	0.719096	0.530624	0.354533	0.0548188	NA	NA	NA	NA
ENSG00000006757	NA	NA	NA	NA	NA	NA	NA	NA	NA	NA	NA	NA	NA	PNPLA4	ensembl_havana	protein_coding	8.57488	11.4113	8.23203	9.66488	9.50989	7.62997	12.264	12.9921	0.149129	0.260934	0.510381	NA
ENSG00000006788	NA	NA	NA	NA	NA	NA	NA	NA	NA	NA	NA	NA	NA	MYH13	ensembl_havana	protein_coding	0	0	0	0	0	0	0	0	NA	NA	NA	NA
ENSG00000006831	NA	NA	NA	NA	NA	NA	NA	NA	NA	NA	NA	NA	NA	ADIPOR2	ensembl_havana	protein_coding	17.9271	18.3259	15.6801	15.7255	15.6044	15.3603	11.5774	12.4439	0.0750241	0.320119	0.569398	NA
ENSG00000006837	NA	NA	NA	NA	NA	NA	NA	NA	NA	NA	NA	NA	NA	CDKL3	ensembl_havana	protein_coding	0.965049	0.943589	0.806482	0.981261	0.897476	1.15436	0.56836	0.913611	NA	NA	NA	NA
ENSG00000007001	NA	NA	NA	NA	NA	NA	NA	NA	NA	NA	NA	NA	NA	UPP2	ensembl_havana	protein_coding	0.0235573	0.0225966	0.0588003	0	0.0818055	0	0	0.0182729	NA	NA	NA	NA
ENSG00000007038	NA	NA	NA	NA	NA	NA	NA	NA	NA	NA	NA	NA	NA	PRSS21	ensembl_havana	protein_coding	3.0389	2.53082	2.94001	2.27274	3.86531	1.8071	4.61674	3.76423	-0.437413	0.0362171	0.173694	NA
ENSG00000007047	NA	NA	NA	NA	NA	NA	NA	NA	NA	NA	NA	NA	NA	MARK4	ensembl_havana	protein_coding	16.1839	16.9475	18.6201	14.5089	25.3801	19.7275	15.9573	17.5055	-0.0921771	0.3704	0.61108	NA
ENSG00000007062	NA	NA	NA	NA	NA	NA	NA	NA	NA	NA	NA	NA	NA	PROM1	ensembl_havana	protein_coding	0.424032	0.0225966	0.254801	0.344354	0.388576	0.0752958	0.473512	0.146184	NA	NA	NA	NA
ENSG00000007080	NA	NA	NA	NA	NA	NA	NA	NA	NA	NA	NA	NA	NA	CCDC124	ensembl_havana	protein_coding	109.636	108.17	101.666	108.678	86.0799	77.3286	113.217	103.188	-0.00695432	0.918077	0.962131	NA
ENSG00000007129	NA	NA	NA	NA	NA	NA	NA	NA	NA	NA	NA	NA	NA	CEACAM21	ensembl_havana	protein_coding	0.985673	0.551625	0.421308	0.566256	1.07827	0.832451	1.11583	0.832168	NA	NA	NA	NA
ENSG00000007168	NA	NA	NA	NA	NA	NA	NA	NA	NA	NA	NA	NA	NA	PAFAH1B1	ensembl_havana	protein_coding	174.631	156.12	156.918	136.686	199.074	182.09	190.423	192.962	-0.0709312	0.172633	0.408741	NA
ENSG00000007174	NA	NA	NA	NA	NA	NA	NA	NA	NA	NA	NA	NA	NA	DNAH9	ensembl_havana	protein_coding	0.070672	0.27116	0.0588002	0.0918278	0.122708	0.100394	0.0947023	0.0182729	NA	NA	NA	NA
ENSG00000007202	NA	NA	NA	NA	NA	NA	NA	NA	NA	NA	NA	NA	NA	KIAA0100	ensembl_havana	protein_coding	397.162	350.498	394.469	343.778	317.935	233.514	384.771	335.219	-0.209116	0.0047655	0.0591708	NA
ENSG00000007216	NA	NA	NA	NA	NA	NA	NA	NA	NA	NA	NA	NA	NA	SLC13A2	ensembl_havana	protein_coding	0	0	0	0	0	0	0	0	NA	NA	NA	NA
ENSG00000007237	NA	NA	NA	NA	NA	NA	NA	NA	NA	NA	NA	NA	NA	GAS7	ensembl_havana	protein_coding	0.0235573	0	0.0588003	0.206612	0.674984	0.478552	0.0473512	0	NA	NA	NA	NA
ENSG00000007255	NA	NA	NA	NA	NA	NA	NA	NA	NA	NA	NA	NA	NA	TRAPPC6A	ensembl_havana	protein_coding	2.89755	2.7116	1.90121	2.06612	2.57687	3.08713	2.41491	2.35721	0.107351	0.52234	0.732033	NA
ENSG00000007264	NA	NA	NA	NA	NA	NA	NA	NA	NA	NA	NA	NA	NA	MATK	ensembl_havana	protein_coding	49.8238	42.5269	50.431	41.4832	21.0854	6.40014	67.6648	51.8586	-0.443644	0.0410092	0.185413	NA
ENSG00000007306	NA	NA	NA	NA	NA	NA	NA	NA	NA	NA	NA	NA	NA	CEACAM7	ensembl_havana	protein_coding	0	0	0	0	0	0	0	0	NA	NA	NA	NA
ENSG00000007314	NA	NA	NA	NA	NA	NA	NA	NA	NA	NA	NA	NA	NA	SCN4A	ensembl_havana	protein_coding	0.259131	0.519722	0.235201	0.229569	0.286319	0.0501971	0.0236756	0.237548	NA	NA	NA	NA
ENSG00000007341	NA	NA	NA	NA	NA	NA	NA	NA	NA	NA	NA	NA	NA	ST7L	ensembl_havana	protein_coding	5.86578	5.82872	5.80135	5.37157	5.78774	6.4753	5.54009	6.43185	0.112152	0.336403	0.58301	NA
ENSG00000007350	NA	NA	NA	NA	NA	NA	NA	NA	NA	NA	NA	NA	NA	TKTL1	ensembl_havana	protein_coding	0	0.0338949	0	0	0.0306771	0	0	0.0182729	NA	NA	NA	NA
ENSG00000007372	NA	NA	NA	NA	NA	NA	NA	NA	NA	NA	NA	NA	NA	PAX6	ensembl_havana	protein_coding	0.259131	0.112983	0.0980004	0	0.0409027	0.0250986	0.047351	0	NA	NA	NA	NA
ENSG00000007376	NA	NA	NA	NA	NA	NA	NA	NA	NA	NA	NA	NA	NA	RPUSD1	ensembl_havana	protein_coding	3.60427	2.96016	3.86122	3.07623	4.17208	3.61419	5.06657	4.6596	-0.183579	0.170375	0.406217	NA
ENSG00000007384	NA	NA	NA	NA	NA	NA	NA	NA	NA	NA	NA	NA	NA	RHBDF1	ensembl_havana	protein_coding	0.141344	0.293756	0.156801	0.252526	0.184062	0.250986	0.236756	0.201002	NA	NA	NA	NA
ENSG00000007392	NA	NA	NA	NA	NA	NA	NA	NA	NA	NA	NA	NA	NA	LUC7L	ensembl_havana	protein_coding	48.6695	48.9443	51.3913	54.5686	54.237	62.1692	35.0399	38.629	0.157849	0.0411232	0.185497	NA
ENSG00000007402	NA	NA	NA	NA	NA	NA	NA	NA	NA	NA	NA	NA	NA	CACNA2D2	ensembl_havana	protein_coding	0.212016	0.225966	0.215601	0.275483	0.327221	1.05414	0.165729	0.0913647	NA	NA	NA	NA
ENSG00000007516	NA	NA	NA	NA	NA	NA	NA	NA	NA	NA	NA	NA	NA	BAIAP3	ensembl_havana	protein_coding	0.212016	0.293756	0.215601	0.206612	0.552187	0.602366	0.142053	0.255821	NA	NA	NA	NA
ENSG00000007520	NA	NA	NA	NA	NA	NA	NA	NA	NA	NA	NA	NA	NA	TSR3	ensembl_havana	protein_coding	15.5714	15.3205	14.9745	16.6208	14.0705	12.6497	18.7984	17.542	0.0124586	0.889471	0.946575	NA
ENSG00000007541	NA	NA	NA	NA	NA	NA	NA	NA	NA	NA	NA	NA	NA	PIGQ	ensembl_havana	protein_coding	12.8476	10.5074	11.9561	9.41234	12.2708	8.63489	6.36874	6.83406	-0.232132	0.0551202	0.220535	NA
ENSG00000007545	NA	NA	NA	NA	NA	NA	NA	NA	NA	NA	NA	NA	NA	CRAMP1L	ensembl_havana	protein_coding	13.6695	13.5198	14.2861	10.6889	18.1336	16.3713	9.96466	10.1471	-0.0928228	0.343925	0.590879	NA
ENSG00000007866	NA	NA	NA	NA	NA	NA	NA	NA	NA	NA	NA	NA	NA	TEAD3	ensembl_havana	protein_coding	0.753836	0.926462	0.744803	0.711665	1.4316	1.17963	0.615565	0.639553	NA	NA	NA	NA
ENSG00000007923	NA	NA	NA	NA	NA	NA	NA	NA	NA	NA	NA	NA	NA	DNAJC11	ensembl_havana	protein_coding	65.2739	61.8168	70.3906	71.6116	55.8128	45.2809	64.0392	66.9231	-0.0209315	0.750313	0.873809	NA
ENSG00000007933	NA	NA	NA	NA	NA	NA	NA	NA	NA	NA	NA	NA	NA	FMO3	ensembl_havana	protein_coding	0	0	0	0	0.0204514	0	0	0	NA	NA	NA	NA
ENSG00000007944	NA	NA	NA	NA	NA	NA	NA	NA	NA	NA	NA	NA	NA	MYLIP	ensembl_havana	protein_coding	3.5336	2.50823	2.97921	3.35171	11.5755	25.199	3.33825	2.66785	0.593922	0.0826217	0.275335	NA
ENSG00000007952	NA	NA	NA	NA	NA	NA	NA	NA	NA	NA	NA	NA	NA	NOX1	ensembl_havana	protein_coding	0.683163	0.768285	0.607603	0.780536	0.265869	0.200789	0.639241	0.365459	NA	NA	NA	NA
ENSG00000007968	NA	NA	NA	NA	NA	NA	NA	NA	NA	NA	NA	NA	NA	E2F2	ensembl_havana	protein_coding	0	0	0	0	0	0	0.0947295	0	NA	NA	NA	NA
ENSG00000008018	NA	NA	NA	NA	NA	NA	NA	NA	NA	NA	NA	NA	NA	PSMB1	ensembl_havana	protein_coding	176.539	171.395	201.586	188.293	170.687	139.222	266.137	264.556	-0.0638988	0.237817	0.485813	NA
ENSG00000008056	NA	NA	NA	NA	NA	NA	NA	NA	NA	NA	NA	NA	NA	SYN1	ensembl_havana	protein_coding	0.188459	0.225966	0.0784004	0.0459139	0.797603	0.250986	0.331458	0.310641	NA	NA	NA	NA
ENSG00000008083	NA	NA	NA	NA	NA	NA	NA	NA	NA	NA	NA	NA	NA	JARID2	ensembl_havana	protein_coding	75.0536	72.9419	79.7331	79.8441	94.5058	93.8434	30.9203	42.4846	0.129797	0.123732	0.344685	NA
ENSG00000008086	NA	NA	NA	NA	NA	NA	NA	NA	NA	NA	NA	NA	NA	CDKL5	ensembl_havana	protein_coding	18.3041	10.7786	16.1701	15.2434	24.9507	35.4894	12.0509	10.2328	-0.005838	0.977906	0.99046	NA
ENSG00000008118	NA	NA	NA	NA	NA	NA	NA	NA	NA	NA	NA	NA	NA	CAMK1G	ensembl_havana	protein_coding	0.070672	0.225966	0.0980004	0.0918278	0.0409027	0.0501971	0.0473513	0.456824	NA	NA	NA	NA
ENSG00000008128	NA	NA	NA	NA	NA	NA	NA	NA	NA	NA	NA	NA	NA	CDK11A	ensembl_havana	protein_coding	75.061	68.0649	87.6895	74.6916	102.205	96.2585	60.9249	66.9059	-0.0360454	0.568477	0.763565	NA
ENSG00000008130	NA	NA	NA	NA	NA	NA	NA	NA	NA	NA	NA	NA	NA	NADK	ensembl_havana	protein_coding	39.0581	40.1542	40.7094	36.0424	34.7469	28.2108	40.9351	37.7716	-0.0903641	0.21856	0.463456	NA
ENSG00000008196	NA	NA	NA	NA	NA	NA	NA	NA	NA	NA	NA	NA	NA	TFAP2B	ensembl_havana	protein_coding	0	0	0	0	0	0	0	0	NA	NA	NA	NA
ENSG00000008197	NA	NA	NA	NA	NA	NA	NA	NA	NA	NA	NA	NA	NA	TFAP2D	ensembl_havana	protein_coding	0	0	0	0	0	0	0	0	NA	NA	NA	NA
ENSG00000008226	NA	NA	NA	NA	NA	NA	NA	NA	NA	NA	NA	NA	NA	DLEC1	ensembl_havana	protein_coding	1.10486	1.06411	1.43578	0.651293	0.978645	1.35088	0.568709	0.945128	NA	NA	NA	NA
ENSG00000008256	NA	NA	NA	NA	NA	NA	NA	NA	NA	NA	NA	NA	NA	CYTH3	ensembl_havana	protein_coding	4.42878	2.0111	3.64561	2.663	6.50355	4.59305	2.95945	3.16122	-0.429459	0.0574556	0.225182	NA
ENSG00000008277	NA	NA	NA	NA	NA	NA	NA	NA	NA	NA	NA	NA	NA	ADAM22	ensembl_havana	protein_coding	3.48649	2.46303	3.72401	2.59413	3.25177	2.18358	4.02485	4.47687	-0.265776	0.146487	0.376951	NA
ENSG00000008282	NA	NA	NA	NA	NA	NA	NA	NA	NA	NA	NA	NA	NA	SYPL1	ensembl_havana	protein_coding	31.9202	30.5958	29.8117	28.765	26.8936	30.2438	35.7738	33.1106	0.0247526	0.770458	0.885531	NA
ENSG00000008283	NA	NA	NA	NA	NA	NA	NA	NA	NA	NA	NA	NA	NA	CYB561	ensembl_havana	protein_coding	0.824507	1.62696	0.842804	1.07898	0.59394	0.727858	1.53891	1.5532	NA	NA	NA	NA
ENSG00000008294	NA	NA	NA	NA	NA	NA	NA	NA	NA	NA	NA	NA	NA	SPAG9	ensembl_havana	protein_coding	103.087	94.2507	103.646	100.253	137.842	187.135	87.6706	106.677	0.193575	0.103428	0.312034	NA
ENSG00000008300	NA	NA	NA	NA	NA	NA	NA	NA	NA	NA	NA	NA	NA	CELSR3	ensembl_havana	protein_coding	9.06959	7.72805	21.3054	19.6971	11.3505	10.5916	6.34506	6.43208	-0.0544287	0.532521	0.738891	NA
ENSG00000008311	NA	NA	NA	NA	NA	NA	NA	NA	NA	NA	NA	NA	NA	AASS	ensembl_havana	protein_coding	1.46056	1.78513	3.68481	4.70618	6.1968	8.10684	4.19057	5.75598	0.439325	0.00616101	0.0685929	NA
ENSG00000008323	NA	NA	NA	NA	NA	NA	NA	NA	NA	NA	NA	NA	NA	PLEKHG6	ensembl_havana	protein_coding	0.30636	0.293756	0.333202	0.0229569	0.633993	0.23307	0.142053	0.237548	NA	NA	NA	NA
ENSG00000008324	NA	NA	NA	NA	NA	NA	NA	NA	NA	NA	NA	NA	NA	SS18L2	ensembl_havana	protein_coding	16.9613	14.733	15.4253	15.0827	16.2588	14.8835	19.3666	17.7613	-0.0791044	0.336424	0.58301	NA
ENSG00000008382	NA	NA	NA	NA	NA	NA	NA	NA	NA	NA	NA	NA	NA	MPND	ensembl_havana	protein_coding	3.72206	3.29883	4.09592	4.08021	5.72205	4.61814	5.83049	4.75794	-0.162983	0.228962	0.475953	NA
ENSG00000008394	NA	NA	NA	NA	NA	NA	NA	NA	NA	NA	NA	NA	NA	MGST1	ensembl_havana	protein_coding	0.0237208	0	0.0196001	0	0	0	0	0	NA	NA	NA	NA
ENSG00000008405	NA	NA	NA	NA	NA	NA	NA	NA	NA	NA	NA	NA	NA	CRY1	ensembl_havana	protein_coding	84.3354	73.1227	83.8296	72.8654	71.498	73.614	75.9514	71.7031	-0.0685097	0.33909	0.585881	NA
ENSG00000008438	NA	NA	NA	NA	NA	NA	NA	NA	NA	NA	NA	NA	NA	PGLYRP1	ensembl_havana	protein_coding	0.070672	0.0903865	0	0.0459139	0.14316	0.0501971	0.0473512	0.0548188	NA	NA	NA	NA
ENSG00000008441	NA	NA	NA	NA	NA	NA	NA	NA	NA	NA	NA	NA	NA	NFIX	ensembl_havana	protein_coding	22.9684	27.6131	25.7545	26.0102	20.9218	25.0484	22.4208	24.3212	0.205952	0.0325802	0.164659	NA
ENSG00000008513	NA	NA	NA	NA	NA	NA	NA	NA	NA	NA	NA	NA	NA	ST3GAL1	ensembl_havana	protein_coding	1.50767	1.46878	1.62681	1.85951	2.2292	1.88255	2.32021	2.04701	-0.0352062	0.846981	0.927916	NA
ENSG00000008516	NA	NA	NA	NA	NA	NA	NA	NA	NA	NA	NA	NA	NA	MMP25	ensembl_havana	protein_coding	0.231865	0.0540166	0.100382	0.0744044	0.0989171	0.066528	0.0473512	0.0182729	NA	NA	NA	NA
ENSG00000008710	NA	NA	NA	NA	NA	NA	NA	NA	NA	NA	NA	NA	NA	PKD1	ensembl_havana	protein_coding	225.049	226.52	251.127	210.251	268.611	229.869	132.627	148.459	-0.0349562	0.591335	0.777001	NA
ENSG00000008735	NA	NA	NA	NA	NA	NA	NA	NA	NA	NA	NA	NA	NA	MAPK8IP2	ensembl_havana	protein_coding	0	0.0677899	0	0	0.0818055	0.0250986	0	0.018273	NA	NA	NA	NA
ENSG00000008838	NA	NA	NA	NA	NA	NA	NA	NA	NA	NA	NA	NA	NA	MED24	ensembl_havana	protein_coding	65.0418	54.1415	65.1311	59.711	73.359	56.3977	77.7979	66.5501	-0.203401	0.0108346	0.0920582	NA
ENSG00000008853	NA	NA	NA	NA	NA	NA	NA	NA	NA	NA	NA	NA	NA	RHOBTB2	ensembl_havana	protein_coding	2.45207	1.59073	2.033	1.8879	3.23433	2.62518	3.63058	2.73397	-0.317232	0.0903538	0.289217	NA
ENSG00000008869	NA	NA	NA	NA	NA	NA	NA	NA	NA	NA	NA	NA	NA	HEATR5B	ensembl_havana	protein_coding	67.9865	59.7455	76.009	64.4172	99.7821	85.8372	75.8566	78.3543	-0.101534	0.101289	0.307821	NA
ENSG00000008952	NA	NA	NA	NA	NA	NA	NA	NA	NA	NA	NA	NA	NA	SEC62	ensembl_havana	protein_coding	200.07	221.356	184.848	210.07	199.95	238.411	144.049	171.766	0.255706	0.00121381	0.0264596	NA
ENSG00000008988	NA	NA	NA	NA	NA	NA	NA	NA	NA	NA	NA	NA	NA	RPS20	ensembl_havana	protein_coding	1513.42	1547.78	1558.1	1664.61	1813.1	2292.14	1648.84	1602.56	0.152355	0.105597	0.315865	NA
ENSG00000009307	NA	NA	NA	NA	NA	NA	NA	NA	NA	NA	NA	NA	NA	CSDE1	ensembl_havana	protein_coding	740.948	741.19	727.142	730.052	671.539	716.438	739.506	761.962	0.0810791	0.137681	0.364873	NA
ENSG00000009335	NA	NA	NA	NA	NA	NA	NA	NA	NA	NA	NA	NA	NA	UBE3C	ensembl_havana	protein_coding	219.295	245.558	218.169	238.568	175.248	170.746	204.628	226.419	0.146695	0.0165721	0.115985	NA
ENSG00000009413	NA	NA	NA	NA	NA	NA	NA	NA	NA	NA	NA	NA	NA	REV3L	ensembl_havana	protein_coding	84.2154	79.7308	90.073	78.3043	113.176	113.759	66.1722	77.0926	0.0326287	0.632761	0.801713	NA
ENSG00000009694	NA	NA	NA	NA	NA	NA	NA	NA	NA	NA	NA	NA	NA	TENM1	ensembl_havana	protein_coding	0.659606	0.542318	0.646802	0.780535	1.64919	0.928648	0.331458	0.100646	NA	NA	NA	NA
ENSG00000009709	NA	NA	NA	NA	NA	NA	NA	NA	NA	NA	NA	NA	NA	PAX7	ensembl_havana	protein_coding	0	0	0	0	0	0	0	0	NA	NA	NA	NA
ENSG00000009765	NA	NA	NA	NA	NA	NA	NA	NA	NA	NA	NA	NA	NA	IYD	ensembl_havana	protein_coding	0	0	0.0196365	0	0	0.0250986	0	0	NA	NA	NA	NA
ENSG00000009780	NA	NA	NA	NA	NA	NA	NA	NA	NA	NA	NA	NA	NA	FAM76A	ensembl_havana	protein_coding	8.10492	9.28721	7.60564	7.14086	8.07977	6.54134	7.88397	6.88891	-0.0463243	0.695383	0.840387	NA
ENSG00000009790	NA	NA	NA	NA	NA	NA	NA	NA	NA	NA	NA	NA	NA	TRAF3IP3	ensembl_havana	protein_coding	55.8074	21.4216	65.1115	30.6705	73.2977	29.0893	86.8421	37.9712	-1.19893	5.0561e-07	0.00118576	NA
ENSG00000009830	NA	NA	NA	NA	NA	NA	NA	NA	NA	NA	NA	NA	NA	POMT2	ensembl_havana	protein_coding	31.3784	26.551	35.6755	35.3078	26.6072	19.6522	19.0352	20.4109	-0.0951426	0.310068	0.559869	NA
ENSG00000009844	NA	NA	NA	NA	NA	NA	NA	NA	NA	NA	NA	NA	NA	VTA1	ensembl_havana	protein_coding	78.1632	72.2412	70.6976	70.5236	72.7047	72.9615	72.992	73.3294	0.0188559	0.743965	0.87012	NA
ENSG00000009950	NA	NA	NA	NA	NA	NA	NA	NA	NA	NA	NA	NA	NA	MLXIPL	ensembl_havana	protein_coding	0.035336	0.0112983	0	0.0116257	0	0	0	0	NA	NA	NA	NA
ENSG00000009954	NA	NA	NA	NA	NA	NA	NA	NA	NA	NA	NA	NA	NA	BAZ1B	ensembl_havana	protein_coding	135.537	118.598	148.01	138.453	158.406	144.518	146.445	159.961	-0.0258668	0.647085	0.808647	NA
ENSG00000010017	NA	NA	NA	NA	NA	NA	NA	NA	NA	NA	NA	NA	NA	RANBP9	ensembl_havana	protein_coding	86.4734	85.9798	66.7135	67.3036	91.404	99.6948	90.4634	93.5885	0.090659	0.15627	0.388768	NA
ENSG00000010030	NA	NA	NA	NA	NA	NA	NA	NA	NA	NA	NA	NA	NA	ETV7	ensembl_havana	protein_coding	0.0235573	0.497126	0.509603	1.07898	0	0.17569	0.0473512	0.0365459	NA	NA	NA	NA
ENSG00000010072	NA	NA	NA	NA	NA	NA	NA	NA	NA	NA	NA	NA	NA	SPRTN	ensembl_havana	protein_coding	8.01066	8.49759	7.38982	6.46806	10.6329	10.7171	6.73029	7.10817	0.0483507	0.623729	0.797012	NA
ENSG00000010165	NA	NA	NA	NA	NA	NA	NA	NA	NA	NA	NA	NA	NA	METTL13	ensembl_havana	protein_coding	99.3413	96.3295	95.962	85.9507	77.2653	63.6501	81.5151	76.8011	-0.0943709	0.109873	0.323072	NA
ENSG00000010219	NA	NA	NA	NA	NA	NA	NA	NA	NA	NA	NA	NA	NA	DYRK4	ensembl_havana	protein_coding	5.59809	5.95057	4.37512	4.20739	2.98887	2.46304	3.36327	4.41159	0.102641	0.461183	0.686212	NA
ENSG00000010244	NA	NA	NA	NA	NA	NA	NA	NA	NA	NA	NA	NA	NA	ZNF207	ensembl_havana	protein_coding	203.913	190.535	189.777	193.412	184.062	167.181	166.345	186.019	0.0339288	0.53384	0.739875	NA
ENSG00000010256	NA	NA	NA	NA	NA	NA	NA	NA	NA	NA	NA	NA	NA	UQCRC1	ensembl_havana	protein_coding	53.8051	48.8087	52.2146	50.2526	62.7038	59.0568	64.9184	54.6544	-0.0891692	0.238724	0.486638	NA
ENSG00000010270	NA	NA	NA	NA	NA	NA	NA	NA	NA	NA	NA	NA	NA	STARD3NL	ensembl_havana	protein_coding	35.5723	28.7429	31.9873	29.6374	28.1417	25.6758	32.7197	31.5575	-0.106033	0.164952	0.399113	NA
ENSG00000010282	NA	NA	NA	NA	NA	NA	NA	NA	NA	NA	NA	NA	NA	HHATL	ensembl_havana	protein_coding	0	0	0	0	0.0204514	0	0	0	NA	NA	NA	NA
ENSG00000010292	NA	NA	NA	NA	NA	NA	NA	NA	NA	NA	NA	NA	NA	NCAPD2	ensembl_havana	protein_coding	26.9967	19.885	38.2537	25.6888	65.4	36.5435	64.587	54.4351	-0.477882	0.000802694	0.0211565	NA
ENSG00000010295	NA	NA	NA	NA	NA	NA	NA	NA	NA	NA	NA	NA	NA	IFFO1	ensembl_havana	protein_coding	1.34277	1.06204	2.09721	1.05602	4.64246	3.23772	2.58064	2.52167	-0.383734	0.0744988	0.259064	NA
ENSG00000010310	NA	NA	NA	NA	NA	NA	NA	NA	NA	NA	NA	NA	NA	GIPR	ensembl_havana	protein_coding	0.659607	0.655302	0.725203	0.505052	0.633992	0.52707	0.165729	0.383732	NA	NA	NA	NA
ENSG00000010318	NA	NA	NA	NA	NA	NA	NA	NA	NA	NA	NA	NA	NA	PHF7	ensembl_havana	protein_coding	0.738447	1.37839	0.823204	1.24163	1.5543	2.05808	1.39686	0.603008	NA	NA	NA	NA
ENSG00000010319	NA	NA	NA	NA	NA	NA	NA	NA	NA	NA	NA	NA	NA	SEMA3G	ensembl_havana	protein_coding	0	0	0	0	0.0204514	0	0	0.0182729	NA	NA	NA	NA
ENSG00000010322	NA	NA	NA	NA	NA	NA	NA	NA	NA	NA	NA	NA	NA	NISCH	ensembl_havana	protein_coding	31.8731	28.9689	42.2969	32.2772	51.9047	48.39	32.3883	30.8812	-0.126192	0.11888	0.337614	NA
ENSG00000010327	NA	NA	NA	NA	NA	NA	NA	NA	NA	NA	NA	NA	NA	STAB1	ensembl_havana	protein_coding	0.0471147	0.112983	0.0980004	0.137742	0.184062	0.301183	0.118378	0.0365459	NA	NA	NA	NA
ENSG00000010361	NA	NA	NA	NA	NA	NA	NA	NA	NA	NA	NA	NA	NA	FUZ	ensembl_havana	protein_coding	13.5586	11.1334	14.9506	10.9732	17.4774	13.4132	17.3268	15.7311	-0.263172	0.0108167	0.0920582	NA
ENSG00000010379	NA	NA	NA	NA	NA	NA	NA	NA	NA	NA	NA	NA	NA	SLC6A13	ensembl_havana	protein_coding	0.117787	0.0677899	0.137201	0.0688708	0.0818055	0.200789	0	0.0182729	NA	NA	NA	NA
ENSG00000010404	NA	NA	NA	NA	NA	NA	NA	NA	NA	NA	NA	NA	NA	IDS	ensembl_havana	protein_coding	11.9948	10.6735	12.9504	10.1544	16.4561	13.2383	13.352	9.63626	-0.280767	0.0185184	0.122651	NA
ENSG00000010438	NA	NA	NA	NA	NA	NA	NA	NA	NA	NA	NA	NA	NA	PRSS3	ensembl_havana	protein_coding	0.0471147	0	0	0	0	0	0	0	NA	NA	NA	NA
ENSG00000010539	NA	NA	NA	NA	NA	NA	NA	NA	NA	NA	NA	NA	NA	ZNF200	ensembl_havana	protein_coding	4.71163	4.09	5.88003	5.62445	7.71017	7.47945	5.09024	5.18951	-0.0122315	0.910372	0.957951	NA
ENSG00000010626	NA	NA	NA	NA	NA	NA	NA	NA	NA	NA	NA	NA	NA	LRRC23	ensembl_havana	protein_coding	0.742056	0.553618	1.09761	0.998627	0.59309	0.589817	0.828645	0.776601	NA	NA	NA	NA
ENSG00000010803	NA	NA	NA	NA	NA	NA	NA	NA	NA	NA	NA	NA	NA	SCMH1	ensembl_havana	protein_coding	23.204	28.3362	26.7541	30.5786	24.7666	24.1448	23.2968	23.0422	0.156447	0.100733	0.306856	NA
ENSG00000010818	NA	NA	NA	NA	NA	NA	NA	NA	NA	NA	NA	NA	NA	HIVEP2	ensembl_havana	protein_coding	212.322	196.478	201.132	204.041	253.406	380.422	141.168	142.785	0.182765	0.185772	0.423607	NA
ENSG00000010932	NA	NA	NA	NA	NA	NA	NA	NA	NA	NA	NA	NA	NA	FMO1	ensembl_havana	protein_coding	0	0	0	0	0	0	0	0	NA	NA	NA	NA
ENSG00000011007	NA	NA	NA	NA	NA	NA	NA	NA	NA	NA	NA	NA	NA	TCEB3	ensembl_havana	protein_coding	62.4741	61.3499	57.0755	56.6841	65.0061	63.8006	64.3976	67.8657	0.0487395	0.361176	0.603451	NA
ENSG00000011009	NA	NA	NA	NA	NA	NA	NA	NA	NA	NA	NA	NA	NA	LYPLA2	ensembl_havana	protein_coding	30.0592	29.9405	29.8117	27.518	31.4133	25.4478	38.3253	31.1188	-0.141494	0.117518	0.335928	NA
ENSG00000011021	NA	NA	NA	NA	NA	NA	NA	NA	NA	NA	NA	NA	NA	CLCN6	ensembl_havana	protein_coding	10.2264	12.2022	12.0377	8.50008	17.6942	12.5248	4.37998	5.50092	-0.115707	0.474034	0.69469	NA
ENSG00000011028	NA	NA	NA	NA	NA	NA	NA	NA	NA	NA	NA	NA	NA	MRC2	ensembl_havana	protein_coding	0.282688	0.180773	0.431202	0.160699	1.00212	0.0752957	0	0.0548188	NA	NA	NA	NA
ENSG00000011052	NA	NA	NA	NA	NA	NA	NA	NA	NA	NA	NA	NA	NA	NME2	havana	protein_coding	150.453	171.472	158.621	151.574	72.0849	56.1655	119.889	94.9955	-0.0818173	0.435657	0.667595	NA
ENSG00000011083	NA	NA	NA	NA	NA	NA	NA	NA	NA	NA	NA	NA	NA	SLC6A7	ensembl_havana	protein_coding	0	0	0	0	0	0	0	0	NA	NA	NA	NA
ENSG00000011105	NA	NA	NA	NA	NA	NA	NA	NA	NA	NA	NA	NA	NA	TSPAN9	ensembl_havana	protein_coding	0.70672	0.406739	0.333202	0.344353	0.122708	0.301183	0.165729	0.584734	NA	NA	NA	NA
ENSG00000011114	NA	NA	NA	NA	NA	NA	NA	NA	NA	NA	NA	NA	NA	BTBD7	ensembl_havana	protein_coding	23.0155	19.4106	23.1504	21.3024	32.0489	28.6137	21.9946	22.8778	-0.0691641	0.346953	0.592368	NA
ENSG00000011132	NA	NA	NA	NA	NA	NA	NA	NA	NA	NA	NA	NA	NA	APBA3	ensembl_havana	protein_coding	8.81044	7.77325	8.82731	8.95326	12.3117	16.5902	5.32701	4.47688	0.129226	0.411742	0.64671	NA
ENSG00000011143	NA	NA	NA	NA	NA	NA	NA	NA	NA	NA	NA	NA	NA	MKS1	ensembl_havana	protein_coding	23.0621	25.308	27.4008	20.0872	17.5063	17.067	27.1558	32.6719	0.0290222	0.799374	0.903014	NA
ENSG00000011198	NA	NA	NA	NA	NA	NA	NA	NA	NA	NA	NA	NA	NA	ABHD5	ensembl_havana	protein_coding	14.794	19.2297	14.7197	14.5777	16.4225	14.2309	17.9698	19.1501	0.109438	0.301474	0.550669	NA
ENSG00000011201	NA	NA	NA	NA	NA	NA	NA	NA	NA	NA	NA	NA	NA	KAL1	ensembl_havana	protein_coding	0	0	0	0	0	0	0	0	NA	NA	NA	NA
ENSG00000011243	NA	NA	NA	NA	NA	NA	NA	NA	NA	NA	NA	NA	NA	AKAP8L	ensembl_havana	protein_coding	21.3158	17.1027	29.5501	19.4401	58.8901	52.5995	25.4509	27.3713	-0.176843	0.128021	0.349354	NA
ENSG00000011258	NA	NA	NA	NA	NA	NA	NA	NA	NA	NA	NA	NA	NA	MBTD1	ensembl_havana	protein_coding	13.9695	11.3435	17.6989	14.0956	22.6806	21.5601	8.38115	11.9322	-0.0203766	0.876369	0.940489	NA
ENSG00000011260	NA	NA	NA	NA	NA	NA	NA	NA	NA	NA	NA	NA	NA	UTP18	ensembl_havana	protein_coding	97.9278	98.476	97.628	95.3172	79.9238	70.1505	99.3191	103.206	0.00784343	0.878208	0.941274	NA
ENSG00000011275	NA	NA	NA	NA	NA	NA	NA	NA	NA	NA	NA	NA	NA	RNF216	ensembl_havana	protein_coding	71.7851	66.8155	70.7715	71.0108	76.974	61.8394	63.0126	70.4871	-0.0160588	0.821871	0.915064	NA
ENSG00000011295	NA	NA	NA	NA	NA	NA	NA	NA	NA	NA	NA	NA	NA	TTC19	ensembl_havana	protein_coding	168.473	171.82	169.248	166.475	137.195	136.941	116.965	137.721	0.103733	0.0674978	0.245537	NA
ENSG00000011304	NA	NA	NA	NA	NA	NA	NA	NA	NA	NA	NA	NA	NA	PTBP1	ensembl_havana	protein_coding	321.628	322.567	330.947	318.619	290.205	275.106	361.36	379.693	0.0315278	0.463944	0.688439	NA
ENSG00000011332	NA	NA	NA	NA	NA	NA	NA	NA	NA	NA	NA	NA	NA	DPF1	ensembl_havana	protein_coding	0.070672	0.0225966	0.0392002	0	0.0621533	0.0501971	0.118378	0.0913647	NA	NA	NA	NA
ENSG00000011347	NA	NA	NA	NA	NA	NA	NA	NA	NA	NA	NA	NA	NA	SYT7	ensembl_havana	protein_coding	0.447589	0.6779	0.411602	1.07898	0.654446	0.376479	0.402485	0.511642	NA	NA	NA	NA
ENSG00000011376	NA	NA	NA	NA	NA	NA	NA	NA	NA	NA	NA	NA	NA	LARS2	ensembl_havana	protein_coding	45.3243	43.9298	43.7671	40.496	39.5529	29.3653	41.3848	44.6956	-0.0645387	0.425202	0.657137	NA
ENSG00000011405	NA	NA	NA	NA	NA	NA	NA	NA	NA	NA	NA	NA	NA	PIK3C2A	ensembl_havana	protein_coding	57.9275	59.5872	68.032	65.1977	76.5699	76.0486	58.3602	68.3225	0.0947853	0.122342	0.342377	NA
ENSG00000011426	NA	NA	NA	NA	NA	NA	NA	NA	NA	NA	NA	NA	NA	ANLN	ensembl_havana	protein_coding	0.117787	0.158176	0.490002	0.275483	0.7158	0.35138	1.49156	0.767463	NA	NA	NA	NA
ENSG00000011451	NA	NA	NA	NA	NA	NA	NA	NA	NA	NA	NA	NA	NA	WIZ	ensembl_havana	protein_coding	35.5952	34.3243	40.3174	41.6208	32.2517	33.1553	28.0792	34.1887	0.124144	0.0999444	0.305578	NA
ENSG00000011454	NA	NA	NA	NA	NA	NA	NA	NA	NA	NA	NA	NA	NA	RABGAP1	ensembl_havana	protein_coding	38.2581	35.2507	34.163	28.3978	63.6241	67.165	24.4332	23.7731	-0.0219133	0.78735	0.896064	NA
ENSG00000011465	NA	NA	NA	NA	NA	NA	NA	NA	NA	NA	NA	NA	NA	DCN	ensembl_havana	protein_coding	0	0	0.0196001	0	0	0	0	0	NA	NA	NA	NA
ENSG00000011478	NA	NA	NA	NA	NA	NA	NA	NA	NA	NA	NA	NA	NA	QPCTL	ensembl_havana	protein_coding	5.65141	4.6465	4.07682	3.72587	7.99648	6.58377	4.53132	2.99711	-0.261012	0.0863465	0.28136	NA
ENSG00000011485	NA	NA	NA	NA	NA	NA	NA	NA	NA	NA	NA	NA	NA	PPP5C	ensembl_havana	protein_coding	117.528	125.005	100.705	96.5109	106.388	85.3601	130.5	123.945	-0.0438987	0.521586	0.731271	NA
ENSG00000011523	NA	NA	NA	NA	NA	NA	NA	NA	NA	NA	NA	NA	NA	CEP68	ensembl_havana	protein_coding	3.27447	3.50248	4.31202	3.65016	7.21933	3.89028	2.58064	3.21605	-0.205508	0.334016	0.580921	NA
ENSG00000011566	NA	NA	NA	NA	NA	NA	NA	NA	NA	NA	NA	NA	NA	MAP4K3	ensembl_havana	protein_coding	14.3229	13.8517	16.0721	15.9321	28.6933	26.8053	11.3643	17.5237	0.147801	0.228626	0.475498	NA
ENSG00000011590	NA	NA	NA	NA	NA	NA	NA	NA	NA	NA	NA	NA	NA	ZBTB32	ensembl_havana	protein_coding	0.753836	2.21447	0.529203	1.35446	1.28844	1.48082	3.17253	6.10316	0.976778	0.00346717	0.0496762	NA
ENSG00000011600	NA	NA	NA	NA	NA	NA	NA	NA	NA	NA	NA	NA	NA	TYROBP	ensembl_havana	protein_coding	0.141344	0.0225966	0	0.160699	0.184062	0.401577	0	0.0548188	NA	NA	NA	NA
ENSG00000011638	NA	NA	NA	NA	NA	NA	NA	NA	NA	NA	NA	NA	NA	TMEM159	ensembl_havana	protein_coding	1.38988	0.723091	1.82281	1.12489	2.40085	1.5169	1.98875	1.51665	NA	NA	NA	NA
ENSG00000011677	NA	NA	NA	NA	NA	NA	NA	NA	NA	NA	NA	NA	NA	GABRA3	ensembl_havana	protein_coding	0	0	0	0	0	0	0	0	NA	NA	NA	NA
ENSG00000012048	NA	NA	NA	NA	NA	NA	NA	NA	NA	NA	NA	NA	NA	BRCA1	ensembl_havana	protein_coding	4.35811	3.72844	6.15443	3.16806	13.3016	5.1954	34.0838	29.6204	-0.531525	0.0217967	0.133403	NA
ENSG00000012061	NA	NA	NA	NA	NA	NA	NA	NA	NA	NA	NA	NA	NA	ERCC1	ensembl_havana	protein_coding	75.9842	80.1866	69.5269	71.2071	27.7986	17.1307	68.3236	76.5929	0.00697967	0.950719	0.977023	NA
ENSG00000012171	NA	NA	NA	NA	NA	NA	NA	NA	NA	NA	NA	NA	NA	SEMA3B	ensembl_havana	processed_transcript	0.0385671	0	0.00980004	0.0390057	0.154008	0.0125493	0	0	NA	NA	NA	NA
ENSG00000012174	NA	NA	NA	NA	NA	NA	NA	NA	NA	NA	NA	NA	NA	MBTPS2	ensembl_havana	protein_coding	46.0287	35.9035	44.2726	31.3592	32.9026	26.1014	35.2257	27.2064	-0.348337	0.000859573	0.022103	NA
ENSG00000012211	NA	NA	NA	NA	NA	NA	NA	NA	NA	NA	NA	NA	NA	PRICKLE3	ensembl_havana	protein_coding	1.86103	1.67215	2.33241	1.76762	3.04726	2.15847	2.9121	2.92367	-0.207191	0.229722	0.476752	NA
ENSG00000012232	NA	NA	NA	NA	NA	NA	NA	NA	NA	NA	NA	NA	NA	EXTL3	ensembl_havana	protein_coding	65.1124	64.1744	59.349	56.4111	47.789	41.1388	57.2949	57.1579	-0.030158	0.5871	0.774761	NA
ENSG00000012504	NA	NA	NA	NA	NA	NA	NA	NA	NA	NA	NA	NA	NA	NR1H4	ensembl_havana	protein_coding	0	0	0	0	0	0	0	0	NA	NA	NA	NA
ENSG00000012660	NA	NA	NA	NA	NA	NA	NA	NA	NA	NA	NA	NA	NA	ELOVL5	ensembl_havana	protein_coding	77.9985	95.1316	87.8085	93.5038	63.1946	72.8361	79.0291	90.8714	0.238831	0.00330339	0.0479778	NA
ENSG00000012779	NA	NA	NA	NA	NA	NA	NA	NA	NA	NA	NA	NA	NA	ALOX5	ensembl_havana	protein_coding	0.104435	0.0338949	0	0.0344354	0.0204514	0.0125493	0.0236756	0.00913647	NA	NA	NA	NA
ENSG00000012817	NA	NA	NA	NA	NA	NA	NA	NA	NA	NA	NA	NA	NA	KDM5D	ensembl_havana	protein_coding	0	0	0.0196001	0	0	0	0	0.0182729	NA	NA	NA	NA
ENSG00000012822	NA	NA	NA	NA	NA	NA	NA	NA	NA	NA	NA	NA	NA	CALCOCO1	ensembl_havana	protein_coding	1.50767	0.813478	1.70521	1.37742	9.40764	7.05271	0.497186	0.712645	-0.295833	0.141328	0.369602	NA
ENSG00000012963	NA	NA	NA	NA	NA	NA	NA	NA	NA	NA	NA	NA	NA	UBR7	ensembl_havana	protein_coding	54.6697	53.9726	58.0208	46.7489	85.1672	75.6581	90.5347	89.2174	-0.0831426	0.20076	0.44304	NA
ENSG00000012983	NA	NA	NA	NA	NA	NA	NA	NA	NA	NA	NA	NA	NA	MAP4K5	ensembl_havana	protein_coding	95.7841	107.628	99.8234	107.301	79.9014	94.7219	93.9684	119.065	0.25922	0.00166526	0.032112	NA
ENSG00000013016	NA	NA	NA	NA	NA	NA	NA	NA	NA	NA	NA	NA	NA	EHD3	ensembl_havana	protein_coding	3.43937	2.86977	3.86122	3.37467	3.45628	1.93259	3.57501	3.92869	-0.197534	0.273953	0.523955	NA
ENSG00000013275	NA	NA	NA	NA	NA	NA	NA	NA	NA	NA	NA	NA	NA	PSMC4	ensembl_havana	protein_coding	197.905	200.251	182.359	185.63	189.175	193.058	212.607	216.333	0.0692815	0.182353	0.419426	NA
ENSG00000013288	NA	NA	NA	NA	NA	NA	NA	NA	NA	NA	NA	NA	NA	MAN2B2	ensembl_havana	protein_coding	8.71622	8.49633	9.31003	7.85128	9.89847	7.85584	6.20299	7.87565	-0.0323353	0.787755	0.896085	NA
ENSG00000013293	NA	NA	NA	NA	NA	NA	NA	NA	NA	NA	NA	NA	NA	SLC7A14	ensembl_havana	protein_coding	0	0.0451939	0	0.0229666	0.0204514	0.0752957	0.0236756	0	NA	NA	NA	NA
ENSG00000013297	NA	NA	NA	NA	NA	NA	NA	NA	NA	NA	NA	NA	NA	CLDN11	ensembl_havana	protein_coding	0.0561591	0.0683464	0.125127	0.110497	0.0638285	0.139004	0.0236756	0.0730773	NA	NA	NA	NA
ENSG00000013306	NA	NA	NA	NA	NA	NA	NA	NA	NA	NA	NA	NA	NA	SLC25A39	ensembl_havana	protein_coding	122.31	128.304	121.795	124.932	59.146	49.3689	112.53	107.207	-0.000630626	0.992371	0.995978	NA
ENSG00000013364	NA	NA	NA	NA	NA	NA	NA	NA	NA	NA	NA	NA	NA	MVP	ensembl_havana	protein_coding	13.8753	19.9303	19.6394	24.4032	14.3569	12.0227	16.0284	19.9541	0.289036	0.0390065	0.180636	NA
ENSG00000013374	NA	NA	NA	NA	NA	NA	NA	NA	NA	NA	NA	NA	NA	NUB1	ensembl_havana	protein_coding	22.9684	20.0884	20.5801	15.9551	36.4075	47.9878	23.8413	21.925	0.0265378	0.85452	0.9312	NA
ENSG00000013375	NA	NA	NA	NA	NA	NA	NA	NA	NA	NA	NA	NA	NA	PGM3	ensembl_havana	protein_coding	10.0472	7.01336	11.9591	9.78899	22.451	21.2678	10.6051	14.3212	-0.0248753	0.859948	0.933801	NA
ENSG00000013392	NA	NA	NA	NA	NA	NA	NA	NA	NA	NA	NA	NA	NA	RWDD2A	ensembl_havana	protein_coding	0.376995	0.226011	0.372402	0.206612	0.714004	0.476873	0.378809	0.292367	NA	NA	NA	NA
ENSG00000013441	NA	NA	NA	NA	NA	NA	NA	NA	NA	NA	NA	NA	NA	CLK1	ensembl_havana	protein_coding	39.5528	27.9746	46.8245	36.4097	114.078	142.158	26.0431	37.2402	0.0830286	0.62565	0.798014	NA
ENSG00000013503	NA	NA	NA	NA	NA	NA	NA	NA	NA	NA	NA	NA	NA	POLR3B	ensembl_havana	protein_coding	174.89	179.772	166.699	154.52	112.704	88.0445	154.104	173.007	-0.0112302	0.874224	0.940045	NA
ENSG00000013523	NA	NA	NA	NA	NA	NA	NA	NA	NA	NA	NA	NA	NA	ANGEL1	ensembl_havana	protein_coding	10.2475	7.34389	9.62365	8.86138	10.103	8.25742	8.57056	7.36399	-0.22644	0.0595321	0.22975	NA
ENSG00000013561	NA	NA	NA	NA	NA	NA	NA	NA	NA	NA	NA	NA	NA	RNF14	ensembl_havana	protein_coding	18.2805	20.6759	18.2085	18.8706	24.2144	25.4248	22.2314	22.8777	0.128212	0.110787	0.324855	NA
ENSG00000013563	NA	NA	NA	NA	NA	NA	NA	NA	NA	NA	NA	NA	NA	DNASE1L1	ensembl_havana	protein_coding	0.439394	0.0429043	0.173497	0.0688265	0.308433	0.34025	0.670609	0.612229	NA	NA	NA	NA
ENSG00000013573	NA	NA	NA	NA	NA	NA	NA	NA	NA	NA	NA	NA	NA	DDX11	ensembl_havana	protein_coding	92.1663	89.5468	153.837	129.749	137.769	86.1261	145.45	155.526	-0.167486	0.142875	0.371675	NA
ENSG00000013583	NA	NA	NA	NA	NA	NA	NA	NA	NA	NA	NA	NA	NA	HEBP1	ensembl_havana	protein_coding	2.19083	2.86977	3.60642	3.23693	3.04725	1.93259	4.23793	4.20278	-0.0602358	0.736183	0.865382	NA
ENSG00000013588	NA	NA	NA	NA	NA	NA	NA	NA	NA	NA	NA	NA	NA	GPRC5A	ensembl_havana	protein_coding	0.0471147	0.0225966	0	0.0688708	0	0.0671613	0.0473512	0.076151	NA	NA	NA	NA
ENSG00000013619	NA	NA	NA	NA	NA	NA	NA	NA	NA	NA	NA	NA	NA	MAMLD1	ensembl_havana	protein_coding	38.7047	27.1824	22.4312	31.0411	34.7162	19.0004	14.5723	18.949	-0.110499	0.621973	0.796315	NA
ENSG00000013810	NA	NA	NA	NA	NA	NA	NA	NA	NA	NA	NA	NA	NA	TACC3	ensembl_havana	protein_coding	17.9742	15.1171	21.2462	15.9318	23.7797	15.9123	35.8683	36.3022	-0.235687	0.0364464	0.174512	NA
ENSG00000014123	NA	NA	NA	NA	NA	NA	NA	NA	NA	NA	NA	NA	NA	UFL1	ensembl_havana	protein_coding	29.3053	25.6472	29.1257	25.2297	38.694	38.6518	29.5471	31.7766	-0.0204048	0.78578	0.895088	NA
ENSG00000014138	NA	NA	NA	NA	NA	NA	NA	NA	NA	NA	NA	NA	NA	POLA2	ensembl_havana	protein_coding	17.6916	13.6031	18.0321	12.7411	34.0386	27.3574	41.2192	36.7652	-0.273702	0.00603134	0.0679785	NA
ENSG00000014164	NA	NA	NA	NA	NA	NA	NA	NA	NA	NA	NA	NA	NA	ZC3H3	ensembl_havana	protein_coding	14.2758	12.5863	17.1109	14.1415	16.2588	16.6655	13.4241	14.5087	-0.0294874	0.751366	0.874683	NA
ENSG00000014216	NA	NA	NA	NA	NA	NA	NA	NA	NA	NA	NA	NA	NA	CAPN1	ensembl_havana	protein_coding	19.4819	17.5644	18.9081	14.8274	38.4282	25.0484	35.395	25.911	-0.369995	0.00355703	0.0500618	NA
ENSG00000014257	NA	NA	NA	NA	NA	NA	NA	NA	NA	NA	NA	NA	NA	ACPP	ensembl_havana	protein_coding	0.0235573	0	0	0	0	0	0	0	NA	NA	NA	NA
ENSG00000014641	NA	NA	NA	NA	NA	NA	NA	NA	NA	NA	NA	NA	NA	MDH1	ensembl_havana	protein_coding	134.466	124.168	120.246	104.339	153.426	120.975	133.72	120.327	-0.158598	0.0144049	0.106442	NA
ENSG00000014824	NA	NA	NA	NA	NA	NA	NA	NA	NA	NA	NA	NA	NA	SLC30A9	ensembl_havana	protein_coding	58.4221	54.8193	55.1155	49.4036	50.2071	52.5814	56.7504	58.8938	0.0118708	0.854678	0.9312	NA
ENSG00000014914	NA	NA	NA	NA	NA	NA	NA	NA	NA	NA	NA	NA	NA	MTMR11	ensembl_havana	protein_coding	0.200237	0.282458	0.186201	0.241048	0.0920311	0.0878452	0.0947024	0.12791	NA	NA	NA	NA
ENSG00000014919	NA	NA	NA	NA	NA	NA	NA	NA	NA	NA	NA	NA	NA	COX15	ensembl_havana	protein_coding	35.2889	39.7927	40.141	40.7252	39.2311	33.4564	40.1301	41.7526	0.0516485	0.484469	0.704212	NA
ENSG00000015133	NA	NA	NA	NA	NA	NA	NA	NA	NA	NA	NA	NA	NA	CCDC88C	ensembl_havana	protein_coding	71.0253	42.5721	86.5344	59.5503	116.695	101.022	57.9341	53.5397	-0.3402	0.0128797	0.101196	NA
ENSG00000015153	NA	NA	NA	NA	NA	NA	NA	NA	NA	NA	NA	NA	NA	YAF2	ensembl_havana	protein_coding	8.76423	7.90941	8.97707	9.06936	12.4152	12.8016	10.2518	8.62525	-0.0301395	0.782666	0.893452	NA
ENSG00000015171	NA	NA	NA	NA	NA	NA	NA	NA	NA	NA	NA	NA	NA	ZMYND11	ensembl_havana	protein_coding	62.5174	69.8525	55.3969	61.2173	49.0262	51.3376	38.9683	47.0042	0.205634	0.00493805	0.0600908	NA
ENSG00000015285	NA	NA	NA	NA	NA	NA	NA	NA	NA	NA	NA	NA	NA	WAS	ensembl_havana	protein_coding	24.8883	20.9245	24.7157	18.7903	25.2779	15.9501	38.3544	31.0001	-0.353902	0.00220965	0.0374092	NA
ENSG00000015413	NA	NA	NA	NA	NA	NA	NA	NA	NA	NA	NA	NA	NA	DPEP1	ensembl_havana	protein_coding	0	0	0	0	0	0	0	0	NA	NA	NA	NA
ENSG00000015479	NA	NA	NA	NA	NA	NA	NA	NA	NA	NA	NA	NA	NA	MATR3	ensembl_havana	protein_coding	1225.45	1160.52	1156.56	1124.94	1145.97	1196.02	1065.19	1234.56	0.0846344	0.149375	0.380349	NA
ENSG00000015520	NA	NA	NA	NA	NA	NA	NA	NA	NA	NA	NA	NA	NA	NPC1L1	ensembl_havana	protein_coding	0.070672	0.0451933	0.0588003	0.0459139	0.286319	0.376479	0.0473512	0	NA	NA	NA	NA
ENSG00000015532	NA	NA	NA	NA	NA	NA	NA	NA	NA	NA	NA	NA	NA	XYLT2	ensembl_havana	protein_coding	14.8882	15.3431	16.5621	13.338	15.0727	10.5163	13.14	14.4539	-0.109471	0.342804	0.589399	NA
ENSG00000015568	NA	NA	NA	NA	NA	NA	NA	NA	NA	NA	NA	NA	NA	RGPD5	ensembl_havana	protein_coding	43.4769	43.3798	52.147	42.8053	73.4917	96.7745	20.8887	30.6756	0.209705	0.148077	0.378334	NA
ENSG00000015592	NA	NA	NA	NA	NA	NA	NA	NA	NA	NA	NA	NA	NA	STMN4	ensembl_havana	protein_coding	0	0.0451933	0	0	0	0	0.0473512	0	NA	NA	NA	NA
ENSG00000015676	NA	NA	NA	NA	NA	NA	NA	NA	NA	NA	NA	NA	NA	NUDCD3	ensembl_havana	protein_coding	18.7045	21.3764	18.3457	18.5492	17.3632	17.0168	16.1468	16.7015	0.104534	0.19527	0.436497	NA
ENSG00000016082	NA	NA	NA	NA	NA	NA	NA	NA	NA	NA	NA	NA	NA	ISL1	ensembl_havana	protein_coding	0	0	0	0	0	0	0	0	NA	NA	NA	NA
ENSG00000016391	NA	NA	NA	NA	NA	NA	NA	NA	NA	NA	NA	NA	NA	CHDH	ensembl_havana	protein_coding	0	0	0	0.0459405	0.0613541	0	0	0	NA	NA	NA	NA
ENSG00000016402	NA	NA	NA	NA	NA	NA	NA	NA	NA	NA	NA	NA	NA	IL20RA	ensembl_havana	protein_coding	0	0	0	0	0	0	0	0	NA	NA	NA	NA
ENSG00000016490	NA	NA	NA	NA	NA	NA	NA	NA	NA	NA	NA	NA	NA	CLCA1	ensembl_havana	protein_coding	0	0	0	0	0	0	0	0	NA	NA	NA	NA
ENSG00000016602	NA	NA	NA	NA	NA	NA	NA	NA	NA	NA	NA	NA	NA	CLCA4	ensembl_havana	protein_coding	0	0.0225966	0	0	0	0	0	0	NA	NA	NA	NA
ENSG00000016864	NA	NA	NA	NA	NA	NA	NA	NA	NA	NA	NA	NA	NA	GLT8D1	ensembl_havana	protein_coding	22.3795	19.7268	21.4817	21.304	24.378	18.9243	21.5685	21.0322	-0.101125	0.23061	0.47791	NA
ENSG00000017260	NA	NA	NA	NA	NA	NA	NA	NA	NA	NA	NA	NA	NA	ATP2C1	ensembl_havana	protein_coding	237.816	220.816	223.015	191.131	239.889	218.394	240.487	257.656	-0.0450968	0.399985	0.637373	NA
ENSG00000017373	NA	NA	NA	NA	NA	NA	NA	NA	NA	NA	NA	NA	NA	SRCIN1	ensembl_havana	protein_coding	0.0471238	0.0112996	0.0294001	0	0.0409026	0.0376478	0	0.0456823	NA	NA	NA	NA
ENSG00000017427	NA	NA	NA	NA	NA	NA	NA	NA	NA	NA	NA	NA	NA	IGF1	ensembl_havana	protein_coding	0.235573	0	0.0196001	0	0.0204514	0	0.0236756	0	NA	NA	NA	NA
ENSG00000017483	NA	NA	NA	NA	NA	NA	NA	NA	NA	NA	NA	NA	NA	SLC38A5	ensembl_havana	protein_coding	86.4084	96.9396	87.2792	94.6471	44.993	30.4446	113.2	106.089	-0.0161293	0.883305	0.943865	NA
ENSG00000017621	NA	NA	NA	NA	NA	NA	NA	NA	NA	NA	NA	NA	NA	MAGIX	ensembl_havana	protein_coding	0.227278	0.0512516	0.0746593	0	0.121329	0.0501971	0.0348308	0.0870245	NA	NA	NA	NA
ENSG00000017797	NA	NA	NA	NA	NA	NA	NA	NA	NA	NA	NA	NA	NA	RALBP1	ensembl_havana	protein_coding	23.1804	22.2351	21.7165	21.7861	26.7503	22.7142	23.4388	23.1153	-0.0333215	0.639259	0.805726	NA
ENSG00000018189	NA	NA	NA	NA	NA	NA	NA	NA	NA	NA	NA	NA	NA	RUFY3	ensembl_havana	protein_coding	3.83985	4.06739	3.25362	2.8237	5.80819	4.94443	2.34388	2.55821	-0.0227109	0.864702	0.936095	NA
ENSG00000018236	NA	NA	NA	NA	NA	NA	NA	NA	NA	NA	NA	NA	NA	CNTN1	ensembl_havana	protein_coding	0	0	0	0	0	0	0	0	NA	NA	NA	NA
ENSG00000018280	NA	NA	NA	NA	NA	NA	NA	NA	NA	NA	NA	NA	NA	SLC11A1	ensembl_havana	protein_coding	0	0	0.0196001	0.0229569	0.0409056	0.0250986	0	0	NA	NA	NA	NA
ENSG00000018408	NA	NA	NA	NA	NA	NA	NA	NA	NA	NA	NA	NA	NA	WWTR1	ensembl_havana	protein_coding	0	0	0	0.0229569	0	0.0250986	0	0	NA	NA	NA	NA
ENSG00000018510	NA	NA	NA	NA	NA	NA	NA	NA	NA	NA	NA	NA	NA	AGPS	ensembl_havana	protein_coding	281.439	276.311	270.11	245.087	249.956	210.401	329.611	342.326	-0.0436229	0.389117	0.627881	NA
ENSG00000018607	NA	NA	NA	NA	NA	NA	NA	NA	NA	NA	NA	NA	NA	ZNF806	ensembl_havana	pseudogene	0	0	0	0	0	0	0	0	NA	NA	NA	NA
ENSG00000018610	NA	NA	NA	NA	NA	NA	NA	NA	NA	NA	NA	NA	NA	CXorf56	ensembl_havana	protein_coding	36.0317	35.2017	29.3871	28.0866	32.1496	30.0678	29.4949	37.91	0.090651	0.278561	0.528411	NA
ENSG00000018625	NA	NA	NA	NA	NA	NA	NA	NA	NA	NA	NA	NA	NA	ATP1A2	ensembl_havana	protein_coding	0	0	0	0	0	0	0	0	NA	NA	NA	NA
ENSG00000018699	NA	NA	NA	NA	NA	NA	NA	NA	NA	NA	NA	NA	NA	TTC27	ensembl_havana	protein_coding	131.992	133.139	115.209	120.18	114.425	118.917	109.168	130.012	0.140596	0.0248754	0.142039	NA
ENSG00000018869	NA	NA	NA	NA	NA	NA	NA	NA	NA	NA	NA	NA	NA	ZNF582	ensembl_havana	protein_coding	1.67257	1.51397	1.47001	1.69881	2.47462	2.76084	1.01805	1.22429	0.178245	0.347804	0.592764	NA
ENSG00000019102	NA	NA	NA	NA	NA	NA	NA	NA	NA	NA	NA	NA	NA	VSIG2	ensembl_havana	protein_coding	0.0235573	0	0.0784004	0	0.122708	0.125493	0	0	NA	NA	NA	NA
ENSG00000019144	NA	NA	NA	NA	NA	NA	NA	NA	NA	NA	NA	NA	NA	PHLDB1	ensembl_havana	protein_coding	2.54419	1.62696	1.90121	2.18091	5.64458	11.8057	0.852322	1.00501	0.61311	0.0702606	0.251245	NA
ENSG00000019186	NA	NA	NA	NA	NA	NA	NA	NA	NA	NA	NA	NA	NA	CYP24A1	ensembl_havana	protein_coding	0	0	0	0	0	0	0.118378	0.0182729	NA	NA	NA	NA
ENSG00000019485	NA	NA	NA	NA	NA	NA	NA	NA	NA	NA	NA	NA	NA	PRDM11	ensembl_havana	protein_coding	3.81629	4.04479	3.37121	2.93849	3.29267	3.08712	2.50961	2.46685	-0.00577254	0.966638	0.985503	NA
ENSG00000019505	NA	NA	NA	NA	NA	NA	NA	NA	NA	NA	NA	NA	NA	SYT13	ensembl_havana	protein_coding	0	0	0	0	0	0	0	0	NA	NA	NA	NA
ENSG00000019549	NA	NA	NA	NA	NA	NA	NA	NA	NA	NA	NA	NA	NA	SNAI2	ensembl_havana	protein_coding	0	0	0	0	0	0	0	0	NA	NA	NA	NA
ENSG00000019991	NA	NA	NA	NA	NA	NA	NA	NA	NA	NA	NA	NA	NA	HGF	ensembl_havana	protein_coding	0	0	0	0	0	0	0.0947023	0	NA	NA	NA	NA
ENSG00000019995	NA	NA	NA	NA	NA	NA	NA	NA	NA	NA	NA	NA	NA	ZRANB1	ensembl_havana	protein_coding	49.7953	56.6674	45.3161	44.8701	66.6148	73.1244	41.8042	45.6051	0.157731	0.0317315	0.16239	NA
ENSG00000020129	NA	NA	NA	NA	NA	NA	NA	NA	NA	NA	NA	NA	NA	NCDN	ensembl_havana	protein_coding	22.8035	24.314	20.5605	20.799	22.4147	21.7605	20.361	21.4524	0.0812314	0.246438	0.495226	NA
ENSG00000020181	NA	NA	NA	NA	NA	NA	NA	NA	NA	NA	NA	NA	NA	GPR124	ensembl_havana	protein_coding	0.212016	0.221758	0.509603	0.308708	0.490833	0.426676	0.491639	0.310641	NA	NA	NA	NA
ENSG00000020219	NA	NA	NA	NA	NA	NA	NA	NA	NA	NA	NA	NA	NA	CCT8L1P	ensembl_havana	pseudogene	0.0235573	0	0	0.0459139	0	0	0.0236756	0.0913647	NA	NA	NA	NA
ENSG00000020256	NA	NA	NA	NA	NA	NA	NA	NA	NA	NA	NA	NA	NA	ZFP64	ensembl_havana	protein_coding	8.71621	9.06125	10.192	8.93024	10.4098	8.06028	10.3699	12.4439	-0.00376648	0.973208	0.988147	NA
ENSG00000020426	NA	NA	NA	NA	NA	NA	NA	NA	NA	NA	NA	NA	NA	MNAT1	ensembl_havana	protein_coding	16.7022	19.6817	14.7197	17.4473	11.555	11.3195	16.2651	18.273	0.207578	0.0332353	0.166448	NA
ENSG00000020577	NA	NA	NA	NA	NA	NA	NA	NA	NA	NA	NA	NA	NA	SAMD4A	ensembl_havana	protein_coding	5.60263	16.8806	6.56755	12.6878	14.8272	51.2513	4.11955	7.65636	1.50273	6.29902e-05	0.00514435	NA
ENSG00000020633	NA	NA	NA	NA	NA	NA	NA	NA	NA	NA	NA	NA	NA	RUNX3	ensembl_havana	protein_coding	21.2252	28.5848	25.4997	32.0708	50.2286	57.0992	26.5403	32.8	0.34999	0.000903024	0.022766	NA
ENSG00000020922	NA	NA	NA	NA	NA	NA	NA	NA	NA	NA	NA	NA	NA	MRE11A	ensembl_havana	protein_coding	35.713	31.0704	50.6858	43.5952	56.8957	38.9279	57.3896	61.3971	-0.163195	0.100233	0.306224	NA
ENSG00000021300	NA	NA	NA	NA	NA	NA	NA	NA	NA	NA	NA	NA	NA	PLEKHB1	ensembl_havana	protein_coding	0.777391	0.700495	0.607603	0.711666	1.20663	1.53101	0.520863	0.347186	NA	NA	NA	NA
ENSG00000021355	NA	NA	NA	NA	NA	NA	NA	NA	NA	NA	NA	NA	NA	SERPINB1	ensembl_havana	protein_coding	4.95602	7.6604	4.62562	7.36919	4.80939	5.5217	8.07338	9.27858	0.449576	0.0121928	0.098058	NA
ENSG00000021461	NA	NA	NA	NA	NA	NA	NA	NA	NA	NA	NA	NA	NA	CYP3A43	ensembl_havana	protein_coding	0	0	0.0392002	0.0229569	0.102257	0.0250986	0	0	NA	NA	NA	NA
ENSG00000021488	NA	NA	NA	NA	NA	NA	NA	NA	NA	NA	NA	NA	NA	SLC7A9	ensembl_havana	protein_coding	0	0.090394	0.431202	0.321397	0.613542	0.0752957	0.307783	0.0365459	NA	NA	NA	NA
ENSG00000021574	NA	NA	NA	NA	NA	NA	NA	NA	NA	NA	NA	NA	NA	SPAST	ensembl_havana	protein_coding	71.6669	76.0829	69.894	67.6526	82.1628	82.8756	71.5239	83.5016	0.115183	0.0614146	0.232982	NA
ENSG00000021645	NA	NA	NA	NA	NA	NA	NA	NA	NA	NA	NA	NA	NA	NRXN3	ensembl_havana	protein_coding	0	0	0	0	0	0	0	0	NA	NA	NA	NA
ENSG00000021762	NA	NA	NA	NA	NA	NA	NA	NA	NA	NA	NA	NA	NA	OSBPL5	ensembl_havana	protein_coding	0.636049	0.316353	1.23481	0.872365	1.26799	0.426676	1.34951	0.603008	NA	NA	NA	NA
ENSG00000021776	NA	NA	NA	NA	NA	NA	NA	NA	NA	NA	NA	NA	NA	AQR	ensembl_havana	protein_coding	192.464	190.286	217.402	204.822	201.344	188.691	204.912	208.732	0.00307549	0.94377	0.974035	NA
ENSG00000021826	NA	NA	NA	NA	NA	NA	NA	NA	NA	NA	NA	NA	NA	CPS1	ensembl_havana	protein_coding	0.541819	1.28801	1.62694	1.53812	0.44993	0.70276	1.72832	2.94195	NA	NA	NA	NA
ENSG00000022267	NA	NA	NA	NA	NA	NA	NA	NA	NA	NA	NA	NA	NA	FHL1	ensembl_havana	protein_coding	10.0825	7.66025	11.3092	9.91739	10.2257	5.82287	13.2346	10.8359	-0.352418	0.0157987	0.112614	NA
ENSG00000022277	NA	NA	NA	NA	NA	NA	NA	NA	NA	NA	NA	NA	NA	RTFDC1	ensembl_havana	protein_coding	123.817	108.17	102.097	101.539	102.421	93.3416	105.616	108.794	-0.0282038	0.621236	0.796075	NA
ENSG00000022355	NA	NA	NA	NA	NA	NA	NA	NA	NA	NA	NA	NA	NA	GABRA1	ensembl_havana	protein_coding	0	0	0	0	0	0	0	0	NA	NA	NA	NA
ENSG00000022556	NA	NA	NA	NA	NA	NA	NA	NA	NA	NA	NA	NA	NA	NLRP2	ensembl_havana	protein_coding	4.37452	4.46155	1.27401	1.07642	1.79972	1.16011	2.60957	2.27397	-0.145189	0.412384	0.64671	NA
ENSG00000022567	NA	NA	NA	NA	NA	NA	NA	NA	NA	NA	NA	NA	NA	SLC45A4	ensembl_havana	protein_coding	6.71383	7.09533	9.17284	7.59875	8.93725	7.20328	9.92006	9.5202	-0.102656	0.329495	0.576953	NA
ENSG00000022840	NA	NA	NA	NA	NA	NA	NA	NA	NA	NA	NA	NA	NA	RNF10	ensembl_havana	protein_coding	122.757	123.039	120.619	112.695	161.321	174.008	113.003	113.514	0.0538092	0.384745	0.624257	NA
ENSG00000022976	NA	NA	NA	NA	NA	NA	NA	NA	NA	NA	NA	NA	NA	ZNF839	ensembl_havana	protein_coding	12.419	12.928	12.1325	10.7439	11.3914	9.21788	6.91327	7.7147	-0.024635	0.800378	0.903372	NA
ENSG00000023041	NA	NA	NA	NA	NA	NA	NA	NA	NA	NA	NA	NA	NA	ZDHHC6	ensembl_havana	protein_coding	28.3866	25.9183	30.1841	27.8697	30.9634	29.29	33.5246	34.0242	-0.029333	0.639523	0.805774	NA
ENSG00000023171	NA	NA	NA	NA	NA	NA	NA	NA	NA	NA	NA	NA	NA	GRAMD1B	ensembl_havana	protein_coding	1.55478	2.10149	2.03841	3.48946	1.32934	0.903549	1.77567	2.21103	0.406201	0.117754	0.336352	NA
ENSG00000023191	NA	NA	NA	NA	NA	NA	NA	NA	NA	NA	NA	NA	NA	RNH1	ensembl_havana	protein_coding	67.5154	68.4227	70.0899	75.138	66.651	57.3505	62.5745	54.4533	-0.0244938	0.759068	0.878946	NA
ENSG00000023228	NA	NA	NA	NA	NA	NA	NA	NA	NA	NA	NA	NA	NA	NDUFS1	ensembl_havana	protein_coding	179.071	166.756	189.186	163.775	195.481	178.595	180.722	194.286	-0.0381382	0.473121	0.694129	NA
ENSG00000023287	NA	NA	NA	NA	NA	NA	NA	NA	NA	NA	NA	NA	NA	RB1CC1	ensembl_havana	protein_coding	67.7508	60.4686	72.1282	63.4989	107.165	106.769	51.5418	67.9022	0.0572085	0.531405	0.738188	NA
ENSG00000023318	NA	NA	NA	NA	NA	NA	NA	NA	NA	NA	NA	NA	NA	ERP44	ensembl_havana	protein_coding	54.5588	51.9948	52.1166	49.8854	56.2208	58.7558	53.0096	59.0764	0.0688786	0.279858	0.5295	NA
ENSG00000023445	NA	NA	NA	NA	NA	NA	NA	NA	NA	NA	NA	NA	NA	BIRC3	ensembl_havana	protein_coding	208.247	176.638	236.474	192.333	243.678	264.489	98.1353	110.332	-0.0195696	0.827563	0.91818	NA
ENSG00000023516	NA	NA	NA	NA	NA	NA	NA	NA	NA	NA	NA	NA	NA	AKAP11	ensembl_havana	protein_coding	94.1823	86.997	80.6348	72.4521	82.7978	75.7726	90.7011	83.6353	-0.0838574	0.136257	0.362592	NA
ENSG00000023572	NA	NA	NA	NA	NA	NA	NA	NA	NA	NA	NA	NA	NA	GLRX2	ensembl_havana	protein_coding	2.7562	2.14668	2.90081	2.20387	3.43584	2.13338	4.87717	4.38551	-0.326466	0.0534727	0.216826	NA
ENSG00000023608	NA	NA	NA	NA	NA	NA	NA	NA	NA	NA	NA	NA	NA	SNAPC1	ensembl_havana	protein_coding	18.1627	21.7133	16.5711	17.9369	18.0576	19.0613	13.4503	18.7678	0.275999	0.00902393	0.0840566	NA
ENSG00000023697	NA	NA	NA	NA	NA	NA	NA	NA	NA	NA	NA	NA	NA	DERA	ensembl_havana	protein_coding	3.5336	3.38949	2.29321	2.64005	5.78774	3.63929	4.80614	3.28913	-0.287506	0.152797	0.38438	NA
ENSG00000023734	NA	NA	NA	NA	NA	NA	NA	NA	NA	NA	NA	NA	NA	STRAP	ensembl_havana	protein_coding	244.619	259.048	226.205	220.823	208.522	208.469	263.604	277.475	0.0756673	0.126498	0.347999	NA
ENSG00000023839	NA	NA	NA	NA	NA	NA	NA	NA	NA	NA	NA	NA	NA	ABCC2	ensembl_havana	protein_coding	3.15667	4.14125	3.8428	2.52559	6.06509	4.59641	2.32021	3.23432	-0.0240928	0.906542	0.95613	NA
ENSG00000023892	NA	NA	NA	NA	NA	NA	NA	NA	NA	NA	NA	NA	NA	DEF6	ensembl_havana	protein_coding	14.9354	9.85213	15.5821	10.675	30.0634	17.5188	24.6936	18.0719	-0.551995	0.000152006	0.0084345	NA
ENSG00000023902	NA	NA	NA	NA	NA	NA	NA	NA	NA	NA	NA	NA	NA	PLEKHO1	ensembl_havana	protein_coding	1.27083	0.24456	0.37551	0.0926707	1.11376	0.676471	0.876381	0.334925	NA	NA	NA	NA
ENSG00000023909	NA	NA	NA	NA	NA	NA	NA	NA	NA	NA	NA	NA	NA	GCLM	ensembl_havana	protein_coding	25.9131	27.6131	24.9705	28.9257	24.3695	23.6931	26.5403	38.2867	0.25498	0.0210489	0.131664	NA
ENSG00000024048	NA	NA	NA	NA	NA	NA	NA	NA	NA	NA	NA	NA	NA	UBR2	ensembl_havana	protein_coding	114.065	96.7814	117.934	105.074	151.136	140.803	113.714	114.005	-0.0775723	0.185592	0.423516	NA
ENSG00000024422	NA	NA	NA	NA	NA	NA	NA	NA	NA	NA	NA	NA	NA	EHD2	ensembl_havana	protein_coding	0	0	0.0196001	0.0229569	0.0204514	0	0	0.0730918	NA	NA	NA	NA
ENSG00000024526	NA	NA	NA	NA	NA	NA	NA	NA	NA	NA	NA	NA	NA	DEPDC1	ensembl_havana	protein_coding	0	0	0	0	0	0	0.142054	0	NA	NA	NA	NA
ENSG00000024862	NA	NA	NA	NA	NA	NA	NA	NA	NA	NA	NA	NA	NA	CCDC28A	ensembl_havana	protein_coding	3.15668	2.91496	3.62602	3.92564	10.5529	8.60881	4.19058	4.6596	-0.0214094	0.86484	0.936095	NA
ENSG00000025039	NA	NA	NA	NA	NA	NA	NA	NA	NA	NA	NA	NA	NA	RRAGD	ensembl_havana	protein_coding	4.94705	5.06164	7.17364	5.28011	5.86954	4.36714	11.7668	7.94874	-0.355155	0.0307989	0.160168	NA
ENSG00000025156	NA	NA	NA	NA	NA	NA	NA	NA	NA	NA	NA	NA	NA	HSF2	ensembl_havana	protein_coding	46.9027	49.0347	46.7854	44.1231	52.5806	49.5445	41.4797	48.3868	0.0741957	0.248268	0.497695	NA
ENSG00000025293	NA	NA	NA	NA	NA	NA	NA	NA	NA	NA	NA	NA	NA	PHF20	ensembl_havana	protein_coding	40.0475	41.0356	37.8673	35.9965	48.2858	58.4184	35.2056	37.825	0.139198	0.118874	0.337614	NA
ENSG00000025423	NA	NA	NA	NA	NA	NA	NA	NA	NA	NA	NA	NA	NA	HSD17B6	ensembl_havana	protein_coding	0.35336	0.339395	0.156801	0.0688707	0.491174	0.17569	0.379202	0.47605	NA	NA	NA	NA
ENSG00000025434	NA	NA	NA	NA	NA	NA	NA	NA	NA	NA	NA	NA	NA	NR1H3	ensembl_havana	protein_coding	1.69613	2.30485	2.46961	1.85951	2.10649	1.25493	1.752	1.62629	-0.147062	0.526442	0.735118	NA
ENSG00000025708	NA	NA	NA	NA	NA	NA	NA	NA	NA	NA	NA	NA	NA	TYMP	ensembl_havana	protein_coding	3.66414	9.35896	5.70329	11.1767	5.22122	9.33758	4.23777	8.02469	1.056	4.38819e-05	0.00476809	NA
ENSG00000025770	NA	NA	NA	NA	NA	NA	NA	NA	NA	NA	NA	NA	NA	NCAPH2	ensembl_havana	protein_coding	30.5539	29.897	31.3798	27.732	36.2603	35.7656	44.6996	42.7588	-0.0298882	0.651661	0.811686	NA
ENSG00000025772	NA	NA	NA	NA	NA	NA	NA	NA	NA	NA	NA	NA	NA	TOMM34	ensembl_havana	protein_coding	35.8778	36.5613	34.1826	32.0938	35.1559	31.5991	30.2811	32.2883	0.0146763	0.809746	0.907044	NA
ENSG00000025796	NA	NA	NA	NA	NA	NA	NA	NA	NA	NA	NA	NA	NA	SEC63	ensembl_havana	protein_coding	311.369	281.695	315.155	294.569	361.099	369.934	297.073	308.731	0.00830556	0.880008	0.941984	NA
ENSG00000025800	NA	NA	NA	NA	NA	NA	NA	NA	NA	NA	NA	NA	NA	KPNA6	ensembl_havana	protein_coding	130.296	139.851	127.619	125.047	126.661	127.854	113.027	121.919	0.0944145	0.078768	0.268274	NA
ENSG00000026025	NA	NA	NA	NA	NA	NA	NA	NA	NA	NA	NA	NA	NA	VIM	ensembl_havana	protein_coding	819.452	787.147	714.645	642.829	393.422	397.905	544.173	361.654	-0.149932	0.229412	0.476534	NA
ENSG00000026036	NA	NA	NA	NA	NA	NA	NA	NA	NA	NA	NA	NA	NA	RTEL1-TNFRSF6B	havana	protein_coding	4.04004	6.10186	3.69329	3.62382	6.55233	4.11539	1.1927	1.21321	0.0244998	0.913073	0.958907	NA
ENSG00000026297	NA	NA	NA	NA	NA	NA	NA	NA	NA	NA	NA	NA	NA	RNASET2	ensembl_havana	protein_coding	43.8613	48.5008	19.4993	27.4983	47.7026	36.1384	44.5473	45.393	0.0830133	0.526048	0.734921	NA
ENSG00000026559	NA	NA	NA	NA	NA	NA	NA	NA	NA	NA	NA	NA	NA	KCNG1	ensembl_havana	protein_coding	0	0.0225966	0.0784004	0	0	0	0.165729	0	NA	NA	NA	NA
ENSG00000026652	NA	NA	NA	NA	NA	NA	NA	NA	NA	NA	NA	NA	NA	AGPAT4	ensembl_havana	protein_coding	0.942294	0.542319	1.0192	0.780535	2.59732	1.95769	1.18378	0.31064	NA	NA	NA	NA
ENSG00000026950	NA	NA	NA	NA	NA	NA	NA	NA	NA	NA	NA	NA	NA	BTN3A1	ensembl_havana	protein_coding	17.1829	13.9792	21.7213	17.2369	61.7209	71.4481	22.6999	18.5416	-0.0557496	0.671764	0.824093	NA
ENSG00000027001	NA	NA	NA	NA	NA	NA	NA	NA	NA	NA	NA	NA	NA	MIPEP	ensembl_havana	protein_coding	18.1156	21.4894	20.3449	20.3169	10.5325	6.60093	24.1728	27.9028	0.0650898	0.610847	0.789831	NA
ENSG00000027075	NA	NA	NA	NA	NA	NA	NA	NA	NA	NA	NA	NA	NA	PRKCH	ensembl_havana	protein_coding	83.4874	56.2205	65.0332	59.4988	88.8202	84.9284	63.0372	51.621	-0.211293	0.069569	0.249858	NA
ENSG00000027644	NA	NA	NA	NA	NA	NA	NA	NA	NA	NA	NA	NA	NA	INSRR	ensembl_havana	protein_coding	0.518262	0.225966	0.235201	0.321397	0.14316	0.250986	0.21308	0.146184	NA	NA	NA	NA
ENSG00000027847	NA	NA	NA	NA	NA	NA	NA	NA	NA	NA	NA	NA	NA	B4GALT7	ensembl_havana	protein_coding	13.145	12.7219	12.0149	11.3178	12.2299	11.5704	9.54125	11.713	0.063335	0.489739	0.709123	NA
ENSG00000027869	NA	NA	NA	NA	NA	NA	NA	NA	NA	NA	NA	NA	NA	SH2D2A	ensembl_havana	protein_coding	12.2498	10.0329	14.9941	11.9376	12.3117	10.8677	12.3823	12.0053	-0.165133	0.0855466	0.279776	NA
ENSG00000028116	NA	NA	NA	NA	NA	NA	NA	NA	NA	NA	NA	NA	NA	VRK2	ensembl_havana	protein_coding	31.7187	36.7232	29.804	30.7753	31.4745	31.3789	33.0997	38.0132	0.159497	0.0325761	0.164659	NA
ENSG00000028203	NA	NA	NA	NA	NA	NA	NA	NA	NA	NA	NA	NA	NA	VEZT	ensembl_havana	protein_coding	35.124	34.618	36.3399	34.4131	46.2877	47.1602	34.8038	43.7854	0.11425	0.146974	0.377678	NA
ENSG00000028310	NA	NA	NA	NA	NA	NA	NA	NA	NA	NA	NA	NA	NA	BRD9	ensembl_havana	protein_coding	32.2154	28.9775	38.9505	32.0769	39.2976	34.5704	35.1819	35.7152	-0.10283	0.138585	0.365682	NA
ENSG00000028528	NA	NA	NA	NA	NA	NA	NA	NA	NA	NA	NA	NA	NA	SNX1	ensembl_havana	protein_coding	100.331	106.249	106.605	99.5854	116.982	113.27	72.4237	72.2513	0.030601	0.570745	0.764575	NA
ENSG00000028839	NA	NA	NA	NA	NA	NA	NA	NA	NA	NA	NA	NA	NA	TBPL1	ensembl_havana	protein_coding	19.4819	20.9245	18.8959	19.4445	18.3449	16.7658	18.9168	21.5073	0.0984188	0.20213	0.444718	NA
ENSG00000029153	NA	NA	NA	NA	NA	NA	NA	NA	NA	NA	NA	NA	NA	ARNTL2	ensembl_havana	protein_coding	1.08364	1.12983	0.842804	0.849408	1.4725	1.02904	3.1962	1.44356	NA	NA	NA	NA
ENSG00000029363	NA	NA	NA	NA	NA	NA	NA	NA	NA	NA	NA	NA	NA	BCLAF1	ensembl_havana	protein_coding	307.942	327.989	340.63	351.31	297.915	291.997	292.819	336.003	0.12197	0.0229763	0.137419	NA
ENSG00000029364	NA	NA	NA	NA	NA	NA	NA	NA	NA	NA	NA	NA	NA	SLC39A9	ensembl_havana	protein_coding	20.9425	21.4442	20.7369	20.1562	22.292	23.0405	21.4264	21.087	0.0496192	0.50032	0.715703	NA
ENSG00000029534	NA	NA	NA	NA	NA	NA	NA	NA	NA	NA	NA	NA	NA	ANK1	ensembl_havana	protein_coding	6.19559	2.7116	3.93962	1.46924	2.61778	0.451775	6.32138	4.03832	-1.12116	0.00179209	0.0336293	NA
ENSG00000029559	NA	NA	NA	NA	NA	NA	NA	NA	NA	NA	NA	NA	NA	IBSP	ensembl_havana	protein_coding	0	0	0	0	0	0	0	0	NA	NA	NA	NA
ENSG00000029639	NA	NA	NA	NA	NA	NA	NA	NA	NA	NA	NA	NA	NA	TFB1M	ensembl_havana	protein_coding	79.6002	67.4961	57.8136	60.0198	62.7244	51.728	59.1888	63.9489	-0.0421421	0.584161	0.772817	NA
ENSG00000029725	NA	NA	NA	NA	NA	NA	NA	NA	NA	NA	NA	NA	NA	RABEP1	ensembl_havana	protein_coding	144.05	151.137	135.142	139.692	132.221	142.167	98.8322	114.17	0.152537	0.013176	0.102355	NA
ENSG00000029993	NA	NA	NA	NA	NA	NA	NA	NA	NA	NA	NA	NA	NA	HMGB3	ensembl_havana	protein_coding	0.706762	0.711793	0.343238	0.539488	1.06418	0.790604	0.804969	1.18817	NA	NA	NA	NA
ENSG00000030066	NA	NA	NA	NA	NA	NA	NA	NA	NA	NA	NA	NA	NA	NUP160	ensembl_havana	protein_coding	187.069	174.446	226.478	190.661	188.153	155.661	246.084	243.834	-0.112823	0.0470584	0.201209	NA
ENSG00000030110	NA	NA	NA	NA	NA	NA	NA	NA	NA	NA	NA	NA	NA	BAK1	ensembl_havana	protein_coding	7.8344	5.39383	10.3449	6.9279	7.78419	6.15191	13.3057	9.68466	-0.442903	0.0024556	0.0394568	NA
ENSG00000030304	NA	NA	NA	NA	NA	NA	NA	NA	NA	NA	NA	NA	NA	MUSK	ensembl_havana	protein_coding	0	0	0	0	0	0	0	0	NA	NA	NA	NA
ENSG00000030582	NA	NA	NA	NA	NA	NA	NA	NA	NA	NA	NA	NA	NA	GRN	ensembl_havana	protein_coding	8.92824	9.55836	9.07484	6.933	22.1694	16.2388	16.9517	14.2346	-0.22651	0.0598824	0.229876	NA
ENSG00000031003	NA	NA	NA	NA	NA	NA	NA	NA	NA	NA	NA	NA	NA	FAM13B	ensembl_havana	protein_coding	68.8076	65.5816	74.1507	71.1036	92.7446	104.831	43.3226	54.6131	0.140756	0.0995879	0.305331	NA
ENSG00000031081	NA	NA	NA	NA	NA	NA	NA	NA	NA	NA	NA	NA	NA	ARHGAP31	ensembl_havana	protein_coding	98.1163	122.564	95.4328	107.025	78.9014	67.214	81.8674	86.9608	0.140152	0.132351	0.356201	NA
ENSG00000031544	NA	NA	NA	NA	NA	NA	NA	NA	NA	NA	NA	NA	NA	NR2E3	ensembl_havana	processed_transcript	0	0.0225966	0.0588002	0.0229569	0.122708	0	0.0236756	0.0182729	NA	NA	NA	NA
ENSG00000031691	NA	NA	NA	NA	NA	NA	NA	NA	NA	NA	NA	NA	NA	CENPQ	ensembl_havana	protein_coding	4.33455	4.7001	3.44962	3.21397	4.06982	2.61025	6.03727	6.17625	-0.0695661	0.64185	0.80648	NA
ENSG00000031698	NA	NA	NA	NA	NA	NA	NA	NA	NA	NA	NA	NA	NA	SARS	ensembl_havana	protein_coding	274.773	314.522	225.636	281.819	283.355	303.342	181.095	217.832	0.265822	0.00109339	0.0250438	NA
ENSG00000031823	NA	NA	NA	NA	NA	NA	NA	NA	NA	NA	NA	NA	NA	RANBP3	ensembl_havana	protein_coding	51.6848	47.7015	50.5682	51.2399	59.6567	55.2169	50.6894	51.9501	0.0032266	0.955286	0.979008	NA
ENSG00000032219	NA	NA	NA	NA	NA	NA	NA	NA	NA	NA	NA	NA	NA	ARID4A	ensembl_havana	protein_coding	26.7376	21.2408	25.3037	20.1103	45.8929	47.2606	18.3249	21.69	-0.0330732	0.758607	0.878644	NA
ENSG00000032389	NA	NA	NA	NA	NA	NA	NA	NA	NA	NA	NA	NA	NA	TSSC1	ensembl_havana	protein_coding	18.5397	18.8456	18.7769	16.8504	17.8131	14.2811	20.3847	19.479	-0.0811946	0.317085	0.566361	NA
ENSG00000032444	NA	NA	NA	NA	NA	NA	NA	NA	NA	NA	NA	NA	NA	PNPLA6	ensembl_havana	protein_coding	119.129	102.679	96.1385	88.3613	156.985	129.961	115.916	97.9612	-0.16865	0.0168116	0.116885	NA
ENSG00000032742	NA	NA	NA	NA	NA	NA	NA	NA	NA	NA	NA	NA	NA	IFT88	ensembl_havana	protein_coding	4.68791	4.7679	3.35162	3.35172	4.74473	4.66834	3.55133	3.91042	0.080199	0.507498	0.72024	NA
ENSG00000033011	NA	NA	NA	NA	NA	NA	NA	NA	NA	NA	NA	NA	NA	ALG1	ensembl_havana	protein_coding	184.446	181.005	161.665	171.415	138.139	100.778	170.564	165.52	-0.0580153	0.494156	0.711913	NA
ENSG00000033030	NA	NA	NA	NA	NA	NA	NA	NA	NA	NA	NA	NA	NA	ZCCHC8	ensembl_havana	protein_coding	60.2832	57.1694	73.9707	70.9598	79.8217	86.5148	50.5236	61.6895	0.114087	0.135496	0.361313	NA
ENSG00000033050	NA	NA	NA	NA	NA	NA	NA	NA	NA	NA	NA	NA	NA	ABCF2	ensembl_havana	protein_coding	278.306	283.628	286.984	314.947	200.055	208.811	273.169	289.702	0.122303	0.0396465	0.181947	NA
ENSG00000033100	NA	NA	NA	NA	NA	NA	NA	NA	NA	NA	NA	NA	NA	CHPF2	ensembl_havana	protein_coding	18.4218	16.8797	18.2477	14.899	22.2715	16.5651	17.3305	17.6699	-0.158764	0.0896975	0.287831	NA
ENSG00000033122	NA	NA	NA	NA	NA	NA	NA	NA	NA	NA	NA	NA	NA	LRRC7	ensembl_havana	protein_coding	0.541819	0.40674	0.215601	0.229569	0.265868	0.853351	0.236756	0.292367	NA	NA	NA	NA
ENSG00000033170	NA	NA	NA	NA	NA	NA	NA	NA	NA	NA	NA	NA	NA	FUT8	ensembl_havana	protein_coding	27.8212	27.5453	25.8721	25.9184	30.4732	26.3284	32.3645	28.6337	-0.0584418	0.448384	0.677138	NA
ENSG00000033178	NA	NA	NA	NA	NA	NA	NA	NA	NA	NA	NA	NA	NA	UBA6	ensembl_havana	protein_coding	100.166	103.741	116.717	110.124	110.253	114.926	108.672	116.344	0.076226	0.175314	0.410335	NA
ENSG00000033327	NA	NA	NA	NA	NA	NA	NA	NA	NA	NA	NA	NA	NA	GAB2	ensembl_havana	protein_coding	1.15431	0.949059	1.64641	1.26263	1.5543	2.05808	0.307782	1.04156	NA	NA	NA	NA
ENSG00000033627	NA	NA	NA	NA	NA	NA	NA	NA	NA	NA	NA	NA	NA	ATP6V0A1	ensembl_havana	protein_coding	33.5221	18.2581	29.9098	20.1332	30.4725	19.1002	38.3071	31.8133	-0.535061	0.000758472	0.0210255	NA
ENSG00000033800	NA	NA	NA	NA	NA	NA	NA	NA	NA	NA	NA	NA	NA	PIAS1	ensembl_havana	protein_coding	79.9301	81.2574	77.7732	69.6974	103.688	120.247	58.6208	73.6765	0.151443	0.0953637	0.297774	NA
ENSG00000033867	NA	NA	NA	NA	NA	NA	NA	NA	NA	NA	NA	NA	NA	SLC4A7	ensembl_havana	protein_coding	55.0534	54.8194	54.6058	52.5714	53.4395	50.2725	53.6488	47.4913	-0.0358192	0.590906	0.777001	NA
ENSG00000034053	NA	NA	NA	NA	NA	NA	NA	NA	NA	NA	NA	NA	NA	APBA2	ensembl_havana	protein_coding	68.4969	72.9419	65.0119	65.3354	60.6383	45.6252	59.7336	57.4574	-0.0392226	0.637512	0.804668	NA
ENSG00000034063	NA	NA	NA	NA	NA	NA	NA	NA	NA	NA	NA	NA	NA	UHRF1	ensembl_havana	processed_transcript	3.762	1.67266	5.39169	3.18283	13.8416	2.01344	40.097	35.457	-0.722795	0.069083	0.249181	NA
ENSG00000034152	NA	NA	NA	NA	NA	NA	NA	NA	NA	NA	NA	NA	NA	MAP2K3	ensembl_havana	protein_coding	210.179	141.975	197.647	142.035	138.558	102.101	217.034	154.662	-0.450497	6.00415e-05	0.00510507	NA
ENSG00000034239	NA	NA	NA	NA	NA	NA	NA	NA	NA	NA	NA	NA	NA	EFCAB1	ensembl_havana	protein_coding	0	0	0	0	0	0	0	0.0182729	NA	NA	NA	NA
ENSG00000034510	NA	NA	NA	NA	NA	NA	NA	NA	NA	NA	NA	NA	NA	TMSB10	ensembl_havana	protein_coding	83.9584	81.5738	121.638	117.999	110.826	119.068	119.443	104.667	0.00196702	0.979669	0.991413	NA
ENSG00000034533	NA	NA	NA	NA	NA	NA	NA	NA	NA	NA	NA	NA	NA	ASTE1	ensembl_havana	protein_coding	7.69884	7.27458	8.28552	7.53849	8.28785	7.74401	7.6568	8.63554	0.0124999	0.896772	0.950641	NA
ENSG00000034677	NA	NA	NA	NA	NA	NA	NA	NA	NA	NA	NA	NA	NA	RNF19A	ensembl_havana	protein_coding	49.0452	55.8112	59.9762	72.2438	53.6423	63.8474	37.3127	48.5694	0.318242	0.000611068	0.0183341	NA
ENSG00000034693	NA	NA	NA	NA	NA	NA	NA	NA	NA	NA	NA	NA	NA	PEX3	ensembl_havana	protein_coding	61.125	55.6772	57.2085	50.3867	68.532	66.4591	68.8722	79.103	0.0107265	0.873933	0.939818	NA
ENSG00000034713	NA	NA	NA	NA	NA	NA	NA	NA	NA	NA	NA	NA	NA	GABARAPL2	ensembl_havana	protein_coding	18.9401	16.6342	17.3853	13.6364	27.4866	20.4052	19.2246	18.547	-0.210389	0.0261577	0.146185	NA
ENSG00000034971	NA	NA	NA	NA	NA	NA	NA	NA	NA	NA	NA	NA	NA	MYOC	ensembl_havana	protein_coding	0	0	0	0	0	0	0	0	NA	NA	NA	NA
ENSG00000035115	NA	NA	NA	NA	NA	NA	NA	NA	NA	NA	NA	NA	NA	SH3YL1	ensembl_havana	protein_coding	10.6008	12.4056	11.4268	13.2691	14.9297	16.2639	6.36873	7.18126	0.238452	0.0203657	0.129485	NA
ENSG00000035141	NA	NA	NA	NA	NA	NA	NA	NA	NA	NA	NA	NA	NA	FAM136A	ensembl_havana	protein_coding	14.2993	15.1145	13.9945	12.6952	8.16009	5.92326	19.414	18.5653	-0.0736242	0.45099	0.678885	NA
ENSG00000035403	NA	NA	NA	NA	NA	NA	NA	NA	NA	NA	NA	NA	NA	VCL	ensembl_havana	protein_coding	36.5138	32.5616	40.2586	31.979	61.62	64.0517	49.2924	38.6656	-0.141268	0.185851	0.423607	NA
ENSG00000035499	NA	NA	NA	NA	NA	NA	NA	NA	NA	NA	NA	NA	NA	DEPDC1B	ensembl_havana	protein_coding	0.235573	0.0451933	0.588003	0.160699	0.204514	0.125493	1.82302	1.5532	NA	NA	NA	NA
ENSG00000035664	NA	NA	NA	NA	NA	NA	NA	NA	NA	NA	NA	NA	NA	DAPK2	ensembl_havana	protein_coding	0.0235573	0	0.0588003	0.0229569	0	0	0	0.0182729	NA	NA	NA	NA
ENSG00000035681	NA	NA	NA	NA	NA	NA	NA	NA	NA	NA	NA	NA	NA	NSMAF	ensembl_havana	protein_coding	103.582	96.3744	110.113	97.8196	82.3168	56.5219	110.589	94.9462	-0.206433	0.0220675	0.134269	NA
ENSG00000035687	NA	NA	NA	NA	NA	NA	NA	NA	NA	NA	NA	NA	NA	ADSS	ensembl_havana	protein_coding	107.751	92.149	116.581	111.364	131.972	122.831	110.422	109.912	-0.0527178	0.356952	0.600399	NA
ENSG00000035720	NA	NA	NA	NA	NA	NA	NA	NA	NA	NA	NA	NA	NA	STAP1	ensembl_havana	protein_coding	4.47591	3.43469	3.74361	3.32876	4.62202	4.29186	1.2548	1.5532	-0.0884254	0.563757	0.759776	NA
ENSG00000035862	NA	NA	NA	NA	NA	NA	NA	NA	NA	NA	NA	NA	NA	TIMP2	ensembl_havana	protein_coding	0.124686	0.0451933	0.137201	0.206612	0	0.35138	0.0754971	0.0199813	NA	NA	NA	NA
ENSG00000035928	NA	NA	NA	NA	NA	NA	NA	NA	NA	NA	NA	NA	NA	RFC1	ensembl_havana	protein_coding	83.77	75.4727	91.3952	82.8517	104.098	96.253	87.7181	99.9712	-0.00593506	0.923304	0.965479	NA
ENSG00000036054	NA	NA	NA	NA	NA	NA	NA	NA	NA	NA	NA	NA	NA	TBC1D23	ensembl_havana	protein_coding	27.1852	24.6077	23.5005	23.967	36.0353	39.9569	16.6676	21.3062	0.144019	0.135227	0.360927	NA
ENSG00000036257	NA	NA	NA	NA	NA	NA	NA	NA	NA	NA	NA	NA	NA	CUL3	ensembl_havana	protein_coding	182.287	176.095	179.204	180.723	162.879	146.224	186.09	203.908	0.0314635	0.534593	0.7404	NA
ENSG00000036448	NA	NA	NA	NA	NA	NA	NA	NA	NA	NA	NA	NA	NA	MYOM2	ensembl_havana	protein_coding	0.44759	0.564917	0.127401	0.0803492	0.265868	0.213338	0.224918	0.164456	NA	NA	NA	NA
ENSG00000036473	NA	NA	NA	NA	NA	NA	NA	NA	NA	NA	NA	NA	NA	OTC	ensembl_havana	protein_coding	0	0	0	0	0	0	0	0.0182729	NA	NA	NA	NA
ENSG00000036530	NA	NA	NA	NA	NA	NA	NA	NA	NA	NA	NA	NA	NA	CYP46A1	ensembl_havana	protein_coding	0.0235573	0.0451933	0.117601	0.0229569	0.122708	0.225941	0.118378	0.0548188	NA	NA	NA	NA
ENSG00000036549	NA	NA	NA	NA	NA	NA	NA	NA	NA	NA	NA	NA	NA	ZZZ3	ensembl_havana	protein_coding	40.872	42.2557	44.7666	49.8166	45.3232	57.0741	36.0817	41.8999	0.238106	0.0129548	0.101718	NA
ENSG00000036565	NA	NA	NA	NA	NA	NA	NA	NA	NA	NA	NA	NA	NA	SLC18A1	ensembl_havana	protein_coding	0	0	0	0	0	0	0	0	NA	NA	NA	NA
ENSG00000036672	NA	NA	NA	NA	NA	NA	NA	NA	NA	NA	NA	NA	NA	USP2	ensembl_havana	protein_coding	0.501164	0.700496	0.803604	0.43284	1.40632	0.250986	0.987019	0.709759	NA	NA	NA	NA
ENSG00000036828	NA	NA	NA	NA	NA	NA	NA	NA	NA	NA	NA	NA	NA	CASR	ensembl_havana	protein_coding	0	0	0	0	0	0	0	0	NA	NA	NA	NA
ENSG00000037042	NA	NA	NA	NA	NA	NA	NA	NA	NA	NA	NA	NA	NA	TUBG2	ensembl_havana	protein_coding	2.93898	3.23466	3.6895	2.79704	8.88471	7.35683	1.78562	2.38688	-0.0510596	0.741284	0.868614	NA
ENSG00000037241	NA	NA	NA	NA	NA	NA	NA	NA	NA	NA	NA	NA	NA	RPL26L1	ensembl_havana	protein_coding	43.0615	42.3667	40.3309	39.0024	31.2685	24.6719	52.1571	50.4629	-0.061988	0.373701	0.614254	NA
ENSG00000037280	NA	NA	NA	NA	NA	NA	NA	NA	NA	NA	NA	NA	NA	FLT4	ensembl_havana	protein_coding	0.494704	0.391435	0.921204	0.413225	1.04302	0.727857	0.994374	0.584734	NA	NA	NA	NA
ENSG00000037474	NA	NA	NA	NA	NA	NA	NA	NA	NA	NA	NA	NA	NA	NSUN2	ensembl_havana	protein_coding	178.471	180.324	207.977	219.239	179.543	165.048	187.108	210.705	0.0820692	0.136021	0.362224	NA
ENSG00000037637	NA	NA	NA	NA	NA	NA	NA	NA	NA	NA	NA	NA	NA	FBXO42	ensembl_havana	protein_coding	19.5997	16.7893	18.7996	15.8862	24.7666	29.1394	14.9393	13.2113	-0.0289009	0.805809	0.905567	NA
ENSG00000037749	NA	NA	NA	NA	NA	NA	NA	NA	NA	NA	NA	NA	NA	MFAP3	ensembl_havana	protein_coding	19.4584	16.4051	18.7377	17.4014	17.7109	20.5055	12.3823	12.6997	0.0228463	0.825953	0.917553	NA
ENSG00000037757	NA	NA	NA	NA	NA	NA	NA	NA	NA	NA	NA	NA	NA	MRI1	ensembl_havana	protein_coding	2.51076	1.96591	3.38355	3.28429	3.66094	1.61661	3.43296	3.38052	-0.29156	0.199927	0.441881	NA
ENSG00000037897	NA	NA	NA	NA	NA	NA	NA	NA	NA	NA	NA	NA	NA	METTL1	ensembl_havana	protein_coding	22.3088	22.6644	23.2849	20.1792	20.6342	20.7816	17.2121	16.6649	-0.00951505	0.902507	0.954751	NA
ENSG00000037965	NA	NA	NA	NA	NA	NA	NA	NA	NA	NA	NA	NA	NA	HOXC8	ensembl_havana	protein_coding	0	0	0	0	0	0	0	0	NA	NA	NA	NA
ENSG00000038002	NA	NA	NA	NA	NA	NA	NA	NA	NA	NA	NA	NA	NA	AGA	ensembl_havana	protein_coding	26.29	25.5568	20.0313	20.2939	50.024	44.8261	52.7017	56.7192	0.0242279	0.696931	0.841505	NA
ENSG00000038210	NA	NA	NA	NA	NA	NA	NA	NA	NA	NA	NA	NA	NA	PI4K2B	ensembl_havana	protein_coding	41.4375	52.38	41.2582	42.9068	41.5843	49.0677	41.598	41.4796	0.203654	0.0431273	0.191403	NA
ENSG00000038219	NA	NA	NA	NA	NA	NA	NA	NA	NA	NA	NA	NA	NA	BOD1L1	ensembl_havana	protein_coding	73.5461	61.9825	93.0613	79.2702	110.703	102.703	51.0446	64.4669	-0.0217457	0.808435	0.906558	NA
ENSG00000038274	NA	NA	NA	NA	NA	NA	NA	NA	NA	NA	NA	NA	NA	MAT2B	ensembl_havana	protein_coding	56.7733	45.4419	51.1758	47.1306	78.4719	79.0606	47.2091	39.4147	-0.114559	0.212785	0.456891	NA
ENSG00000038295	NA	NA	NA	NA	NA	NA	NA	NA	NA	NA	NA	NA	NA	TLL1	ensembl_havana	protein_coding	0	0.0225966	0	0	0	0	0	0	NA	NA	NA	NA
ENSG00000038358	NA	NA	NA	NA	NA	NA	NA	NA	NA	NA	NA	NA	NA	EDC4	ensembl_havana	protein_coding	60.2938	53.8853	65.3647	51.1928	65.6445	58.3752	68.7552	65.4378	-0.142813	0.042707	0.190416	NA
ENSG00000038382	NA	NA	NA	NA	NA	NA	NA	NA	NA	NA	NA	NA	NA	TRIO	ensembl_havana	protein_coding	29.9885	17.2638	33.5358	18.2737	38.3667	21.3087	20.6214	14.1067	-0.726499	1.5038e-05	0.00317082	NA
ENSG00000038427	NA	NA	NA	NA	NA	NA	NA	NA	NA	NA	NA	NA	NA	VCAN	ensembl_havana	protein_coding	0	0	0	0	0.0204514	0	0.260431	0.0548188	NA	NA	NA	NA
ENSG00000038532	NA	NA	NA	NA	NA	NA	NA	NA	NA	NA	NA	NA	NA	CLEC16A	ensembl_havana	protein_coding	38.1159	38.9566	38.9002	38.7971	52.0897	49.3188	28.6237	31.137	0.06166	0.29565	0.544647	NA
ENSG00000039068	NA	NA	NA	NA	NA	NA	NA	NA	NA	NA	NA	NA	NA	CDH1	ensembl_havana	protein_coding	0.117787	0.0451933	0.0784004	0.367312	0.245416	0.250986	0.142053	0.274094	NA	NA	NA	NA
ENSG00000039123	NA	NA	NA	NA	NA	NA	NA	NA	NA	NA	NA	NA	NA	SKIV2L2	ensembl_havana	protein_coding	249.581	240.593	228.987	229.724	189.737	170.416	230.855	257.194	0.0349037	0.496201	0.713294	NA
ENSG00000039139	NA	NA	NA	NA	NA	NA	NA	NA	NA	NA	NA	NA	NA	DNAH5	ensembl_havana	protein_coding	0	0	0	0	0.0613541	0	0	0	NA	NA	NA	NA
ENSG00000039319	NA	NA	NA	NA	NA	NA	NA	NA	NA	NA	NA	NA	NA	ZFYVE16	ensembl_havana	protein_coding	11.1662	8.54152	11.9169	9.04503	24.8894	26.1528	8.14444	9.92219	-0.0250974	0.846902	0.927916	NA
ENSG00000039523	NA	NA	NA	NA	NA	NA	NA	NA	NA	NA	NA	NA	NA	FAM65A	ensembl_havana	protein_coding	4.66435	4.94866	5.33122	3.9486	11.2074	13.9046	3.50398	4.09313	0.158965	0.313355	0.562796	NA
ENSG00000039560	NA	NA	NA	NA	NA	NA	NA	NA	NA	NA	NA	NA	NA	RAI14	ensembl_havana	protein_coding	0.730277	0.813478	0.842805	0.642794	1.08392	1.07924	0.639242	0.657825	NA	NA	NA	NA
ENSG00000039600	NA	NA	NA	NA	NA	NA	NA	NA	NA	NA	NA	NA	NA	SOX30	ensembl_havana	protein_coding	0.0942294	0.0225966	0	0.0688708	0	0	0	0.0548188	NA	NA	NA	NA
ENSG00000039650	NA	NA	NA	NA	NA	NA	NA	NA	NA	NA	NA	NA	NA	PNKP	ensembl_havana	protein_coding	50.5776	46.0519	53.8633	37.5806	84.4642	63.0731	46.0964	38.4463	-0.289694	0.00383815	0.052444	NA
ENSG00000039987	NA	NA	NA	NA	NA	NA	NA	NA	NA	NA	NA	NA	NA	BEST2	ensembl_havana	protein_coding	0	0.0225966	0	0	0	0.0752957	0	0	NA	NA	NA	NA
ENSG00000040199	NA	NA	NA	NA	NA	NA	NA	NA	NA	NA	NA	NA	NA	PHLPP2	ensembl_havana	protein_coding	49.5033	50.8876	54.4262	57.9324	46.7526	48.9052	43.4719	53.1012	0.166774	0.0204469	0.129511	NA
ENSG00000040275	NA	NA	NA	NA	NA	NA	NA	NA	NA	NA	NA	NA	NA	SPDL1	ensembl_havana	protein_coding	11.5667	12.7445	12.0933	9.87147	14.4182	11.0434	13.8265	17.542	0.0140285	0.910763	0.957981	NA
ENSG00000040341	NA	NA	NA	NA	NA	NA	NA	NA	NA	NA	NA	NA	NA	STAU2	ensembl_havana	protein_coding	6.21695	7.54184	8.09	6.83554	10.9737	10.6641	9.06328	9.58197	0.0565451	0.60485	0.786196	NA
ENSG00000040487	NA	NA	NA	NA	NA	NA	NA	NA	NA	NA	NA	NA	NA	PQLC2	ensembl_havana	protein_coding	0.35336	0.790882	0.352802	0.413225	1.20663	1.7067	0.662915	0.603006	NA	NA	NA	NA
ENSG00000040531	NA	NA	NA	NA	NA	NA	NA	NA	NA	NA	NA	NA	NA	CTNS	ensembl_havana	protein_coding	18.9165	18.3936	18.0909	17.4473	32.9062	36.92	17.3779	13.2662	0.00227087	0.984722	0.993164	NA
ENSG00000040608	NA	NA	NA	NA	NA	NA	NA	NA	NA	NA	NA	NA	NA	RTN4R	ensembl_havana	protein_coding	0.400475	0.700495	0.235201	0.229569	0.572638	0.250986	0.970699	0.785737	NA	NA	NA	NA
ENSG00000040633	NA	NA	NA	NA	NA	NA	NA	NA	NA	NA	NA	NA	NA	PHF23	ensembl_havana	protein_coding	24.7117	17.0605	26.7541	20.271	29.8999	23.5675	24.5279	29.9311	-0.182709	0.178741	0.415069	NA
ENSG00000040731	NA	NA	NA	NA	NA	NA	NA	NA	NA	NA	NA	NA	NA	CDH10	ensembl_havana	protein_coding	0	0	0	0	0	0	0	0	NA	NA	NA	NA
ENSG00000040933	NA	NA	NA	NA	NA	NA	NA	NA	NA	NA	NA	NA	NA	INPP4A	ensembl_havana	protein_coding	15.8305	15.6595	17.1501	12.5115	29.1227	22.5134	13.6135	13.8326	-0.167846	0.109605	0.322447	NA
ENSG00000041353	NA	NA	NA	NA	NA	NA	NA	NA	NA	NA	NA	NA	NA	RAB27B	ensembl_havana	protein_coding	0	0.158176	0.117601	0.229569	0.0204514	0.0250986	0.165729	0	NA	NA	NA	NA
ENSG00000041357	NA	NA	NA	NA	NA	NA	NA	NA	NA	NA	NA	NA	NA	PSMA4	ensembl_havana	protein_coding	97.8102	93.9342	92.8456	90.2207	86.5093	84.7579	106.919	114.791	0.0390637	0.439935	0.670688	NA
ENSG00000041515	NA	NA	NA	NA	NA	NA	NA	NA	NA	NA	NA	NA	NA	MYO16	ensembl_havana	protein_coding	0	0	0	0.0229576	0	0	0.0482792	0.0182729	NA	NA	NA	NA
ENSG00000041802	NA	NA	NA	NA	NA	NA	NA	NA	NA	NA	NA	NA	NA	LSG1	ensembl_havana	protein_coding	88.3871	90.8837	98.3925	95.7113	97.737	93.5169	84.7822	98.9846	0.0856253	0.136828	0.363489	NA
ENSG00000041880	NA	NA	NA	NA	NA	NA	NA	NA	NA	NA	NA	NA	NA	PARP3	ensembl_havana	protein_coding	1.29566	1.83033	1.17601	1.12489	2.04513	1.15453	0.828646	0.767463	NA	NA	NA	NA
ENSG00000041982	NA	NA	NA	NA	NA	NA	NA	NA	NA	NA	NA	NA	NA	TNC	ensembl_havana	protein_coding	0.44759	0.248563	0.274401	0.390267	0.102257	0.150592	0.828645	0.347186	NA	NA	NA	NA
ENSG00000041988	NA	NA	NA	NA	NA	NA	NA	NA	NA	NA	NA	NA	NA	THAP3	ensembl_havana	protein_coding	10.7222	10.9443	10.2834	10.9417	11.7582	15.2569	8.78689	8.90945	0.19059	0.119069	0.337861	NA
ENSG00000042062	NA	NA	NA	NA	NA	NA	NA	NA	NA	NA	NA	NA	NA	FAM65C	ensembl_havana	protein_coding	0.989409	1.17502	1.0388	1.37743	1.90198	1.43062	0.544538	0.785736	NA	NA	NA	NA
ENSG00000042088	NA	NA	NA	NA	NA	NA	NA	NA	NA	NA	NA	NA	NA	TDP1	ensembl_havana	protein_coding	264.761	174.83	244.158	160.79	306.423	219.261	259.082	205.973	-0.457064	5.49909e-05	0.00510507	NA
ENSG00000042286	NA	NA	NA	NA	NA	NA	NA	NA	NA	NA	NA	NA	NA	AIFM2	ensembl_havana	protein_coding	1.7668	2.35005	1.39161	1.35495	2.24965	1.782	2.24918	3.01503	0.185171	0.355278	0.599044	NA
ENSG00000042304	NA	NA	NA	NA	NA	NA	NA	NA	NA	NA	NA	NA	NA	C2orf83	ensembl_havana	protein_coding	0	0	0	0	0	0	0	0	NA	NA	NA	NA
ENSG00000042317	NA	NA	NA	NA	NA	NA	NA	NA	NA	NA	NA	NA	NA	SPATA7	ensembl_havana	protein_coding	2.96823	3.72844	2.37161	1.90543	3.96757	2.61025	3.14885	3.27086	-0.0725299	0.698661	0.842296	NA
ENSG00000042429	NA	NA	NA	NA	NA	NA	NA	NA	NA	NA	NA	NA	NA	MED17	ensembl_havana	protein_coding	100.731	99.9673	100.882	94.3994	102.645	106.847	80.0947	91.0907	0.0793583	0.187833	0.426615	NA
ENSG00000042445	NA	NA	NA	NA	NA	NA	NA	NA	NA	NA	NA	NA	NA	RETSAT	ensembl_havana	protein_coding	5.60665	4.7227	5.56643	4.04042	12.6798	10.3908	9.54126	7.1604	-0.301898	0.0211677	0.131711	NA
ENSG00000042493	NA	NA	NA	NA	NA	NA	NA	NA	NA	NA	NA	NA	NA	CAPG	ensembl_havana	protein_coding	0.471148	0.316353	0.313601	0.29844	0.674896	0.17569	0.970698	0.365459	NA	NA	NA	NA
ENSG00000042753	NA	NA	NA	NA	NA	NA	NA	NA	NA	NA	NA	NA	NA	AP2S1	ensembl_havana	protein_coding	29.8471	24.8111	30.5173	26.676	29.6954	23.5424	36.3183	30.2783	-0.220504	0.0102459	0.0904314	NA
ENSG00000042781	NA	NA	NA	NA	NA	NA	NA	NA	NA	NA	NA	NA	NA	USH2A	ensembl_havana	protein_coding	0.0706721	0.0451932	0.0784004	0.0918277	0	0.150591	0	0	NA	NA	NA	NA
ENSG00000042813	NA	NA	NA	NA	NA	NA	NA	NA	NA	NA	NA	NA	NA	ZPBP	ensembl_havana	protein_coding	0.0235573	0.0225966	0	0.0229569	0.0204514	0.426676	0.0710267	0.0548188	NA	NA	NA	NA
ENSG00000042832	NA	NA	NA	NA	NA	NA	NA	NA	NA	NA	NA	NA	NA	TG	ensembl_havana	protein_coding	2.02593	2.93756	2.39121	2.75483	6.46263	12.4991	1.20747	0.895374	0.674932	0.0180811	0.121781	NA
ENSG00000042980	NA	NA	NA	NA	NA	NA	NA	NA	NA	NA	NA	NA	NA	ADAM28	ensembl_havana	protein_coding	0	0	0	0	0	0	0.0236756	0	NA	NA	NA	NA
ENSG00000043039	NA	NA	NA	NA	NA	NA	NA	NA	NA	NA	NA	NA	NA	BARX2	ensembl_havana	protein_coding	0	0	0	0.0229569	0	0.000376489	0	0	NA	NA	NA	NA
ENSG00000043093	NA	NA	NA	NA	NA	NA	NA	NA	NA	NA	NA	NA	NA	DCUN1D1	ensembl_havana	protein_coding	19.9059	20.2688	15.1705	16.161	20.1644	23.2664	22.7049	22.8777	0.125822	0.164597	0.398883	NA
ENSG00000043143	NA	NA	NA	NA	NA	NA	NA	NA	NA	NA	NA	NA	NA	JADE2	ensembl_havana	protein_coding	46.8555	25.3986	42.6499	29.7293	65.7512	45.579	62.2669	42.2835	-0.568812	0.000206495	0.00993169	NA
ENSG00000043355	NA	NA	NA	NA	NA	NA	NA	NA	NA	NA	NA	NA	NA	ZIC2	ensembl_havana	protein_coding	0	0	0	0	0	0	0	0	NA	NA	NA	NA
ENSG00000043514	NA	NA	NA	NA	NA	NA	NA	NA	NA	NA	NA	NA	NA	TRIT1	ensembl_havana	protein_coding	35.1476	34.844	34.3589	33.586	32.17	38.5012	27.0375	28.1586	0.115585	0.187301	0.42587	NA
ENSG00000043591	NA	NA	NA	NA	NA	NA	NA	NA	NA	NA	NA	NA	NA	ADRB1	ensembl_havana	protein_coding	0.0471147	0	0.0392002	0	0	0.0501971	0	0	NA	NA	NA	NA
ENSG00000044012	NA	NA	NA	NA	NA	NA	NA	NA	NA	NA	NA	NA	NA	GUCA2B	ensembl_havana	protein_coding	0	0	0	0	0	0	0	0	NA	NA	NA	NA
ENSG00000044090	NA	NA	NA	NA	NA	NA	NA	NA	NA	NA	NA	NA	NA	CUL7	ensembl_havana	protein_coding	35.3945	31.9218	40.2521	31.4731	51.9598	39.0642	40.5983	41.5781	-0.174517	0.0454951	0.197079	NA
ENSG00000044115	NA	NA	NA	NA	NA	NA	NA	NA	NA	NA	NA	NA	NA	CTNNA1	ensembl_havana	protein_coding	235.785	215.233	269.188	257.049	146.596	107.121	72.4709	78.5736	-0.0892632	0.260496	0.509891	NA
ENSG00000044446	NA	NA	NA	NA	NA	NA	NA	NA	NA	NA	NA	NA	NA	PHKA2	ensembl_havana	protein_coding	77.6135	66.547	82.5236	72.0389	82.5623	53.1355	67.62	63.6081	-0.23616	0.0200143	0.128023	NA
ENSG00000044459	NA	NA	NA	NA	NA	NA	NA	NA	NA	NA	NA	NA	NA	CNTLN	ensembl_havana	protein_coding	0.164901	0	0.117601	0	0.204514	0	0.236756	0.127911	NA	NA	NA	NA
ENSG00000044524	NA	NA	NA	NA	NA	NA	NA	NA	NA	NA	NA	NA	NA	EPHA3	ensembl_havana	protein_coding	0	0	0	0	0	0.0501971	0	0.0182729	NA	NA	NA	NA
ENSG00000044574	NA	NA	NA	NA	NA	NA	NA	NA	NA	NA	NA	NA	NA	HSPA5	ensembl_havana	protein_coding	916.852	903.006	773.635	875.21	1186.14	1363.98	711.214	753.357	0.15658	0.0396541	0.181947	NA
ENSG00000046604	NA	NA	NA	NA	NA	NA	NA	NA	NA	NA	NA	NA	NA	DSG2	ensembl_havana	protein_coding	0.965851	0.361546	0.529285	0.29844	1.73837	0.828252	1.44421	1.00501	NA	NA	NA	NA
ENSG00000046647	NA	NA	NA	NA	NA	NA	NA	NA	NA	NA	NA	NA	NA	GEMIN8	ensembl_havana	protein_coding	6.61962	5.28761	6.46803	6.56568	4.27434	3.94048	4.94819	5.4636	-0.0206912	0.867008	0.936788	NA
ENSG00000046651	NA	NA	NA	NA	NA	NA	NA	NA	NA	NA	NA	NA	NA	OFD1	ensembl_havana	protein_coding	63.6752	62.6151	57.8	57.3464	73.7262	96.3276	35.821	52.3336	0.269556	0.031252	0.161538	NA
ENSG00000046653	NA	NA	NA	NA	NA	NA	NA	NA	NA	NA	NA	NA	NA	GPM6B	ensembl_havana	protein_coding	0.96585	1.08464	1.0388	0.734622	1.71792	1.50592	0.42616	0.950194	NA	NA	NA	NA
ENSG00000046774	NA	NA	NA	NA	NA	NA	NA	NA	NA	NA	NA	NA	NA	MAGEC2	ensembl_havana	protein_coding	0	0	0	0	0	0	0	0	NA	NA	NA	NA
ENSG00000046889	NA	NA	NA	NA	NA	NA	NA	NA	NA	NA	NA	NA	NA	PREX2	ensembl_havana	protein_coding	0	0	0	0.0229569	0	0	0	0.0182729	NA	NA	NA	NA
ENSG00000047056	NA	NA	NA	NA	NA	NA	NA	NA	NA	NA	NA	NA	NA	WDR37	ensembl_havana	protein_coding	14.0402	11.4531	13.0145	10.2847	18.3449	15.6364	10.4883	10.9638	-0.154236	0.115375	0.332967	NA
ENSG00000047188	NA	NA	NA	NA	NA	NA	NA	NA	NA	NA	NA	NA	NA	YTHDC2	ensembl_havana	protein_coding	61.58	61.8245	60.8975	58.4713	62.3154	66.7872	55.1642	63.6995	0.109654	0.0999329	0.305578	NA
ENSG00000047230	NA	NA	NA	NA	NA	NA	NA	NA	NA	NA	NA	NA	NA	CTPS2	ensembl_havana	protein_coding	0.659606	1.08464	1.03881	0.780536	1.88153	1.43062	2.98312	3.72768	0.116429	0.610622	0.789703	NA
ENSG00000047249	NA	NA	NA	NA	NA	NA	NA	NA	NA	NA	NA	NA	NA	ATP6V1H	ensembl_havana	protein_coding	21.5785	16.8345	21.9521	21.1204	25.9323	23.944	22.8233	24.3578	-0.0535203	0.54046	0.743432	NA
ENSG00000047315	NA	NA	NA	NA	NA	NA	NA	NA	NA	NA	NA	NA	NA	POLR2B	ensembl_havana	protein_coding	242.488	243.102	233.707	219.761	251.788	215.879	233.907	258.011	0.00462963	0.930362	0.9684	NA
ENSG00000047346	NA	NA	NA	NA	NA	NA	NA	NA	NA	NA	NA	NA	NA	FAM214A	ensembl_havana	protein_coding	2.95187	1.37839	2.46961	2.27274	9.22842	6.19935	2.20183	2.2293	-0.395039	0.0654179	0.240608	NA
ENSG00000047365	NA	NA	NA	NA	NA	NA	NA	NA	NA	NA	NA	NA	NA	ARAP2	ensembl_havana	protein_coding	44.6412	63.3608	65.2095	79.959	60.6587	70.3514	32.5303	34.3897	0.331842	0.00453978	0.0573781	NA
ENSG00000047410	NA	NA	NA	NA	NA	NA	NA	NA	NA	NA	NA	NA	NA	TPR	ensembl_havana	protein_coding	375.911	367.539	425.871	411.974	464.251	436.196	355.595	403.153	0.0483081	0.322728	0.571053	NA
ENSG00000047457	NA	NA	NA	NA	NA	NA	NA	NA	NA	NA	NA	NA	NA	CP	ensembl_havana	protein_coding	0.215	0.882458	0.33897	0.278217	0.389739	0.376479	0.309809	0.680164	NA	NA	NA	NA
ENSG00000047578	NA	NA	NA	NA	NA	NA	NA	NA	NA	NA	NA	NA	NA	KIAA0556	ensembl_havana	protein_coding	21.9977	19.6332	20.6585	17.585	24.0917	20.1954	10.9144	15.4772	-0.0171812	0.884788	0.944485	NA
ENSG00000047579	NA	NA	NA	NA	NA	NA	NA	NA	NA	NA	NA	NA	NA	DTNBP1	ensembl_havana	protein_coding	18.9166	25.263	22.9125	24.1507	22.4965	20.3048	24.741	29.6022	0.196796	0.0630284	0.23653	NA
ENSG00000047597	NA	NA	NA	NA	NA	NA	NA	NA	NA	NA	NA	NA	NA	XK	ensembl_havana	protein_coding	0.070672	0.0338949	0.00980004	0.0344354	0.0306771	0	0.0947023	0.0274094	NA	NA	NA	NA
ENSG00000047617	NA	NA	NA	NA	NA	NA	NA	NA	NA	NA	NA	NA	NA	ANO2	ensembl_havana	protein_coding	0	0	0	0	0	0	0	0	NA	NA	NA	NA
ENSG00000047621	NA	NA	NA	NA	NA	NA	NA	NA	NA	NA	NA	NA	NA	C12orf4	ensembl_havana	protein_coding	12.5325	14.9364	14.9376	15.6337	12.4753	10.4912	13.4477	18.7298	0.198827	0.104669	0.314062	NA
ENSG00000047634	NA	NA	NA	NA	NA	NA	NA	NA	NA	NA	NA	NA	NA	SCML1	ensembl_havana	protein_coding	4.21676	2.28226	5.39003	3.55832	3.8244	3.99067	3.0068	2.8323	-0.323239	0.128555	0.350048	NA
ENSG00000047644	NA	NA	NA	NA	NA	NA	NA	NA	NA	NA	NA	NA	NA	WWC3	ensembl_havana	protein_coding	4.9706	5.85252	5.40962	6.88708	7.11708	6.65113	5.98993	5.75597	0.148158	0.274473	0.524416	NA
ENSG00000047648	NA	NA	NA	NA	NA	NA	NA	NA	NA	NA	NA	NA	NA	ARHGAP6	ensembl_havana	protein_coding	0.235573	0.0677899	0.0588003	0.0688708	0.0204514	0.100394	0.165729	0.109638	NA	NA	NA	NA
ENSG00000047662	NA	NA	NA	NA	NA	NA	NA	NA	NA	NA	NA	NA	NA	FAM184B	ensembl_havana	protein_coding	1.00949	1.15318	0.871059	0.432506	1.10926	1.36494	0.361692	0.669895	NA	NA	NA	NA
ENSG00000047849	NA	NA	NA	NA	NA	NA	NA	NA	NA	NA	NA	NA	NA	MAP4	ensembl_havana	protein_coding	142.946	131.987	166.444	149.679	139.172	103.682	155.407	154.79	-0.125842	0.0710341	0.253316	NA
ENSG00000047932	NA	NA	NA	NA	NA	NA	NA	NA	NA	NA	NA	NA	NA	GOPC	ensembl_havana	protein_coding	17.5502	16.7215	18.3457	16.2765	36.4443	58.1031	15.1997	16.7563	0.27374	0.127263	0.348832	NA
ENSG00000047936	NA	NA	NA	NA	NA	NA	NA	NA	NA	NA	NA	NA	NA	ROS1	ensembl_havana	protein_coding	0	0	0	0	0.14316	0.276083	0	0	NA	NA	NA	NA
ENSG00000048028	NA	NA	NA	NA	NA	NA	NA	NA	NA	NA	NA	NA	NA	USP28	ensembl_havana	protein_coding	2.37929	2.10148	2.66561	2.73188	8.13965	6.60092	5.27966	4.36723	-0.167253	0.226814	0.472833	NA
ENSG00000048052	NA	NA	NA	NA	NA	NA	NA	NA	NA	NA	NA	NA	NA	HDAC9	ensembl_havana	protein_coding	0	0	0.0784004	0.0229569	0.0204514	0.0752957	0	0	NA	NA	NA	NA
ENSG00000048140	NA	NA	NA	NA	NA	NA	NA	NA	NA	NA	NA	NA	NA	TSPAN17	ensembl_havana	protein_coding	2.23795	3.3669	2.54801	3.97155	8.73274	7.62995	3.40928	5.26261	0.346665	0.0876819	0.28356	NA
ENSG00000048162	NA	NA	NA	NA	NA	NA	NA	NA	NA	NA	NA	NA	NA	NOP16	ensembl_havana	protein_coding	74.1675	81.059	80.4464	83.3039	62.1596	57.6019	81.1346	88.4429	0.0961689	0.108783	0.321803	NA
ENSG00000048342	NA	NA	NA	NA	NA	NA	NA	NA	NA	NA	NA	NA	NA	CC2D2A	ensembl_havana	protein_coding	1.6019	1.58177	1.17601	1.40037	1.37025	1.25493	0.899673	0.877101	NA	NA	NA	NA
ENSG00000048392	NA	NA	NA	NA	NA	NA	NA	NA	NA	NA	NA	NA	NA	RRM2B	ensembl_havana	protein_coding	17.1733	19.0715	16.6601	16.5061	32.804	66.21	17.6857	18.4009	0.455084	0.0545485	0.21912	NA
ENSG00000048405	NA	NA	NA	NA	NA	NA	NA	NA	NA	NA	NA	NA	NA	ZNF800	ensembl_havana	protein_coding	61.0607	61.2819	60.329	62.1905	63.0925	69.6486	51.7548	61.4153	0.155837	0.0306004	0.159637	NA
ENSG00000048471	NA	NA	NA	NA	NA	NA	NA	NA	NA	NA	NA	NA	NA	SNX29	ensembl_havana	protein_coding	31.4725	22.9582	29.9626	23.967	37.017	31.9254	24.0146	21.442	-0.238556	0.0137567	0.104491	NA
ENSG00000048540	NA	NA	NA	NA	NA	NA	NA	NA	NA	NA	NA	NA	NA	LMO3	ensembl_havana	protein_coding	0.0236014	0.0225966	0.0710113	0.0417701	0.0369873	0	0	0.0330166	NA	NA	NA	NA
ENSG00000048544	NA	NA	NA	NA	NA	NA	NA	NA	NA	NA	NA	NA	NA	MRPS10	ensembl_havana	protein_coding	23.6144	22.1792	22.9105	25.1528	21.5942	22.7907	25.6937	27.9803	0.107788	0.179824	0.416502	NA
ENSG00000048545	NA	NA	NA	NA	NA	NA	NA	NA	NA	NA	NA	NA	NA	GUCA1A	ensembl_havana	protein_coding	0	0.248563	0	0.0459139	0	0	0	0.0548188	NA	NA	NA	NA
ENSG00000048649	NA	NA	NA	NA	NA	NA	NA	NA	NA	NA	NA	NA	NA	RSF1	ensembl_havana	protein_coding	89.2924	81.0158	101.456	101.516	102.294	105.731	62.1306	76.0023	0.0943988	0.200454	0.44254	NA
ENSG00000048707	NA	NA	NA	NA	NA	NA	NA	NA	NA	NA	NA	NA	NA	VPS13D	ensembl_havana	protein_coding	192.086	185.654	186.534	163.344	196.435	181.699	137.531	144.667	-0.0250071	0.613378	0.791514	NA
ENSG00000048740	NA	NA	NA	NA	NA	NA	NA	NA	NA	NA	NA	NA	NA	CELF2	ensembl_havana	protein_coding	51.0017	39.9735	51.1758	40.9783	56.3844	49.5949	59.8283	55.2574	-0.194126	0.0155716	0.111747	NA
ENSG00000048828	NA	NA	NA	NA	NA	NA	NA	NA	NA	NA	NA	NA	NA	FAM120A	ensembl_havana	protein_coding	376.135	377.215	360.353	341.415	315.688	239.182	356.106	372.45	-0.0549944	0.427733	0.659991	NA
ENSG00000048991	NA	NA	NA	NA	NA	NA	NA	NA	NA	NA	NA	NA	NA	R3HDM1	ensembl_havana	protein_coding	99.9538	91.6745	99.098	92.5196	107.046	90.0789	95.1522	91.8216	-0.0852335	0.119182	0.337897	NA
ENSG00000049089	NA	NA	NA	NA	NA	NA	NA	NA	NA	NA	NA	NA	NA	COL9A2	ensembl_havana	protein_coding	0.35336	0.542319	0.646803	0.826449	0.879409	1.35532	0.426161	0.383732	NA	NA	NA	NA
ENSG00000049130	NA	NA	NA	NA	NA	NA	NA	NA	NA	NA	NA	NA	NA	KITLG	ensembl_havana	protein_coding	0	0	0	0	0	0	0	0	NA	NA	NA	NA
ENSG00000049167	NA	NA	NA	NA	NA	NA	NA	NA	NA	NA	NA	NA	NA	ERCC8	ensembl_havana	protein_coding	30.3853	28.4793	25.9079	27.5658	23.9764	22.1118	27.3221	34.4723	0.106124	0.226502	0.472461	NA
ENSG00000049192	NA	NA	NA	NA	NA	NA	NA	NA	NA	NA	NA	NA	NA	ADAMTS6	ensembl_havana	protein_coding	2.75621	1.44618	1.78361	1.1708	3.7017	3.564	1.84669	1.66284	-0.316801	0.167796	0.403133	NA
ENSG00000049239	NA	NA	NA	NA	NA	NA	NA	NA	NA	NA	NA	NA	NA	H6PD	ensembl_havana	protein_coding	61.7438	78.3199	66.8755	66.9229	73.3653	76.8734	37.3626	39.4514	0.173934	0.0412055	0.185497	NA
ENSG00000049245	NA	NA	NA	NA	NA	NA	NA	NA	NA	NA	NA	NA	NA	VAMP3	ensembl_havana	protein_coding	9.96476	11.5469	7.64403	8.97614	8.05784	10.3657	6.27402	6.39553	0.267897	0.0387277	0.17997	NA
ENSG00000049246	NA	NA	NA	NA	NA	NA	NA	NA	NA	NA	NA	NA	NA	PER3	ensembl_havana	protein_coding	21.2415	22.5206	25.5669	23.735	5.23554	9.58766	13.353	16.6284	0.22768	0.14754	0.37815	NA
ENSG00000049247	NA	NA	NA	NA	NA	NA	NA	NA	NA	NA	NA	NA	NA	UTS2	ensembl_havana	protein_coding	0	0.0225966	0	0.114785	0	0	0	0.109638	NA	NA	NA	NA
ENSG00000049283	NA	NA	NA	NA	NA	NA	NA	NA	NA	NA	NA	NA	NA	EPN3	ensembl_havana	protein_coding	0	0.0225966	0.0784004	0.0688708	0	0.0250986	0	0.0365459	NA	NA	NA	NA
ENSG00000049319	NA	NA	NA	NA	NA	NA	NA	NA	NA	NA	NA	NA	NA	SRD5A2	ensembl_havana	processed_transcript	0	0	0	0	0	0	0	0.0365459	NA	NA	NA	NA
ENSG00000049323	NA	NA	NA	NA	NA	NA	NA	NA	NA	NA	NA	NA	NA	LTBP1	ensembl_havana	protein_coding	0	0	0	0.0229569	0.204514	0	0.165729	0.146184	NA	NA	NA	NA
ENSG00000049449	NA	NA	NA	NA	NA	NA	NA	NA	NA	NA	NA	NA	NA	RCN1	ensembl_havana	protein_coding	23.2975	29.6532	32.2297	38.2422	18.9499	21.6504	17.7469	18.4329	0.26734	0.0118452	0.0962442	NA
ENSG00000049540	NA	NA	NA	NA	NA	NA	NA	NA	NA	NA	NA	NA	NA	ELN	ensembl_havana	protein_coding	0	0	0	0	0	0	0	0	NA	NA	NA	NA
ENSG00000049541	NA	NA	NA	NA	NA	NA	NA	NA	NA	NA	NA	NA	NA	RFC2	ensembl_havana	protein_coding	9.6703	9.15342	10.3194	9.71018	12.2095	8.29407	17.6857	16.4406	-0.159144	0.15014	0.380501	NA
ENSG00000049618	NA	NA	NA	NA	NA	NA	NA	NA	NA	NA	NA	NA	NA	ARID1B	ensembl_havana	protein_coding	92.015	84.8728	100.493	84.734	117.145	103.506	79.9999	81.8006	-0.082252	0.149671	0.380349	NA
ENSG00000049656	NA	NA	NA	NA	NA	NA	NA	NA	NA	NA	NA	NA	NA	CLPTM1L	ensembl_havana	protein_coding	150.037	149.002	155.625	156.107	132.443	120.95	151.76	150.569	0.00907636	0.851882	0.929565	NA
ENSG00000049759	NA	NA	NA	NA	NA	NA	NA	NA	NA	NA	NA	NA	NA	NEDD4L	ensembl_havana	protein_coding	7.04543	6.21406	11.5053	8.1038	12.9866	13.3179	3.85912	3.16122	-0.152474	0.268711	0.519207	NA
ENSG00000049769	NA	NA	NA	NA	NA	NA	NA	NA	NA	NA	NA	NA	NA	PPP1R3F	ensembl_havana	protein_coding	1.79036	1.67215	1.56801	1.35446	1.88153	2.58515	0.91151	1.05983	NA	NA	NA	NA
ENSG00000049860	NA	NA	NA	NA	NA	NA	NA	NA	NA	NA	NA	NA	NA	HEXB	ensembl_havana	protein_coding	61.3511	65.3063	60.8444	62.1884	74.3936	48.3099	78.2401	90.5116	-0.0176424	0.88289	0.943779	NA
ENSG00000049883	NA	NA	NA	NA	NA	NA	NA	NA	NA	NA	NA	NA	NA	PTCD2	ensembl_havana	protein_coding	5.27684	5.3102	5.23388	4.798	4.96968	5.37109	5.32754	5.31743	0.0412083	0.722555	0.857169	NA
ENSG00000050030	NA	NA	NA	NA	NA	NA	NA	NA	NA	NA	NA	NA	NA	KIAA2022	ensembl_havana	protein_coding	0.730277	0.881269	1.39161	1.4922	0.409027	1.7318	0.686592	2.11966	NA	NA	NA	NA
ENSG00000050130	NA	NA	NA	NA	NA	NA	NA	NA	NA	NA	NA	NA	NA	JKAMP	ensembl_havana	protein_coding	24.9943	22.9203	21.2661	18.6181	28.5936	19.9032	26.5403	30.863	-0.0981339	0.367213	0.608474	NA
ENSG00000050165	NA	NA	NA	NA	NA	NA	NA	NA	NA	NA	NA	NA	NA	DKK3	ensembl_havana	protein_coding	0.0235573	0.180773	0	0	0.204514	0.150591	0.0236756	0	NA	NA	NA	NA
ENSG00000050327	NA	NA	NA	NA	NA	NA	NA	NA	NA	NA	NA	NA	NA	ARHGEF5	ensembl_havana	protein_coding	25.8822	31.345	31.9481	31.406	17.9514	17.673	22.8506	29.9609	0.20312	0.0366248	0.17515	NA
ENSG00000050344	NA	NA	NA	NA	NA	NA	NA	NA	NA	NA	NA	NA	NA	NFE2L3	ensembl_havana	protein_coding	20.4711	34.2558	26.3027	36.9832	29.2649	36.4682	25.1196	35.0289	0.547001	0.000200052	0.00978904	NA
ENSG00000050393	NA	NA	NA	NA	NA	NA	NA	NA	NA	NA	NA	NA	NA	MCUR1	ensembl_havana	protein_coding	27.2831	26.8265	26.8951	26.6897	28.3455	25.3496	36.7223	34.8313	-0.0264225	0.690478	0.83774	NA
ENSG00000050405	NA	NA	NA	NA	NA	NA	NA	NA	NA	NA	NA	NA	NA	LIMA1	ensembl_havana	protein_coding	10.4595	8.24776	10.7801	9.34346	12.9866	9.28647	18.2539	17.5055	-0.211678	0.0473208	0.201639	NA
ENSG00000050426	NA	NA	NA	NA	NA	NA	NA	NA	NA	NA	NA	NA	NA	LETMD1	ensembl_havana	protein_coding	12.5845	10.3945	10.0745	10.2618	19.4902	21.5405	8.09704	9.97703	0.107334	0.346237	0.591872	NA
ENSG00000050438	NA	NA	NA	NA	NA	NA	NA	NA	NA	NA	NA	NA	NA	SLC4A8	ensembl_havana	protein_coding	0.44759	0.293755	0.333202	0.114785	0.224965	0.35138	0.189405	0.328913	NA	NA	NA	NA
ENSG00000050555	NA	NA	NA	NA	NA	NA	NA	NA	NA	NA	NA	NA	NA	LAMC3	ensembl_havana	protein_coding	0.376917	1.01685	0.0784004	0.344354	0.409093	0.752957	0.0710267	0.201002	NA	NA	NA	NA
ENSG00000050628	NA	NA	NA	NA	NA	NA	NA	NA	NA	NA	NA	NA	NA	PTGER3	ensembl_havana	protein_coding	0.0235573	0	0	0	0	0	0	0	NA	NA	NA	NA
ENSG00000050730	NA	NA	NA	NA	NA	NA	NA	NA	NA	NA	NA	NA	NA	TNIP3	ensembl_havana	protein_coding	1.1072	10.4622	1.99921	19.5593	1.56243	2.00789	0.875996	5.28087	2.75954	0.000250986	0.0111095	NA
ENSG00000050748	NA	NA	NA	NA	NA	NA	NA	NA	NA	NA	NA	NA	NA	MAPK9	ensembl_havana	protein_coding	18.7045	18.7085	20.9329	19.6741	19.4697	17.8953	25.3802	23.3711	-0.0425755	0.562018	0.758752	NA
ENSG00000050767	NA	NA	NA	NA	NA	NA	NA	NA	NA	NA	NA	NA	NA	COL23A1	ensembl_havana	protein_coding	0	0.0225966	0.0196001	0.0229569	0.0613541	0	0	0.0913647	NA	NA	NA	NA
ENSG00000050820	NA	NA	NA	NA	NA	NA	NA	NA	NA	NA	NA	NA	NA	BCAR1	ensembl_havana	protein_coding	0	0.13558	0.0392002	0.0918278	0.0818055	0.0501972	0.142054	0.127911	NA	NA	NA	NA
ENSG00000051009	NA	NA	NA	NA	NA	NA	NA	NA	NA	NA	NA	NA	NA	FAM160A2	ensembl_havana	protein_coding	11.8022	13.0382	13.6613	12.6263	16.7497	15.0591	8.71262	9.55676	0.0402694	0.642072	0.806642	NA
ENSG00000051108	NA	NA	NA	NA	NA	NA	NA	NA	NA	NA	NA	NA	NA	HERPUD1	ensembl_havana	protein_coding	213.877	230.101	161.681	177.365	262.084	320.283	97.8984	121.734	0.257229	0.00241238	0.0391278	NA
ENSG00000051128	NA	NA	NA	NA	NA	NA	NA	NA	NA	NA	NA	NA	NA	HOMER3	ensembl_havana	protein_coding	0.141344	0.112983	0.117601	0.0918278	0.163611	0.0250986	0.165729	0.0182729	NA	NA	NA	NA
ENSG00000051180	NA	NA	NA	NA	NA	NA	NA	NA	NA	NA	NA	NA	NA	RAD51	ensembl_havana	protein_coding	4.42877	4.54191	4.09642	2.70892	8.61003	4.07067	20.5267	21.4707	-0.233545	0.232363	0.479743	NA
ENSG00000051341	NA	NA	NA	NA	NA	NA	NA	NA	NA	NA	NA	NA	NA	POLQ	ensembl_havana	protein_coding	0.447589	0.519722	0.666402	0.436182	1.24753	0.276084	4.84541	4.82406	-0.286942	0.363999	0.606209	NA
ENSG00000051382	NA	NA	NA	NA	NA	NA	NA	NA	NA	NA	NA	NA	NA	PIK3CB	ensembl_havana	protein_coding	31.2841	33.1266	31.125	34.9405	35.6672	30.7206	43.7052	43.855	0.0526087	0.50497	0.719516	NA
ENSG00000051523	NA	NA	NA	NA	NA	NA	NA	NA	NA	NA	NA	NA	NA	CYBA	ensembl_havana	protein_coding	31.1901	27.9975	32.203	29.4309	45.9545	32.2767	68.1146	45.2987	-0.329116	0.0156853	0.112169	NA
ENSG00000051596	NA	NA	NA	NA	NA	NA	NA	NA	NA	NA	NA	NA	NA	THOC3	ensembl_havana	protein_coding	28.8272	32.3091	31.5436	31.75	46.6365	40.8117	31.3304	30.9252	0.0299881	0.682942	0.832903	NA
ENSG00000051620	NA	NA	NA	NA	NA	NA	NA	NA	NA	NA	NA	NA	NA	HEBP2	ensembl_havana	protein_coding	5.25329	6.10109	4.80202	6.56567	6.57951	6.22444	8.38117	9.08165	0.205342	0.127529	0.348832	NA
ENSG00000051825	NA	NA	NA	NA	NA	NA	NA	NA	NA	NA	NA	NA	NA	MPHOSPH9	ensembl_havana	protein_coding	47.4445	46.3909	53.8416	56.1844	48.3879	49.5195	54.5726	58.3272	0.0860347	0.161219	0.39536	NA
ENSG00000052126	NA	NA	NA	NA	NA	NA	NA	NA	NA	NA	NA	NA	NA	PLEKHA5	ensembl_havana	protein_coding	3.29393	0.869205	5.21519	1.41755	5.17575	1.69709	3.17362	1.84557	-1.45914	0.000273916	0.0118089	NA
ENSG00000052344	NA	NA	NA	NA	NA	NA	NA	NA	NA	NA	NA	NA	NA	PRSS8	ensembl_havana	protein_coding	0.494704	0.655303	0.313602	0.666298	0.531736	0.953745	0.260431	0.292367	NA	NA	NA	NA
ENSG00000052723	NA	NA	NA	NA	NA	NA	NA	NA	NA	NA	NA	NA	NA	SIKE1	ensembl_havana	protein_coding	26.3607	25.4212	29.7119	29.5685	28.8544	25.45	33.0748	32.1056	-0.0253098	0.697922	0.842227	NA
ENSG00000052749	NA	NA	NA	NA	NA	NA	NA	NA	NA	NA	NA	NA	NA	RRP12	ensembl_havana	protein_coding	275.755	263.091	298.523	277.563	213.023	223.707	255.125	260.719	0.026643	0.627765	0.79883	NA
ENSG00000052795	NA	NA	NA	NA	NA	NA	NA	NA	NA	NA	NA	NA	NA	FNIP2	ensembl_havana	protein_coding	28.5199	33.5212	29.3713	28.0878	35.1116	26.0097	34.3197	43.242	0.0728759	0.527423	0.736132	NA
ENSG00000052802	NA	NA	NA	NA	NA	NA	NA	NA	NA	NA	NA	NA	NA	MSMO1	ensembl_havana	protein_coding	57.5742	57.0321	50.2547	54.8211	46.3019	39.9569	24.2201	24.1568	0.0283897	0.692244	0.838429	NA
ENSG00000052841	NA	NA	NA	NA	NA	NA	NA	NA	NA	NA	NA	NA	NA	TTC17	ensembl_havana	protein_coding	59.7651	60.8979	56.703	58.2878	68.7985	71.531	38.4965	43.8186	0.122893	0.0498783	0.208002	NA
ENSG00000052850	NA	NA	NA	NA	NA	NA	NA	NA	NA	NA	NA	NA	NA	ALX4	ensembl_havana	protein_coding	0	0.0451933	0.0392002	0.0229569	0	0.100394	0	0.0182729	NA	NA	NA	NA
ENSG00000053108	NA	NA	NA	NA	NA	NA	NA	NA	NA	NA	NA	NA	NA	FSTL4	ensembl_havana	protein_coding	0	0.0225966	0.0196001	0	0.208607	0.26473	0.0236756	0.11218	NA	NA	NA	NA
ENSG00000053254	NA	NA	NA	NA	NA	NA	NA	NA	NA	NA	NA	NA	NA	FOXN3	ensembl_havana	protein_coding	12.933	11.9084	14.6613	13.5905	20.2468	15.8874	18.8694	15.4772	-0.180192	0.0660677	0.242005	NA
ENSG00000053328	NA	NA	NA	NA	NA	NA	NA	NA	NA	NA	NA	NA	NA	METTL24	ensembl_havana	protein_coding	0.0235573	0	0	0	0	0	0	0.0365459	NA	NA	NA	NA
ENSG00000053371	NA	NA	NA	NA	NA	NA	NA	NA	NA	NA	NA	NA	NA	AKR7A2	ensembl_havana	protein_coding	17.2428	14.6413	12.9157	11.2719	22.8608	20.605	25.2613	20.8312	-0.175162	0.0597313	0.22975	NA
ENSG00000053372	NA	NA	NA	NA	NA	NA	NA	NA	NA	NA	NA	NA	NA	MRTO4	ensembl_havana	protein_coding	225.891	235.524	202.273	199.679	146.733	136.104	183.959	195.536	0.0519999	0.275126	0.524973	NA
ENSG00000053438	NA	NA	NA	NA	NA	NA	NA	NA	NA	NA	NA	NA	NA	NNAT	ensembl_havana	protein_coding	0.188459	0.0451933	0.0980004	0.137742	0.224965	0.301183	0.0947023	0.0959412	NA	NA	NA	NA
ENSG00000053501	NA	NA	NA	NA	NA	NA	NA	NA	NA	NA	NA	NA	NA	USE1	ensembl_havana	protein_coding	19.8588	20.9471	15.5146	17.1277	16.3202	19.5016	16.8333	18.2732	0.191933	0.0443938	0.194718	NA
ENSG00000053524	NA	NA	NA	NA	NA	NA	NA	NA	NA	NA	NA	NA	NA	MCF2L2	ensembl_havana	protein_coding	0.540585	0.379853	0.215601	0.528009	0.798564	0.426676	0.544537	0.255822	NA	NA	NA	NA
ENSG00000053702	NA	NA	NA	NA	NA	NA	NA	NA	NA	NA	NA	NA	NA	NRIP2	ensembl_havana	protein_coding	0.722348	0.745688	0.820323	0.711667	1.10437	1.15453	0.307783	0.767464	NA	NA	NA	NA
ENSG00000053747	NA	NA	NA	NA	NA	NA	NA	NA	NA	NA	NA	NA	NA	LAMA3	ensembl_havana	protein_coding	0.164901	0.158176	0.117601	0.114785	0.184062	0.853351	0.260431	0.0182729	NA	NA	NA	NA
ENSG00000053770	NA	NA	NA	NA	NA	NA	NA	NA	NA	NA	NA	NA	NA	AP5M1	ensembl_havana	protein_coding	30.4832	31.816	29.5178	27.6861	28.7546	27.3574	24.6463	27.3181	0.0567339	0.388183	0.627524	NA
ENSG00000053900	NA	NA	NA	NA	NA	NA	NA	NA	NA	NA	NA	NA	NA	ANAPC4	ensembl_havana	protein_coding	30.813	31.5901	27.5381	26.2168	30.902	27.6084	30.4705	29.5735	-0.0149377	0.816991	0.911638	NA
ENSG00000053918	NA	NA	NA	NA	NA	NA	NA	NA	NA	NA	NA	NA	NA	KCNQ1	ensembl_havana	protein_coding	3.6985	3.86395	3.58646	3.65015	4.64183	4.61814	6.1083	3.61804	-0.157817	0.434591	0.666678	NA
ENSG00000054116	NA	NA	NA	NA	NA	NA	NA	NA	NA	NA	NA	NA	NA	TRAPPC3	ensembl_havana	protein_coding	18.8924	18.3258	19.6981	17.3325	23.0691	20.2044	25.5696	23.6784	-0.0904669	0.217091	0.46191	NA
ENSG00000054118	NA	NA	NA	NA	NA	NA	NA	NA	NA	NA	NA	NA	NA	THRAP3	ensembl_havana	protein_coding	233.924	239.118	213.249	217.77	221.836	211.932	171.34	197.64	0.0958011	0.0717795	0.254643	NA
ENSG00000054148	NA	NA	NA	NA	NA	NA	NA	NA	NA	NA	NA	NA	NA	PHPT1	ensembl_havana	protein_coding	8.52775	9.10622	8.07524	7.71354	10.8392	13.2208	7.57618	7.56502	0.142922	0.22299	0.468474	NA
ENSG00000054179	NA	NA	NA	NA	NA	NA	NA	NA	NA	NA	NA	NA	NA	ENTPD2	ensembl_havana	protein_coding	0.777394	0.338949	0.313601	0.275483	2.74049	2.30907	0.0947024	0	-0.472398	0.251503	0.500976	NA
ENSG00000054219	NA	NA	NA	NA	NA	NA	NA	NA	NA	NA	NA	NA	NA	LY75	ensembl_havana	protein_coding	34.1949	36.5787	53.2586	51.3652	35.8503	39.9891	18.3884	29.1102	0.2331	0.0500085	0.208408	NA
ENSG00000054267	NA	NA	NA	NA	NA	NA	NA	NA	NA	NA	NA	NA	NA	ARID4B	ensembl_havana	protein_coding	114.571	106.54	122.07	122.494	152.326	184.471	73.4219	105.475	0.220343	0.0519177	0.212452	NA
ENSG00000054277	NA	NA	NA	NA	NA	NA	NA	NA	NA	NA	NA	NA	NA	OPN3	ensembl_havana	protein_coding	2.68554	3.37916	3.33202	2.63572	3.67624	2.15848	4.61357	2.9054	-0.335783	0.146604	0.376977	NA
ENSG00000054282	NA	NA	NA	NA	NA	NA	NA	NA	NA	NA	NA	NA	NA	SDCCAG8	ensembl_havana	protein_coding	31.0957	30.6862	35.1822	26.3339	40.4733	33.2556	31.4648	31.3381	-0.136988	0.116756	0.334987	NA
ENSG00000054356	NA	NA	NA	NA	NA	NA	NA	NA	NA	NA	NA	NA	NA	PTPRN	ensembl_havana	protein_coding	0	0.0677899	0.0196001	0	0	0	0	0	NA	NA	NA	NA
ENSG00000054392	NA	NA	NA	NA	NA	NA	NA	NA	NA	NA	NA	NA	NA	HHAT	ensembl_havana	protein_coding	0.306246	0.361546	0.431202	0.413225	0.797603	0.652563	0.47351	0.255821	NA	NA	NA	NA
ENSG00000054523	NA	NA	NA	NA	NA	NA	NA	NA	NA	NA	NA	NA	NA	KIF1B	ensembl_havana	protein_coding	60.6132	56.356	58.4866	47.7044	76.8562	73.0637	60.0175	74.9191	0.014642	0.867318	0.936788	NA
ENSG00000054598	NA	NA	NA	NA	NA	NA	NA	NA	NA	NA	NA	NA	NA	FOXC1	ensembl_havana	protein_coding	0.212016	0.0225966	0.0392002	0.206612	0.224965	0.0501971	0	0.0182729	NA	NA	NA	NA
ENSG00000054611	NA	NA	NA	NA	NA	NA	NA	NA	NA	NA	NA	NA	NA	TBC1D22A	ensembl_havana	protein_coding	36.561	37.9623	33.673	29.1095	35.5241	28.7379	27.0375	29.0722	-0.0422341	0.584683	0.773315	NA
ENSG00000054654	NA	NA	NA	NA	NA	NA	NA	NA	NA	NA	NA	NA	NA	SYNE2	ensembl_havana	protein_coding	58.7048	116.079	100.94	164.257	117.329	213.313	29.5708	41.7902	0.838351	2.82781e-05	0.00380804	NA
ENSG00000054690	NA	NA	NA	NA	NA	NA	NA	NA	NA	NA	NA	NA	NA	PLEKHH1	ensembl_havana	protein_coding	1.03652	0.701388	0.980005	0.941234	1.68388	0.602365	1.42053	1.5532	NA	NA	NA	NA
ENSG00000054793	NA	NA	NA	NA	NA	NA	NA	NA	NA	NA	NA	NA	NA	ATP9A	ensembl_havana	protein_coding	0	0	0.137201	0.0229569	0.102257	0	0.0710267	0	NA	NA	NA	NA
ENSG00000054796	NA	NA	NA	NA	NA	NA	NA	NA	NA	NA	NA	NA	NA	SPO11	ensembl_havana	protein_coding	0	0	0	0	0	0	0	0	NA	NA	NA	NA
ENSG00000054803	NA	NA	NA	NA	NA	NA	NA	NA	NA	NA	NA	NA	NA	CBLN4	ensembl_havana	protein_coding	0	0	0	0	0	0	0	0	NA	NA	NA	NA
ENSG00000054938	NA	NA	NA	NA	NA	NA	NA	NA	NA	NA	NA	NA	NA	CHRDL2	ensembl_havana	protein_coding	0.0235573	0.0451933	0	0	0.0204514	0	0.0947023	0.0365459	NA	NA	NA	NA
ENSG00000054965	NA	NA	NA	NA	NA	NA	NA	NA	NA	NA	NA	NA	NA	FAM168A	ensembl_havana	protein_coding	0.683162	0.6779	0.666403	0.52801	1.37024	1.22983	0.875996	1.00501	NA	NA	NA	NA
ENSG00000054967	NA	NA	NA	NA	NA	NA	NA	NA	NA	NA	NA	NA	NA	RELT	ensembl_havana	protein_coding	9.25803	8.92567	10.2509	9.57305	8.48731	8.7092	9.84904	9.72121	0.00813214	0.92858	0.968203	NA
ENSG00000054983	NA	NA	NA	NA	NA	NA	NA	NA	NA	NA	NA	NA	NA	GALC	ensembl_havana	protein_coding	12.7445	14.6652	8.99644	7.9431	19.3674	21.5346	13.9686	15.7513	0.155853	0.118676	0.337614	NA
ENSG00000055044	NA	NA	NA	NA	NA	NA	NA	NA	NA	NA	NA	NA	NA	NOP58	ensembl_havana	protein_coding	367.919	401.249	352.39	369.079	351.437	399.244	285.48	382.982	0.245291	0.00297597	0.0450552	NA
ENSG00000055070	NA	NA	NA	NA	NA	NA	NA	NA	NA	NA	NA	NA	NA	SZRD1	ensembl_havana	protein_coding	40.6364	38.5273	39.827	38.4988	38.5503	40.682	37.7625	37.77	0.0333784	0.617964	0.794079	NA
ENSG00000055118	NA	NA	NA	NA	NA	NA	NA	NA	NA	NA	NA	NA	NA	KCNH2	ensembl_havana	protein_coding	0	0.180773	0.392002	0.137742	0.102257	0.0501971	0.497187	0.347186	NA	NA	NA	NA
ENSG00000055130	NA	NA	NA	NA	NA	NA	NA	NA	NA	NA	NA	NA	NA	CUL1	ensembl_havana	protein_coding	135.313	149.07	125.323	137.03	137.556	128.856	123.776	150.971	0.161459	0.0212546	0.131742	NA
ENSG00000055147	NA	NA	NA	NA	NA	NA	NA	NA	NA	NA	NA	NA	NA	FAM114A2	ensembl_havana	protein_coding	28.4102	29.4208	27.1265	30.2573	34.9718	36.0917	29.1683	30.9726	0.130891	0.0761254	0.261966	NA
ENSG00000055163	NA	NA	NA	NA	NA	NA	NA	NA	NA	NA	NA	NA	NA	CYFIP2	ensembl_havana	protein_coding	197.682	189.581	193.629	169.541	294.62	252.203	260.289	236.708	-0.108601	0.0507968	0.210314	NA
ENSG00000055208	NA	NA	NA	NA	NA	NA	NA	NA	NA	NA	NA	NA	NA	TAB2	ensembl_havana	protein_coding	466.34	512.197	460.818	485.494	620.74	873.429	322.485	367.414	0.271137	0.0138254	0.104656	NA
ENSG00000055211	NA	NA	NA	NA	NA	NA	NA	NA	NA	NA	NA	NA	NA	GINM1	ensembl_havana	protein_coding	16.7493	18.9097	14.9549	15.7255	13.048	15.8623	10.7014	12.9738	0.244203	0.01686	0.117065	NA
ENSG00000055332	NA	NA	NA	NA	NA	NA	NA	NA	NA	NA	NA	NA	NA	EIF2AK2	ensembl_havana	protein_coding	14.3922	12.2687	18.366	14.2554	22.047	18.5418	17.0449	16.6395	-0.1717	0.0552432	0.220763	NA
ENSG00000055483	NA	NA	NA	NA	NA	NA	NA	NA	NA	NA	NA	NA	NA	USP36	ensembl_havana	protein_coding	114.206	114.135	123.226	121.672	118.045	121.352	84.9716	101.561	0.113726	0.0661516	0.242236	NA
ENSG00000055609	NA	NA	NA	NA	NA	NA	NA	NA	NA	NA	NA	NA	NA	KMT2C	ensembl_havana	protein_coding	151.05	127.693	177.126	145.18	276.114	259.77	157.064	177.832	-0.0603159	0.422309	0.654994	NA
ENSG00000055732	NA	NA	NA	NA	NA	NA	NA	NA	NA	NA	NA	NA	NA	MCOLN3	ensembl_havana	protein_coding	0.0235573	0.0677899	0.0980004	0.183656	0.278032	0.251296	0	0.0182729	NA	NA	NA	NA
ENSG00000055813	NA	NA	NA	NA	NA	NA	NA	NA	NA	NA	NA	NA	NA	CCDC85A	ensembl_havana	protein_coding	0	0	0.0196001	0	0	0	0	0	NA	NA	NA	NA
ENSG00000055917	NA	NA	NA	NA	NA	NA	NA	NA	NA	NA	NA	NA	NA	PUM2	ensembl_havana	protein_coding	196.398	192.207	208.525	204.73	234.005	203.851	199.893	205.699	-0.00825831	0.862262	0.934691	NA
ENSG00000055950	NA	NA	NA	NA	NA	NA	NA	NA	NA	NA	NA	NA	NA	MRPL43	ensembl_havana	protein_coding	11.502	9.67047	17.7765	16.529	18.0641	12.6748	15.91	13.456	-0.226078	0.0384955	0.179651	NA
ENSG00000055955	NA	NA	NA	NA	NA	NA	NA	NA	NA	NA	NA	NA	NA	ITIH4	ensembl_havana	protein_coding	0.356207	0.232297	0.512752	0.636524	0.680896	0.780114	0.0710268	0.20194	NA	NA	NA	NA
ENSG00000055957	NA	NA	NA	NA	NA	NA	NA	NA	NA	NA	NA	NA	NA	ITIH1	ensembl_havana	protein_coding	0	0	0	0.0688708	0	0	0.0236756	0	NA	NA	NA	NA
ENSG00000056050	NA	NA	NA	NA	NA	NA	NA	NA	NA	NA	NA	NA	NA	C4orf27	ensembl_havana	protein_coding	20.0238	17.422	20.737	20.0185	26.1572	20.0789	28.5764	27.4642	-0.125429	0.135347	0.360997	NA
ENSG00000056097	NA	NA	NA	NA	NA	NA	NA	NA	NA	NA	NA	NA	NA	ZFR	ensembl_havana	protein_coding	157.928	154.358	167.346	175.299	156.698	164.37	134.927	156.965	0.126186	0.0409466	0.185322	NA
ENSG00000056277	NA	NA	NA	NA	NA	NA	NA	NA	NA	NA	NA	NA	NA	ZNF280C	ensembl_havana	protein_coding	16.6315	17.7384	18.7181	19.0772	18.0999	25.1237	10.986	15.5503	0.318559	0.0184316	0.122473	NA
ENSG00000056291	NA	NA	NA	NA	NA	NA	NA	NA	NA	NA	NA	NA	NA	NPFFR2	ensembl_havana	protein_coding	0	0	0	0	0	0	0	0	NA	NA	NA	NA
ENSG00000056487	NA	NA	NA	NA	NA	NA	NA	NA	NA	NA	NA	NA	NA	PHF21B	ensembl_havana	protein_coding	0	0	0	0	0	0	0	0	NA	NA	NA	NA
ENSG00000056586	NA	NA	NA	NA	NA	NA	NA	NA	NA	NA	NA	NA	NA	RC3H2	ensembl_havana	protein_coding	97.174	100.148	103.999	107.255	123.035	146.023	72.6603	84.5671	0.187333	0.0173712	0.118751	NA
ENSG00000056661	NA	NA	NA	NA	NA	NA	NA	NA	NA	NA	NA	NA	NA	PCGF2	ensembl_havana	protein_coding	0.875726	0.903864	1.27401	1.4922	0.736249	0.803154	0.427422	0.347288	NA	NA	NA	NA
ENSG00000056678	NA	NA	NA	NA	NA	NA	NA	NA	NA	NA	NA	NA	NA	KIFC1	havana	processed_transcript	0	0	0	0	0	0	0	0	NA	NA	NA	NA
ENSG00000056736	NA	NA	NA	NA	NA	NA	NA	NA	NA	NA	NA	NA	NA	IL17RB	ensembl_havana	protein_coding	0.659606	0.926462	1.78361	1.35446	2.06559	1.30512	1.13643	1.22429	NA	NA	NA	NA
ENSG00000056972	NA	NA	NA	NA	NA	NA	NA	NA	NA	NA	NA	NA	NA	TRAF3IP2	ensembl_havana	protein_coding	10.9304	8.38334	11.6817	9.20573	14.3978	10.0897	14.8446	12.2429	-0.332963	0.00408944	0.0543769	NA
ENSG00000056998	NA	NA	NA	NA	NA	NA	NA	NA	NA	NA	NA	NA	NA	GYG2	ensembl_havana	protein_coding	0.0942294	0	0.0196001	0	0.0818055	0	0	0	NA	NA	NA	NA
ENSG00000057019	NA	NA	NA	NA	NA	NA	NA	NA	NA	NA	NA	NA	NA	DCBLD2	ensembl_havana	protein_coding	3.43937	3.70964	3.64628	2.96145	4.84765	2.83754	5.06656	3.6558	-0.327685	0.0876405	0.283505	NA
ENSG00000057149	NA	NA	NA	NA	NA	NA	NA	NA	NA	NA	NA	NA	NA	SERPINB3	ensembl_havana	protein_coding	0	0	0	0	0	0	0	0	NA	NA	NA	NA
ENSG00000057252	NA	NA	NA	NA	NA	NA	NA	NA	NA	NA	NA	NA	NA	SOAT1	ensembl_havana	protein_coding	155.549	149.951	185.147	157.255	148.293	142.358	193.003	173.557	-0.0820839	0.190426	0.429894	NA
ENSG00000057294	NA	NA	NA	NA	NA	NA	NA	NA	NA	NA	NA	NA	NA	PKP2	ensembl_havana	protein_coding	1.29565	0.768285	1.2348	1.23967	0.961214	0.702759	1.15089	1.0781	NA	NA	NA	NA
ENSG00000057468	NA	NA	NA	NA	NA	NA	NA	NA	NA	NA	NA	NA	NA	MSH4	ensembl_havana	protein_coding	1.71969	1.85292	0.980004	1.42333	0.940763	0.803154	1.44421	1.18774	NA	NA	NA	NA
ENSG00000057593	NA	NA	NA	NA	NA	NA	NA	NA	NA	NA	NA	NA	NA	F7	ensembl_havana	protein_coding	0.212016	0	0.137201	0.0918278	0	0.0752957	0	0	NA	NA	NA	NA
ENSG00000057608	NA	NA	NA	NA	NA	NA	NA	NA	NA	NA	NA	NA	NA	GDI2	ensembl_havana	protein_coding	338.189	326.046	340.768	336.227	285.52	258.063	413.494	401.493	-0.019625	0.673148	0.824761	NA
ENSG00000057704	NA	NA	NA	NA	NA	NA	NA	NA	NA	NA	NA	NA	NA	TMCC3	ensembl_havana	protein_coding	0	0	0	0	0.0818055	0.125493	0.0473512	0	NA	NA	NA	NA
ENSG00000057757	NA	NA	NA	NA	NA	NA	NA	NA	NA	NA	NA	NA	NA	PITHD1	ensembl_havana	protein_coding	54.7238	54.4578	52.7047	59.1371	60.7406	68.5945	62.4324	73.037	0.188176	0.0172394	0.118537	NA
ENSG00000057935	NA	NA	NA	NA	NA	NA	NA	NA	NA	NA	NA	NA	NA	MTA3	ensembl_havana	protein_coding	35.905	26.7996	31.3028	23.2095	49.0219	30.4195	30.6599	25.2536	-0.414907	0.00055163	0.0174788	NA
ENSG00000058056	NA	NA	NA	NA	NA	NA	NA	NA	NA	NA	NA	NA	NA	USP13	ensembl_havana	protein_coding	12.1556	12.6089	10.1528	9.34348	7.87377	4.89421	12.9505	13.4306	-0.0772372	0.531949	0.738539	NA
ENSG00000058063	NA	NA	NA	NA	NA	NA	NA	NA	NA	NA	NA	NA	NA	ATP11B	ensembl_havana	protein_coding	96.1138	91.087	98.6864	91.5062	127.024	119.871	93.3527	101.287	0.0082879	0.869652	0.937595	NA
ENSG00000058085	NA	NA	NA	NA	NA	NA	NA	NA	NA	NA	NA	NA	NA	LAMC2	ensembl_havana	protein_coding	0	0	0	0	0.0613541	0	0	0	NA	NA	NA	NA
ENSG00000058091	NA	NA	NA	NA	NA	NA	NA	NA	NA	NA	NA	NA	NA	CDK14	ensembl_havana	protein_coding	0.588934	0.248563	0.940805	1.05602	0.572638	0.200789	1.49156	0.511643	NA	NA	NA	NA
ENSG00000058262	NA	NA	NA	NA	NA	NA	NA	NA	NA	NA	NA	NA	NA	SEC61A1	ensembl_havana	protein_coding	237.536	229.683	201.444	184.106	296.451	305.15	234.43	218.748	-0.0123875	0.834899	0.921636	NA
ENSG00000058272	NA	NA	NA	NA	NA	NA	NA	NA	NA	NA	NA	NA	NA	PPP1R12A	ensembl_havana	protein_coding	109.071	111.243	120.011	114.831	131.891	133.499	108.86	119.998	0.0765425	0.147689	0.37815	NA
ENSG00000058335	NA	NA	NA	NA	NA	NA	NA	NA	NA	NA	NA	NA	NA	RASGRF1	ensembl_havana	protein_coding	0	0	0	0	0	0	0	0	NA	NA	NA	NA
ENSG00000058404	NA	NA	NA	NA	NA	NA	NA	NA	NA	NA	NA	NA	NA	CAMK2B	ensembl_havana	protein_coding	0.0471147	0.0903865	0.0392002	0.0229569	0.102257	0.150591	0	0.0548189	NA	NA	NA	NA
ENSG00000058453	NA	NA	NA	NA	NA	NA	NA	NA	NA	NA	NA	NA	NA	CROCC	ensembl_havana	protein_coding	4.77432	4.49665	6.10773	5.72899	7.49633	4.75422	3.6168	5.03598	-0.0674143	0.698657	0.842296	NA
ENSG00000058600	NA	NA	NA	NA	NA	NA	NA	NA	NA	NA	NA	NA	NA	POLR3E	ensembl_havana	protein_coding	96.9855	101.549	97.8436	95.2254	111.01	100.595	90.4881	88.6968	0.00955906	0.858039	0.932917	NA
ENSG00000058668	NA	NA	NA	NA	NA	NA	NA	NA	NA	NA	NA	NA	NA	ATP2B4	ensembl_havana	protein_coding	3.51004	4.76788	3.35163	4.36183	4.00847	5.06991	2.36756	3.3805	0.461817	0.00603744	0.0679785	NA
ENSG00000058673	NA	NA	NA	NA	NA	NA	NA	NA	NA	NA	NA	NA	NA	ZC3H11A	ensembl_havana	protein_coding	475.202	470.608	467.472	437.832	669.917	728.584	323.585	348.824	0.0767787	0.195785	0.437394	NA
ENSG00000058729	NA	NA	NA	NA	NA	NA	NA	NA	NA	NA	NA	NA	NA	RIOK2	ensembl_havana	protein_coding	102.829	101.426	79.5922	77.9979	80.3551	81.9912	83.2076	97.0504	0.0958698	0.112106	0.327069	NA
ENSG00000058799	NA	NA	NA	NA	NA	NA	NA	NA	NA	NA	NA	NA	NA	YIPF1	ensembl_havana	protein_coding	7.70325	10.3719	9.05525	8.7466	9.0804	6.87701	9.75434	10.379	0.0685323	0.61155	0.790034	NA
ENSG00000058804	NA	NA	NA	NA	NA	NA	NA	NA	NA	NA	NA	NA	NA	NDC1	ensembl_havana	protein_coding	66.1725	64.536	74.5783	69.6743	53.2759	40.4589	81.6808	86.9427	-0.053271	0.458831	0.684092	NA
ENSG00000058866	NA	NA	NA	NA	NA	NA	NA	NA	NA	NA	NA	NA	NA	DGKG	ensembl_havana	protein_coding	0.141344	0	0.0196001	0	0.0409027	0	0.284107	0.127911	NA	NA	NA	NA
ENSG00000059122	NA	NA	NA	NA	NA	NA	NA	NA	NA	NA	NA	NA	NA	FLYWCH1	ensembl_havana	protein_coding	4.24032	3.81887	5.76242	4.4307	8.53508	8.23233	5.49272	5.97524	-0.0505335	0.675551	0.826497	NA
ENSG00000059145	NA	NA	NA	NA	NA	NA	NA	NA	NA	NA	NA	NA	NA	UNKL	ensembl_havana	protein_coding	1.57834	1.22022	2.07761	1.69881	4.2542	3.5389	2.08345	2.13794	-0.158433	0.335636	0.582292	NA
ENSG00000059377	NA	NA	NA	NA	NA	NA	NA	NA	NA	NA	NA	NA	NA	TBXAS1	ensembl_havana	protein_coding	0.612491	0.316353	0.842804	0.29844	1.40516	1.35532	0.875996	0.80401	NA	NA	NA	NA
ENSG00000059378	NA	NA	NA	NA	NA	NA	NA	NA	NA	NA	NA	NA	NA	PARP12	ensembl_havana	protein_coding	3.72206	4.99385	5.54683	5.46375	6.6467	11.5704	5.11391	4.69615	0.371587	0.0929051	0.293495	NA
ENSG00000059573	NA	NA	NA	NA	NA	NA	NA	NA	NA	NA	NA	NA	NA	ALDH18A1	ensembl_havana	protein_coding	389.662	390.448	401.057	419.653	237.686	201.918	383.591	376.843	-0.000498652	0.99311	0.996583	NA
ENSG00000059588	NA	NA	NA	NA	NA	NA	NA	NA	NA	NA	NA	NA	NA	TARBP1	ensembl_havana	protein_coding	47.7273	48.7636	51.7638	49.8855	53.1122	28.4373	66.3626	56.2624	-0.229467	0.130872	0.353534	NA
ENSG00000059691	NA	NA	NA	NA	NA	NA	NA	NA	NA	NA	NA	NA	NA	PET112	ensembl_havana	protein_coding	8.24507	9.44538	9.01605	9.13687	9.95982	7.27858	11.7431	10.0136	-0.0776152	0.544332	0.745644	NA
ENSG00000059728	NA	NA	NA	NA	NA	NA	NA	NA	NA	NA	NA	NA	NA	MXD1	ensembl_havana	protein_coding	1.79799	1.69034	1.5245	1.2564	3.93891	3.58077	1.07137	1.85282	0.0819902	0.691762	0.838429	NA
ENSG00000059758	NA	NA	NA	NA	NA	NA	NA	NA	NA	NA	NA	NA	NA	CDK17	ensembl_havana	protein_coding	44.5706	46.0971	44.3746	52.9617	43.2955	59.5086	34.5663	36.8016	0.268267	0.0246426	0.141475	NA
ENSG00000059769	NA	NA	NA	NA	NA	NA	NA	NA	NA	NA	NA	NA	NA	DNAJC25	ensembl_havana	protein_coding	4.32292	3.9024	4.31483	3.54546	8.06494	10.0536	2.49925	3.68503	0.192762	0.26129	0.510636	NA
ENSG00000059804	NA	NA	NA	NA	NA	NA	NA	NA	NA	NA	NA	NA	NA	SLC2A3	ensembl_havana	protein_coding	101.462	141.342	127.682	173.932	104.588	163.467	102.184	133.868	0.536053	0.000108428	0.00694716	NA
ENSG00000059915	NA	NA	NA	NA	NA	NA	NA	NA	NA	NA	NA	NA	NA	PSD	ensembl_havana	protein_coding	5.13921	3.82188	5.39003	4.17885	5.87347	6.07351	3.65021	2.44858	-0.237712	0.166247	0.401279	NA
ENSG00000060069	NA	NA	NA	NA	NA	NA	NA	NA	NA	NA	NA	NA	NA	CTDP1	ensembl_havana	protein_coding	103.558	100.193	100.842	93.9627	118.413	116.533	82.3672	89.7201	0.0333896	0.520087	0.729847	NA
ENSG00000060138	NA	NA	NA	NA	NA	NA	NA	NA	NA	NA	NA	NA	NA	YBX3	ensembl_havana	protein_coding	107.186	97.3938	191.022	207.898	52.2532	25.3747	105.001	94.2333	-0.177702	0.273733	0.523841	NA
ENSG00000060140	NA	NA	NA	NA	NA	NA	NA	NA	NA	NA	NA	NA	NA	STYK1	ensembl_havana	protein_coding	0	0	0	0.0459139	0	0	0	0	NA	NA	NA	NA
ENSG00000060237	NA	NA	NA	NA	NA	NA	NA	NA	NA	NA	NA	NA	NA	WNK1	ensembl_havana	protein_coding	1267.57	1076.84	1215.11	1010.04	1686.42	1898.16	839.464	823.69	-0.0425535	0.624832	0.797773	NA
ENSG00000060303	NA	NA	NA	NA	NA	NA	NA	NA	NA	NA	NA	NA	NA	RPS17P5	ensembl_havana	pseudogene	0.0235576	0.0225971	0	0	0.0204516	0	0.0236761	0	NA	NA	NA	NA
ENSG00000060339	NA	NA	NA	NA	NA	NA	NA	NA	NA	NA	NA	NA	NA	CCAR1	ensembl_havana	protein_coding	145.914	128.484	153.991	136.318	179.543	162.639	125.433	148.011	-0.0198934	0.772543	0.886687	NA
ENSG00000060491	NA	NA	NA	NA	NA	NA	NA	NA	NA	NA	NA	NA	NA	OGFR	ensembl_havana	protein_coding	114.112	114.249	135.397	128.398	114.078	139.548	94.2288	86.7234	0.073356	0.43446	0.666678	NA
ENSG00000060558	NA	NA	NA	NA	NA	NA	NA	NA	NA	NA	NA	NA	NA	GNA15	ensembl_havana	protein_coding	0.282688	0.497126	0.646803	0.918278	1.4316	0.276084	0.355134	0.730918	NA	NA	NA	NA
ENSG00000060566	NA	NA	NA	NA	NA	NA	NA	NA	NA	NA	NA	NA	NA	CREB3L3	ensembl_havana	protein_coding	0	0	0	0.160699	0.0409027	0	0.0947023	0	NA	NA	NA	NA
ENSG00000060642	NA	NA	NA	NA	NA	NA	NA	NA	NA	NA	NA	NA	NA	PIGV	ensembl_havana	protein_coding	6.07781	4.33855	5.33122	2.8237	7.64881	7.78057	4.85349	3.39877	-0.355492	0.0817697	0.273718	NA
ENSG00000060656	NA	NA	NA	NA	NA	NA	NA	NA	NA	NA	NA	NA	NA	PTPRU	ensembl_havana	protein_coding	0	0.0451933	0.0196001	0.206612	0.0818055	0.225887	0	0.164456	NA	NA	NA	NA
ENSG00000060688	NA	NA	NA	NA	NA	NA	NA	NA	NA	NA	NA	NA	NA	SNRNP40	ensembl_havana	protein_coding	66.0077	62.7282	73.5983	70.294	70.3526	60.5125	92.0981	86.906	-0.0655566	0.245406	0.49436	NA
ENSG00000060709	NA	NA	NA	NA	NA	NA	NA	NA	NA	NA	NA	NA	NA	RIMBP2	ensembl_havana	protein_coding	0	0	0	0	0	0	0	0	NA	NA	NA	NA
ENSG00000060718	NA	NA	NA	NA	NA	NA	NA	NA	NA	NA	NA	NA	NA	COL11A1	ensembl_havana	protein_coding	0	0	0	0	0	0	0	0	NA	NA	NA	NA
ENSG00000060749	NA	NA	NA	NA	NA	NA	NA	NA	NA	NA	NA	NA	NA	QSER1	ensembl_havana	protein_coding	52.0853	49.3736	48.3338	42.0342	34.2151	31.8501	42.7107	41.8794	-0.0595283	0.321335	0.570001	NA
ENSG00000060762	NA	NA	NA	NA	NA	NA	NA	NA	NA	NA	NA	NA	NA	MPC1	ensembl_havana	protein_coding	4.87638	5.12943	5.54682	4.88982	5.95135	6.14915	7.03165	5.90217	-0.0453874	0.72031	0.855447	NA
ENSG00000060971	NA	NA	NA	NA	NA	NA	NA	NA	NA	NA	NA	NA	NA	ACAA1	ensembl_havana	protein_coding	20.0261	16.5839	20.5751	17.6768	23.1623	15.7162	27.6763	21.2748	-0.315919	0.00557953	0.0647832	NA
ENSG00000060982	NA	NA	NA	NA	NA	NA	NA	NA	NA	NA	NA	NA	NA	BCAT1	ensembl_havana	protein_coding	31.2841	8.85788	44.3923	13.6823	57.1002	10.8175	94.007	31.5208	-1.79519	1.31886e-06	0.00118576	NA
ENSG00000061273	NA	NA	NA	NA	NA	NA	NA	NA	NA	NA	NA	NA	NA	HDAC7	ensembl_havana	protein_coding	70.4126	45.5774	79.9825	46.615	101.635	46.2256	90.8662	54.5609	-0.77716	2.02857e-05	0.00326741	NA
ENSG00000061337	NA	NA	NA	NA	NA	NA	NA	NA	NA	NA	NA	NA	NA	LZTS1	ensembl_havana	protein_coding	0	0	0	0	0.0818055	0	0	0.0548188	NA	NA	NA	NA
ENSG00000061455	NA	NA	NA	NA	NA	NA	NA	NA	NA	NA	NA	NA	NA	PRDM6	ensembl_havana	protein_coding	0	0.0225966	0	0	0	0	0	0	NA	NA	NA	NA
ENSG00000061492	NA	NA	NA	NA	NA	NA	NA	NA	NA	NA	NA	NA	NA	WNT8A	ensembl_havana	protein_coding	0	0	0	0	0	0	0	0	NA	NA	NA	NA
ENSG00000061656	NA	NA	NA	NA	NA	NA	NA	NA	NA	NA	NA	NA	NA	SPAG4	ensembl_havana	protein_coding	0.400475	0.881271	0.744804	0.849408	1.26799	1.85729	0.402485	0.657827	NA	NA	NA	NA
ENSG00000061676	NA	NA	NA	NA	NA	NA	NA	NA	NA	NA	NA	NA	NA	NCKAP1	ensembl_havana	protein_coding	19.5762	13.0837	15.7831	11.1127	17.6291	10.6178	22.2788	19.7714	-0.432582	0.00226363	0.0378896	NA
ENSG00000061794	NA	NA	NA	NA	NA	NA	NA	NA	NA	NA	NA	NA	NA	MRPS35	ensembl_havana	protein_coding	62.5448	68.2191	59.2315	60.3079	52.2736	50.3226	58.0763	66.2577	0.118758	0.0559087	0.221672	NA
ENSG00000061918	NA	NA	NA	NA	NA	NA	NA	NA	NA	NA	NA	NA	NA	GUCY1B3	ensembl_havana	protein_coding	3.76918	0.949058	5.48803	1.28559	8.77364	3.08713	6.9843	2.57648	-1.62368	2.31329e-05	0.00344243	NA
ENSG00000061936	NA	NA	NA	NA	NA	NA	NA	NA	NA	NA	NA	NA	NA	SFSWAP	ensembl_havana	protein_coding	125.867	126.903	126.656	107.622	143.466	145.17	82.4384	110.533	0.0962505	0.295018	0.543845	NA
ENSG00000061938	NA	NA	NA	NA	NA	NA	NA	NA	NA	NA	NA	NA	NA	TNK2	ensembl_havana	protein_coding	4.07543	2.64381	5.29202	3.39763	8.54868	6.67621	4.04853	3.80077	-0.35494	0.0295883	0.156898	NA
ENSG00000061987	NA	NA	NA	NA	NA	NA	NA	NA	NA	NA	NA	NA	NA	MON2	ensembl_havana	protein_coding	109.363	106.996	113.328	93.2943	163.447	166.554	87.1971	99.8068	0.0251359	0.730354	0.861802	NA
ENSG00000062038	NA	NA	NA	NA	NA	NA	NA	NA	NA	NA	NA	NA	NA	CDH3	ensembl_havana	protein_coding	0.0235573	0.0225966	0	0	0.0409027	0	0	0	NA	NA	NA	NA
ENSG00000062096	NA	NA	NA	NA	NA	NA	NA	NA	NA	NA	NA	NA	NA	ARSF	ensembl_havana	protein_coding	0	0	0	0	0	0	0	0	NA	NA	NA	NA
ENSG00000062194	NA	NA	NA	NA	NA	NA	NA	NA	NA	NA	NA	NA	NA	GPBP1	ensembl_havana	protein_coding	86.6909	86.0479	83.222	84.8719	110.765	130.437	60.278	68.3773	0.159491	0.0433069	0.191691	NA
ENSG00000062282	NA	NA	NA	NA	NA	NA	NA	NA	NA	NA	NA	NA	NA	DGAT2	ensembl_havana	protein_coding	4.59368	5.73954	5.25283	8.86139	3.7017	5.04481	4.11955	4.60478	0.500555	0.0108596	0.0920607	NA
ENSG00000062370	NA	NA	NA	NA	NA	NA	NA	NA	NA	NA	NA	NA	NA	ZNF112	ensembl_havana	protein_coding	0.447587	0.384143	0.686004	0.235392	0.449929	0.52707	0.402485	0.548188	NA	NA	NA	NA
ENSG00000062485	NA	NA	NA	NA	NA	NA	NA	NA	NA	NA	NA	NA	NA	CS	ensembl_havana	protein_coding	182.819	182.511	207.336	205.64	186.444	155.223	240.898	236.964	-0.0292897	0.596337	0.780291	NA
ENSG00000062524	NA	NA	NA	NA	NA	NA	NA	NA	NA	NA	NA	NA	NA	LTK	ensembl_havana	protein_coding	0	0.0225966	0	0	0	0.0250986	0	0	NA	NA	NA	NA
ENSG00000062582	NA	NA	NA	NA	NA	NA	NA	NA	NA	NA	NA	NA	NA	MRPS24	ensembl_havana	protein_coding	24.3111	22.6668	24.1081	25.1604	21.5988	19.1251	28.1048	23.0266	-0.0825716	0.382357	0.623275	NA
ENSG00000062598	NA	NA	NA	NA	NA	NA	NA	NA	NA	NA	NA	NA	NA	ELMO2	ensembl_havana	protein_coding	41.885	36.1998	41.2385	35.0323	43.991	42.2409	27.8898	23.9924	-0.12799	0.108219	0.320635	NA
ENSG00000062650	NA	NA	NA	NA	NA	NA	NA	NA	NA	NA	NA	NA	NA	WAPAL	ensembl_havana	protein_coding	191.945	179.056	196.334	194.055	220.937	225.159	177.804	192.451	0.0524562	0.327837	0.575471	NA
ENSG00000062716	NA	NA	NA	NA	NA	NA	NA	NA	NA	NA	NA	NA	NA	VMP1	ensembl_havana	protein_coding	57.3149	60.8338	47.8633	53.7881	62.8477	72.7106	47.5643	55.4583	0.218628	0.00630114	0.0693245	NA
ENSG00000062725	NA	NA	NA	NA	NA	NA	NA	NA	NA	NA	NA	NA	NA	APPBP2	ensembl_havana	protein_coding	24.1698	23.4108	27.3435	26.5152	36.1615	38.3182	29.8312	24.157	-0.0255655	0.79506	0.900198	NA
ENSG00000062822	NA	NA	NA	NA	NA	NA	NA	NA	NA	NA	NA	NA	NA	POLD1	ensembl_havana	protein_coding	17.5738	18.7778	19.7556	16.4359	22.1079	13.227	27.7701	22.8047	-0.253547	0.0699857	0.250877	NA
ENSG00000063015	NA	NA	NA	NA	NA	NA	NA	NA	NA	NA	NA	NA	NA	SEZ6	ensembl_havana	protein_coding	0.565377	0.384143	0.294001	0.22957	0.940763	0.752958	0.165729	0.219276	NA	NA	NA	NA
ENSG00000063046	NA	NA	NA	NA	NA	NA	NA	NA	NA	NA	NA	NA	NA	EIF4B	ensembl_havana	protein_coding	797.094	801.367	720.79	754.582	782.259	725.174	695.78	680.772	0.0289486	0.571786	0.765351	NA
ENSG00000063127	NA	NA	NA	NA	NA	NA	NA	NA	NA	NA	NA	NA	NA	SLC6A16	ensembl_havana	protein_coding	0.541818	0.542319	0.568403	0.22957	0.920311	0.326281	0.402485	0.475097	NA	NA	NA	NA
ENSG00000063169	NA	NA	NA	NA	NA	NA	NA	NA	NA	NA	NA	NA	NA	GLTSCR1	ensembl_havana	protein_coding	6.00712	6.82419	6.86004	5.7622	9.05996	6.42524	4.33264	4.67787	-0.0874214	0.529344	0.737216	NA
ENSG00000063176	NA	NA	NA	NA	NA	NA	NA	NA	NA	NA	NA	NA	NA	SPHK2	ensembl_havana	protein_coding	7.74923	8.48721	8.04992	7.20958	17.2303	19.1658	7.84254	8.2665	0.120418	0.246299	0.495031	NA
ENSG00000063177	NA	NA	NA	NA	NA	NA	NA	NA	NA	NA	NA	NA	NA	RPL18	ensembl_havana	protein_coding	924.933	920.224	939.747	868.6	767.111	796.251	1075.98	994.084	-0.000516823	0.993145	0.996583	NA
ENSG00000063180	NA	NA	NA	NA	NA	NA	NA	NA	NA	NA	NA	NA	NA	CA11	ensembl_havana	protein_coding	5.53598	5.24241	5.56642	5.69332	6.6876	4.34205	8.2391	6.96198	-0.184587	0.200009	0.44198	NA
ENSG00000063241	NA	NA	NA	NA	NA	NA	NA	NA	NA	NA	NA	NA	NA	ISOC2	ensembl_havana	protein_coding	5.41819	5.73954	6.19363	5.4408	4.4993	3.76479	6.70019	4.8606	-0.168419	0.250591	0.499997	NA
ENSG00000063244	NA	NA	NA	NA	NA	NA	NA	NA	NA	NA	NA	NA	NA	U2AF2	ensembl_havana	protein_coding	89.0937	93.4595	83.8492	84.9178	81.4782	78.2322	67.878	70.4788	0.0672418	0.208297	0.451349	NA
ENSG00000063245	NA	NA	NA	NA	NA	NA	NA	NA	NA	NA	NA	NA	NA	EPN1	ensembl_havana	protein_coding	23.416	18.2581	24.9509	20.1332	30.3498	30.3693	22.6102	22.7498	-0.106595	0.269045	0.519326	NA
ENSG00000063322	NA	NA	NA	NA	NA	NA	NA	NA	NA	NA	NA	NA	NA	MED29	ensembl_havana	protein_coding	6.17203	5.6065	4.92126	4.98165	7.26024	7.40407	5.98992	5.39051	-0.0122334	0.915416	0.960383	NA
ENSG00000063438	NA	NA	NA	NA	NA	NA	NA	NA	NA	NA	NA	NA	NA	AHRR	ensembl_havana	protein_coding	2.23795	0.564915	4.44921	1.19376	7.97604	2.18358	4.40365	2.26517	-1.54524	0.000131974	0.00793009	NA
ENSG00000063515	NA	NA	NA	NA	NA	NA	NA	NA	NA	NA	NA	NA	NA	GSC2	ensembl_havana	protein_coding	0	0	0	0	0	0	0	0	NA	NA	NA	NA
ENSG00000063587	NA	NA	NA	NA	NA	NA	NA	NA	NA	NA	NA	NA	NA	ZNF275	ensembl_havana	protein_coding	1.9317	2.0224	2.38141	2.11204	2.3519	2.09573	1.60994	1.9278	0.0326347	0.846072	0.927916	NA
ENSG00000063601	NA	NA	NA	NA	NA	NA	NA	NA	NA	NA	NA	NA	NA	MTMR1	ensembl_havana	protein_coding	15.3123	14.6765	14.6413	15.3008	13.4775	16.0631	14.3356	16.5005	0.159908	0.107806	0.319996	NA
ENSG00000063660	NA	NA	NA	NA	NA	NA	NA	NA	NA	NA	NA	NA	NA	GPC1	ensembl_havana	protein_coding	0.80095	0.836076	0.646804	0.826451	0.511284	0.652563	0.355134	0.328913	NA	NA	NA	NA
ENSG00000063761	NA	NA	NA	NA	NA	NA	NA	NA	NA	NA	NA	NA	NA	ADCK1	ensembl_havana	protein_coding	12.2262	10.417	9.89804	10.1929	8.81454	7.80566	7.76557	7.72946	-0.0472803	0.629366	0.799688	NA
ENSG00000063854	NA	NA	NA	NA	NA	NA	NA	NA	NA	NA	NA	NA	NA	HAGH	ensembl_havana	protein_coding	11.9436	6.64342	10.5449	8.17275	18.8357	14.6576	12.3586	11.2561	-0.35276	0.0196623	0.126821	NA
ENSG00000063978	NA	NA	NA	NA	NA	NA	NA	NA	NA	NA	NA	NA	NA	RNF4	ensembl_havana	protein_coding	83.2752	73.7103	72.7359	69.8809	70.7004	79.5123	65.3682	77.0753	0.0884496	0.290586	0.539875	NA
ENSG00000064042	NA	NA	NA	NA	NA	NA	NA	NA	NA	NA	NA	NA	NA	LIMCH1	ensembl_havana	protein_coding	0	0	0	0	0	0	0	0	NA	NA	NA	NA
ENSG00000064102	NA	NA	NA	NA	NA	NA	NA	NA	NA	NA	NA	NA	NA	ASUN	ensembl_havana	protein_coding	63.4635	51.4072	67.4048	58.7238	65.8534	53.2592	90.9142	84.2565	-0.181385	0.0106188	0.0912874	NA
ENSG00000064115	NA	NA	NA	NA	NA	NA	NA	NA	NA	NA	NA	NA	NA	TM7SF3	ensembl_havana	protein_coding	21.6492	15.5917	23.4613	16.0928	41.4345	25.5236	35.9159	28.9443	-0.460534	0.000306973	0.0126828	NA
ENSG00000064195	NA	NA	NA	NA	NA	NA	NA	NA	NA	NA	NA	NA	NA	DLX3	ensembl_havana	protein_coding	0	0.0451933	0.0392002	0.0229569	0.204514	0	0.0236756	0.0913647	NA	NA	NA	NA
ENSG00000064199	NA	NA	NA	NA	NA	NA	NA	NA	NA	NA	NA	NA	NA	SPA17	ensembl_havana	protein_coding	0.494704	0.248563	0.274401	0.321397	0.835078	0.476873	0.591889	0.493369	NA	NA	NA	NA
ENSG00000064201	NA	NA	NA	NA	NA	NA	NA	NA	NA	NA	NA	NA	NA	TSPAN32	ensembl_havana	protein_coding	0.0235573	0.112983	0.215601	0.114785	0.511284	0.100394	0.189405	0.274094	NA	NA	NA	NA
ENSG00000064205	NA	NA	NA	NA	NA	NA	NA	NA	NA	NA	NA	NA	NA	WISP2	ensembl_havana	protein_coding	0	0	0	0.0918278	0.0204514	0	0.0236756	0.0182729	NA	NA	NA	NA
ENSG00000064218	NA	NA	NA	NA	NA	NA	NA	NA	NA	NA	NA	NA	NA	DMRT3	ensembl_havana	protein_coding	0	0	0	0	0	0	0	0	NA	NA	NA	NA
ENSG00000064225	NA	NA	NA	NA	NA	NA	NA	NA	NA	NA	NA	NA	NA	ST3GAL6	ensembl_havana	protein_coding	0.117787	0.0225966	0.156801	0.0688708	0.224965	0.100394	0.189405	0.0365459	NA	NA	NA	NA
ENSG00000064270	NA	NA	NA	NA	NA	NA	NA	NA	NA	NA	NA	NA	NA	ATP2C2	ensembl_havana	protein_coding	0.070672	0.0451933	0.0196001	0	0.122708	0	0.0473512	0.0182729	NA	NA	NA	NA
ENSG00000064300	NA	NA	NA	NA	NA	NA	NA	NA	NA	NA	NA	NA	NA	NGFR	ensembl_havana	protein_coding	0	0	0	0.0459139	0.0409027	0.602365	0	0	NA	NA	NA	NA
ENSG00000064309	NA	NA	NA	NA	NA	NA	NA	NA	NA	NA	NA	NA	NA	CDON	ensembl_havana	protein_coding	21.2016	18.5518	19.0905	17.8605	20.8083	17.1925	19.7691	16.3543	-0.163676	0.0691011	0.249181	NA
ENSG00000064313	NA	NA	NA	NA	NA	NA	NA	NA	NA	NA	NA	NA	NA	TAF2	ensembl_havana	protein_coding	131.497	127.671	139.436	133.358	180.954	200.01	136.632	149.491	0.0903511	0.162997	0.397561	NA
ENSG00000064393	NA	NA	NA	NA	NA	NA	NA	NA	NA	NA	NA	NA	NA	HIPK2	ensembl_havana	protein_coding	53.0511	38.0527	53.9002	42.0112	39.8801	26.228	45.8834	41.1691	-0.346352	0.00161394	0.0316069	NA
ENSG00000064419	NA	NA	NA	NA	NA	NA	NA	NA	NA	NA	NA	NA	NA	TNPO3	ensembl_havana	protein_coding	172.251	165.746	194.943	182.531	174.859	163.542	210.878	209.08	-0.0196198	0.660818	0.817703	NA
ENSG00000064489	NA	NA	NA	NA	NA	NA	NA	NA	NA	NA	NA	NA	NA	MEF2BNB-MEF2B	havana	protein_coding	2.64306	3.22154	3.45768	3.15358	4.34816	3.93595	3.56503	2.89684	-0.0405862	0.794948	0.900198	NA
ENSG00000064490	NA	NA	NA	NA	NA	NA	NA	NA	NA	NA	NA	NA	NA	RFXANK	ensembl_havana	protein_coding	50.2205	43.0246	48.141	44.1215	61.8569	52.9422	61.5774	48.8357	-0.184303	0.0308475	0.160349	NA
ENSG00000064545	NA	NA	NA	NA	NA	NA	NA	NA	NA	NA	NA	NA	NA	TMEM161A	ensembl_havana	protein_coding	9.49361	9.12903	11.2897	10.5143	11.2892	9.08569	12.406	10.9089	-0.122187	0.203421	0.445795	NA
ENSG00000064547	NA	NA	NA	NA	NA	NA	NA	NA	NA	NA	NA	NA	NA	LPAR2	ensembl_havana	protein_coding	0.636048	0.564916	0.784004	0.642794	0.695347	0.552169	0.828645	1.13292	NA	NA	NA	NA
ENSG00000064601	NA	NA	NA	NA	NA	NA	NA	NA	NA	NA	NA	NA	NA	CTSA	ensembl_havana	protein_coding	49.3672	57.0995	50.0916	47.072	66.4556	50.5483	90.8979	88.4561	-0.0376883	0.672741	0.824624	NA
ENSG00000064607	NA	NA	NA	NA	NA	NA	NA	NA	NA	NA	NA	NA	NA	SUGP2	ensembl_havana	protein_coding	28.575	29.4885	37.6518	29.7293	48.0607	35.176	26.8481	31.0458	-0.101829	0.343971	0.590879	NA
ENSG00000064651	NA	NA	NA	NA	NA	NA	NA	NA	NA	NA	NA	NA	NA	SLC12A2	ensembl_havana	protein_coding	65.9134	69.7784	59.7808	57.079	70.455	63.8257	54.4775	55.2391	0.0193044	0.730928	0.861802	NA
ENSG00000064652	NA	NA	NA	NA	NA	NA	NA	NA	NA	NA	NA	NA	NA	SNX24	ensembl_havana	protein_coding	0.0471147	0.0677899	0.0196001	0.114785	0.0204514	0.0501971	0	0.0365459	NA	NA	NA	NA
ENSG00000064655	NA	NA	NA	NA	NA	NA	NA	NA	NA	NA	NA	NA	NA	EYA2	ensembl_havana	protein_coding	0	0	0	0	0	0	0	0	NA	NA	NA	NA
ENSG00000064666	NA	NA	NA	NA	NA	NA	NA	NA	NA	NA	NA	NA	NA	CNN2	ensembl_havana	protein_coding	12.509	11.7954	8.78205	6.70343	20.5128	15.8432	23.865	14.2712	-0.385788	0.0200495	0.128177	NA
ENSG00000064687	NA	NA	NA	NA	NA	NA	NA	NA	NA	NA	NA	NA	NA	ABCA7	ensembl_havana	protein_coding	0.918737	0.813479	1.1368	1.44629	4.4175	3.66438	0.828646	0.840555	-0.0178769	0.926996	0.967484	NA
ENSG00000064692	NA	NA	NA	NA	NA	NA	NA	NA	NA	NA	NA	NA	NA	SNCAIP	ensembl_havana	protein_coding	0	0	0	0	0.102257	0	0	0	NA	NA	NA	NA
ENSG00000064703	NA	NA	NA	NA	NA	NA	NA	NA	NA	NA	NA	NA	NA	DDX20	ensembl_havana	protein_coding	68.1043	63.4062	56.5463	51.3547	54.1552	62.6711	41.9057	48.9532	0.0906571	0.296093	0.544929	NA
ENSG00000064726	NA	NA	NA	NA	NA	NA	NA	NA	NA	NA	NA	NA	NA	BTBD1	ensembl_havana	protein_coding	43.1805	47.8823	54.5078	55.6936	44.4818	38.4761	44.3208	45.9017	0.0536312	0.437545	0.669156	NA
ENSG00000064763	NA	NA	NA	NA	NA	NA	NA	NA	NA	NA	NA	NA	NA	FAR2	ensembl_havana	protein_coding	0.833223	1.01714	1.90121	1.88247	1.37142	0.803154	2.34388	1.03488	NA	NA	NA	NA
ENSG00000064787	NA	NA	NA	NA	NA	NA	NA	NA	NA	NA	NA	NA	NA	BCAS1	ensembl_havana	protein_coding	0.0235573	0	0	0.0459139	0	0	0.0947023	0	NA	NA	NA	NA
ENSG00000064835	NA	NA	NA	NA	NA	NA	NA	NA	NA	NA	NA	NA	NA	POU1F1	ensembl_havana	protein_coding	0.0235573	0.225966	0.156801	0.0918278	0.286319	0.0752957	0	0.109638	NA	NA	NA	NA
ENSG00000064886	NA	NA	NA	NA	NA	NA	NA	NA	NA	NA	NA	NA	NA	CHI3L2	ensembl_havana	protein_coding	0.753834	0.858674	1.11721	0.52801	2.16785	1.50591	0.662916	0.201002	NA	NA	NA	NA
ENSG00000064932	NA	NA	NA	NA	NA	NA	NA	NA	NA	NA	NA	NA	NA	SBNO2	ensembl_havana	protein_coding	16.443	43.8826	26.5189	50.3446	20.6559	28.6375	19.5087	42.9962	1.0354	7.91341e-05	0.00588281	NA
ENSG00000064933	NA	NA	NA	NA	NA	NA	NA	NA	NA	NA	NA	NA	NA	PMS1	ensembl_havana	protein_coding	52.1795	51.6724	43.1058	40.9552	59.0635	48.4392	54.3828	69.1752	0.0456226	0.605701	0.786384	NA
ENSG00000064961	NA	NA	NA	NA	NA	NA	NA	NA	NA	NA	NA	NA	NA	HMG20B	ensembl_havana	protein_coding	14.6762	10.9734	12.701	11.5244	15.6248	9.38687	13.1873	11.3292	-0.328076	0.0181228	0.121812	NA
ENSG00000064989	NA	NA	NA	NA	NA	NA	NA	NA	NA	NA	NA	NA	NA	CALCRL	ensembl_havana	protein_coding	1.15431	0.519722	1.76401	0.642793	2.78139	1.60631	2.05978	0.639553	-1.16055	0.00230096	0.038293	NA
ENSG00000064995	NA	NA	NA	NA	NA	NA	NA	NA	NA	NA	NA	NA	NA	TAF11	ensembl_havana	protein_coding	30.1533	27.4324	30.1253	25.2526	31.127	27.3573	40.9588	35.1343	-0.159152	0.0407108	0.185186	NA
ENSG00000064999	NA	NA	NA	NA	NA	NA	NA	NA	NA	NA	NA	NA	NA	ANKS1A	ensembl_havana	protein_coding	34.488	31.9289	32.3597	27.8697	30.8407	24.0444	26.3509	28.3596	-0.0974689	0.218686	0.463553	NA
ENSG00000065000	NA	NA	NA	NA	NA	NA	NA	NA	NA	NA	NA	NA	NA	AP3D1	ensembl_havana	protein_coding	108.27	110.046	136.221	124.817	132.934	131.993	97.6143	101.981	0.0325914	0.526506	0.735118	NA
ENSG00000065029	NA	NA	NA	NA	NA	NA	NA	NA	NA	NA	NA	NA	NA	ZNF76	ensembl_havana	protein_coding	25.2535	23.1164	23.8337	20.2021	33.2744	31.6242	17.1885	18.0354	-0.0452668	0.534342	0.740347	NA
ENSG00000065054	NA	NA	NA	NA	NA	NA	NA	NA	NA	NA	NA	NA	NA	SLC9A3R2	ensembl_havana	protein_coding	0.235573	0.564916	0.156801	0.367311	0.388575	0.401576	0.378809	0.43855	NA	NA	NA	NA
ENSG00000065057	NA	NA	NA	NA	NA	NA	NA	NA	NA	NA	NA	NA	NA	NTHL1	ensembl_havana	protein_coding	5.77141	4.54192	5.97665	6.47294	6.56479	3.714	10.0148	7.27263	-0.325122	0.0775907	0.265381	NA
ENSG00000065060	NA	NA	NA	NA	NA	NA	NA	NA	NA	NA	NA	NA	NA	UHRF1BP1	ensembl_havana	protein_coding	45.772	54.6387	64.8566	66.6439	31.3895	29.7168	34.2587	38.6152	0.147849	0.0518971	0.212443	NA
ENSG00000065135	NA	NA	NA	NA	NA	NA	NA	NA	NA	NA	NA	NA	NA	GNAI3	ensembl_havana	protein_coding	49.4233	45.4418	43.963	45.9368	44.9726	41.4377	56.6083	57.2674	0.00556017	0.92863	0.968203	NA
ENSG00000065150	NA	NA	NA	NA	NA	NA	NA	NA	NA	NA	NA	NA	NA	IPO5	ensembl_havana	protein_coding	427.66	455.864	433.769	450.071	355.894	312.98	458.548	460.13	0.0373751	0.505759	0.719741	NA
ENSG00000065154	NA	NA	NA	NA	NA	NA	NA	NA	NA	NA	NA	NA	NA	OAT	ensembl_havana	protein_coding	78.8937	81.7094	82.3793	91.2996	86.7342	90.8316	84.948	93.0823	0.145467	0.0243274	0.140707	NA
ENSG00000065183	NA	NA	NA	NA	NA	NA	NA	NA	NA	NA	NA	NA	NA	WDR3	ensembl_havana	protein_coding	363.675	389.339	372.853	374.222	262.084	263.108	387.38	426.444	0.107465	0.0348308	0.170505	NA
ENSG00000065243	NA	NA	NA	NA	NA	NA	NA	NA	NA	NA	NA	NA	NA	PKN2	ensembl_havana	protein_coding	31.614	30.3473	33.7317	31.9331	35.9535	34.9143	20.432	26.077	0.0804394	0.321035	0.570001	NA
ENSG00000065268	NA	NA	NA	NA	NA	NA	NA	NA	NA	NA	NA	NA	NA	WDR18	ensembl_havana	protein_coding	25.6069	26.0765	29.5962	30.2113	17.5268	13.3022	29.1209	27.5556	-0.040732	0.636805	0.804469	NA
ENSG00000065308	NA	NA	NA	NA	NA	NA	NA	NA	NA	NA	NA	NA	NA	TRAM2	ensembl_havana	protein_coding	0.895179	1.58176	0.922072	0.918278	1.24753	0.501971	1.20745	1.42529	NA	NA	NA	NA
ENSG00000065320	NA	NA	NA	NA	NA	NA	NA	NA	NA	NA	NA	NA	NA	NTN1	ensembl_havana	protein_coding	0.070672	0.112983	0.431202	0.252527	0.347674	0.276084	0.0710268	0.127911	NA	NA	NA	NA
ENSG00000065325	NA	NA	NA	NA	NA	NA	NA	NA	NA	NA	NA	NA	NA	GLP2R	ensembl_havana	protein_coding	0	0	0	0	0	0	0	0	NA	NA	NA	NA
ENSG00000065328	NA	NA	NA	NA	NA	NA	NA	NA	NA	NA	NA	NA	NA	MCM10	ensembl_havana	protein_coding	2.04949	1.17502	2.5088	1.90543	7.81243	1.30513	34.1876	30.0225	-0.546459	0.102691	0.310699	NA
ENSG00000065357	NA	NA	NA	NA	NA	NA	NA	NA	NA	NA	NA	NA	NA	DGKA	ensembl_havana	protein_coding	67.1151	37.5556	82.0852	51.194	120.95	63.5496	93.329	72.708	-0.648334	9.26226e-05	0.00636975	NA
ENSG00000065361	NA	NA	NA	NA	NA	NA	NA	NA	NA	NA	NA	NA	NA	ERBB3	ensembl_havana	protein_coding	0.510538	0.519722	0.313602	0.642795	0.940808	1.22983	0.189405	0.420281	NA	NA	NA	NA
ENSG00000065371	NA	NA	NA	NA	NA	NA	NA	NA	NA	NA	NA	NA	NA	ROPN1	ensembl_havana	protein_coding	0	0	0.00120783	0	0.000219171	0.000553092	0.000224699	7.94343e-05	NA	NA	NA	NA
ENSG00000065413	NA	NA	NA	NA	NA	NA	NA	NA	NA	NA	NA	NA	NA	ANKRD44	ensembl_havana	protein_coding	77.5272	59.0449	79.3887	70.4779	108.311	92.3878	80.4022	75.7778	-0.170295	0.0264624	0.14728	NA
ENSG00000065427	NA	NA	NA	NA	NA	NA	NA	NA	NA	NA	NA	NA	NA	KARS	ensembl_havana	protein_coding	889.362	957.17	999.899	1045.05	823.617	814.6	1068.36	1086.66	0.0899673	0.0901142	0.288609	NA
ENSG00000065457	NA	NA	NA	NA	NA	NA	NA	NA	NA	NA	NA	NA	NA	ADAT1	ensembl_havana	protein_coding	12.8336	12.6775	12.6893	11.3356	17.5882	14.9438	12.7848	12.3147	-0.0742142	0.360936	0.603264	NA
ENSG00000065485	NA	NA	NA	NA	NA	NA	NA	NA	NA	NA	NA	NA	NA	PDIA5	ensembl_havana	protein_coding	96.0433	99.5246	83.3274	76.4992	70.6195	55.9698	66.0311	77.0387	0.00470857	0.951101	0.977023	NA
ENSG00000065491	NA	NA	NA	NA	NA	NA	NA	NA	NA	NA	NA	NA	NA	TBC1D22B	ensembl_havana	protein_coding	14.1344	16.7418	17.8361	18.2737	20.3072	25.2687	14.963	20.1333	0.304267	0.00719256	0.0738814	NA
ENSG00000065518	NA	NA	NA	NA	NA	NA	NA	NA	NA	NA	NA	NA	NA	NDUFB4	ensembl_havana	protein_coding	68.7638	59.5647	65.0918	57.3464	89.0657	79.2111	75.8802	71.7944	-0.112862	0.0585394	0.227127	NA
ENSG00000065526	NA	NA	NA	NA	NA	NA	NA	NA	NA	NA	NA	NA	NA	SPEN	ensembl_havana	protein_coding	299.25	284.357	334.359	299.404	351.047	342.697	225.392	259.183	0.0284727	0.618649	0.794516	NA
ENSG00000065534	NA	NA	NA	NA	NA	NA	NA	NA	NA	NA	NA	NA	NA	MYLK	ensembl_havana	protein_coding	0.730277	0.790961	1.02072	1.03306	1.26924	0.828252	0.639347	0.62128	NA	NA	NA	NA
ENSG00000065548	NA	NA	NA	NA	NA	NA	NA	NA	NA	NA	NA	NA	NA	ZC3H15	ensembl_havana	protein_coding	185.977	203.5	177.295	175.414	163.565	170.806	141.101	161.332	0.137872	0.0193776	0.126231	NA
ENSG00000065559	NA	NA	NA	NA	NA	NA	NA	NA	NA	NA	NA	NA	NA	MAP2K4	ensembl_havana	protein_coding	39.9953	39.2813	36.8842	40.2154	44.0197	39.9981	38.7976	40.9304	0.0550707	0.409954	0.645868	NA
ENSG00000065600	NA	NA	NA	NA	NA	NA	NA	NA	NA	NA	NA	NA	NA	TMEM206	ensembl_havana	protein_coding	11.6844	12.3604	13.1321	10.8127	17.67	15.1847	14.3	11.5485	-0.140873	0.18603	0.423932	NA
ENSG00000065609	NA	NA	NA	NA	NA	NA	NA	NA	NA	NA	NA	NA	NA	SNAP91	ensembl_havana	protein_coding	0	0	0	0	0	0	0	0	NA	NA	NA	NA
ENSG00000065613	NA	NA	NA	NA	NA	NA	NA	NA	NA	NA	NA	NA	NA	SLK	ensembl_havana	protein_coding	53.5224	53.6217	52.7046	55.9461	63.2765	58.9063	47.1854	56.8106	0.108596	0.116617	0.334715	NA
ENSG00000065615	NA	NA	NA	NA	NA	NA	NA	NA	NA	NA	NA	NA	NA	CYB5R4	ensembl_havana	protein_coding	39.7798	43.4323	32.913	36.5238	41.725	45.739	36.225	38.3882	0.169098	0.0276714	0.151227	NA
ENSG00000065618	NA	NA	NA	NA	NA	NA	NA	NA	NA	NA	NA	NA	NA	COL17A1	ensembl_havana	protein_coding	1.57834	1.10723	1.13681	1.14785	1.75882	1.48081	0.615566	1.11465	NA	NA	NA	NA
ENSG00000065621	NA	NA	NA	NA	NA	NA	NA	NA	NA	NA	NA	NA	NA	GSTO2	ensembl_havana	protein_coding	0.49485	0.316353	0.313601	0.114785	0.245417	0.376575	0.378809	0.219275	NA	NA	NA	NA
ENSG00000065665	NA	NA	NA	NA	NA	NA	NA	NA	NA	NA	NA	NA	NA	SEC61A2	ensembl_havana	protein_coding	4.38167	4.79048	5.88003	4.13225	13.4161	13.5783	3.24355	5.3357	0.116524	0.49655	0.713302	NA
ENSG00000065675	NA	NA	NA	NA	NA	NA	NA	NA	NA	NA	NA	NA	NA	PRKCQ	ensembl_havana	protein_coding	21.343	25.5116	28.6357	32.5529	26.3618	22.0867	28.2923	31.7584	0.138057	0.155946	0.388425	NA
ENSG00000065717	NA	NA	NA	NA	NA	NA	NA	NA	NA	NA	NA	NA	NA	TLE2	ensembl_havana	protein_coding	1.86103	1.87552	2.58721	1.72177	4.39705	4.46755	0.970698	1.48011	0.0288857	0.885766	0.944739	NA
ENSG00000065802	NA	NA	NA	NA	NA	NA	NA	NA	NA	NA	NA	NA	NA	ASB1	ensembl_havana	protein_coding	8.19796	9.91992	8.58484	7.66763	8.33871	7.128	8.12073	8.47864	0.0373055	0.738974	0.867484	NA
ENSG00000065809	NA	NA	NA	NA	NA	NA	NA	NA	NA	NA	NA	NA	NA	FAM107B	ensembl_havana	protein_coding	50.1065	47.8145	40.9642	55.2804	50.7807	77.4793	39.8697	43.983	0.338604	0.0305149	0.159509	NA
ENSG00000065833	NA	NA	NA	NA	NA	NA	NA	NA	NA	NA	NA	NA	NA	ME1	ensembl_havana	protein_coding	0	0	0	0	0	0	0	0	NA	NA	NA	NA
ENSG00000065882	NA	NA	NA	NA	NA	NA	NA	NA	NA	NA	NA	NA	NA	TBC1D1	ensembl_havana	protein_coding	29.5409	25.1049	28.7533	27.5254	34.072	35.4141	26.8955	23.3711	-0.05692	0.525764	0.734612	NA
ENSG00000065883	NA	NA	NA	NA	NA	NA	NA	NA	NA	NA	NA	NA	NA	CDK13	ensembl_havana	protein_coding	63.1338	65.2139	66.0522	56.3133	73.9727	65.9339	54.1934	60.6656	-0.00214209	0.974416	0.988647	NA
ENSG00000065911	NA	NA	NA	NA	NA	NA	NA	NA	NA	NA	NA	NA	NA	MTHFD2	ensembl_havana	protein_coding	430.699	609.475	343.041	507.5	281.697	360.314	213.814	340.735	0.568862	7.63713e-06	0.00216019	NA
ENSG00000065923	NA	NA	NA	NA	NA	NA	NA	NA	NA	NA	NA	NA	NA	SLC9A7	ensembl_havana	protein_coding	8.76333	10.0329	7.85963	7.50691	6.44672	5.00716	7.97867	8.57001	0.0362421	0.748154	0.87252	NA
ENSG00000065970	NA	NA	NA	NA	NA	NA	NA	NA	NA	NA	NA	NA	NA	FOXJ2	ensembl_havana	protein_coding	14.1815	12.8349	15.0333	10.675	17.7927	17.2176	15.0577	14.929	-0.118624	0.261866	0.511261	NA
ENSG00000065978	NA	NA	NA	NA	NA	NA	NA	NA	NA	NA	NA	NA	NA	YBX1	ensembl_havana	protein_coding	1158.56	1196.42	971.548	984.964	708.315	568.34	956.352	1021.13	0.00796741	0.900062	0.95339	NA
ENSG00000065989	NA	NA	NA	NA	NA	NA	NA	NA	NA	NA	NA	NA	NA	PDE4A	ensembl_havana	protein_coding	1.08364	0.700495	0.725205	0.413225	0.961215	0.602365	1.46789	0.438551	NA	NA	NA	NA
ENSG00000066027	NA	NA	NA	NA	NA	NA	NA	NA	NA	NA	NA	NA	NA	PPP2R5A	ensembl_havana	protein_coding	22.9684	21.0601	21.8345	18.0212	28.8979	23.0405	26.6587	25.7465	-0.148037	0.0596373	0.22975	NA
ENSG00000066032	NA	NA	NA	NA	NA	NA	NA	NA	NA	NA	NA	NA	NA	CTNNA2	ensembl_havana	protein_coding	0	0	0	0	0.0204514	0.0250986	0	0	NA	NA	NA	NA
ENSG00000066044	NA	NA	NA	NA	NA	NA	NA	NA	NA	NA	NA	NA	NA	ELAVL1	ensembl_havana	protein_coding	67.468	61.2592	65.9737	62.8103	66.3854	51.7784	79.7394	68.7976	-0.150088	0.0491649	0.206133	NA
ENSG00000066056	NA	NA	NA	NA	NA	NA	NA	NA	NA	NA	NA	NA	NA	TIE1	ensembl_havana	protein_coding	0	0	0	0.0459139	0.0204514	0	0	0	NA	NA	NA	NA
ENSG00000066084	NA	NA	NA	NA	NA	NA	NA	NA	NA	NA	NA	NA	NA	DIP2B	ensembl_havana	protein_coding	107.469	119.333	110.054	112.925	110.56	116.382	125.244	152.871	0.183932	0.00631301	0.0693245	NA
ENSG00000066117	NA	NA	NA	NA	NA	NA	NA	NA	NA	NA	NA	NA	NA	SMARCD1	ensembl_havana	protein_coding	46.6435	44.3345	45.8642	45.2022	49.0219	42.2409	41.2192	42.6308	-0.0188764	0.749966	0.873579	NA
ENSG00000066135	NA	NA	NA	NA	NA	NA	NA	NA	NA	NA	NA	NA	NA	KDM4A	ensembl_havana	protein_coding	98.1164	98.1597	82.6339	88.499	92.8287	95.7763	45.7649	59.4601	0.168675	0.0282699	0.153056	NA
ENSG00000066136	NA	NA	NA	NA	NA	NA	NA	NA	NA	NA	NA	NA	NA	NFYC	ensembl_havana	protein_coding	55.5481	59.0221	54.5275	57.9523	50.1326	51.3788	48.4639	58.3819	0.165741	0.0158488	0.112818	NA
ENSG00000066185	NA	NA	NA	NA	NA	NA	NA	NA	NA	NA	NA	NA	NA	ZMYND12	ensembl_havana	protein_coding	0.0235573	0.0903865	0.0196001	0	0.0613541	0	0.0236756	0.0365459	NA	NA	NA	NA
ENSG00000066230	NA	NA	NA	NA	NA	NA	NA	NA	NA	NA	NA	NA	NA	SLC9A3	ensembl_havana	protein_coding	0.495327	0.261102	0.340753	0.487036	1.14763	0.594315	0.331458	0.510297	NA	NA	NA	NA
ENSG00000066248	NA	NA	NA	NA	NA	NA	NA	NA	NA	NA	NA	NA	NA	NGEF	ensembl_havana	protein_coding	0	0.0225966	0.0196001	0	0	0.125493	0.0236756	0	NA	NA	NA	NA
ENSG00000066279	NA	NA	NA	NA	NA	NA	NA	NA	NA	NA	NA	NA	NA	ASPM	ensembl_havana	protein_coding	0.212016	0.180773	0.666403	0.114785	1.49295	0.677661	2.8174	2.96021	-0.448366	0.239657	0.487682	NA
ENSG00000066294	NA	NA	NA	NA	NA	NA	NA	NA	NA	NA	NA	NA	NA	CD84	ensembl_havana	protein_coding	19.1405	8.08964	25.4999	14.2797	14.6099	13.8833	10.6066	5.28087	-0.713716	0.00752684	0.075764	NA
ENSG00000066322	NA	NA	NA	NA	NA	NA	NA	NA	NA	NA	NA	NA	NA	ELOVL1	ensembl_havana	protein_coding	39.1759	33.895	36.2602	35.9965	43.4592	32.0258	58.4077	48.9532	-0.18768	0.0485132	0.204915	NA
ENSG00000066336	NA	NA	NA	NA	NA	NA	NA	NA	NA	NA	NA	NA	NA	SPI1	ensembl_havana	protein_coding	0	0	0	0	0.122708	0	0.0473512	0	NA	NA	NA	NA
ENSG00000066379	NA	NA	NA	NA	NA	NA	NA	NA	NA	NA	NA	NA	NA	ZNRD1	ensembl_havana	protein_coding	6.79905	7.2126	3.24499	3.66644	4.20335	3.301	3.63092	3.58498	0.033003	0.806446	0.905709	NA
ENSG00000066382	NA	NA	NA	NA	NA	NA	NA	NA	NA	NA	NA	NA	NA	MPPED2	ensembl_havana	protein_coding	0	0.0677899	0.921204	0.0918278	0.122708	0.0752957	0.331458	0.292367	NA	NA	NA	NA
ENSG00000066405	NA	NA	NA	NA	NA	NA	NA	NA	NA	NA	NA	NA	NA	CLDN18	ensembl_havana	protein_coding	0	0	0	0	0	0	0	0	NA	NA	NA	NA
ENSG00000066422	NA	NA	NA	NA	NA	NA	NA	NA	NA	NA	NA	NA	NA	ZBTB11	ensembl_havana	protein_coding	68.9523	63.9476	72.7708	75.3416	99.9019	122.13	58.7387	61.9066	0.134593	0.144428	0.374203	NA
ENSG00000066427	NA	NA	NA	NA	NA	NA	NA	NA	NA	NA	NA	NA	NA	ATXN3	ensembl_havana	protein_coding	23.4867	19.9754	24.57	23.8458	32.1704	27.9617	20.9055	18.2181	-0.118243	0.148078	0.378334	NA
ENSG00000066455	NA	NA	NA	NA	NA	NA	NA	NA	NA	NA	NA	NA	NA	GOLGA5	ensembl_havana	protein_coding	54.3704	63.2027	47.5693	46.4649	70.0254	83.3272	36.3894	42.5577	0.217714	0.0139201	0.104756	NA
ENSG00000066468	NA	NA	NA	NA	NA	NA	NA	NA	NA	NA	NA	NA	NA	FGFR2	ensembl_havana	protein_coding	0	0	0	0	0.0204514	0	0	0	NA	NA	NA	NA
ENSG00000066557	NA	NA	NA	NA	NA	NA	NA	NA	NA	NA	NA	NA	NA	LRRC40	ensembl_havana	protein_coding	31.4491	26.6866	28.8121	28.2141	24.9916	21.5597	34.0455	34.7186	-0.0632068	0.385	0.624257	NA
ENSG00000066583	NA	NA	NA	NA	NA	NA	NA	NA	NA	NA	NA	NA	NA	ISOC1	ensembl_havana	protein_coding	16.6079	15.5465	15.6409	16.3453	14.1114	14.7329	19.1772	17.2314	0.00676291	0.941527	0.973751	NA
ENSG00000066629	NA	NA	NA	NA	NA	NA	NA	NA	NA	NA	NA	NA	NA	EML1	ensembl_havana	protein_coding	0.80095	0.564916	0.274401	0.206674	0.429478	0.351561	0.189405	0.292367	NA	NA	NA	NA
ENSG00000066651	NA	NA	NA	NA	NA	NA	NA	NA	NA	NA	NA	NA	NA	TRMT11	ensembl_havana	protein_coding	66.5258	73.4617	61.0141	62.7184	53.6031	57.4255	51.0919	66.5319	0.210593	0.0085643	0.0815351	NA
ENSG00000066654	NA	NA	NA	NA	NA	NA	NA	NA	NA	NA	NA	NA	NA	THUMPD1	ensembl_havana	protein_coding	35.6424	36.2675	39.1022	36.4556	45.0543	50.2975	38.2834	39.0492	0.0770036	0.307571	0.55698	NA
ENSG00000066697	NA	NA	NA	NA	NA	NA	NA	NA	NA	NA	NA	NA	NA	MSANTD3	ensembl_havana	protein_coding	2.92111	2.0111	1.84241	1.79064	3.66079	2.53496	4.33264	3.30741	-0.357987	0.0521925	0.213276	NA
ENSG00000066735	NA	NA	NA	NA	NA	NA	NA	NA	NA	NA	NA	NA	NA	KIF26A	ensembl_havana	protein_coding	0.0235573	0	0	0	0	0.0250986	0.0236756	0.0548188	NA	NA	NA	NA
ENSG00000066739	NA	NA	NA	NA	NA	NA	NA	NA	NA	NA	NA	NA	NA	ATG2B	ensembl_havana	protein_coding	83.4638	84.2854	91.4932	82.9664	119.375	119.544	76.117	79.8528	0.0329364	0.545419	0.746428	NA
ENSG00000066777	NA	NA	NA	NA	NA	NA	NA	NA	NA	NA	NA	NA	NA	ARFGEF1	ensembl_havana	protein_coding	113.594	106.25	136.184	123.187	171.998	166.505	124.464	125.152	-0.0229069	0.646376	0.80843	NA
ENSG00000066813	NA	NA	NA	NA	NA	NA	NA	NA	NA	NA	NA	NA	NA	ACSM2B	ensembl_havana	protein_coding	0.0235573	0	0	0.0459139	0	0.0250986	0	0	NA	NA	NA	NA
ENSG00000066827	NA	NA	NA	NA	NA	NA	NA	NA	NA	NA	NA	NA	NA	ZFAT	ensembl_havana	protein_coding	13.3536	13.5128	13.0126	12.2194	17.9165	19.6036	7.51489	7.43709	0.0749038	0.414223	0.648541	NA
ENSG00000066855	NA	NA	NA	NA	NA	NA	NA	NA	NA	NA	NA	NA	NA	MTFR1	ensembl_havana	protein_coding	15.2924	13.6091	13.7567	15.4118	19.5447	20.1144	15.1896	16.3067	0.0857194	0.347509	0.592763	NA
ENSG00000066923	NA	NA	NA	NA	NA	NA	NA	NA	NA	NA	NA	NA	NA	STAG3	ensembl_havana	protein_coding	4.74845	2.70988	5.92049	4.6348	6.75377	3.94864	6.20295	6.57379	-0.356212	0.06381	0.237714	NA
ENSG00000066926	NA	NA	NA	NA	NA	NA	NA	NA	NA	NA	NA	NA	NA	FECH	ensembl_havana	protein_coding	22.4266	21.9413	24.0689	23.7375	22.067	23.1409	17.1411	19.1683	0.0892219	0.22917	0.476202	NA
ENSG00000066933	NA	NA	NA	NA	NA	NA	NA	NA	NA	NA	NA	NA	NA	MYO9A	ensembl_havana	protein_coding	86.1022	84.9632	94.1	84.8488	89.9246	70.502	70.3163	81.6069	-0.0303415	0.692232	0.838429	NA
ENSG00000067048	NA	NA	NA	NA	NA	NA	NA	NA	NA	NA	NA	NA	NA	DDX3Y	ensembl_havana	protein_coding	0	0	0	0	0	0	0.0710267	0	NA	NA	NA	NA
ENSG00000067057	NA	NA	NA	NA	NA	NA	NA	NA	NA	NA	NA	NA	NA	PFKP	ensembl_havana	protein_coding	259.107	304.375	284.652	299.679	198.378	163.316	377.034	378.067	0.0559758	0.48091	0.701083	NA
ENSG00000067064	NA	NA	NA	NA	NA	NA	NA	NA	NA	NA	NA	NA	NA	IDI1	ensembl_havana	protein_coding	75.2285	73.5494	76.9002	77.2963	85.211	85.6666	48.599	49.6415	0.0517046	0.350042	0.59458	NA
ENSG00000067066	NA	NA	NA	NA	NA	NA	NA	NA	NA	NA	NA	NA	NA	SP100	ensembl_havana	protein_coding	51.8306	46.888	63.6948	56.3576	68.0835	76.7552	58.1655	58.6905	0.017996	0.824846	0.916924	NA
ENSG00000067082	NA	NA	NA	NA	NA	NA	NA	NA	NA	NA	NA	NA	NA	KLF6	ensembl_havana	protein_coding	64.3115	103.605	47.6478	86.8691	55.0552	81.0683	46.049	87.1437	0.802644	4.59685e-06	0.00170679	NA
ENSG00000067113	NA	NA	NA	NA	NA	NA	NA	NA	NA	NA	NA	NA	NA	PPAP2A	ensembl_havana	protein_coding	8.84344	8.96392	8.39167	8.38966	8.62061	6.98066	6.08987	6.63054	0.0066544	0.947957	0.975669	NA
ENSG00000067141	NA	NA	NA	NA	NA	NA	NA	NA	NA	NA	NA	NA	NA	NEO1	ensembl_havana	protein_coding	12.8623	11.4565	7.56564	9.94035	15.0727	13.2771	6.03728	10.781	0.215599	0.227327	0.473731	NA
ENSG00000067167	NA	NA	NA	NA	NA	NA	NA	NA	NA	NA	NA	NA	NA	TRAM1	ensembl_havana	protein_coding	174.914	140.664	142.179	131.382	260.366	297.569	147.712	131.328	-0.0474167	0.635457	0.803526	NA
ENSG00000067177	NA	NA	NA	NA	NA	NA	NA	NA	NA	NA	NA	NA	NA	PHKA1	ensembl_havana	protein_coding	11.4316	6.70561	16.3791	11.5324	12.7857	8.75767	25.9275	13.698	-0.665459	0.000698258	0.0202442	NA
ENSG00000067182	NA	NA	NA	NA	NA	NA	NA	NA	NA	NA	NA	NA	NA	TNFRSF1A	ensembl_havana	protein_coding	28.5279	28.2458	32.3009	33.611	29.2046	24.6719	25.5223	25.7649	0.00396319	0.955791	0.979352	NA
ENSG00000067191	NA	NA	NA	NA	NA	NA	NA	NA	NA	NA	NA	NA	NA	CACNB1	ensembl_havana	protein_coding	2.02593	1.76254	2.23441	1.83655	2.96545	2.53496	1.56259	1.62629	-0.121049	0.468113	0.691202	NA
ENSG00000067208	NA	NA	NA	NA	NA	NA	NA	NA	NA	NA	NA	NA	NA	EVI5	ensembl_havana	protein_coding	12.7202	9.53578	12.3678	10.3536	11.2893	10.1147	11.53	13.2844	-0.101829	0.37744	0.618332	NA
ENSG00000067221	NA	NA	NA	NA	NA	NA	NA	NA	NA	NA	NA	NA	NA	STOML1	ensembl_havana	protein_coding	1.90814	1.71734	1.25441	1.62994	1.08392	1.25493	1.53891	1.69938	NA	NA	NA	NA
ENSG00000067225	NA	NA	NA	NA	NA	NA	NA	NA	NA	NA	NA	NA	NA	PKM	ensembl_havana	protein_coding	3508.82	2798.64	3374.96	2781.44	2976.06	2242.53	3854.72	3126.99	-0.283279	0.000286547	0.0122172	NA
ENSG00000067248	NA	NA	NA	NA	NA	NA	NA	NA	NA	NA	NA	NA	NA	DHX29	ensembl_havana	protein_coding	58.0453	51.7914	58.9963	56.7266	59.718	52.0292	63.9952	67.5733	-0.0369547	0.532474	0.738891	NA
ENSG00000067334	NA	NA	NA	NA	NA	NA	NA	NA	NA	NA	NA	NA	NA	DNTTIP2	ensembl_havana	protein_coding	119.907	100.035	165.915	143.777	130.868	129.458	155.927	164.749	-0.0529009	0.439248	0.670082	NA
ENSG00000067365	NA	NA	NA	NA	NA	NA	NA	NA	NA	NA	NA	NA	NA	METTL22	ensembl_havana	protein_coding	16.5608	12.6089	12.3089	11.8917	20.0014	18.1463	9.37552	11.1465	-0.048386	0.656979	0.815213	NA
ENSG00000067369	NA	NA	NA	NA	NA	NA	NA	NA	NA	NA	NA	NA	NA	TP53BP1	ensembl_havana	protein_coding	152.11	131.241	155.35	139.326	163.12	153.754	126.806	135.366	-0.0443502	0.447418	0.67667	NA
ENSG00000067445	NA	NA	NA	NA	NA	NA	NA	NA	NA	NA	NA	NA	NA	TRO	ensembl_havana	protein_coding	0.424032	0.293756	0.490002	0.206612	0.511285	0.250986	1.08908	0.804009	NA	NA	NA	NA
ENSG00000067533	NA	NA	NA	NA	NA	NA	NA	NA	NA	NA	NA	NA	NA	RRP15	ensembl_havana	protein_coding	101.79	106.664	88.1648	93.7758	64.2116	70.5924	72.1814	95.5591	0.217811	0.00809187	0.0789246	NA
ENSG00000067560	NA	NA	NA	NA	NA	NA	NA	NA	NA	NA	NA	NA	NA	RHOA	ensembl_havana	protein_coding	144.359	135.467	133.633	130.395	133.302	120.247	171.198	158.792	-0.0517643	0.334202	0.580921	NA
ENSG00000067596	NA	NA	NA	NA	NA	NA	NA	NA	NA	NA	NA	NA	NA	DHX8	ensembl_havana	protein_coding	75.5511	75.4276	63.269	66.4373	85.3026	88.7989	52.9148	60.5017	0.125328	0.0463556	0.199338	NA
ENSG00000067601	NA	NA	NA	NA	NA	NA	NA	NA	NA	NA	NA	NA	NA	PMS2P4	ensembl_havana	pseudogene	3.35248	4.53285	4.09081	3.50316	4.59076	4.69542	2.34451	2.77749	0.159658	0.312083	0.562106	NA
ENSG00000067606	NA	NA	NA	NA	NA	NA	NA	NA	NA	NA	NA	NA	NA	PRKCZ	ensembl_havana	protein_coding	10.0743	9.40049	7.95508	8.09438	9.10278	8.84108	7.52588	8.26029	0.0476486	0.608456	0.787882	NA
ENSG00000067646	NA	NA	NA	NA	NA	NA	NA	NA	NA	NA	NA	NA	NA	ZFY	ensembl_havana	protein_coding	0	0	0.0196001	0	0.0204514	0	0	0.0548523	NA	NA	NA	NA
ENSG00000067704	NA	NA	NA	NA	NA	NA	NA	NA	NA	NA	NA	NA	NA	IARS2	ensembl_havana	protein_coding	172.228	167.599	154.566	146.006	154.755	119.168	145.487	154.571	-0.0549066	0.41321	0.647612	NA
ENSG00000067715	NA	NA	NA	NA	NA	NA	NA	NA	NA	NA	NA	NA	NA	SYT1	ensembl_havana	protein_coding	0	0.0225966	0	0	0.0204514	0	0	0	NA	NA	NA	NA
ENSG00000067798	NA	NA	NA	NA	NA	NA	NA	NA	NA	NA	NA	NA	NA	NAV3	ensembl_havana	protein_coding	0.0409841	0.0317182	0	0	0.0238987	0	0.0649094	0.034035	NA	NA	NA	NA
ENSG00000067829	NA	NA	NA	NA	NA	NA	NA	NA	NA	NA	NA	NA	NA	IDH3G	ensembl_havana	protein_coding	13.0272	10.5526	13.2301	9.59601	16.0235	13.4654	14.2171	12.7911	-0.241284	0.0215859	0.132644	NA
ENSG00000067836	NA	NA	NA	NA	NA	NA	NA	NA	NA	NA	NA	NA	NA	ROGDI	ensembl_havana	protein_coding	0.51826	0.497126	0.431202	0.550966	0.981666	0.778057	0.733944	0.511642	NA	NA	NA	NA
ENSG00000067840	NA	NA	NA	NA	NA	NA	NA	NA	NA	NA	NA	NA	NA	PDZD4	ensembl_havana	protein_coding	0.0942294	0	0.0686003	0.0114785	0.122708	0.0752956	0.0473511	0.00913647	NA	NA	NA	NA
ENSG00000067842	NA	NA	NA	NA	NA	NA	NA	NA	NA	NA	NA	NA	NA	ATP2B3	ensembl_havana	protein_coding	0	0	0	0.0114785	0	0	0.0118378	0	NA	NA	NA	NA
ENSG00000067900	NA	NA	NA	NA	NA	NA	NA	NA	NA	NA	NA	NA	NA	ROCK1	ensembl_havana	protein_coding	122.553	110.693	125.9	115.064	156.257	150.472	114.326	134.037	0.0219381	0.732019	0.862318	NA
ENSG00000067955	NA	NA	NA	NA	NA	NA	NA	NA	NA	NA	NA	NA	NA	CBFB	ensembl_havana	protein_coding	56.09	71.428	50.333	59.711	40.6369	34.8619	55.5429	66.7877	0.221365	0.0355971	0.172471	NA
ENSG00000067992	NA	NA	NA	NA	NA	NA	NA	NA	NA	NA	NA	NA	NA	PDK3	ensembl_havana	protein_coding	7.02008	6.6886	7.40883	6.40498	8.56912	8.33274	11.0802	9.22784	-0.113104	0.30779	0.557203	NA
ENSG00000068001	NA	NA	NA	NA	NA	NA	NA	NA	NA	NA	NA	NA	NA	HYAL2	ensembl_havana	protein_coding	1.12716	1.39617	1.22855	1.71653	1.19762	1.07836	1.40574	1.37669	NA	NA	NA	NA
ENSG00000068024	NA	NA	NA	NA	NA	NA	NA	NA	NA	NA	NA	NA	NA	HDAC4	ensembl_havana	protein_coding	34.4408	49.5318	40.5526	57.1169	29.3886	24.8476	25.9248	35.1023	0.377725	0.0145319	0.107069	NA
ENSG00000068028	NA	NA	NA	NA	NA	NA	NA	NA	NA	NA	NA	NA	NA	RASSF1	ensembl_havana	protein_coding	1.80214	1.48008	2.4402	2.12352	2.53596	2.64789	1.65729	1.52579	-0.0673294	0.699749	0.842682	NA
ENSG00000068078	NA	NA	NA	NA	NA	NA	NA	NA	NA	NA	NA	NA	NA	FGFR3	ensembl_havana	protein_coding	0.070672	0.112983	0.137201	0.0688708	0.511284	1.63141	0	0.0913647	NA	NA	NA	NA
ENSG00000068097	NA	NA	NA	NA	NA	NA	NA	NA	NA	NA	NA	NA	NA	HEATR6	ensembl_havana	protein_coding	14.5584	13.9195	14.6609	13.6594	14.9295	10.1649	24.5516	22.8046	-0.152131	0.140229	0.367926	NA
ENSG00000068120	NA	NA	NA	NA	NA	NA	NA	NA	NA	NA	NA	NA	NA	COASY	ensembl_havana	protein_coding	20.2358	18.4388	20.0901	17.1029	23.2737	16.7659	28.5764	20.6119	-0.29285	0.0138827	0.104756	NA
ENSG00000068137	NA	NA	NA	NA	NA	NA	NA	NA	NA	NA	NA	NA	NA	PLEKHH3	ensembl_havana	protein_coding	0.0235573	0.0677899	0.137201	0.0459139	0.102257	0.125493	0.0710266	0.127911	NA	NA	NA	NA
ENSG00000068305	NA	NA	NA	NA	NA	NA	NA	NA	NA	NA	NA	NA	NA	MEF2A	ensembl_havana	protein_coding	35.1005	36.6743	36.0872	36.9836	52.4987	54.0623	27.8413	33.5491	0.146994	0.0373606	0.176856	NA
ENSG00000068308	NA	NA	NA	NA	NA	NA	NA	NA	NA	NA	NA	NA	NA	OTUD5	ensembl_havana	protein_coding	12.2145	9.51317	14.9549	12.5115	24.8586	22.1118	13.5779	13.2113	-0.145382	0.112049	0.327046	NA
ENSG00000068323	NA	NA	NA	NA	NA	NA	NA	NA	NA	NA	NA	NA	NA	TFE3	ensembl_havana	protein_coding	3.66317	3.3217	3.94942	4.16668	6.63646	8.10685	4.33263	5.2352	0.21022	0.138434	0.36545	NA
ENSG00000068354	NA	NA	NA	NA	NA	NA	NA	NA	NA	NA	NA	NA	NA	TBC1D25	ensembl_havana	protein_coding	7.09076	7.68285	6.90903	6.88708	11.7493	12.6371	5.2323	5.31743	0.121763	0.23791	0.485833	NA
ENSG00000068366	NA	NA	NA	NA	NA	NA	NA	NA	NA	NA	NA	NA	NA	ACSL4	ensembl_havana	protein_coding	149.943	162.086	161.956	175.345	127.637	133.474	164.616	175.694	0.14133	0.0195668	0.126672	NA
ENSG00000068383	NA	NA	NA	NA	NA	NA	NA	NA	NA	NA	NA	NA	NA	INPP5A	ensembl_havana	protein_coding	7.27922	13.5128	8.34963	10.5831	9.83713	9.31157	8.85466	13.8875	0.499636	0.0107449	0.0918475	NA
ENSG00000068394	NA	NA	NA	NA	NA	NA	NA	NA	NA	NA	NA	NA	NA	GPKOW	ensembl_havana	protein_coding	9.5525	7.26481	9.95685	8.16119	11.4119	12.9258	8.93753	10.041	-0.0133336	0.919253	0.962725	NA
ENSG00000068400	NA	NA	NA	NA	NA	NA	NA	NA	NA	NA	NA	NA	NA	GRIPAP1	ensembl_havana	protein_coding	38.9779	35.8082	37.7927	36.1527	52.5133	59.4091	29.5674	31.4774	0.0764948	0.347136	0.592368	NA
ENSG00000068438	NA	NA	NA	NA	NA	NA	NA	NA	NA	NA	NA	NA	NA	FTSJ1	ensembl_havana	protein_coding	34.9591	37.6798	33.4475	32.1397	34.6855	34.3097	36.2947	38.8574	0.0787335	0.216391	0.461133	NA
ENSG00000068489	NA	NA	NA	NA	NA	NA	NA	NA	NA	NA	NA	NA	NA	PRR11	ensembl_havana	protein_coding	0.164961	0.184465	0.157235	0.0459139	1.47282	0.552448	0.852322	1.55328	NA	NA	NA	NA
ENSG00000068615	NA	NA	NA	NA	NA	NA	NA	NA	NA	NA	NA	NA	NA	REEP1	ensembl_havana	protein_coding	0.070672	0	0.0196001	0.183656	0.0818055	0	0	0	NA	NA	NA	NA
ENSG00000068650	NA	NA	NA	NA	NA	NA	NA	NA	NA	NA	NA	NA	NA	ATP11A	ensembl_havana	protein_coding	47.0441	43.6342	49.8038	41.229	51.5578	35.9412	42.3555	42.3552	-0.177971	0.0515121	0.211839	NA
ENSG00000068654	NA	NA	NA	NA	NA	NA	NA	NA	NA	NA	NA	NA	NA	POLR1A	ensembl_havana	protein_coding	236.49	216.997	259.388	243.807	193.76	168.897	191.89	203.501	-0.0356588	0.470812	0.692895	NA
ENSG00000068697	NA	NA	NA	NA	NA	NA	NA	NA	NA	NA	NA	NA	NA	LAPTM4A	ensembl_havana	protein_coding	93.3813	89.8442	91.846	93.9627	118.352	120.348	69.9613	83.2515	0.108383	0.0898877	0.288043	NA
ENSG00000068724	NA	NA	NA	NA	NA	NA	NA	NA	NA	NA	NA	NA	NA	TTC7A	ensembl_havana	protein_coding	13.9351	13.2334	9.50605	7.41509	24.2962	14.0301	22.8943	21.1343	-0.295212	0.0410717	0.185497	NA
ENSG00000068745	NA	NA	NA	NA	NA	NA	NA	NA	NA	NA	NA	NA	NA	IP6K2	ensembl_havana	protein_coding	20.7069	16.021	22.1285	20.3858	33.5403	27.8343	17.3069	16.738	-0.152263	0.0816913	0.273649	NA
ENSG00000068781	NA	NA	NA	NA	NA	NA	NA	NA	NA	NA	NA	NA	NA	STON1-GTF2A1L	ensembl_havana	protein_coding	0.0967135	0.149916	0.0260407	0.0918278	0.260536	0.225887	0.142053	0.0548188	NA	NA	NA	NA
ENSG00000068784	NA	NA	NA	NA	NA	NA	NA	NA	NA	NA	NA	NA	NA	SRBD1	ensembl_havana	protein_coding	45.183	40.0864	47.1578	41.1389	72.0091	72.0076	51.2339	51.4749	-0.0372232	0.573669	0.766853	NA
ENSG00000068793	NA	NA	NA	NA	NA	NA	NA	NA	NA	NA	NA	NA	NA	CYFIP1	ensembl_havana	protein_coding	2.68554	1.67215	1.31321	1.03306	3.47674	2.3092	3.05414	1.84557	-0.568839	0.0112827	0.0944763	NA
ENSG00000068796	NA	NA	NA	NA	NA	NA	NA	NA	NA	NA	NA	NA	NA	KIF2A	ensembl_havana	protein_coding	99.6242	113.187	100.235	112.231	100.15	101.975	99.9581	111.227	0.177561	0.00844902	0.0808443	NA
ENSG00000068831	NA	NA	NA	NA	NA	NA	NA	NA	NA	NA	NA	NA	NA	RASGRP2	ensembl_havana	protein_coding	4.73503	3.18612	6.21322	6.79526	10.4302	13.2018	1.72832	1.68111	0.150111	0.40323	0.640485	NA
ENSG00000068878	NA	NA	NA	NA	NA	NA	NA	NA	NA	NA	NA	NA	NA	PSME4	ensembl_havana	protein_coding	179.884	139.037	189.553	150.758	227.828	178.2	194.968	171.4	-0.264209	0.000611266	0.0183341	NA
ENSG00000068885	NA	NA	NA	NA	NA	NA	NA	NA	NA	NA	NA	NA	NA	IFT80	ensembl_havana	protein_coding	7.62846	5.37889	8.84737	7.97167	12.1327	12.1172	6.02606	7.52913	-0.0148991	0.911827	0.958439	NA
ENSG00000068903	NA	NA	NA	NA	NA	NA	NA	NA	NA	NA	NA	NA	NA	SIRT2	ensembl_havana	protein_coding	5.27684	3.59286	4.97841	4.22427	12.4344	10.7136	9.25715	7.85736	-0.234527	0.0641154	0.238163	NA
ENSG00000068912	NA	NA	NA	NA	NA	NA	NA	NA	NA	NA	NA	NA	NA	ERLEC1	ensembl_havana	protein_coding	38.587	31.0127	29.2432	23.3931	58.1023	56.5721	31.4886	36.1986	-0.0577249	0.543344	0.745171	NA
ENSG00000068971	NA	NA	NA	NA	NA	NA	NA	NA	NA	NA	NA	NA	NA	PPP2R5B	ensembl_havana	protein_coding	6.19557	7.14054	6.13483	5.07347	13.5797	17.7447	4.97187	6.4869	0.274795	0.0721099	0.255112	NA
ENSG00000068976	NA	NA	NA	NA	NA	NA	NA	NA	NA	NA	NA	NA	NA	PYGM	ensembl_havana	protein_coding	4.09906	5.10752	6.07602	5.18826	10.4302	16.5927	2.05978	2.99681	0.433489	0.0390181	0.180636	NA
ENSG00000068985	NA	NA	NA	NA	NA	NA	NA	NA	NA	NA	NA	NA	NA	PAGE1	ensembl_havana	protein_coding	0	0	0	0	0	0	0	0	NA	NA	NA	NA
ENSG00000069011	NA	NA	NA	NA	NA	NA	NA	NA	NA	NA	NA	NA	NA	PITX1	ensembl_havana	protein_coding	0.188459	0.0903865	0.117601	0.114785	0.163611	0.0250986	0	0.0730918	NA	NA	NA	NA
ENSG00000069018	NA	NA	NA	NA	NA	NA	NA	NA	NA	NA	NA	NA	NA	TRPC7	ensembl_havana	protein_coding	0	0	0	0	0	0	0	0	NA	NA	NA	NA
ENSG00000069020	NA	NA	NA	NA	NA	NA	NA	NA	NA	NA	NA	NA	NA	MAST4	ensembl_havana	protein_coding	58.705	42.9561	43.1201	34.8486	106.94	123.159	42.5214	51.8221	0.00936146	0.943473	0.974035	NA
ENSG00000069122	NA	NA	NA	NA	NA	NA	NA	NA	NA	NA	NA	NA	NA	GPR116	ensembl_havana	protein_coding	0	0	0	0	0	0	0	0	NA	NA	NA	NA
ENSG00000069188	NA	NA	NA	NA	NA	NA	NA	NA	NA	NA	NA	NA	NA	SDK2	ensembl_havana	protein_coding	0.565376	0.271159	0.333202	0.0918277	0.224965	0.125493	0.189405	0.0730916	NA	NA	NA	NA
ENSG00000069206	NA	NA	NA	NA	NA	NA	NA	NA	NA	NA	NA	NA	NA	ADAM7	ensembl_havana	protein_coding	0	0	0	0	0	0	0	0	NA	NA	NA	NA
ENSG00000069248	NA	NA	NA	NA	NA	NA	NA	NA	NA	NA	NA	NA	NA	NUP133	ensembl_havana	protein_coding	105.483	92.8722	109.074	98.003	92.6377	78.9853	110.873	102.493	-0.12472	0.0314479	0.161874	NA
ENSG00000069275	NA	NA	NA	NA	NA	NA	NA	NA	NA	NA	NA	NA	NA	NUCKS1	ensembl_havana	protein_coding	228.695	230.689	221.853	207.071	198.051	203.374	194.874	187.553	0.0193961	0.726631	0.859925	NA
ENSG00000069329	NA	NA	NA	NA	NA	NA	NA	NA	NA	NA	NA	NA	NA	VPS35	ensembl_havana	protein_coding	242.407	247.456	252.568	258.633	225.461	217.856	261.426	282.777	0.0776891	0.105157	0.315109	NA
ENSG00000069345	NA	NA	NA	NA	NA	NA	NA	NA	NA	NA	NA	NA	NA	DNAJA2	ensembl_havana	protein_coding	120.873	155.058	130.164	154.592	104.486	116.131	134.264	153.657	0.283885	0.00125293	0.0270079	NA
ENSG00000069424	NA	NA	NA	NA	NA	NA	NA	NA	NA	NA	NA	NA	NA	KCNAB2	ensembl_havana	protein_coding	96.7265	97.9111	81.5559	80.9461	76.8767	47.6873	103.675	96.3715	-0.136233	0.237219	0.48502	NA
ENSG00000069431	NA	NA	NA	NA	NA	NA	NA	NA	NA	NA	NA	NA	NA	ABCC9	ensembl_havana	protein_coding	0.0237731	0	0	0.0492006	0.0523876	0.0256829	0.0237142	0.037859	NA	NA	NA	NA
ENSG00000069482	NA	NA	NA	NA	NA	NA	NA	NA	NA	NA	NA	NA	NA	GAL	ensembl_havana	protein_coding	1.20142	1.69475	1.0192	1.4922	0.470381	0.125493	0.994374	1.79075	NA	NA	NA	NA
ENSG00000069493	NA	NA	NA	NA	NA	NA	NA	NA	NA	NA	NA	NA	NA	CLEC2D	ensembl_havana	protein_coding	367.533	320.872	337.773	284.693	318.862	320.941	252.549	247.867	-0.0696858	0.281295	0.530765	NA
ENSG00000069509	NA	NA	NA	NA	NA	NA	NA	NA	NA	NA	NA	NA	NA	FUNDC1	ensembl_havana	protein_coding	6.97296	5.19722	6.99723	7.82832	6.6876	6.09895	7.1737	9.09993	0.0636098	0.654256	0.813052	NA
ENSG00000069535	NA	NA	NA	NA	NA	NA	NA	NA	NA	NA	NA	NA	NA	MAOB	ensembl_havana	protein_coding	0	0	0	0	0.0204514	0.0250986	0	0	NA	NA	NA	NA
ENSG00000069667	NA	NA	NA	NA	NA	NA	NA	NA	NA	NA	NA	NA	NA	RORA	ensembl_havana	protein_coding	9.1638	24.7433	5.70363	19.6971	11.5959	11.6959	3.62236	16.5553	1.34377	0.00282576	0.043462	NA
ENSG00000069696	NA	NA	NA	NA	NA	NA	NA	NA	NA	NA	NA	NA	NA	DRD4	ensembl_havana	protein_coding	0.942294	2.23707	1.31321	0.803493	2.2701	3.4636	0.544538	0.402005	0.451297	0.211856	0.455876	NA
ENSG00000069702	NA	NA	NA	NA	NA	NA	NA	NA	NA	NA	NA	NA	NA	TGFBR3	ensembl_havana	protein_coding	26.502	18.8004	32.6341	42.7228	30.6567	35.8407	14.5605	17.9258	0.18364	0.245965	0.494961	NA
ENSG00000069712	NA	NA	NA	NA	NA	NA	NA	NA	NA	NA	NA	NA	NA	KIAA1107	ensembl_havana	protein_coding	0.424032	0.813479	0.274401	0.688708	1.26798	1.38042	0.236756	0.493369	NA	NA	NA	NA
ENSG00000069764	NA	NA	NA	NA	NA	NA	NA	NA	NA	NA	NA	NA	NA	PLA2G10	ensembl_havana	protein_coding	0.119975	0.278413	0.0599038	0	0.288535	0.43462	0	0.112499	NA	NA	NA	NA
ENSG00000069812	NA	NA	NA	NA	NA	NA	NA	NA	NA	NA	NA	NA	NA	HES2	ensembl_havana	protein_coding	0	0	0	0.0276245	0.0204514	0.0501971	0	0	NA	NA	NA	NA
ENSG00000069849	NA	NA	NA	NA	NA	NA	NA	NA	NA	NA	NA	NA	NA	ATP1B3	ensembl_havana	protein_coding	189.825	202.985	166.385	177.228	152.649	127.099	174.229	175.987	0.0329361	0.623525	0.797012	NA
ENSG00000069869	NA	NA	NA	NA	NA	NA	NA	NA	NA	NA	NA	NA	NA	NEDD4	ensembl_havana	protein_coding	122.938	102.08	96.9698	84.109	95.4017	58.4863	100.108	95.599	-0.257131	0.0197864	0.127268	NA
ENSG00000069943	NA	NA	NA	NA	NA	NA	NA	NA	NA	NA	NA	NA	NA	PIGB	ensembl_havana	protein_coding	7.6891	8.41567	6.16146	5.85402	7.58124	8.06456	6.29721	7.34744	0.142035	0.182268	0.419315	NA
ENSG00000069956	NA	NA	NA	NA	NA	NA	NA	NA	NA	NA	NA	NA	NA	MAPK6	ensembl_havana	protein_coding	55.5004	53.9375	60.3873	55.854	43.0497	44.4174	55.1165	60.2093	0.0474158	0.438626	0.669827	NA
ENSG00000069966	NA	NA	NA	NA	NA	NA	NA	NA	NA	NA	NA	NA	NA	GNB5	ensembl_havana	protein_coding	1.97882	2.12408	2.62641	1.60699	3.45627	3.46361	3.7881	3.56322	-0.107432	0.551317	0.750426	NA
ENSG00000069974	NA	NA	NA	NA	NA	NA	NA	NA	NA	NA	NA	NA	NA	RAB27A	ensembl_havana	protein_coding	34.7942	69.6336	28.2634	53.5356	23.7236	40.4362	34.0454	60.5566	0.927767	1.99546e-06	0.00118576	NA
ENSG00000069998	NA	NA	NA	NA	NA	NA	NA	NA	NA	NA	NA	NA	NA	CECR5	ensembl_havana	protein_coding	28.5044	25.2178	26.323	24.1507	20.3696	17.7196	24.4332	22.9508	-0.102639	0.147599	0.37815	NA
ENSG00000070010	NA	NA	NA	NA	NA	NA	NA	NA	NA	NA	NA	NA	NA	UFD1L	ensembl_havana	protein_coding	54.8865	47.206	55.0371	47.4291	60.311	52.5563	72.4472	67.5214	-0.137012	0.0315968	0.162262	NA
ENSG00000070018	NA	NA	NA	NA	NA	NA	NA	NA	NA	NA	NA	NA	NA	LRP6	ensembl_havana	protein_coding	33.0982	29.2626	35.731	35.1242	35.8104	27.7841	21.9473	30.1868	0.0135083	0.906484	0.95613	NA
ENSG00000070019	NA	NA	NA	NA	NA	NA	NA	NA	NA	NA	NA	NA	NA	GUCY2C	ensembl_havana	protein_coding	0	0	0.0196001	0.114785	0	0	0	0	NA	NA	NA	NA
ENSG00000070031	NA	NA	NA	NA	NA	NA	NA	NA	NA	NA	NA	NA	NA	SCT	ensembl_havana	protein_coding	0.0235573	0.0451933	0.0392002	0.0459139	0.0409027	0.0752957	0	0	NA	NA	NA	NA
ENSG00000070047	NA	NA	NA	NA	NA	NA	NA	NA	NA	NA	NA	NA	NA	PHRF1	ensembl_havana	protein_coding	133.005	124.575	127.381	119.491	139.887	133.324	95.2942	101.378	0.0034334	0.943809	0.974035	NA
ENSG00000070081	NA	NA	NA	NA	NA	NA	NA	NA	NA	NA	NA	NA	NA	NUCB2	ensembl_havana	protein_coding	53.6873	29.3982	36.9086	25.1378	118.197	161.423	34.7084	29.2742	-0.150729	0.507259	0.72024	NA
ENSG00000070087	NA	NA	NA	NA	NA	NA	NA	NA	NA	NA	NA	NA	NA	PFN2	ensembl_havana	protein_coding	0.730278	0.384143	0.646803	0.757579	1.22708	1.53101	0.615565	0.694371	NA	NA	NA	NA
ENSG00000070159	NA	NA	NA	NA	NA	NA	NA	NA	NA	NA	NA	NA	NA	PTPN3	ensembl_havana	protein_coding	0.0471147	0.0225966	0.0392002	0.229569	0.0204514	0.376479	0.165729	0.0369817	NA	NA	NA	NA
ENSG00000070182	NA	NA	NA	NA	NA	NA	NA	NA	NA	NA	NA	NA	NA	SPTB	ensembl_havana	protein_coding	0.259131	0.0677899	0.0588004	0.183655	1.41114	0.652563	0.0710267	0.0913647	NA	NA	NA	NA
ENSG00000070190	NA	NA	NA	NA	NA	NA	NA	NA	NA	NA	NA	NA	NA	DAPP1	ensembl_havana	protein_coding	8.59844	6.12369	7.23243	6.9458	10.0416	8.10685	10.9855	13.2662	-0.064166	0.633995	0.802405	NA
ENSG00000070193	NA	NA	NA	NA	NA	NA	NA	NA	NA	NA	NA	NA	NA	FGF10	ensembl_havana	protein_coding	0	0	0	0	0	0	0	0	NA	NA	NA	NA
ENSG00000070214	NA	NA	NA	NA	NA	NA	NA	NA	NA	NA	NA	NA	NA	SLC44A1	ensembl_havana	protein_coding	11.5902	13.7839	11.5248	10.6061	15.8952	9.44112	18.467	16.0071	-0.165569	0.285024	0.533822	NA
ENSG00000070269	NA	NA	NA	NA	NA	NA	NA	NA	NA	NA	NA	NA	NA	TMEM260	ensembl_havana	protein_coding	11.4489	9.46798	10.2509	8.01198	13.1913	15.2599	5.77684	7.9122	0.053404	0.717842	0.8541	NA
ENSG00000070366	NA	NA	NA	NA	NA	NA	NA	NA	NA	NA	NA	NA	NA	SMG6	ensembl_havana	protein_coding	43.8872	32.042	50.8034	36.6852	64.9127	54.3385	31.4175	31.5026	-0.248471	0.0173086	0.118537	NA
ENSG00000070367	NA	NA	NA	NA	NA	NA	NA	NA	NA	NA	NA	NA	NA	EXOC5	ensembl_havana	protein_coding	66.1019	70.2529	70.9213	72.3602	74.2998	64.6919	77.7505	80.1673	0.0357531	0.553232	0.752086	NA
ENSG00000070371	NA	NA	NA	NA	NA	NA	NA	NA	NA	NA	NA	NA	NA	CLTCL1	ensembl_havana	protein_coding	0.35336	0.0246025	0.32879	0.528009	1.00212	1.58121	0.00282135	0	NA	NA	NA	NA
ENSG00000070388	NA	NA	NA	NA	NA	NA	NA	NA	NA	NA	NA	NA	NA	FGF22	ensembl_havana	protein_coding	0.329803	0.20337	0.431235	0.275483	0.449929	0.200789	0.284107	0.0913647	NA	NA	NA	NA
ENSG00000070404	NA	NA	NA	NA	NA	NA	NA	NA	NA	NA	NA	NA	NA	FSTL3	ensembl_havana	protein_coding	0.800949	0.85867	1.0976	1.0101	1.10437	1.15453	1.23113	0.749191	NA	NA	NA	NA
ENSG00000070413	NA	NA	NA	NA	NA	NA	NA	NA	NA	NA	NA	NA	NA	DGCR2	ensembl_havana	protein_coding	11.8258	11.0497	12.0541	10.9046	11.2278	11.5704	8.78364	8.93547	0.00154681	0.986098	0.993293	NA
ENSG00000070423	NA	NA	NA	NA	NA	NA	NA	NA	NA	NA	NA	NA	NA	RNF126	ensembl_havana	protein_coding	26.1722	26.5284	26.7933	30.2572	19.1629	17.7447	29.1683	27.2815	0.0451459	0.595528	0.779848	NA
ENSG00000070444	NA	NA	NA	NA	NA	NA	NA	NA	NA	NA	NA	NA	NA	MNT	ensembl_havana	protein_coding	13.6633	11.931	14.3865	11.708	16.6474	13.3524	7.38678	8.6431	-0.122461	0.241535	0.489929	NA
ENSG00000070476	NA	NA	NA	NA	NA	NA	NA	NA	NA	NA	NA	NA	NA	ZXDC	ensembl_havana	protein_coding	19.4113	18.0547	18.4633	16.0239	22.5374	27.1567	14.4894	13.0652	0.0209239	0.85411	0.931019	NA
ENSG00000070495	NA	NA	NA	NA	NA	NA	NA	NA	NA	NA	NA	NA	NA	JMJD6	ensembl_havana	protein_coding	16.8446	15.2985	18.6201	15.9321	23.5398	19.5016	21.6632	22.9873	-0.0871744	0.272493	0.52243	NA
ENSG00000070501	NA	NA	NA	NA	NA	NA	NA	NA	NA	NA	NA	NA	NA	POLB	ensembl_havana	protein_coding	18.7988	22.5966	16.7581	18.2737	20.9626	26.3033	24.883	29.9493	0.29248	0.0046055	0.0579989	NA
ENSG00000070526	NA	NA	NA	NA	NA	NA	NA	NA	NA	NA	NA	NA	NA	ST6GALNAC1	ensembl_havana	protein_coding	0.235573	0.13558	0.392001	0.137742	1.20663	0.552168	0.378809	0.146184	NA	NA	NA	NA
ENSG00000070540	NA	NA	NA	NA	NA	NA	NA	NA	NA	NA	NA	NA	NA	WIPI1	ensembl_havana	protein_coding	1.19016	0.730852	1.16781	1.08999	3.39547	2.34872	0.781293	0.858829	-0.287798	0.209726	0.453006	NA
ENSG00000070601	NA	NA	NA	NA	NA	NA	NA	NA	NA	NA	NA	NA	NA	FRMPD1	ensembl_havana	protein_coding	0	0	0.0392002	0	0	0.0250986	0.0477013	0	NA	NA	NA	NA
ENSG00000070610	NA	NA	NA	NA	NA	NA	NA	NA	NA	NA	NA	NA	NA	GBA2	ensembl_havana	protein_coding	26.1072	21.7832	26.4616	19.883	38.1356	27.3574	20.8582	21.2526	-0.242662	0.019505	0.126642	NA
ENSG00000070614	NA	NA	NA	NA	NA	NA	NA	NA	NA	NA	NA	NA	NA	NDST1	ensembl_havana	protein_coding	12.3205	10.4622	13.7788	13.0854	9.57123	5.82287	11.0328	9.46537	-0.23068	0.0771509	0.264546	NA
ENSG00000070669	NA	NA	NA	NA	NA	NA	NA	NA	NA	NA	NA	NA	NA	ASNS	ensembl_havana	protein_coding	295.621	361.026	285.024	347.591	245.11	233.567	252.216	316.944	0.255936	0.00462049	0.0579989	NA
ENSG00000070718	NA	NA	NA	NA	NA	NA	NA	NA	NA	NA	NA	NA	NA	AP3M2	ensembl_havana	protein_coding	16.9848	20.337	14.0337	15.6796	14.1114	11.445	14.2764	19.0404	0.197224	0.104159	0.312936	NA
ENSG00000070729	NA	NA	NA	NA	NA	NA	NA	NA	NA	NA	NA	NA	NA	CNGB1	ensembl_havana	protein_coding	0	0	0	0	0.0204514	0.0250986	0	0	NA	NA	NA	NA
ENSG00000070731	NA	NA	NA	NA	NA	NA	NA	NA	NA	NA	NA	NA	NA	ST6GALNAC2	ensembl_havana	protein_coding	1.14184	1.40838	1.39661	1.31395	1.39344	1.14809	0.665347	0.551761	NA	NA	NA	NA
ENSG00000070748	NA	NA	NA	NA	NA	NA	NA	NA	NA	NA	NA	NA	NA	CHAT	ensembl_havana	protein_coding	0	0	0	0	0	0	0	0	NA	NA	NA	NA
ENSG00000070756	NA	NA	NA	NA	NA	NA	NA	NA	NA	NA	NA	NA	NA	PABPC1	ensembl_havana	protein_coding	2713.13	2923.05	2747.94	2924.78	3175.92	3442.84	2854.65	2933.86	0.133965	0.0294862	0.156499	NA
ENSG00000070759	NA	NA	NA	NA	NA	NA	NA	NA	NA	NA	NA	NA	NA	TESK2	ensembl_havana	protein_coding	2.92111	2.16928	2.94001	3.12214	7.15798	8.18213	1.39686	1.99175	0.169217	0.327064	0.574786	NA
ENSG00000070761	NA	NA	NA	NA	NA	NA	NA	NA	NA	NA	NA	NA	NA	C16orf80	ensembl_havana	protein_coding	31.6846	32.72	33.673	35.4915	30.3294	24.195	40.0355	37.1854	-0.0286122	0.731708	0.862302	NA
ENSG00000070770	NA	NA	NA	NA	NA	NA	NA	NA	NA	NA	NA	NA	NA	CSNK2A2	ensembl_havana	protein_coding	132.204	134.97	137.377	144.812	137.801	151.42	130.263	136.408	0.123115	0.0541545	0.218293	NA
ENSG00000070778	NA	NA	NA	NA	NA	NA	NA	NA	NA	NA	NA	NA	NA	PTPN21	ensembl_havana	protein_coding	0.0942294	0.13558	0.117601	0.0459139	0.14316	0.0250986	0.0236756	0.0182729	NA	NA	NA	NA
ENSG00000070785	NA	NA	NA	NA	NA	NA	NA	NA	NA	NA	NA	NA	NA	EIF2B3	ensembl_havana	protein_coding	77.2203	73.8363	79.8419	72.1754	64.1531	49.7315	95.2127	90.1513	-0.114552	0.0840898	0.277042	NA
[truncated: 61,910 more rows]
