# Supplementary material for: Neonatal and adult recent thymic emigrants produce IL-8 and express complement receptors CR1 and CR2
Source: JCI Insight. 2017 Aug 17;2(16):e93739. doi: 10.1172/jci.insight.93739 (PMC5621870; doi:10.1172/jci.insight.93739)
Supplement: Supplemental data 5 [file jciinsight-2-93739-s023.xlsx]

## Sheet: Manual
Data from NanoString described as nns (A-N)
Data from RNA-seq described as rna (O-AC)
id	Ensembl gene ID
nm	NCBI gene ID
name.nns	gene name from NanoString
D1_MP_EX.nns	Donor 1 Memory CR2+ ex vivo from NanoString
D1_MN_EX.nns	Donor 1 Memory CR2- ex vivo from NanoString
D1_MP_EX.rna	Donor 1 Memory CR2+ ex vivo from RNA-seq
Same system used for
donors 2-4
columns (D-K)	normalized gene counts (NanoString)
columns (R-Y)	gene counts per milion reads (RNA-seq)
logFC.nns	Log2 fold change from NanoString
pvalue.nns	P value from NanoString
padj.nns from NanoString	adjusted P value from NanoString
name.rna	gene name from RNA-seq
source	Ensembl source
biotype	Ensembl biotype
logFC.rna from RNA-seq	Log2 fold change
pvalue.rna	P value from RNA-seq
padj.rna	adjusted P value from RNA-seq
FCagr	RNA-seq and NanoString agreement

## Sheet: MP_EX_vs_MN_EX
id	nm	name.nns	D1_MP_EX.nns	D1_MN_EX.nns	D2_MP_EX.nns	D2_MN_EX.nns	D3_MP_EX.nns	D3_MN_EX.nns	D4_MP_EX.nns	D4_MN_EX.nns	logFC.nns	pvalue.nns	padj.nns	name.rna	source	biotype	D1_MP_EX.rna	D1_MN_EX.rna	D2_MP_EX.rna	D2_MN_EX.rna	D3_MP_EX.rna	D3_MN_EX.rna	D4_MP_EX.rna	D4_MN_EX.rna	logFC.rna	pvalue.rna	padj.rna	FCagr
ENSG00000203710	NM_000651.4	CR1	1122.7	62.07	518.43	70.02	898.07	75.99	747.88	47.77	-2.26666	5.57933e-37	2.27079e-34	CR1	ensembl_havana	protein_coding	1008.49	39.9876	825.464	22.5757	1374.16	37.3133	619.707	37.0489	-4.76872	4.52574e-09	5.47886e-05	TRUE
ENSG00000163599	NM_001037631.1	sCTLA4	111.14	265.21	184.47	320.11	141.02	431.76	171.33	362.38	0.979755	3.02278e-12	6.15135e-10	CTLA4	ensembl_havana	protein_coding	9.52692	40.6993	8.47324	33.2419	7.06475	22.1962	14.9443	26.6953	1.70484	3.18478e-05	0.0160646	TRUE
ENSG00000117322	NM_001006658.1	CR2	127.01	39.5	130.4	22.51	123.7	31.09	104.29	34.59	-1.21552	9.85665e-12	1.33722e-09	CR2	ensembl_havana	protein_coding	53.8242	0.881083	33.5829	0.231168	55.1505	1.04146	21.7414	0.520377	-5.84509	1.32251e-07	0.000533676	TRUE
ENSG00000168685	NM_002185.2	IL7R	12268.1	8599.72	9726.16	6834.75	12332.9	10253.5	14303.5	11571.4	-0.386525	4.10645e-10	4.17832e-08	IL7R	ensembl_havana	protein_coding	1778.91	1642.71	2032.38	1573.97	1843.48	1444.51	1341.87	1054.49	-0.252144	0.00209274	0.103931	TRUE
ENSG00000181847	NM_173799.2	TIGIT	229.08	409.11	458	607.7	418.11	630.37	440.98	807.11	0.607678	3.61749e-08	2.94464e-06	TIGIT	ensembl_havana	protein_coding	6.7316	12.369	6.87158	15.7657	4.81836	10.6425	6.75054	9.00252	0.968785	0.0002447	0.0368742	TRUE
ENSG00000089692	NM_002286.5	LAG3	15.88	67.71	57.25	132.54	39.58	107.08	38.73	120.24	0.970672	5.87005e-08	3.98185e-06	LAG3	ensembl_havana	protein_coding	1.14095	2.5077	0.464994	2.86648	0.162782	1.43201	2.51399	3.95486	1.39501	0.00967251	0.202183	TRUE
ENSG00000100385	NM_000878.2	IL2RB	267.63	499.39	368.95	410.14	299.36	564.74	303.92	683.58	0.670343	3.78575e-07	2.20114e-05	IL2RB	ensembl_havana	protein_coding	16.2015	26.3647	18.4447	39.4372	22.6536	33.3919	25.9215	29.532	0.671593	0.000859423	0.0753439	TRUE
ENSG00000184557	NM_003955.3	SOCS3	2467.68	1729.54	1809.74	1122.87	2803.05	2429.95	2815.71	2233.57	-0.40926	4.5853e-07	2.33277e-05	SOCS3	ensembl_havana	protein_coding	41.7872	31.9901	47.326	38.4201	40.8258	32.0901	33.613	24.2496	-0.330819	0.00188261	0.0982365	TRUE
ENSG00000180644	NM_005041.3	PRF1	208.66	589.68	139.94	205.07	116.28	167.52	262.2	469.44	0.71763	7.48932e-07	3.38684e-05	PRF1	ensembl_havana	protein_coding	4.05037	5.62537	12.0899	28.9422	12.6319	47.6144	10.7077	13.2696	1.29683	0.00128701	0.0880254	TRUE
ENSG00000163599	NM_005214.3	CTLA4	204.13	423.21	359.4	627.71	183.08	787.53	247.31	724.76	0.865449	1.39821e-06	5.69073e-05	CTLA4	ensembl_havana	protein_coding	9.52692	40.6993	8.47324	33.2419	7.06475	22.1962	14.9443	26.6953	1.70484	3.18478e-05	0.0160646	TRUE
ENSG00000073861	NM_013351.1	TBX21	52.17	211.61	66.79	85.03	74.22	129.53	59.59	228.96	0.822572	4.39157e-06	0.000162488	TBX21	ensembl_havana	protein_coding	2.2819	2.57547	1.29165	8.59944	2.2464	8.7548	1.44322	2.70596	1.57787	0.00357115	0.132614	TRUE
ENSG00000000971	NM_001014975.2	CFH	138.35	28.21	181.29	60.02	123.7	37.99	75.98	74.12	-0.787951	1.85395e-05	0.00058303	CFH	ensembl_havana	protein_coding	47.2354	18.8416	41.5394	23.9028	45.6769	10.8052	58.3338	19.254	-1.40709	3.53653e-05	0.0162685	TRUE
ENSG00000163599	NM_005214.3	CTLA4-TM	47.63	200.32	184.47	265.09	98.96	397.22	102.8	340.96	0.796471	1.86226e-05	0.00058303	CTLA4	ensembl_havana	protein_coding	9.52692	40.6993	8.47324	33.2419	7.06475	22.1962	14.9443	26.6953	1.70484	3.18478e-05	0.0160646	TRUE
ENSG00000135318	NM_002526.2	NT5E	92.99	47.96	143.13	72.52	103.91	39.72	98.33	47.77	-0.729816	2.66997e-05	0.000776198	NT5E	ensembl_havana	protein_coding	23.3609	8.09918	18.0314	8.69192	14.9434	8.03879	14.0598	6.7649	-1.12306	5.41585e-05	0.0211498	TRUE
ENSG00000109906	NM_006006.4	ZBTB16	120.21	67.71	136.76	72.52	346.36	240.06	116.2	42.83	-0.651103	5.28831e-05	0.00143489	ZBTB16	ensembl_havana	protein_coding	103.256	50.0184	29.7495	16.5526	56.204	28.0544	39.5324	25.8371	-0.873713	1.04153e-05	0.0105073	TRUE
NA	NM_033666.2	ITGB1	3792.24	4429.65	3218.73	3441.13	2736.26	3555.99	3600.84	5292.37	0.300831	6.24757e-05	0.00158923	NA	NA	NA	NA	NA	NA	NA	NA	NA	NA	NA	NA	NA	NA	NA
ENSG00000137265	NM_002460.1	IRF4	65.77	138.25	165.39	232.58	145.97	248.69	104.29	171.31	0.59092	8.88671e-05	0.00212758	IRF4	ensembl_havana	protein_coding	7.75846	12.9113	4.85661	9.33919	3.12542	7.1926	10.2422	13.2696	0.791726	0.00116055	0.0850221	TRUE
ENSG00000134460	NM_000417.1	IL2RA	322.07	160.82	343.5	212.57	343.89	288.42	327.76	225.66	-0.519328	0.000105863	0.00239368	IL2RA	ensembl_havana	protein_coding	47.7772	40.5976	66.7524	48.2678	66.7406	41.5015	67.3703	53.5468	-0.395679	0.00170496	0.0964497	TRUE
ENSG00000118503	NM_006290.2	TNFAIP3	3692.44	3148.72	5085.72	3748.74	18141.9	15474.3	8904.51	8209.51	-0.244784	0.000112895	0.00241833	TNFAIP3	ensembl_havana	protein_coding	2155.08	1792.16	972.615	925.039	308.928	308.826	456.895	339.858	-0.159006	0.0526099	0.370719	TRUE
ENSG00000113088	NM_002104.2	GZMK	235.88	1103.18	206.74	327.61	89.06	303.96	166.86	1732.83	0.676401	0.000124657	0.00253676	GZMK	ensembl_havana	protein_coding	2.51009	8.6075	5.11493	51.5966	5.43694	30.8533	4.79521	7.64954	2.42775	9.05229e-05	0.0250302	TRUE
ENSG00000171791	NM_000657.2	BCL2	1508.28	1015.71	1491.68	1345.44	1922.31	1670.05	1220.14	920.77	-0.310852	0.000267806	0.00519033	BCL2	ensembl_havana	protein_coding	24.3878	19.5872	17.5147	12.7604	23.05	15.4266	19.7395	16.548	-0.360081	0.00519782	0.15294	TRUE
ENSG00000102524	NM_006573.4	TNFSF13B	151.96	56.43	108.14	62.52	81.64	62.17	101.31	49.42	-0.611393	0.000514244	0.00951351	TNFSF13B	ensembl_havana	protein_coding	2.36914	1.05052	2.79276	1.24984	2.11835	1.4006	1.58345	0.885543	-0.883167	0.0123791	0.221337	TRUE
ENSG00000002586	NM_002414.3	CD99	3862.55	4666.65	4281.04	4333.93	4616.5	5799.42	4305.51	5402.73	0.229178	0.0007029	0.0124383	CD99	ensembl_havana	protein_coding	517.449	604.863	474.965	609.543	422.127	528.737	424.865	440.552	0.282933	0.0014201	0.0913224	TRUE
ENSG00000105369	NM_001783.3	CD79A	95.26	59.25	130.4	82.53	145.97	58.72	111.73	74.12	-0.565385	0.000928268	0.0157419	CD79A	ensembl_havana	protein_coding	4.47824	0.881082	3.25496	0.531686	2.78358	0.716005	3.16577	1.35298	-1.96018	0.000334367	0.0441887	TRUE
ENSG00000204287	NM_019111.3	HLA-DRA	29.49	98.75	60.43	57.52	19.79	62.17	22.35	75.77	0.608457	0.00109817	0.0178783	HLA-DRA	ensembl_havana	protein_coding	0	0	0	0	0	0	0.979424	1.09768	NA	NA	NA	NA
ENSG00000206308	NM_019111.3	HLA-DRA	29.49	98.75	60.43	57.52	19.79	62.17	22.35	75.77	0.608457	0.00109817	0.0178783	HLA-DRA	ensembl_havana	protein_coding	0.099833	1.43458	0	0.520913	0.142065	0.468157	0	0	NA	NA	NA	NA
ENSG00000226260	NM_019111.3	HLA-DRA	29.49	98.75	60.43	57.52	19.79	62.17	22.35	75.77	0.608457	0.00109817	0.0178783	HLA-DRA	ensembl_havana	protein_coding	0.099833	0	0	0.904074	0.355162	3.57501	0.0913487	1.55624	NA	NA	NA	NA
ENSG00000227993	NM_019111.3	HLA-DRA	29.49	98.75	60.43	57.52	19.79	62.17	22.35	75.77	0.608457	0.00109817	0.0178783	HLA-DRA	ensembl_havana	protein_coding	0	0	0.051666	0.677067	0	0	0	0	NA	NA	NA	NA
ENSG00000228987	NM_019111.3	HLA-DRA	29.49	98.75	60.43	57.52	19.79	62.17	22.35	75.77	0.608457	0.00109817	0.0178783	HLA-DRA	havana	protein_coding	0	0	0.051666	0	0	0	0	0	NA	NA	NA	NA
ENSG00000230726	NM_019111.3	HLA-DRA	29.49	98.75	60.43	57.52	19.79	62.17	22.35	75.77	0.608457	0.00109817	0.0178783	HLA-DRA	ensembl_havana	protein_coding	0.099833	1.43458	0	0.520913	0.142065	0.468157	0	0	NA	NA	NA	NA
ENSG00000234794	NM_019111.3	HLA-DRA	29.49	98.75	60.43	57.52	19.79	62.17	22.35	75.77	0.608457	0.00109817	0.0178783	HLA-DRA	ensembl_havana	protein_coding	0.099833	1.43458	0	0.520913	0.142065	0.468157	0	0	NA	NA	NA	NA
ENSG00000277263	NM_019111.3	HLA-DRA	29.49	98.75	60.43	57.52	19.79	62.17	22.35	75.77	0.608457	0.00109817	0.0178783	NA	NA	NA	NA	NA	NA	NA	NA	NA	NA	NA	NA	NA	NA	NA
ENSG00000077238	NM_000418.2	IL4R	950.33	663.04	919.18	727.74	1209.79	1044.86	1150.12	1027.84	-0.285459	0.00130873	0.0204867	IL4R	ensembl_havana	protein_coding	120.769	84.0756	108.602	106.106	92.6557	68.5087	90.8762	73.4252	-0.297066	0.00516092	0.15294	TRUE
ENSG00000145649	NM_006144.2	GZMA	242.68	1354.29	222.64	252.58	89.06	177.89	202.61	1302.91	0.538805	0.00178143	0.0268535	GZMA	ensembl_havana	protein_coding	1.36914	4.10042	4.75327	28.9884	4.59046	30.0722	2.65366	5.20377	2.39371	1.87499e-05	0.0147652	TRUE
ENSG00000116824	NM_001767.3	CD2	970.74	1153.96	1183.17	1302.93	885.7	1107.04	1172.47	1474.22	0.247245	0.00196502	0.028563	CD2	ensembl_havana	protein_coding	156.567	195.262	184.706	232	163.857	197.813	178.912	192.644	0.298542	0.000822666	0.0737718	TRUE
ENSG00000196101	NM_022555.3	HLA-DRB3	74.85	129.79	120.86	127.54	86.59	139.89	35.76	138.36	0.523853	0.00326784	0.0458624	HLA-DRB3	ensembl_havana	protein_coding	0	0	0.051666	0	0	0.069654	0	0	NA	NA	NA	NA
ENSG00000230463	NM_022555.3	HLA-DRB3	74.85	129.79	120.86	127.54	86.59	139.89	35.76	138.36	0.523853	0.00326784	0.0458624	HLA-DRB3$0301	ensembl_havana	protein_coding	0	0	0	0	0	0	0	0	NA	NA	NA	NA
ENSG00000231679	NM_022555.3	HLA-DRB3	74.85	129.79	120.86	127.54	86.59	139.89	35.76	138.36	0.523853	0.00326784	0.0458624	HLA-DRB3$0301	ensembl_havana	protein_coding	0	0	0	0.882681	0	0	0	0	NA	NA	NA	NA
ENSG00000019582	NM_001025159.1	CD74	1585.39	2144.29	1991.03	1858.11	2055.9	2597.48	1960.57	2531.71	0.246632	0.00389418	0.0512689	CD74	ensembl_havana	protein_coding	77.2708	89.057	84.8871	108.233	89.0744	122.534	114.014	103.503	0.267651	0.0298679	0.298802	TRUE
ENSG00000114737	NM_145071.2	CISH	185.98	104.39	69.97	60.02	69.27	32.81	238.37	159.78	-0.479176	0.003905	0.0512689	CISH	ensembl_havana	protein_coding	2.33894	1.01663	8.2149	6.01036	10.0925	5.89076	3.72443	3.79875	-0.549679	0.0187625	0.254925	TRUE
ENSG00000113658	NM_005903.5	SMAD5	224.54	152.36	136.76	110.04	222.66	122.62	211.55	166.36	-0.421568	0.00456424	0.0580514	SMAD5	ensembl_havana	protein_coding	18.2837	15.2156	16.7914	14.055	23.1823	13.6692	10.5215	5.88026	-0.453802	0.00657263	0.170747	TRUE
ENSG00000186810	NM_001504.1	CXCR3	181.45	471.18	263.99	262.59	111.33	186.52	202.61	499.09	0.505502	0.00591665	0.072972	CXCR3	ensembl_havana	protein_coding	0.656046	0.881083	1.18832	2.26544	0.618573	1.79001	0.837998	1.14483	NA	NA	NA	NA
ENSG00000110324	NM_001558.2	IL10RA	2143.34	2423.61	1905.16	1863.11	2372.58	2923.89	3271.59	4396.31	0.211791	0.00627641	0.0729857	IL10RA	ensembl_havana	protein_coding	750.515	902.534	1124.98	1518.03	788.453	940.865	639.439	631.322	0.282399	0.00226697	0.108905	TRUE
ENSG00000154451	NM_052942.3	GBP5	222.27	341.39	136.76	170.06	153.39	208.97	180.27	235.55	0.375934	0.00620332	0.0729857	GBP5	ensembl_havana	protein_coding	42.3576	61.3414	46.396	87.2425	65.471	116.025	28.5385	42.1506	0.767063	1.97458e-05	0.0147652	TRUE
ENSG00000138795	NM_016269.3	LEF1	2807.89	2228.93	2922.94	2688.39	3869.35	3763.23	3487.61	2866.08	-0.186228	0.00746066	0.0843469	LEF1	ensembl_havana	protein_coding	334.068	305.581	379.063	327.118	395.086	340.335	418.234	398.155	-0.117906	0.046258	0.352644	TRUE
ENSG00000127191	NM_021138.3	TRAF2	83.92	112.86	76.33	120.04	133.6	196.88	110.24	156.48	0.411482	0.00892571	0.0981828	TRAF2	ensembl_havana	protein_coding	18.9968	11.9963	12.4515	18.4934	12.8923	17.0865	17.1789	9.627	-0.0734131	0.764378	0.926596	FALSE
ENSG00000117090	NM_003037.2	SLAMF1	176.91	211.61	152.67	155.05	192.97	355.77	183.24	289.9	0.381942	0.0092479	0.0990498	SLAMF1	ensembl_havana	protein_coding	21.9062	36.3277	20.3564	30.1442	16.2782	26.1667	15.6892	18.2652	0.629595	0.000397924	0.0463199	TRUE
ENSG00000271503	NM_002985.2	CCL5	244.95	1199.11	203.56	227.57	309.25	440.4	147.49	1027.84	0.417858	0.0125445	0.130913	CCL5	ensembl_havana	protein_coding	4.60658	5.06706	2.8158	18.4703	3.1583	20.4276	2.39761	3.09625	1.82282	0.00434517	0.145714	TRUE
ENSG00000274233	NM_002985.2	CCL5	244.95	1199.11	203.56	227.57	309.25	440.4	147.49	1027.84	0.417858	0.0125445	0.130913	NA	NA	NA	NA	NA	NA	NA	NA	NA	NA	NA	NA	NA	NA	NA
ENSG00000010810	NM_002037.3	FYN	2136.53	2330.5	2474.48	2558.34	2431.95	2889.35	2587.78	3144.45	0.16992	0.0132162	0.134475	FYN	ensembl_havana	protein_coding	259.166	292.316	294.341	323.866	275.102	313.871	293.299	297.968	0.173294	0.0127364	0.222491	TRUE
ENSG00000077150	NM_002502.2	NFKB2	530.73	454.25	629.75	497.66	794.16	587.2	573.57	545.21	-0.248912	0.0141097	0.137605	NFKB2	ensembl_havana	protein_coding	74.2187	57.6092	48.8244	49.7935	48.9649	41.5283	49.0694	38.2998	-0.203959	0.0316852	0.304748	TRUE
ENSG00000197635	NM_001935.3	DPP4	596.51	462.71	725.17	572.69	638.29	576.83	548.24	477.68	-0.242154	0.0142	0.137605	DPP4	ensembl_havana	protein_coding	204.23	159.069	177.886	152.016	205.985	175.031	191.343	173.077	-0.205953	0.00680916	0.172671	TRUE
ENSG00000081237	NM_002838.4	CD45RA	65.77	135.43	190.83	230.08	239.98	288.42	143.02	182.84	0.353305	0.0183669	0.17224	PTPRC	ensembl_havana	protein_coding	1713.38	1897.19	2458.95	2574.45	2233.49	2322.01	1964.07	2058.16	0.122787	0.0139479	0.23083	TRUE
ENSG00000168394	NM_000593.5	TAP1	576.09	719.46	477.08	487.66	494.8	601.01	612.31	793.94	0.235438	0.0186205	0.17224	TAP1	ensembl_havana	protein_coding	197.217	246.104	500.993	692.752	541.09	641.171	402.224	382.812	0.285052	0.00601763	0.163195	TRUE
ENSG00000206297	NM_000593.5	TAP1	576.09	719.46	477.08	487.66	494.8	601.01	612.31	793.94	0.235438	0.0186205	0.17224	TAP1	ensembl_havana	protein_coding	41.5985	35.9071	135.798	161.966	140.973	156.717	109.485	108.087	0.114609	0.180838	0.564616	TRUE
ENSG00000224212	NM_000593.5	TAP1	576.09	719.46	477.08	487.66	494.8	601.01	612.31	793.94	0.235438	0.0186205	0.17224	TAP1	ensembl_havana	protein_coding	1.35789	1.24668	0.905738	1.85742	4.28859	2.20945	0.540307	7.65593	0.502097	0.482661	0.788668	TRUE
ENSG00000224748	NM_000593.5	TAP1	576.09	719.46	477.08	487.66	494.8	601.01	612.31	793.94	0.235438	0.0186205	0.17224	TAP1	ensembl_havana	protein_coding	1.35646	1.08779	0.886547	1.85665	4.28815	2.20855	0.535532	1.37831	-0.217083	0.58685	0.846759	FALSE
ENSG00000226173	NM_000593.5	TAP1	576.09	719.46	477.08	487.66	494.8	601.01	612.31	793.94	0.235438	0.0186205	0.17224	TAP1	ensembl_havana	protein_coding	41.5985	35.9071	135.798	161.966	140.973	156.717	109.485	108.087	0.114609	0.180838	0.564616	TRUE
ENSG00000227816	NM_000593.5	TAP1	576.09	719.46	477.08	487.66	494.8	601.01	612.31	793.94	0.235438	0.0186205	0.17224	TAP1	ensembl_havana	protein_coding	41.8208	35.9071	135.798	162.26	142.781	157.487	109.485	108.087	0.110447	0.195238	0.580052	TRUE
ENSG00000230705	NM_000593.5	TAP1	576.09	719.46	477.08	487.66	494.8	601.01	612.31	793.94	0.235438	0.0186205	0.17224	TAP1	ensembl_havana	protein_coding	41.8208	35.9071	135.798	162.26	142.781	157.487	109.485	108.087	0.110447	0.195238	0.580052	TRUE
ENSG00000232367	NM_000593.5	TAP1	576.09	719.46	477.08	487.66	494.8	601.01	612.31	793.94	0.235438	0.0186205	0.17224	TAP1	ensembl_havana	protein_coding	42.669	39.4696	136.71	162.976	142.218	158.987	114.466	112.233	0.130852	0.10519	0.468	TRUE
ENSG00000262418	NM_002838.4	CD45RA	65.77	135.43	190.83	230.08	239.98	288.42	143.02	182.84	0.353305	0.0183669	0.17224	PTPRC	havana	protein_coding	1510.51	1828.06	2222.39	2368.61	1982.76	2102.38	1852.82	1953.58	0.17138	0.0076898	0.182861	TRUE
ENSG00000115523	NM_006433.2	GNLY	49.9	270.86	76.33	72.52	64.32	89.81	65.55	265.19	0.402354	0.0198409	0.17945	GNLY	ensembl_havana	protein_coding	0.570474	1.32162	1.60164	11.5584	1.04181	13.2786	0.931108	0.832605	2.79286	0.00048679	0.0535735	TRUE
ENSG00000204264	NM_004159.4	PSMB8	1687.45	1850.86	1666.61	1695.56	1412.66	1704.59	1603.02	1974.96	0.174713	0.021088	0.186583	PSMB8	ensembl_havana	protein_coding	4.51409	5.84587	5.19177	5.66531	8.76665	4.70234	4.67236	5.75566	-0.0638352	0.790507	0.9368	FALSE
ENSG00000206298	NM_004159.4	PSMB8	1687.45	1850.86	1666.61	1695.56	1412.66	1704.59	1603.02	1974.96	0.174713	0.021088	0.186583	PSMB8	ensembl_havana	protein_coding	4.51409	5.84587	5.19177	5.66531	8.76665	4.70234	4.67236	5.75566	-0.0638352	0.790507	0.9368	FALSE
ENSG00000226201	NM_004159.4	PSMB8	1687.45	1850.86	1666.61	1695.56	1412.66	1704.59	1603.02	1974.96	0.174713	0.021088	0.186583	PSMB8	ensembl_havana	protein_coding	4.51409	5.84587	5.19177	5.66531	8.76665	4.70234	4.67236	5.75566	-0.0638352	0.790507	0.9368	FALSE
ENSG00000230034	NM_004159.4	PSMB8	1687.45	1850.86	1666.61	1695.56	1412.66	1704.59	1603.02	1974.96	0.174713	0.021088	0.186583	PSMB8	ensembl_havana	protein_coding	122.044	129.466	383.825	482.085	440.318	492.992	377.225	410.354	0.218818	0.00234534	0.110113	TRUE
ENSG00000230669	NM_004159.4	PSMB8	1687.45	1850.86	1666.61	1695.56	1412.66	1704.59	1603.02	1974.96	0.174713	0.021088	0.186583	PSMB8	ensembl_havana	protein_coding	4.51409	5.84587	5.19177	5.66531	8.76665	4.70234	4.67236	5.75566	-0.0638352	0.790507	0.9368	FALSE
ENSG00000231631	NM_004159.4	PSMB8	1687.45	1850.86	1666.61	1695.56	1412.66	1704.59	1603.02	1974.96	0.174713	0.021088	0.186583	PSMB8	ensembl_havana	protein_coding	38.459	40.5378	107.451	122.815	83.1722	81.6173	143.29	110.971	-0.0053456	0.954675	0.986673	FALSE
ENSG00000235715	NM_004159.4	PSMB8	1687.45	1850.86	1666.61	1695.56	1412.66	1704.59	1603.02	1974.96	0.174713	0.021088	0.186583	PSMB8	ensembl_havana	protein_coding	3.47665	4.28644	3.69457	5.20999	6.51439	4.55056	3.28914	4.51606	0.121801	0.574673	0.840307	TRUE
ENSG00000236443	NM_004159.4	PSMB8	1687.45	1850.86	1666.61	1695.56	1412.66	1704.59	1603.02	1974.96	0.174713	0.021088	0.186583	PSMB8	ensembl_havana	protein_coding	4.51409	5.84587	5.19177	5.66531	8.76665	4.70234	4.67236	5.75566	-0.0638352	0.790507	0.9368	FALSE
ENSG00000215048	NM_002121.4	HLA-DPB1	347.02	510.68	667.92	570.19	373.58	557.84	415.65	553.45	0.281223	0.0228327	0.197721	HLA-DPB1	ensembl_havana	protein_coding	0	0	0	0	0	0	0	0	NA	NA	NA	NA
ENSG00000223865	NM_002121.4	HLA-DPB1	347.02	510.68	667.92	570.19	373.58	557.84	415.65	553.45	0.281223	0.0228327	0.197721	HLA-DPB1	ensembl_havana	protein_coding	0	0.037466	3.54773	5.19357	1.24615	1.45553	0.836172	1.0931	0.480399	0.119494	0.489632	TRUE
ENSG00000226826	NM_002121.4	HLA-DPB1	347.02	510.68	667.92	570.19	373.58	557.84	415.65	553.45	0.281223	0.0228327	0.197721	HLA-DPB1	ensembl_havana	protein_coding	0	0.037466	3.54773	5.19357	1.24615	2.3038	0.836172	1.0931	0.682427	0.0392315	0.331197	TRUE
ENSG00000229295	NM_002121.4	HLA-DPB1	347.02	510.68	667.92	570.19	373.58	557.84	415.65	553.45	0.281223	0.0228327	0.197721	HLA-DPB1	ensembl_havana	protein_coding	4.39082	5.23218	0	0	0	0	13.1341	10.258	-0.0657272	0.746096	0.917445	FALSE
ENSG00000230708	NM_002121.4	HLA-DPB1	347.02	510.68	667.92	570.19	373.58	557.84	415.65	553.45	0.281223	0.0228327	0.197721	HLA-DPB1	ensembl_havana	protein_coding	2.99682	2.82238	0	0	0	0	0	0	-0.0347263	0.913803	0.976698	FALSE
ENSG00000230763	NM_002121.4	HLA-DPB1	347.02	510.68	667.92	570.19	373.58	557.84	415.65	553.45	0.281223	0.0228327	0.197721	HLA-DPB1	ensembl_havana	protein_coding	0	0	0	0	2.298	4.25868	0	0.308493	1.03074	0.0294095	0.298184	TRUE
ENSG00000236693	NM_002121.4	HLA-DPB1	347.02	510.68	667.92	570.19	373.58	557.84	415.65	553.45	0.281223	0.0228327	0.197721	HLA-DPB1	ensembl_havana	protein_coding	0	0	0	0	2.298	4.25868	0	0.308493	1.03074	0.0294095	0.298184	TRUE
ENSG00000237710	NM_002121.4	HLA-DPB1	347.02	510.68	667.92	570.19	373.58	557.84	415.65	553.45	0.281223	0.0228327	0.197721	HLA-DPB1	ensembl_havana	protein_coding	0	0.037466	3.54773	5.19357	1.24615	2.3038	0.836172	1.0931	0.682427	0.0392315	0.331197	TRUE
ENSG00000204257	NM_006120.3	HLA-DMA	40.83	90.29	66.79	67.52	47.01	82.9	49.16	82.36	0.41137	0.0233528	0.198012	HLA-DMA	ensembl_havana	protein_coding	3.6127e-09	0.388927	0.0326422	0.0839262	0.0114723	0.683756	1.18666	0	NA	NA	NA	NA
ENSG00000239463	NM_006120.3	HLA-DMA	40.83	90.29	66.79	67.52	47.01	82.9	49.16	82.36	0.41137	0.0233528	0.198012	HLA-DMA	ensembl_havana	protein_coding	0.236983	0.395584	0.269735	0.335815	0.0955386	0.053812	0	0.39888	NA	NA	NA	NA
ENSG00000241394	NM_006120.3	HLA-DMA	40.83	90.29	66.79	67.52	47.01	82.9	49.16	82.36	0.41137	0.0233528	0.198012	HLA-DMA	ensembl_havana	protein_coding	0	0	1.8264	3.24775	0	0	0	0	NA	NA	NA	NA
ENSG00000242361	NM_006120.3	HLA-DMA	40.83	90.29	66.79	67.52	47.01	82.9	49.16	82.36	0.41137	0.0233528	0.198012	HLA-DMA	ensembl_havana	protein_coding	1.32517	1.69969	4.28385	1.97051	2.3758	2.59467	2.77055	2.89714	-0.106569	0.729299	0.910219	FALSE
ENSG00000242685	NM_006120.3	HLA-DMA	40.83	90.29	66.79	67.52	47.01	82.9	49.16	82.36	0.41137	0.0233528	0.198012	HLA-DMA	ensembl_havana	protein_coding	0.236983	0.395584	0.269735	0.335815	0.0955386	0.053812	0	0.39888	NA	NA	NA	NA
ENSG00000243189	NM_006120.3	HLA-DMA	40.83	90.29	66.79	67.52	47.01	82.9	49.16	82.36	0.41137	0.0233528	0.198012	HLA-DMA	ensembl_havana	protein_coding	0.236983	0.395584	0.269735	0.335815	0.0955386	0.053812	0	0.39888	NA	NA	NA	NA
ENSG00000243215	NM_006120.3	HLA-DMA	40.83	90.29	66.79	67.52	47.01	82.9	49.16	82.36	0.41137	0.0233528	0.198012	HLA-DMA	ensembl_havana	protein_coding	0.236983	0.395584	0.269735	0.335815	0.0955386	0.053812	0	0.39888	NA	NA	NA	NA
ENSG00000243719	NM_006120.3	HLA-DMA	40.83	90.29	66.79	67.52	47.01	82.9	49.16	82.36	0.41137	0.0233528	0.198012	HLA-DMA	ensembl_havana	protein_coding	0.236983	0.395584	0.269735	0.335815	0.0955386	0.053812	0	0.39888	NA	NA	NA	NA
ENSG00000100453	NM_004131.3	GZMB	45.36	115.68	60.43	52.52	32.16	46.63	25.33	64.24	0.412407	0.0264796	0.205437	GZMB	ensembl_havana	protein_coding	0	0	0	0.638893	0	2.58109	0	0	NA	NA	NA	NA
ENSG00000111796	NM_002258.2	KLRB1	3032.43	3239	3260.08	3498.65	1756.55	2889.35	3651.49	4883.87	0.285311	0.0252152	0.205437	KLRB1	ensembl_havana	protein_coding	77.0425	132.84	184.861	229.503	154.513	177.602	160.197	178.073	0.392079	0.00479375	0.149359	TRUE
ENSG00000139187	NM_005810.3	KLRG1	113.4	186.21	54.07	57.52	32.16	41.45	64.06	128.48	0.389583	0.0267522	0.205437	KLRG1	ensembl_havana	protein_coding	3.99332	2.13493	4.08161	6.19528	12.697	11.0655	3.0261	2.86207	-0.0962208	0.647352	0.874552	FALSE
ENSG00000162739	NM_001184714.1	SLAMF6	129.28	163.64	143.13	165.05	113.8	176.16	168.35	230.6	0.328926	0.0262357	0.205437	SLAMF6	ensembl_havana	protein_coding	43.242	64.4206	70.6791	98.6163	55.6716	83.0565	62.5705	78.0045	0.532355	0.000107862	0.0266484	TRUE
NA	ENST00000367367.1	CD45RB	909.5	1086.25	1453.52	1518	663.03	790.99	1378.06	1569.76	0.177946	0.026397	0.205437	NA	NA	NA	NA	NA	NA	NA	NA	NA	NA	NA	NA	NA	NA	NA
ENSG00000162676	NM_005263.2	GFI1	95.26	129.79	159.03	190.06	113.8	151.98	120.67	179.54	0.332544	0.0287256	0.215087	GFI1	ensembl_havana	protein_coding	3.62252	2.33826	8.3699	9.6628	4.75326	7.4204	6.704	6.76488	0.192583	0.376681	0.729968	TRUE
ENSG00000198821	NM_198053.1	CD247	1340.44	1526.39	1857.45	1885.62	1669.96	1877.3	1574.71	1943.66	0.16298	0.0290658	0.215087	CD247	ensembl_havana	protein_coding	224.51	229.962	293.618	353.455	216.989	231.53	269.882	255.766	0.119258	0.0760385	0.420179	TRUE
ENSG00000091409	NM_000210.1	ITGA6	1170.33	993.14	1418.53	1295.43	1202.37	1150.21	1251.43	1017.95	-0.172924	0.0311592	0.223224	ITGA6	ensembl_havana	protein_coding	526.487	449.655	546.315	447.353	557.509	451.336	545.521	487.221	-0.207868	0.00235579	0.110113	TRUE
ENSG00000162434	NM_002227.1	JAK1	2168.29	1912.93	2340.89	1970.65	2461.64	2262.43	2121.47	2034.26	-0.147461	0.0312623	0.223224	JAK1	ensembl_havana	protein_coding	772.65	784.536	762.592	770.621	757.037	704.68	828.033	788.318	0.00445281	0.914015	0.976703	FALSE
ENSG00000178573	NM_005360.4	MAF	92.99	146.71	127.22	117.54	47.01	84.63	40.22	80.71	0.372718	0.033773	0.236993	MAF	ensembl_havana	protein_coding	83.2323	193.974	225.677	372.411	170.466	223.101	273.42	330.596	0.669408	0.00117144	0.0850221	TRUE
ENSG00000111537	NM_000619.2	IFNG	27.22	64.89	44.53	45.01	29.69	43.18	28.31	69.18	0.390866	0.0359666	0.239974	IFNG	ensembl_havana	protein_coding	0.199666	0.30499	0.206664	0.878437	0.260452	0.813642	0.186222	0.624453	NA	NA	NA	NA
ENSG00000112486	NM_031409.2	CCR6	174.64	126.96	190.83	125.04	222.66	191.7	253.27	219.07	-0.300312	0.0353617	0.239974	CCR6	ensembl_havana	protein_coding	13.0871	10.9202	13.9359	11.1248	12.2558	5.92634	7.85682	5.25107	-0.48765	0.0118758	0.216845	TRUE
ENSG00000169398	NM_005607.3	PTK2	224.54	129.79	143.13	157.55	136.07	93.26	199.63	138.36	-0.331534	0.0359385	0.239974	PTK2	ensembl_havana	protein_coding	17.6847	9.28528	33.0146	16.7366	26.0452	13.2135	21.7414	13.79	-0.861388	2.92049e-05	0.015372	TRUE
ENSG00000109861	NM_001814.4	CTSC	725.79	962.11	524.79	447.65	519.54	689.09	618.27	818.65	0.230393	0.037263	0.244614	CTSC	ensembl_havana	protein_coding	47.8627	53.7799	55.696	82.6194	71.9991	88.6545	42.7887	38.7681	0.291437	0.0195223	0.258292	TRUE
ENSG00000117335	NM_172350.1	CD46	1596.73	1328.89	1138.64	995.33	883.22	818.62	1120.33	1031.13	-0.165289	0.0386375	0.24961	CD46	ensembl_havana	protein_coding	195.815	216.577	221.75	199.77	287.571	243.572	189.946	203.155	-0.0015456	0.983889	0.994865	TRUE
ENSG00000165030	NM_005384.2	NFIL3	65.77	53.61	69.97	37.51	165.76	120.89	95.35	67.53	-0.352249	0.0415509	0.26179	NFIL3	ensembl_havana	protein_coding	9.21316	6.81144	5.06327	4.57712	1.95339	2.6362	3.53821	1.76928	-0.263653	0.240959	0.623114	TRUE
ENSG00000256797	NM_001190765.1	KLRF2	40.83	25.39	63.61	27.51	39.58	32.81	38.73	21.41	-0.379435	0.0418092	0.26179	KLRF2	ensembl	protein_coding	0	0	0	0	0	0	0	0	NA	NA	NA	NA
ENSG00000173762	NM_006137.6	CD7	703.11	657.39	925.54	740.24	821.37	780.62	969.86	797.23	-0.183003	0.0436855	0.269394	CD7	ensembl_havana	protein_coding	28.0673	17.3167	39.2662	32.3172	32.589	25.1904	39.8049	35.906	-0.33204	0.0111099	0.211643	TRUE
ENSG00000121966	NM_003467.2	CXCR4	9099.55	8261.15	12331	10133.3	25437.8	24800.4	20609.8	20184.5	-0.118082	0.0466511	0.283388	CXCR4	ensembl_havana	protein_coding	1731.48	1495.67	1508.59	1533.38	647.385	573.551	837.251	634.08	-0.146981	0.0374298	0.326223	TRUE
ENSG00000169508	NM_004951.3	GPR183	2717.16	2779.11	4331.92	4531.49	3015.82	3644.07	4029.9	4488.55	0.127482	0.0495216	0.296402	GPR183	ensembl_havana	protein_coding	106.137	139.516	140.221	148.317	95.3579	94.2849	131.333	138.993	0.180566	0.0467273	0.353099	TRUE
ENSG00000185338	NM_003745.1	SOCS1	773.42	572.75	655.2	492.66	1004.45	1067.31	843.22	777.47	-0.193436	0.0573274	0.338149	SOCS1	ensembl_havana	protein_coding	4.22151	3.15156	4.18494	3.55998	4.46024	3.38475	2.74677	2.3417	-0.300001	0.111237	0.476487	TRUE
ENSG00000008517	NM_001012633.1	IL32	31376.7	185695	114710	156597	76496.4	106954	106719	115999	0.346668	0.0606542	0.351336	IL32	ensembl_havana	protein_coding	406.377	443.557	833.217	1039.05	612.29	672.785	547.399	539.319	0.183105	0.00906469	0.197369	TRUE
ENSG00000109320	NM_003998.2	NFKB1	294.85	183.39	203.56	187.56	368.63	284.96	256.24	252.02	-0.253879	0.0621527	0.351336	NFKB1	ensembl_havana	protein_coding	211.132	195.634	168.224	161.54	145.462	127.709	125.048	125.567	-0.0547703	0.319409	0.681608	TRUE
ENSG00000168384	NM_033554.2	HLA-DPA1	158.77	262.39	318.06	275.09	232.56	259.06	199.63	331.08	0.273384	0.0612989	0.351336	HLA-DPA1	ensembl_havana	protein_coding	1.66703	2.20329	1.50306	2.468	1.20105	2.68245	2.51446	1.74142	0.51202	0.142725	0.519491	TRUE
ENSG00000206291	NM_033554.2	HLA-DPA1	158.77	262.39	318.06	275.09	232.56	259.06	199.63	331.08	0.273384	0.0612989	0.351336	HLA-DPA1	ensembl_havana	protein_coding	1.66703	2.20329	1.50306	2.468	1.20105	2.68245	2.51446	2.61392	0.611455	0.053646	0.374532	TRUE
ENSG00000224103	NM_033554.2	HLA-DPA1	158.77	262.39	318.06	275.09	232.56	259.06	199.63	331.08	0.273384	0.0612989	0.351336	HLA-DPA1	ensembl_havana	protein_coding	1.28058	1.8084	1.20172	1.91095	0.952996	2.29646	2.27792	1.74142	0.561287	0.128581	0.503429	TRUE
ENSG00000228163	NM_033554.2	HLA-DPA1	158.77	262.39	318.06	275.09	232.56	259.06	199.63	331.08	0.273384	0.0612989	0.351336	HLA-DPA1	ensembl_havana	protein_coding	1.66703	2.20329	1.50306	2.468	1.20105	2.68245	2.51446	2.61392	0.611455	0.053646	0.374532	TRUE
ENSG00000229685	NM_033554.2	HLA-DPA1	158.77	262.39	318.06	275.09	232.56	259.06	199.63	331.08	0.273384	0.0612989	0.351336	HLA-DPA1	ensembl_havana	protein_coding	1.66703	2.20329	1.50306	2.468	1.20105	2.68245	2.51446	1.74142	0.51202	0.142725	0.519491	TRUE
ENSG00000231389	NM_033554.2	HLA-DPA1	158.77	262.39	318.06	275.09	232.56	259.06	199.63	331.08	0.273384	0.0612989	0.351336	HLA-DPA1	ensembl_havana	protein_coding	1.66703	1.88189	1.40475	2.468	1.11932	2.68245	2.51446	1.52027	0.45796	0.228474	0.610104	TRUE
ENSG00000235844	NM_033554.2	HLA-DPA1	158.77	262.39	318.06	275.09	232.56	259.06	199.63	331.08	0.273384	0.0612989	0.351336	HLA-DPA1	ensembl_havana	protein_coding	1.66703	2.20329	1.50306	2.468	1.20105	2.68245	2.51446	1.74142	0.51202	0.142725	0.519491	TRUE
ENSG00000236177	NM_033554.2	HLA-DPA1	158.77	262.39	318.06	275.09	232.56	259.06	199.63	331.08	0.273384	0.0612989	0.351336	HLA-DPA1	ensembl_havana	protein_coding	1.66703	2.20329	1.50306	2.468	1.20105	2.69841	2.51446	1.74142	0.514982	0.14149	0.518581	TRUE
ENSG00000010610	NM_000616.4	CD4	1773.64	1896	2159.6	2233.24	1697.17	1946.38	2049.96	2337.34	0.127726	0.0641711	0.353771	CD4	ensembl_havana	protein_coding	95.326	99.8502	98.8885	112.972	94.2998	98.0926	105.401	109.331	0.129296	0.0426465	0.340164	TRUE
ENSG00000182866	NM_005356.2	LCK	2451.8	2705.75	2741.64	2720.9	2001.47	2348.78	2473.06	2768.9	0.126196	0.0643221	0.353771	LCK	ensembl_havana	protein_coding	201.72	202.141	251.355	306.759	227.895	256.46	235.757	240.206	0.16143	0.0251321	0.281739	TRUE
ENSG00000030419	NM_016260.2	IKZF2	81.65	95.93	139.94	115.04	106.38	183.07	92.37	186.13	0.311801	0.0673286	0.360846	IKZF2	ensembl_havana	protein_coding	5.84736	12.6063	5.99326	11.5122	3.35332	4.52385	6.09876	7.49343	0.812536	0.00157018	0.0949194	TRUE
ENSG00000104870	NM_004107.4	FCGRT	254.03	293.43	273.53	325.11	247.4	321.23	229.43	263.55	0.226596	0.0673816	0.360846	FCGRT	ensembl_havana	protein_coding	5.73327	4.20208	5.88992	6.65763	5.86016	6.21623	4.37621	5.88026	0.0656663	0.714987	0.904625	TRUE
ENSG00000144802	NM_001005474.1	NFKBIZ	1090.95	792.82	979.61	900.3	1862.93	1657.96	887.92	922.42	-0.163225	0.0709211	0.374869	NFKBIZ	ensembl_havana	protein_coding	244.762	214.374	116.145	120.3	169.945	131.973	132.962	118.75	-0.140196	0.0487489	0.359631	TRUE
ENSG00000108700	NM_005623.2	CCL8	56.7	98.75	69.97	82.53	42.06	70.81	61.08	70.83	0.320607	0.0725584	0.375826	CCL8	ensembl_havana	protein_coding	0	0	0	0	0	0	0	0	NA	NA	NA	NA
ENSG00000161405	NM_183232.2	IKZF3	369.7	451.43	356.22	312.6	440.37	607.92	482.69	612.75	0.210111	0.072949	0.375826	IKZF3	ensembl_havana	protein_coding	42.5003	50.6283	49.5477	60.7971	40.1095	44.5225	41.8999	38.612	0.198174	0.0426352	0.340164	TRUE
ENSG00000174125	NM_003263.3	TLR1	235.88	189.04	238.54	187.56	237.51	215.88	379.9	317.9	-0.228524	0.0747995	0.380542	TLR1	ensembl_havana	protein_coding	25.0562	19.8625	44.1411	27.003	28.1636	18.2152	29.7091	26.27	-0.43461	0.00467285	0.149359	TRUE
ENSG00000168067	NM_004579.2	MAP4K2	501.25	355.5	524.79	460.15	717.46	704.63	516.96	467.8	-0.18857	0.0770267	0.382316	MAP4K2	ensembl_havana	protein_coding	49.6597	39.852	37.9745	41.379	40.6956	29.8118	49.3488	37.8834	-0.228945	0.0368376	0.324317	TRUE
ENSG00000254772	NM_001404.4	EEF1G	33109.5	28722.2	35733.6	34331.3	37050.8	37834.4	31463	27692.3	-0.101492	0.0764721	0.382316	EEF1G	ensembl_havana	protein_coding	4059.8	4034.71	3428.51	2985.32	3737.81	3444.67	3923.43	3759.04	-0.053955	0.282553	0.654158	TRUE
ENSG00000123146	NM_078481.2	CD97	1211.16	1055.21	1167.27	1060.35	1630.37	1333.28	1230.57	1253.5	-0.143351	0.0790105	0.382825	CD97	ensembl_havana	protein_coding	292.933	249.645	243.244	259.304	246.201	222.801	233.748	227.543	-0.0498193	0.397833	0.74477	TRUE
ENSG00000147168	NM_000206.1	IL2RG	4769.78	4740	5022.11	5184.21	3503.2	4198.45	4606.45	5196.83	0.113711	0.078778	0.382825	IL2RG	ensembl_havana	protein_coding	227.42	238.807	316.196	328.443	279.074	324.35	313.97	316.702	0.130866	0.0618293	0.392504	TRUE
ENSG00000081237	NM_080921.3	CD45R0	7278.28	6235.36	6815.94	5934.46	5398.29	5367.66	7563.69	7488.05	-0.108356	0.080908	0.387406	PTPRC	ensembl_havana	protein_coding	1713.38	1897.19	2458.95	2574.45	2233.49	2322.01	1964.07	2058.16	0.122787	0.0139479	0.23083	FALSE
ENSG00000262418	NM_080921.3	CD45R0	7278.28	6235.36	6815.94	5934.46	5398.29	5367.66	7563.69	7488.05	-0.108356	0.080908	0.387406	PTPRC	havana	protein_coding	1510.51	1828.06	2222.39	2368.61	1982.76	2102.38	1852.82	1953.58	0.17138	0.0076898	0.182861	FALSE
ENSG00000085563	NM_000927.3	ABCB1	108.87	67.71	101.78	82.53	108.86	88.08	107.27	84.01	-0.290789	0.0836773	0.396008	ABCB1	ensembl_havana	protein_coding	17.8128	7.89587	25.9	13.0841	19.399	5.64359	18.5179	6.99541	-1.2764	1.77918e-05	0.0147652	TRUE
ENSG00000115415	NM_007315.2	STAT1	1653.43	1831.11	1014.6	910.3	739.73	899.79	1120.33	1482.46	0.159105	0.0851612	0.398398	STAT1	ensembl_havana	protein_coding	380.592	459.281	621.284	802.661	971.031	1045.82	528.218	536.769	0.231201	0.00297081	0.123802	TRUE
ENSG00000163600	NM_012092.2	ICOS	737.13	787.18	807.86	795.26	920.33	1300.47	871.53	953.71	0.16537	0.0864709	0.399928	ICOS	ensembl_havana	protein_coding	118.031	156.731	107.052	118.82	99.46	110.232	90.2708	95.333	0.251619	0.0086599	0.193426	TRUE
ENSG00000073578	NM_004168.1	SDHA	381.04	338.57	318.06	275.09	326.57	310.87	330.73	240.49	-0.198893	0.101924	0.450902	SDHA	ensembl_havana	protein_coding	335.22	305.871	318.193	357.114	428.346	395.83	324.169	304.838	-0.00771343	0.885334	0.968714	TRUE
ENSG00000120875	NM_057158.2	DUSP4	74.85	53.61	76.33	65.02	106.38	229.7	86.41	182.84	0.294686	0.101584	0.450902	DUSP4	ensembl_havana	protein_coding	4.39266	8.91247	2.89329	7.53607	0.781354	1.23674	1.86222	1.6652	0.986613	0.00256601	0.11548	TRUE
ENSG00000153283	NM_005816.4	CD96	2524.38	2296.64	2477.66	2265.75	2471.54	2369.51	2522.22	2332.4	-0.106289	0.0995607	0.450902	CD96	ensembl_havana	protein_coding	399.474	355.412	410.693	378.745	452.248	393.159	373.608	349.485	-0.109501	0.0347766	0.316969	TRUE
ENSG00000154589	NM_015364.2	LY96	210.93	253.93	263.99	295.1	207.82	241.79	210.06	265.19	0.210665	0.101857	0.450902	LY96	ensembl_havana	protein_coding	5.0487	7.48919	4.80494	6.28778	6.86941	7.09495	6.8902	5.67213	0.242933	0.186198	0.571385	TRUE
ENSG00000239836	NM_002800.4	PSMB9	1551.37	1622.32	1259.5	1260.42	1011.87	1131.21	1229.08	1541.75	0.131003	0.106562	0.46635	PSMB9	ensembl_havana	protein_coding	5.40165	4.63356	3.89076	3.42699	3.34843	2.70205	5.72696	5.84805	-0.124651	0.44846	0.771975	FALSE
ENSG00000240065	NM_002800.4	PSMB9	1551.37	1622.32	1259.5	1260.42	1011.87	1131.21	1229.08	1541.75	0.131003	0.106562	0.46635	PSMB9	ensembl_havana	protein_coding	5.42626	4.47554	3.8055	3.40967	3.2043	2.63216	5.61021	5.76348	-0.132592	0.428247	0.761386	FALSE
ENSG00000240118	NM_002800.4	PSMB9	1551.37	1622.32	1259.5	1260.42	1011.87	1131.21	1229.08	1541.75	0.131003	0.106562	0.46635	PSMB9	ensembl_havana	protein_coding	5.47023	4.63356	3.93008	3.48108	3.41391	2.70205	5.77578	5.87533	-0.137179	0.405709	0.748803	FALSE
ENSG00000240508	NM_002800.4	PSMB9	1551.37	1622.32	1259.5	1260.42	1011.87	1131.21	1229.08	1541.75	0.131003	0.106562	0.46635	PSMB9	ensembl_havana	protein_coding	0	0	4.65675	8.89301	6.19615	7.94569	0	0	0.621209	0.0119995	0.217439	TRUE
ENSG00000242711	NM_002800.4	PSMB9	1551.37	1622.32	1259.5	1260.42	1011.87	1131.21	1229.08	1541.75	0.131003	0.106562	0.46635	PSMB9	ensembl_havana	protein_coding	0	0	6.08684	8.20539	7.57399	9.61771	0	0	0.422646	0.0318944	0.305064	TRUE
ENSG00000243067	NM_002800.4	PSMB9	1551.37	1622.32	1259.5	1260.42	1011.87	1131.21	1229.08	1541.75	0.131003	0.106562	0.46635	PSMB9	ensembl_havana	protein_coding	5.42626	4.63356	3.90543	3.44596	3.37234	2.70205	5.74511	5.85823	-0.129289	0.432264	0.763361	FALSE
ENSG00000243594	NM_002800.4	PSMB9	1551.37	1622.32	1259.5	1260.42	1011.87	1131.21	1229.08	1541.75	0.131003	0.106562	0.46635	PSMB9	ensembl_havana	protein_coding	5.40165	4.63356	3.89076	3.42699	3.34843	2.70205	5.72696	5.84805	-0.124651	0.44846	0.771975	FALSE
ENSG00000243958	NM_002800.4	PSMB9	1551.37	1622.32	1259.5	1260.42	1011.87	1131.21	1229.08	1541.75	0.131003	0.106562	0.46635	PSMB9	ensembl_havana	protein_coding	0	0	4.65675	8.89301	6.19615	7.94569	0	0	0.621209	0.0119995	0.217439	TRUE
ENSG00000134352	NM_002184.2	IL6ST	1900.65	1503.82	2118.25	2003.16	3015.82	3089.68	1434.67	1304.56	-0.121705	0.110181	0.477061	IL6ST	ensembl_havana	protein_coding	379.166	392.793	203.512	183.408	223.272	190.132	230.449	233.65	-0.03021	0.636685	0.869926	TRUE
ENSG00000112149	NM_004233.3	CD83	210.93	166.46	340.32	227.57	514.59	478.39	168.35	174.6	-0.208794	0.113147	0.479695	CD83	ensembl_havana	protein_coding	14.0907	17.1811	6.56158	6.98126	8.23679	6.70441	9.77664	8.43011	0.0658264	0.641007	0.871032	FALSE
ENSG00000123838	NM_000715.3	C4BPA	81.65	104.39	66.79	122.54	81.64	70.81	65.55	102.12	0.278342	0.112505	0.479695	C4BPA	ensembl_havana	protein_coding	0	0	0	0	0	0	0	0	NA	NA	NA	NA
ENSG00000118785	NM_000582.2	SPP1	49.9	28.21	47.71	37.51	39.58	25.91	41.71	29.65	-0.290222	0.119365	0.495728	SPP1	ensembl_havana	protein_coding	0	0	0	0	0	0	0	0	NA	NA	NA	NA
ENSG00000134242	NM_015967.4	PTPN22	238.15	273.68	251.26	265.09	163.28	222.79	217.51	258.61	0.205721	0.119273	0.495728	PTPN22	ensembl_havana	protein_coding	58.6449	76.7898	64.5308	65.0044	61.2062	75.5061	68.2502	62.0289	0.206188	0.0826124	0.428994	TRUE
ENSG00000263528	NM_014002.2	IKBKE	399.18	426.04	359.4	410.14	348.84	359.23	356.06	489.21	0.176483	0.124681	0.512577	IKBKE	havana	protein_coding	31.5457	24.1959	38.0262	41.2865	49.5189	41.9126	35.4287	36.6788	-0.0870177	0.372864	0.726523	FALSE
ENSG00000026751	NM_021181.3	SLAMF7	49.9	110.04	66.79	75.02	61.85	55.27	37.24	60.95	0.27511	0.132787	0.514324	SLAMF7	ensembl_havana	protein_coding	0.0855711	0.237214	0.103332	7.05377	0.427706	5.9209	0.139666	0.728526	3.85533	0.00034531	0.0444715	TRUE
ENSG00000085063	NM_000611.4	CD59	571.56	567.11	677.46	725.24	487.38	644.19	604.86	678.64	0.150144	0.135215	0.514324	CD59	ensembl_havana	protein_coding	35.455	33.4133	39.3178	50.3945	39.3934	40.4868	44.4604	47.3543	0.132941	0.138356	0.514605	TRUE
ENSG00000115232	NM_000885.4	ITGA4	1233.84	1402.25	1284.95	1425.47	1091.04	1191.66	1138.2	1154.67	0.115675	0.134548	0.514324	ITGA4	ensembl_havana	protein_coding	469.729	529.395	482.612	532.98	454.651	564.863	432.174	443.257	0.211069	0.00969651	0.202183	TRUE
ENSG00000115607	NM_003853.2	IL18RAP	49.9	112.86	60.43	75.02	66.8	56.99	38.73	57.65	0.27645	0.130938	0.514324	IL18RAP	ensembl_havana	protein_coding	0.370809	0.745533	0.77499	3.83738	0.944138	4.78421	0.465554	0.832603	1.99317	0.00069824	0.0670865	TRUE
ENSG00000129351	NM_001137673.1	ILF3	2122.93	1805.72	1844.73	1680.55	2407.21	2310.79	1762.43	1736.12	-0.107691	0.12843	0.514324	ILF3	ensembl_havana	protein_coding	217.664	192.313	164.35	172.081	169.782	148.441	134.173	134.882	-0.0469656	0.422626	0.75876	TRUE
ENSG00000134250	NM_024408.3	NOTCH2	673.62	595.32	766.52	642.71	564.07	528.48	615.29	578.16	-0.144934	0.127759	0.514324	NOTCH2	ensembl_havana	protein_coding	303.352	226.505	401.419	358.425	421.372	359.552	427.526	378.814	-0.208094	0.00589264	0.162128	TRUE
ENSG00000163513	NM_001024847.1	TGFBR2	1331.37	1201.93	1564.84	1430.47	1825.82	1680.42	1561.31	1502.22	-0.108614	0.132599	0.514324	TGFBR2	ensembl_havana	protein_coding	335.667	317.325	309.169	292.381	264.456	248.291	258.057	244.733	-0.0439398	0.366528	0.719738	TRUE
ENSG00000174775	NM_005343.2	HRAS	72.58	95.93	76.33	105.03	86.59	98.44	55.12	75.77	0.257884	0.132949	0.514324	HRAS	ensembl_havana	protein_coding	4.70641	3.49044	4.23661	6.28776	4.98114	6.31387	4.09688	3.43449	0.132269	0.535798	0.816628	TRUE
ENSG00000276536	NM_005343.2	HRAS	72.58	95.93	76.33	105.03	86.59	98.44	55.12	75.77	0.257884	0.132949	0.514324	NA	NA	NA	NA	NA	NA	NA	NA	NA	NA	NA	NA	NA	NA	NA
ENSG00000115604	NM_003855.2	IL18R1	138.35	155.18	174.93	165.05	158.34	193.43	101.31	179.54	0.226131	0.146945	0.553767	IL18R1	ensembl_havana	protein_coding	9.27019	10.2002	10.0749	14.7485	7.97633	12.5301	10.2422	8.84643	0.352664	0.0580259	0.384982	TRUE
ENSG00000167286	NM_000732.4	CD3D	5690.62	5967.32	6478.8	6294.57	4141.49	4960.07	5828.08	6227.96	0.091988	0.148776	0.555521	CD3D	ensembl_havana	protein_coding	540.866	588.427	787.336	853.796	796.494	868.353	834.834	842.02	0.133684	0.0183015	0.252834	TRUE
ENSG00000168610	NM_139276.2	STAT3	1383.53	1303.5	1561.66	1470.48	1580.89	1414.45	1533	1433.04	-0.103762	0.153616	0.56838	STAT3	ensembl_havana	protein_coding	372.377	321.697	388.734	368.944	415.974	382.38	382.639	351.41	-0.0950919	0.0723845	0.413343	TRUE
ENSG00000197081	NM_000876.1	IGF2R	467.23	363.96	413.47	362.62	475.01	490.48	478.22	423.32	-0.151085	0.172103	0.631045	IGF2R	ensembl_havana	protein_coding	333.527	284.251	323.739	311.66	336.601	311.983	281.009	259.668	-0.0908788	0.101227	0.461586	TRUE
ENSG00000072274	NM_003234.1	TFRC	349.28	293.43	232.18	180.06	408.21	412.76	262.2	227.31	-0.169051	0.174135	0.632795	TFRC	ensembl_havana	protein_coding	80.6937	77.7726	50.426	42.165	58.9923	59.0378	51.6765	33.8245	-0.141467	0.226586	0.609484	TRUE
ENSG00000026103	NM_000043.3	FAS	31.75	47.96	54.07	52.52	27.21	39.72	37.24	62.59	0.248204	0.181486	0.636766	FAS	ensembl_havana	protein_coding	91.6751	102.341	92.9471	143.37	87.0233	90.0541	96.4163	86.7989	0.214518	0.0720531	0.412654	TRUE
ENSG00000105697	NM_021175.2	HAMP	24.95	33.86	60.43	27.51	54.43	34.54	26.82	14.82	-0.248401	0.181228	0.636766	HAMP	ensembl_havana	protein_coding	0.171142	0.338878	0	0.369868	0.0976694	0.22782	0.279333	0.416302	NA	NA	NA	NA
ENSG00000133321	NM_004585.3	RARRES3	1764.57	1800.07	1485.32	1503	1499.25	1754.68	1756.47	1935.43	0.0992543	0.176984	0.636766	RARRES3	ensembl_havana	protein_coding	69.4553	64.1836	96.8738	102.823	91.9069	104.927	74.1628	73.1132	0.0840434	0.291341	0.661269	TRUE
NA	NR_028045.1	KLRAP1	43.09	36.68	66.79	32.51	37.11	25.91	17.88	16.47	-0.249198	0.180981	0.636766	NA	NA	NA	NA	NA	NA	NA	NA	NA	NA	NA	NA	NA	NA	NA
ENSG00000126561	NM_003152.2	STAT5A	446.81	352.68	464.36	375.12	371.1	379.95	397.78	382.14	-0.151274	0.186728	0.648404	STAT5A	ensembl_havana	protein_coding	99.2377	86.5476	107.352	117.674	139.991	111.452	113.545	113.354	-0.0736946	0.3313	0.69289	TRUE
ENSG00000164691	NM_054114.3	TAGAP	3354.5	3016.11	3886.65	3178.55	3082.62	3329.74	4265.29	4088.28	-0.0946648	0.187989	0.648404	TAGAP	ensembl_havana	protein_coding	263.276	281.155	402.864	390.205	289.851	283.962	342.78	289.882	-0.013756	0.833944	0.951529	TRUE
ENSG00000170581	NM_005419.2	STAT2	535.27	513.5	613.85	665.22	561.6	683.91	640.61	739.58	0.128378	0.19289	0.659718	STAT2	ensembl_havana	protein_coding	84.6869	85.6005	99.7157	112.486	101.781	108.442	105.08	96.3739	0.0817127	0.241943	0.623581	TRUE
ENSG00000169896	NM_000632.3	ITGAM	58.97	152.36	108.14	62.52	61.85	65.63	40.22	84.01	0.238431	0.197893	0.671186	ITGAM	ensembl_havana	protein_coding	1.54028	2.74491	0.826656	6.75009	3.38587	19.2345	2.095	2.70596	2.06778	0.000632229	0.0624962	TRUE
ENSG00000112493	NM_003190.4	TAPBP	1483.33	1633.61	1478.96	1460.48	1620.48	1830.67	1631.33	1736.12	0.0935301	0.201692	0.678417	TAPBP	ensembl_havana	protein_coding	6.85197	4.9954	0	0.00431059	0.0413536	0.155742	0.0647917	0	-0.372011	0.202082	0.586135	FALSE
ENSG00000206208	NM_003190.4	TAPBP	1483.33	1633.61	1478.96	1460.48	1620.48	1830.67	1631.33	1736.12	0.0935301	0.201692	0.678417	TAPBP	ensembl_havana	protein_coding	18.1921	7.32757	32.9544	46.3975	53.6176	48.4846	40.9391	39.8454	-0.0928589	0.66322	0.881496	FALSE
ENSG00000206281	NM_003190.4	TAPBP	1483.33	1633.61	1478.96	1460.48	1620.48	1830.67	1631.33	1736.12	0.0935301	0.201692	0.678417	TAPBP	ensembl_havana	protein_coding	17.9247	23.5756	0	0.00431059	0.0413536	0.0215665	0.0647917	0.682736	0.467331	0.0396534	0.332671	TRUE
ENSG00000231925	NM_003190.4	TAPBP	1483.33	1633.61	1478.96	1460.48	1620.48	1830.67	1631.33	1736.12	0.0935301	0.201692	0.678417	TAPBP	ensembl_havana	protein_coding	19.3124	16.4907	31.924	27.5428	28.5006	34.7065	34.4116	29.3065	-0.0278118	0.826347	0.948015	FALSE
ENSG00000236490	NM_003190.4	TAPBP	1483.33	1633.61	1478.96	1460.48	1620.48	1830.67	1631.33	1736.12	0.0935301	0.201692	0.678417	TAPBP	ensembl_havana	protein_coding	7.1455	5.15218	0	0.0709786	0.503369	0.339538	0.684342	0	-0.489545	0.191883	0.576178	FALSE
ENSG00000069399	NM_005178.2	BCL3	172.37	138.25	321.24	230.08	267.19	265.96	153.45	149.89	-0.175171	0.210208	0.681541	BCL3	ensembl_havana	protein_coding	6.64601	5.38814	3.46162	4.06855	4.68813	3.3522	7.68163	4.11098	-0.355547	0.0940877	0.45003	TRUE
ENSG00000100906	NM_020529.1	NFKBIA	4447.71	4091.07	7149.9	5941.96	16340.8	16251.5	5074.25	5290.72	-0.0806611	0.210993	0.681541	NFKBIA	ensembl_havana	protein_coding	1464.55	1323.56	569.359	545.001	611.638	525.027	735.807	587.766	-0.147196	0.0140096	0.231081	TRUE
ENSG00000183918	NM_001114937.2	SH2D1A	544.34	496.57	388.03	315.1	215.24	165.8	446.94	472.74	-0.14886	0.20625	0.681541	SH2D1A	ensembl_havana	protein_coding	23.5606	21.5526	29.3463	31.2076	48.444	37.2323	27.8867	29.1932	-0.0796029	0.4081	0.750033	TRUE
ENSG00000206340	NM_007293.2	C4A/B	24.95	25.39	92.24	47.52	37.11	27.63	19.37	14.82	-0.236275	0.204813	0.681541	C4A	ensembl_havana	protein_coding	0.197403	0.34735	20.0127	1.76373	6.91247	11.7297	2.75804	0.298902	-0.687903	0.394977	0.742206	TRUE
ENSG00000244207	NM_007293.2	C4A/B	24.95	25.39	92.24	47.52	37.11	27.63	19.37	14.82	-0.236275	0.204813	0.681541	C4A	ensembl_havana	protein_coding	9.11663	9.23062	0.821534	1.03008	9.24561	10.0766	0.251387	0.298902	0.14865	0.314165	0.678	FALSE
ENSG00000244731	NM_007293.2	C4A/B	24.95	25.39	92.24	47.52	37.11	27.63	19.37	14.82	-0.236275	0.204813	0.681541	C4A	ensembl_havana	protein_coding	5.15199	5.24084	5.25385	21.5721	7.59547	3.75337	30.9887	33.6512	0.34772	0.349552	0.707283	FALSE
NA	NM_147162.1	IL11RA	99.8	101.57	76.33	120.04	91.54	131.26	81.94	80.71	0.212149	0.210827	0.681541	NA	NA	NA	NA	NA	NA	NA	NA	NA	NA	NA	NA	NA	NA	NA
ENSG00000163739	NM_001511.1	CXCL1	34.02	50.79	31.81	65.02	29.69	36.27	31.29	28	0.231626	0.214074	0.686049	CXCL1	ensembl_havana	protein_coding	0	0	0	0	0	0	0	0	NA	NA	NA	NA
ENSG00000178562	NM_001243078.1	CD28	1197.55	1185	1507.59	1470.48	1340.91	1666.6	1354.22	1515.4	0.101185	0.218456	0.694623	CD28	ensembl_havana	protein_coding	95.4975	113.389	112.632	132.736	101.478	98.6434	95.2525	108.343	0.193845	0.0133582	0.227412	TRUE
ENSG00000012124	NM_001771.2	CD22	31.75	39.5	63.61	27.51	56.9	25.91	41.71	46.12	-0.224386	0.228458	0.704413	CD22	ensembl_havana	protein_coding	0	0	0.103332	0.184934	0.162782	0	0.0465554	0	NA	NA	NA	NA
ENSG00000117091	NM_001778.2	CD48	8528	7349.83	8247.2	7620.01	7441.82	7965.13	8251.98	7791.13	-0.0761619	0.22534	0.704413	CD48	ensembl_havana	protein_coding	438.181	427.461	436.888	410.091	435.411	413.362	478.171	454.549	-0.0288182	0.541812	0.820821	TRUE
ENSG00000165704	NM_000194.1	HPRT1	571.56	567.11	731.53	735.24	465.11	569.92	503.55	599.57	0.121574	0.227919	0.704413	HPRT1	ensembl_havana	protein_coding	29.3509	41.5125	37.9745	40.2694	37.1795	38.3388	37.1978	44.5963	0.267332	0.0236503	0.273216	TRUE
ENSG00000204359	NM_001710.5	CFB	15.88	59.25	44.53	40.01	14.84	32.81	35.76	28	0.221018	0.228199	0.704413	CFB	ensembl_havana	protein_coding	1.22843	1.41163	0.653444	0.379048	0	0.131633	2.67253	0.311735	NA	NA	NA	NA
ENSG00000239754	NM_001710.5	CFB	15.88	59.25	44.53	40.01	14.84	32.81	35.76	28	0.221018	0.228199	0.704413	CFB	ensembl_havana	protein_coding	0.92772	1.84369	2.11115	2.29443	1.46598	1.22059	1.41844	1.90743	0.346621	0.279295	0.652406	TRUE
ENSG00000241253	NM_001710.5	CFB	15.88	59.25	44.53	40.01	14.84	32.81	35.76	28	0.221018	0.228199	0.704413	CFB	ensembl_havana	protein_coding	1.30014	0.627194	0.944933	0.443966	1.39956	0.887861	1.15032	1.80123	NA	NA	NA	NA
ENSG00000241534	NM_001710.5	CFB	15.88	59.25	44.53	40.01	14.84	32.81	35.76	28	0.221018	0.228199	0.704413	CFB	ensembl_havana	protein_coding	1.82498	0.627194	0.944933	0.443966	2.31054	1.37834	1.20132	1.80123	NA	NA	NA	NA
ENSG00000242335	NM_001710.5	CFB	15.88	59.25	44.53	40.01	14.84	32.81	35.76	28	0.221018	0.228199	0.704413	CFB	ensembl_havana	protein_coding	1.82498	0.627194	0.944933	0.443966	2.31054	1.37834	1.20132	1.80123	NA	NA	NA	NA
ENSG00000243570	NM_001710.5	CFB	15.88	59.25	44.53	40.01	14.84	32.81	35.76	28	0.221018	0.228199	0.704413	CFB	ensembl_havana	protein_coding	1.82498	0.627194	0.944933	0.443966	2.31054	1.37834	1.20132	1.80123	NA	NA	NA	NA
ENSG00000243649	NM_001710.5	CFB	15.88	59.25	44.53	40.01	14.84	32.81	35.76	28	0.221018	0.228199	0.704413	CFB	ensembl_havana	protein_coding	1.5655	1.79286	1.72223	0.913745	2.76964	1.33823	2.93328	2.85678	-0.34374	0.280235	0.65282	FALSE
ENSG00000113916	NM_001706.2	BCL6	34.02	47.96	47.71	55.02	71.75	94.99	50.65	62.59	0.214698	0.235868	0.720923	BCL6	ensembl_havana	protein_coding	5.49203	4.71039	2.56304	3.81619	2.98792	2.07642	3.42071	3.30293	-0.0734337	0.722048	0.907656	FALSE
ENSG00000159110	NM_000874.3	IFNAR2	1113.63	1204.75	1230.88	1292.93	1086.09	1107.04	1233.55	1386.92	0.0912045	0.238758	0.720923	IFNAR2	ensembl_havana	protein_coding	29.2057	37.8619	32.1979	40.0406	31.3794	31.0876	31.5729	31.7792	0.217743	0.0407405	0.336065	TRUE
ENSG00000179934	NM_005201.2	CCR8	45.36	50.79	38.17	45.01	22.27	36.27	35.76	54.36	0.219023	0.239127	0.720923	CCR8	ensembl_havana	protein_coding	0.684569	2.43992	1.75664	2.68154	1.72549	1.1391	1.07077	0.936679	0.521243	0.253022	0.631448	TRUE
ENSG00000106799	NM_004612.2	TGFBR1	176.91	160.82	194.01	137.55	155.86	145.07	195.16	181.19	-0.169529	0.246931	0.72358	TGFBR1	ensembl_havana	protein_coding	49.0322	49.0696	47.1194	57.0986	41.3467	47.6794	54.9353	56.0446	0.162588	0.0612258	0.39055	FALSE
ENSG00000161057	NM_002803.3	PSMC2	589.7	668.68	658.38	657.72	841.16	913.61	685.31	759.35	0.105315	0.246064	0.72358	PSMC2	ensembl_havana	protein_coding	55.3646	56.9655	38.8528	47.1582	43.1372	42.3746	35.4287	39.5486	0.138843	0.0808701	0.42763	TRUE
ENSG00000166949	NM_005902.3	SMAD3	607.85	617.89	454.82	432.64	504.7	559.56	464.82	634.16	0.125394	0.247119	0.72358	SMAD3	ensembl_havana	protein_coding	127.33	121.284	112.839	137.175	116.194	128.458	98.7907	127.857	0.206546	0.0275262	0.290778	TRUE
ENSG00000173757	NM_012448.3	STAT5B	1887.05	1345.82	1685.7	1623.03	1778.81	1809.94	1577.69	1655.41	-0.104382	0.242668	0.72358	STAT5B	ensembl_havana	protein_coding	389.088	386.458	445.216	471.989	501.339	434.112	453.361	433.01	-0.014734	0.761303	0.924871	TRUE
ENSG00000085117	NM_002231.3	CD82	167.84	124.14	200.38	137.55	155.86	170.98	217.51	212.49	-0.171061	0.254442	0.739698	CD82	ensembl_havana	protein_coding	40.9581	40.7331	66.6489	74.7589	59.8929	57.5408	55.399	54.9514	0.0599209	0.366943	0.720296	FALSE
ENSG00000110651	NM_004356.3	CD81	1739.62	1836.75	1666.61	1623.03	1848.09	1915.29	1796.69	2139.68	0.0828824	0.263836	0.75782	CD81	ensembl_havana	protein_coding	141.135	129.519	149.418	171.665	143.021	155.406	125.467	122.705	0.080122	0.261312	0.639159	TRUE
ENSG00000111640	NM_002046.3	GAPDH	5776.81	6051.97	8034.1	7294.9	5717.44	6738.93	6081.35	6733.64	0.0749427	0.266169	0.75782	GAPDH	ensembl_havana	protein_coding	304.519	284.251	295.219	358.587	310.133	323.765	362.248	373.735	0.105976	0.109811	0.475456	TRUE
ENSG00000160211	NM_000402.2	G6PD	113.4	160.82	127.22	117.54	121.23	141.62	113.22	136.72	0.175991	0.266261	0.75782	G6PD	ensembl_havana	protein_coding	11.5444	6.53061	19.7129	21.1119	19.4283	18.9959	24.7776	22.9584	-0.122349	0.412439	0.752977	FALSE
ENSG00000106100	NM_006092.1	NOD1	113.4	124.14	76.33	97.53	126.17	164.07	128.12	133.42	0.175743	0.269412	0.761464	NOD1	ensembl_havana	protein_coding	13.4062	14.1651	13.0715	13.9625	15.1713	16.2078	9.91631	7.85771	0.0694086	0.547188	0.823203	TRUE
ENSG00000197971	NM_002385.2	MBP	503.51	414.75	547.06	477.66	573.97	595.83	551.22	523.8	-0.110812	0.284634	0.793465	MBP	ensembl_havana	protein_coding	56.3629	55.542	67.0109	60.1498	57.5273	52.2357	67.226	59.1149	-0.0821184	0.253184	0.631448	TRUE
NA	NR_029467.1	SELL	6164.65	5879.86	6389.75	6432.12	5336.44	6495.42	6206.49	6516.22	0.0711622	0.283768	0.793465	NA	NA	NA	NA	NA	NA	NA	NA	NA	NA	NA	NA	NA	NA	NA
ENSG00000007312	NM_021602.2	CD79B	115.67	107.21	114.5	135.04	106.38	117.44	113.22	171.31	0.167581	0.299078	0.812438	CD79B	ensembl_havana	protein_coding	10.24	12.0301	18.4448	19.5568	17.613	17.6723	15.1305	17.901	0.169748	0.111722	0.477413	TRUE
ENSG00000064012	NM_001228.4	CASP8	1220.23	1041.11	617.03	732.74	732.31	778.9	616.78	800.53	0.105843	0.299083	0.812438	CASP8	ensembl_havana	protein_coding	118.383	111.694	99.767	125.432	168.252	149.124	78.4118	94.7558	0.0942815	0.28814	0.658158	TRUE
ENSG00000076604	NM_004295.2	TRAF4	108.87	107.21	136.76	100.03	269.67	208.97	153.45	161.42	-0.156136	0.304665	0.812438	TRAF4	ensembl_havana	protein_coding	15.1297	6.91311	7.49157	9.35879	6.08806	5.82568	5.074	5.98434	-0.299336	0.273532	0.647772	TRUE
ENSG00000117228	NM_002053.1	GBP1	539.8	521.96	251.26	240.08	155.86	208.97	308.39	385.44	0.127082	0.311401	0.812438	GBP1	ensembl_havana	protein_coding	56.4038	61.7436	134.975	150.523	170.041	191.445	86.219	82.5404	0.152695	0.0454611	0.351663	TRUE
ENSG00000121807	NM_001123041.2	CCR2	54.43	64.89	60.43	55.02	44.53	39.72	41.71	103.77	0.19255	0.298225	0.812438	CCR2	ensembl_havana	protein_coding	0.684569	1.59273	3.15163	6.56517	2.40918	5.23986	2.37433	0.832603	0.857065	0.042518	0.340164	TRUE
ENSG00000166710	NM_004048.2	B2M	144715	147236	163109	155906	131825	146412	144315	156597	0.0559349	0.308029	0.812438	B2M	ensembl_havana	protein_coding	5304.08	6019.17	5562.32	6197.58	5608.28	5892.3	5442.04	5298.01	0.134255	0.0123861	0.221337	TRUE
ENSG00000167613	NM_002287.3	LAIR1	213.2	217.25	260.81	232.58	222.66	183.07	293.49	253.66	-0.134322	0.307419	0.812438	LAIR1	ensembl_havana	protein_coding	7.00058	3.97543	5.63104	3.59828	4.56185	4.74646	6.91376	6.95384	-0.298393	0.183517	0.567617	TRUE
ENSG00000168329	NM_001337.3	CX3CR1	49.9	186.21	66.79	40.01	49.48	37.99	44.69	84.01	0.174557	0.30901	0.812438	CX3CR1	ensembl_havana	protein_coding	0.22819	0.0677756	0.309996	0.92467	0.0976694	2.79893	0.0465554	0.0520377	NA	NA	NA	NA
ENSG00000171522	NM_000958.2	PTGER4	258.56	363.96	400.75	295.1	987.13	1151.94	680.84	810.41	0.12132	0.308239	0.812438	PTGER4	ensembl_havana	protein_coding	76.8429	75.0953	45.4661	57.8844	20.5757	20.0482	24.2554	17.7969	0.0369593	0.734372	0.912592	TRUE
ENSG00000204525	NM_002117.4	HLA-C	3440.68	3064.07	4837.63	4186.38	3993.05	4058.56	4622.84	4847.63	-0.0680957	0.311333	0.812438	HLA-C	ensembl_havana	protein_coding	0.0441333	0	1.55092	1.42923	0.347918	0.134649	1773.19	1837.76	0.0780321	0.355458	0.712328	FALSE
ENSG00000206435	NM_002117.4	HLA-C	3440.68	3064.07	4837.63	4186.38	3993.05	4058.56	4622.84	4847.63	-0.0680957	0.311333	0.812438	HLA-C	ensembl_havana	protein_coding	0.0651616	0.0249247	2.64781	4.72951	408.462	405.279	5.70477	6.16224	0.118042	0.238098	0.620152	FALSE
ENSG00000206452	NM_002117.4	HLA-C	3440.68	3064.07	4837.63	4186.38	3993.05	4058.56	4622.84	4847.63	-0.0680957	0.311333	0.812438	HLA-C	ensembl_havana	protein_coding	0.0651616	0.0249247	2.25939	1.67466	1197.75	1200.65	5.54013	6.16224	0.0943111	0.236522	0.618124	FALSE
ENSG00000225691	NM_002117.4	HLA-C	3440.68	3064.07	4837.63	4186.38	3993.05	4058.56	4622.84	4847.63	-0.0680957	0.311333	0.812438	HLA-C	ensembl_havana	protein_coding	1134.73	1087.17	1.11696	1.32018	223.168	225.076	225.093	225.48	0.0343357	0.51956	0.808403	FALSE
ENSG00000228299	NM_002117.4	HLA-C	3440.68	3064.07	4837.63	4186.38	3993.05	4058.56	4622.84	4847.63	-0.0680957	0.311333	0.812438	HLA-C	ensembl_havana	protein_coding	1.10777	0.451457	2243.52	2408.82	152.491	166.982	140.685	142.784	0.10453	0.144666	0.521828	FALSE
ENSG00000237022	NM_002117.4	HLA-C	3440.68	3064.07	4837.63	4186.38	3993.05	4058.56	4622.84	4847.63	-0.0680957	0.311333	0.812438	HLA-C	ensembl_havana	protein_coding	1262.35	1267.38	1.30362	2.12382	145.929	154.099	61.2882	61.5645	0.0900589	0.158044	0.539674	FALSE
ENSG00000273686	NM_004048.2	B2M	144715	147236	163109	155906	131825	146412	144315	156597	0.0559349	0.308029	0.812438	NA	NA	NA	NA	NA	NA	NA	NA	NA	NA	NA	NA	NA	NA	NA
ENSG00000274110	NM_002287.3	LAIR1	213.2	217.25	260.81	232.58	222.66	183.07	293.49	253.66	-0.134322	0.307419	0.812438	NA	NA	NA	NA	NA	NA	NA	NA	NA	NA	NA	NA	NA	NA	NA
ENSG00000276053	NM_002287.3	LAIR1	213.2	217.25	260.81	232.58	222.66	183.07	293.49	253.66	-0.134322	0.307419	0.812438	NA	NA	NA	NA	NA	NA	NA	NA	NA	NA	NA	NA	NA	NA	NA
ENSG00000276163	NM_002287.3	LAIR1	213.2	217.25	260.81	232.58	222.66	183.07	293.49	253.66	-0.134322	0.307419	0.812438	NA	NA	NA	NA	NA	NA	NA	NA	NA	NA	NA	NA	NA	NA	NA
ENSG00000278154	NM_002287.3	LAIR1	213.2	217.25	260.81	232.58	222.66	183.07	293.49	253.66	-0.134322	0.307419	0.812438	NA	NA	NA	NA	NA	NA	NA	NA	NA	NA	NA	NA	NA	NA	NA
ENSG00000183735	NM_013254.2	TBK1	290.31	279.32	273.53	250.08	202.87	234.88	187.71	301.43	0.14102	0.314872	0.816262	TBK1	ensembl_havana	protein_coding	11.1243	15.3512	8.78322	12.6218	11.9482	12.9857	10.0094	8.274	0.287791	0.0720594	0.412654	TRUE
ENSG00000188784	NM_014589.1	PLA2G2E	56.7	22.57	76.33	65.02	51.95	46.63	29.8	34.59	-0.184557	0.321247	0.827515	PLA2G2E	ensembl_havana	protein_coding	0	0	0	0	0	0	0	0	NA	NA	NA	NA
ENSG00000108561	NM_001212.3	C1QBP	1542.3	1472.79	1676.16	1523	1370.6	1341.91	1243.98	1189.26	-0.0723699	0.325381	0.832894	C1QBP	ensembl_havana	protein_coding	39.2771	39.4793	37.1995	30.3754	34.5424	35.3121	37.8496	34.6571	-0.0374725	0.689633	0.893769	TRUE
ENSG00000104856	NM_006509.2	RELB	106.6	104.39	181.29	112.54	222.66	160.62	134.08	174.6	-0.155128	0.337045	0.841579	RELB	ensembl_havana	protein_coding	25.272	16.3	15.2931	17.9386	16.8643	16.4681	14.0598	13.3216	-0.138653	0.365147	0.718776	TRUE
ENSG00000169372	NM_003805.3	CRADD	99.8	81.82	117.68	90.03	158.34	132.98	81.94	87.3	-0.158455	0.334767	0.841579	CRADD	ensembl_havana	protein_coding	2.79533	2.54158	2.06664	2.49661	3.5161	1.79001	2.18811	1.76928	-0.299103	0.26624	0.643252	TRUE
ENSG00000181222	NM_000937.2	POLR2A	580.63	530.43	543.88	517.67	786.74	765.08	780.65	708.28	-0.0898078	0.333622	0.841579	POLR2A	ensembl_havana	protein_coding	524.152	457.484	607.954	641.816	576.184	482.166	541.86	546.395	-0.057802	0.316992	0.680051	TRUE
NA	NM_014261.1	TICAM1	90.72	115.68	136.76	80.03	212.76	174.43	168.35	154.83	-0.156133	0.335125	0.841579	NA	NA	NA	NA	NA	NA	NA	NA	NA	NA	NA	NA	NA	NA	NA
ENSG00000108298	NM_000981.3	RPL19	50650.8	44982.1	60500.6	57383.9	56578.2	61166.8	51810.6	48613	-0.0552055	0.34174	0.842479	RPL19	ensembl_havana	protein_coding	5290.34	5086.89	4616.72	4462.83	4598.05	4314.14	4790.21	5041.88	0.00591664	0.88027	0.967212	FALSE
ENSG00000125730	NM_000064.2	C3	45.36	53.61	69.97	47.52	66.8	32.81	37.24	37.88	-0.175919	0.343615	0.842479	C3	ensembl_havana	protein_coding	0	0	0	0.462335	0.0651129	0.162728	0.0465554	0	NA	NA	NA	NA
ENSG00000172216	NM_005194.2	CEBPB	449.08	423.21	473.9	367.62	613.55	597.56	515.47	525.45	-0.101989	0.339477	0.842479	CEBPB	ensembl_havana	protein_coding	7.35912	4.67651	5.47659	5.77919	4.72069	5.50022	3.8641	4.26709	-0.0752273	0.712683	0.902956	TRUE
ENSG00000005844	NM_002209.2	ITGAL	1224.77	1320.43	1342.2	1215.4	1390.39	1606.15	1367.63	1510.46	0.0757466	0.3526	0.844942	ITGAL	ensembl_havana	protein_coding	404.209	406.922	401.083	476.344	392.499	438.542	376.072	386.535	0.152209	0.0198979	0.260181	TRUE
ENSG00000085978	NM_198890.2	ATG16L1	242.68	177.75	213.1	222.57	497.28	464.58	286.04	270.14	-0.118086	0.350474	0.844942	ATG16L1	ensembl_havana	protein_coding	74.3613	56.7959	48.101	52.1052	46.1	38.469	38.9669	34.7092	-0.159622	0.0979579	0.455558	TRUE
ENSG00000132170	NM_015869.3	PPARG	36.29	42.32	69.97	30.01	27.21	31.09	43.2	29.65	-0.173037	0.352924	0.844942	PPARG	ensembl_havana	protein_coding	0.142619	0	0	0.0924671	0	0.358003	0.605221	0.312226	NA	NA	NA	NA
ENSG00000139193	NM_001242.4	CD27	1660.24	1608.22	1596.64	1595.53	1395.34	1656.24	1972.49	2110.03	0.0710999	0.34865	0.844942	CD27	ensembl_havana	protein_coding	51.5693	56.9886	79.9091	79.6899	64.8368	70.0518	64.6031	73.9767	0.149633	0.0633656	0.394601	TRUE
ENSG00000281089	NM_198890.2	ATG16L1	242.68	177.75	213.1	222.57	497.28	464.58	286.04	270.14	-0.118086	0.350474	0.844942	NA	NA	NA	NA	NA	NA	NA	NA	NA	NA	NA	NA	NA	NA	NA
ENSG00000015475	NM_001196.2	BID	24.95	64.89	54.07	55.02	42.06	43.18	34.27	32.94	0.170905	0.359227	0.845495	BID	ensembl_havana	protein_coding	5.13443	3.28711	6.25273	7.5823	7.68333	8.59206	7.58853	6.03645	-0.0385944	0.835528	0.952536	FALSE
ENSG00000107485	NM_001002295.1	GATA3	136.09	110.04	187.65	107.54	138.54	127.8	95.35	126.83	-0.153821	0.355637	0.845495	GATA3	ensembl_havana	protein_coding	181.496	225.896	249.754	356.923	260.029	241.359	242.181	241.039	0.215837	0.0410625	0.336315	FALSE
ENSG00000159216	NM_001754.4	RUNX1	315.26	324.46	384.85	275.09	437.9	402.4	387.35	401.91	-0.111065	0.359387	0.845495	RUNX1	ensembl_havana	protein_coding	81.2926	71.9439	96.1785	90.3866	112.678	96.7584	113.316	104.96	-0.112424	0.0709882	0.411385	TRUE
ENSG00000157601	NM_002462.2	MX1	1050.12	883.11	645.65	530.17	606.13	673.55	730	729.7	-0.0893242	0.367297	0.848025	MX1	ensembl_havana	protein_coding	48.8462	47.5784	51.6267	54.3567	74.0091	73.4737	42.7792	38.8631	0.0199603	0.768449	0.928786	FALSE
ENSG00000172349	NM_004513.4	IL16	1902.92	2028.61	2318.63	2188.22	1360.71	1606.15	2277.9	2343.93	0.0670909	0.363899	0.848025	IL16	ensembl_havana	protein_coding	107.335	121.759	164.194	191.222	133.773	136.074	148.368	146.694	0.141638	0.0362697	0.321435	TRUE
ENSG00000198851	NM_000733.2	CD3E	3808.11	3890.75	4255.59	4261.4	4200.87	4709.65	4356.16	4435.84	0.0545943	0.368797	0.848025	CD3E	ensembl_havana	protein_coding	1608.71	1639.52	1617.3	1659.74	1503.49	1593.5	1524.04	1601.61	0.0935393	0.0530319	0.372608	TRUE
ENSG00000206503	NM_002116.5	HLA-A	16591	16463	16920.6	16232.9	15091.5	16942.3	16372.9	17777.9	0.0523138	0.366005	0.848025	HLA-A	ensembl_havana	protein_coding	12.9992	14.6613	1.21346	1.92072	2496.02	2601	0.976747	1.80484	0.175933	0.0294899	0.298499	TRUE
ENSG00000206505	NM_002116.5	HLA-A	16591	16463	16920.6	16232.9	15091.5	16942.3	16372.9	17777.9	0.0523138	0.366005	0.848025	HLA-A	ensembl_havana	protein_coding	2.44846	0.0952331	0.946332	2.01798	1.23371	0.290214	2276.93	2380.17	0.0642814	0.715636	0.904625	TRUE
ENSG00000223980	NM_002116.5	HLA-A	16591	16463	16920.6	16232.9	15091.5	16942.3	16372.9	17777.9	0.0523138	0.366005	0.848025	HLA-A	ensembl_havana	protein_coding	8.69136	18.9346	0.189516	0.222643	0	0.0717906	0.304512	0.743957	1.16357	0.000274636	0.0386598	TRUE
ENSG00000231834	NM_002116.5	HLA-A	16591	16463	16920.6	16232.9	15091.5	16942.3	16372.9	17777.9	0.0523138	0.366005	0.848025	HLA-A	ensembl_havana	protein_coding	8.94549	5.31122	0.120961	0.196106	0	0	0.0408989	0	-0.671044	0.0206507	0.263263	FALSE
ENSG00000235657	NM_002116.5	HLA-A	16591	16463	16920.6	16232.9	15091.5	16942.3	16372.9	17777.9	0.0523138	0.366005	0.848025	HLA-A	ensembl_havana	protein_coding	2092.63	2014.09	2206.08	2639.9	0.107484	0.00246422	2355.36	2468.34	0.10308	0.106697	0.470367	TRUE
ENSG00000003400	NM_032977.3	CASP10	40.83	39.5	47.71	40.01	42.06	17.27	28.31	31.3	-0.155579	0.403282	0.864213	CASP10	ensembl_havana	protein_coding	24.4448	21.451	21.7451	20.9438	30.7574	22.4565	18.2497	16.6521	-0.188288	0.0676632	0.404782	TRUE
ENSG00000071054	NM_004834.3	MAP4K4	1261.05	1111.64	1297.67	1115.37	1709.54	1777.13	1375.08	1421.51	-0.0683512	0.397357	0.864213	MAP4K4	ensembl_havana	protein_coding	419.669	415.382	331.437	349.22	340.182	283.844	300.282	273.25	-0.0453968	0.415064	0.753636	TRUE
ENSG00000115085	NM_001079.3	ZAP70	870.94	829.5	667.92	737.74	875.8	863.52	716.59	871.35	0.0770265	0.406795	0.864213	ZAP70	ensembl_havana	protein_coding	95.2691	76.9591	73.6757	92.7907	86.9583	82.8613	65.9225	68.2214	0.0189212	0.843255	0.955669	TRUE
ENSG00000115267	NM_022168.2	IFIH1	238.15	234.18	260.81	232.58	314.2	260.78	219	210.84	-0.111372	0.388362	0.864213	IFIH1	havana	protein_coding	17.485	27.6863	26.0396	23.0243	29.5287	26.004	20.5775	22.7925	0.158403	0.324094	0.686739	FALSE
ENSG00000116815	NM_001779.2	CD58	303.92	341.39	311.7	262.59	215.24	253.88	277.1	357.44	0.113069	0.383663	0.864213	CD58	ensembl_havana	protein_coding	5.04869	6.03203	5.21827	7.53606	6.21829	6.8997	4.09688	4.89154	0.324611	0.0447363	0.349111	TRUE
ENSG00000120659	NM_003701.2	TNFSF11	31.75	39.5	38.17	47.52	39.58	53.54	26.82	28	0.155801	0.402897	0.864213	TNFSF11	ensembl_havana	protein_coding	0.513427	6.47256	0.206664	2.17298	0.260452	0.195274	0.698332	1.19687	2.67241	0.00271904	0.119263	TRUE
ENSG00000134070	NM_001570.3	IRAK2	68.04	87.46	63.61	62.52	47.01	70.81	87.9	90.59	0.154661	0.382323	0.864213	IRAK2	ensembl_havana	protein_coding	4.3356	5.65926	8.05958	10.5875	5.40437	5.20731	4.65708	4.11098	0.215561	0.194913	0.580044	TRUE
ENSG00000157933	NM_003036.2	SKI	721.25	778.71	966.89	702.73	1130.62	1119.13	1087.55	1095.37	-0.0807458	0.407688	0.864213	SKI	ensembl_havana	protein_coding	136.771	120.268	202.996	220.626	174.796	145.023	159.871	152.887	-0.064522	0.321176	0.6836	TRUE
ENSG00000162594	NM_144701.2	IL23R	86.19	50.79	76.33	72.52	71.75	63.9	53.63	54.36	-0.156155	0.385006	0.864213	IL23R	ensembl_havana	protein_coding	1.33725	0.474429	7.80155	3.37505	14.683	8.65717	3.07266	1.9254	-0.829827	0.00187303	0.0982365	TRUE
ENSG00000173503	NM_000595.2	LTA	247.22	234.18	308.51	257.58	222.66	240.06	286.04	238.84	-0.107747	0.406824	0.864213	LTA	ensembl_havana	protein_coding	0.608569	0.697077	0	0.202203	0.353634	0.430449	0	0	NA	NA	NA	NA
ENSG00000175354	NM_002828.2	PTPN2	492.17	428.86	480.26	430.14	475.01	462.85	499.08	499.09	-0.0893727	0.392248	0.864213	PTPN2	ensembl_havana	protein_coding	56.047	62.6919	52.3884	59.177	56.2854	52.5934	61.6391	54.3667	0.0585399	0.469135	0.782206	FALSE
ENSG00000196083	NM_002182.2	IL1RAP	136.09	152.36	197.19	152.55	94.01	131.26	107.27	153.19	0.136239	0.397105	0.864213	IL1RAP	ensembl_havana	protein_coding	7.04536	9.08192	5.73492	7.48985	7.87867	6.80204	5.44699	6.50471	0.2215	0.16441	0.546699	TRUE
ENSG00000196126	NM_002124.2	HLA-DRB1	43.09	87.46	190.83	167.56	49.48	39.72	23.84	39.53	0.153221	0.398323	0.864213	HLA-DRB1	ensembl_havana	protein_coding	0	0	0	0	0.325565	1.49254	17.8307	13.2696	-0.181099	0.574735	0.840307	FALSE
ENSG00000196262	NM_021130.2	PPIA	562.48	544.54	499.35	545.18	536.86	597.56	457.37	504.04	0.0870093	0.386763	0.864213	PPIA	ensembl_havana	protein_coding	1400.07	1527.03	1810.22	1877.25	1892.75	1965.46	2001.32	2055.62	0.106969	0.0278876	0.292808	TRUE
ENSG00000223919	NM_000595.2	LTA	247.22	234.18	308.51	257.58	222.66	240.06	286.04	238.84	-0.107747	0.406824	0.864213	LTA	ensembl_havana	protein_coding	0.608569	0.697077	0	0.202203	0.353634	0.430449	0	0	NA	NA	NA	NA
ENSG00000226275	NM_000595.2	LTA	247.22	234.18	308.51	257.58	222.66	240.06	286.04	238.84	-0.107747	0.406824	0.864213	LTA	ensembl_havana	protein_coding	0.608569	0.697077	0	0.202203	0.353634	0.430449	0	0	NA	NA	NA	NA
ENSG00000226979	NM_000595.2	LTA	247.22	234.18	308.51	257.58	222.66	240.06	286.04	238.84	-0.107747	0.406824	0.864213	LTA	ensembl_havana	protein_coding	0.430888	0.220192	0.787554	0.340492	0.100877	0	1.44806	1.27973	NA	NA	NA	NA
ENSG00000228080	NM_002124.2	HLA-DRB1	43.09	87.46	190.83	167.56	49.48	39.72	23.84	39.53	0.153221	0.398323	0.864213	HLA-DRB1	ensembl_havana	protein_coding	0.142619	2.98212	0	0	2.70219	14.4828	0.651776	0.26136	2.47458	0.000595016	0.0607517	TRUE
ENSG00000230279	NM_000595.2	LTA	247.22	234.18	308.51	257.58	222.66	240.06	286.04	238.84	-0.107747	0.406824	0.864213	LTA	ensembl_havana	protein_coding	0.511818	0.284521	0.885736	0.340492	0.100877	0	1.55719	1.44165	NA	NA	NA	NA
ENSG00000231408	NM_000595.2	LTA	247.22	234.18	308.51	257.58	222.66	240.06	286.04	238.84	-0.107747	0.406824	0.864213	LTA	ensembl_havana	protein_coding	0.511818	0.284521	0.885736	0.340492	0.100877	0	1.55719	1.44165	NA	NA	NA	NA
ENSG00000238130	NM_000595.2	LTA	247.22	234.18	308.51	257.58	222.66	240.06	286.04	238.84	-0.107747	0.406824	0.864213	LTA	ensembl_havana	protein_coding	0	0	0.954261	1.65449	1.46888	0.921759	0	0	NA	NA	NA	NA
ENSG00000239457	NM_002120.3	HLA-DOB	79.38	101.57	98.6	75.02	79.17	39.72	50.65	49.42	-0.150153	0.407432	0.864213	HLA-DOB	ensembl_havana	protein_coding	0.0351791	0.0734236	0.103332	0.0269962	1.01983	0.14239	0.12917	0.211314	NA	NA	NA	NA
ENSG00000241106	NM_002120.3	HLA-DOB	79.38	101.57	98.6	75.02	79.17	39.72	50.65	49.42	-0.150153	0.407432	0.864213	HLA-DOB	ensembl_havana	protein_coding	0.422148	0.0734236	0	0.0269962	0.0873764	0.14239	0.174294	0.0348698	NA	NA	NA	NA
ENSG00000241386	NM_002120.3	HLA-DOB	79.38	101.57	98.6	75.02	79.17	39.72	50.65	49.42	-0.150153	0.407432	0.864213	HLA-DOB	ensembl_havana	protein_coding	0	0.0734236	0	0.0269962	0	0.14239	0.174294	0	NA	NA	NA	NA
ENSG00000241910	NM_002120.3	HLA-DOB	79.38	101.57	98.6	75.02	79.17	39.72	50.65	49.42	-0.150153	0.407432	0.864213	HLA-DOB	ensembl_havana	protein_coding	0	0.0734236	0	0.0269962	0.611382	0.541163	0.174294	0.0348698	NA	NA	NA	NA
ENSG00000243496	NM_002120.3	HLA-DOB	79.38	101.57	98.6	75.02	79.17	39.72	50.65	49.42	-0.150153	0.407432	0.864213	HLA-DOB	ensembl_havana	protein_coding	0.0351791	0.0734236	0	0.0269962	0.0873764	0.14239	0.103333	0	NA	NA	NA	NA
ENSG00000243612	NM_002120.3	HLA-DOB	79.38	101.57	98.6	75.02	79.17	39.72	50.65	49.42	-0.150153	0.407432	0.864213	HLA-DOB	ensembl_havana	protein_coding	0.0351791	0.0734236	0	0.0269962	0.0873764	0.14239	0.12917	0	NA	NA	NA	NA
ENSG00000142192	NM_000484.3	APP	594.24	496.57	566.14	572.69	717.46	675.27	637.63	629.22	-0.0796217	0.414136	0.873334	APP	ensembl_havana	protein_coding	238.002	213.459	279.254	232.046	262.275	191.303	252.377	236.095	-0.208383	0.0113743	0.214148	TRUE
ENSG00000097007	NM_005157.3	ABL1	138.35	126.96	174.93	115.04	192.97	198.61	148.98	151.54	-0.123128	0.421588	0.874507	ABL1	ensembl_havana	protein_coding	25.0438	22.4676	20.9764	22.1921	18.7525	16.7285	18.2032	11.2922	-0.154551	0.225966	0.609252	TRUE
ENSG00000111536	NM_018402.1	IL26	18.14	28.21	44.53	45.01	32.16	31.09	26.82	46.12	0.150376	0.419409	0.874507	IL26	ensembl_havana	protein_coding	0.0855711	0	0	0	0.0325565	0.260366	0	0	NA	NA	NA	NA
ENSG00000126456	NM_001571.5	IRF3	56.7	95.93	82.69	52.52	118.75	143.34	67.04	92.24	0.143112	0.420501	0.874507	IRF3	ensembl_havana	protein_coding	14.7183	13.9618	9.40321	12.7605	10.1902	11.1064	6.09876	8.74233	0.217763	0.126716	0.500661	TRUE
ENSG00000205403	NM_000204.3	CFI	38.56	31.04	79.51	37.51	39.58	37.99	37.24	49.42	-0.149223	0.423287	0.874507	CFI	ensembl_havana	protein_coding	0	0	0	0	0	0	0	0	NA	NA	NA	NA
ENSG00000081237	NM_080921.2	PTPRC	10653.2	10851.2	11281.5	11526.3	7481.41	7737.16	10951.5	11446.2	0.0415949	0.426246	0.876172	PTPRC	ensembl_havana	protein_coding	1713.38	1897.19	2458.95	2574.45	2233.49	2322.01	1964.07	2058.16	0.122787	0.0139479	0.23083	TRUE
ENSG00000262418	NM_080921.2	PTPRC	10653.2	10851.2	11281.5	11526.3	7481.41	7737.16	10951.5	11446.2	0.0415949	0.426246	0.876172	PTPRC	havana	protein_coding	1510.51	1828.06	2222.39	2368.61	1982.76	2102.38	1852.82	1953.58	0.17138	0.0076898	0.182861	TRUE
ENSG00000143365	NM_001001523.1	RORC	99.8	107.21	104.96	67.52	98.96	75.99	84.92	90.59	-0.135857	0.429593	0.878615	RORC	ensembl_havana	protein_coding	0.513427	0.948859	0.671658	1.61818	1.33481	0.585821	1.95533	1.09279	NA	NA	NA	NA
ENSG00000056558	NM_005658.3	TRAF1	496.71	490.93	709.27	442.65	445.32	499.12	500.57	540.27	-0.0940178	0.445903	0.888339	TRAF1	ensembl_havana	protein_coding	20.7938	16.91	23.4047	27.2778	26.5335	19.7878	27.6539	25.8627	-0.124929	0.270929	0.646259	TRUE
ENSG00000082512	NM_004619.3	TRAF5	344.75	316	244.9	237.58	277.09	328.14	230.92	299.79	0.0961634	0.455287	0.888339	TRAF5	ensembl_havana	protein_coding	35.3696	43.0452	32.0329	32.9183	29.6336	30.8859	21.0896	22.4803	0.173751	0.0700033	0.409995	TRUE
ENSG00000128342	NM_002309.3	LIF	68.04	115.68	95.42	95.03	131.12	107.08	107.27	131.77	0.12952	0.446151	0.888339	LIF	ensembl_havana	protein_coding	0.142619	0	0	0.184934	0.0976694	0.0325457	0	0.104075	NA	NA	NA	NA
ENSG00000131196	NM_172389.1	NFATC1	399.18	324.46	610.67	495.16	539.33	557.84	567.61	635.81	-0.0832648	0.451719	0.888339	NFATC1	ensembl_havana	protein_coding	33.4013	32.9728	43.3478	42.0725	28.3893	25.5484	33.8458	30.39	-0.0502414	0.504506	0.800569	TRUE
ENSG00000132155	NM_002880.2	RAF1	442.28	349.86	375.31	355.12	504.7	519.84	482.69	480.97	-0.0830124	0.452233	0.888339	RAF1	ensembl_havana	protein_coding	99.1484	99.393	109.112	110.96	113.822	102.193	89.1537	91.17	0.0102517	0.857527	0.960857	FALSE
ENSG00000138378	NM_003151.2	STAT4	1025.17	837.96	798.32	665.22	722.41	668.37	610.82	767.58	-0.0794812	0.450294	0.888339	STAT4	ensembl_havana	protein_coding	69.9307	69.2301	66.9075	67.7735	97.5443	93.055	64.7537	66.0879	0.0284481	0.631202	0.868356	FALSE
ENSG00000163565	NM_005531.1	IFI16	1061.46	979.04	896.92	892.79	685.3	797.89	1071.16	1220.56	0.0663396	0.456918	0.888339	IFI16	ensembl_havana	protein_coding	172.141	203.09	244.949	295.941	234.83	249.625	201.632	221.681	0.221662	0.00178794	0.0967778	TRUE
ENSG00000186265	NM_181780.2	BTLA	426.4	372.43	467.54	400.13	329.04	331.59	439.49	452.97	-0.082605	0.460075	0.888339	BTLA	ensembl_havana	protein_coding	4.56379	4.26984	6.25158	5.17818	6.02294	6.31385	6.42464	5.9323	-0.0396789	0.793099	0.937668	TRUE
ENSG00000204574	NM_001090.2	ABCF1	360.63	307.54	327.6	315.1	309.25	295.32	376.92	367.32	-0.0873299	0.454347	0.888339	ABCF1	ensembl_havana	protein_coding	12.5765	37.7767	25.4609	36.3644	25.6535	47.4712	24.5044	4.5845	0.633996	0.18279	0.566673	FALSE
ENSG00000206490	NM_001090.2	ABCF1	360.63	307.54	327.6	315.1	309.25	295.32	376.92	367.32	-0.0873299	0.454347	0.888339	ABCF1	ensembl_havana	protein_coding	3.96968	7.31379	23.6605	18.1656	17.8663	10.8106	15.5407	17.1666	-0.130331	0.560464	0.832309	TRUE
ENSG00000213906	NM_019839.4	LTB4R2	70.31	59.25	127.22	57.52	101.43	101.9	59.59	84.01	-0.139077	0.441473	0.888339	LTB4R2	ensembl_havana	protein_coding	3.34263	2.79013	2.44793	1.96866	3.13652	3.15987	2.71514	2.15516	-0.138725	0.501896	0.799537	TRUE
ENSG00000225989	NM_001090.2	ABCF1	360.63	307.54	327.6	315.1	309.25	295.32	376.92	367.32	-0.0873299	0.454347	0.888339	ABCF1	ensembl_havana	protein_coding	3.96969	7.31379	23.7065	18.1656	18.105	10.8106	15.5407	17.1666	-0.137706	0.542379	0.82084	TRUE
ENSG00000231129	NM_001090.2	ABCF1	360.63	307.54	327.6	315.1	309.25	295.32	376.92	367.32	-0.0873299	0.454347	0.888339	ABCF1	ensembl_havana	protein_coding	29.8414	19.8236	8.43476	6.60745	5.64177	5.61054	5.1306	5.42107	-0.326522	0.0573684	0.384169	TRUE
ENSG00000232169	NM_001090.2	ABCF1	360.63	307.54	327.6	315.1	309.25	295.32	376.92	367.32	-0.0873299	0.454347	0.888339	ABCF1	ensembl_havana	protein_coding	3.96968	7.31379	23.6605	18.1656	17.8663	10.8106	15.5407	17.1666	-0.130331	0.560464	0.832309	TRUE
ENSG00000236149	NM_001090.2	ABCF1	360.63	307.54	327.6	315.1	309.25	295.32	376.92	367.32	-0.0873299	0.454347	0.888339	ABCF1	ensembl_havana	protein_coding	3.96968	7.31379	23.6605	18.1656	17.8663	10.8106	15.5407	17.1666	-0.130331	0.560464	0.832309	TRUE
ENSG00000236342	NM_001090.2	ABCF1	360.63	307.54	327.6	315.1	309.25	295.32	376.92	367.32	-0.0873299	0.454347	0.888339	ABCF1	ensembl_havana	protein_coding	29.8414	19.8236	8.43476	6.60745	5.64177	5.61054	5.1306	5.42107	-0.326522	0.0573684	0.384169	TRUE
ENSG00000237693	NM_001145805.1	IRGM	54.43	56.43	95.42	55.02	71.75	67.35	59.59	60.95	-0.133375	0.46054	0.888339	IRGM	ensembl_havana	protein_coding	0.570474	0.372766	0.413328	0.416102	0.55346	0.423094	0.372443	0.312226	NA	NA	NA	NA
NA	NM_002200.3	IRF5	40.83	67.71	69.97	52.52	89.06	79.44	49.16	88.95	0.140424	0.44275	0.888339	NA	NA	NA	NA	NA	NA	NA	NA	NA	NA	NA	NA	NA	NA	NA
ENSG00000135077	NM_032782.3	HAVCR2	34.02	33.86	38.17	27.51	22.27	63.9	26.82	28	0.133735	0.469573	0.893067	HAVCR2	ensembl_havana	protein_coding	1.59763	1.89772	0.671656	1.24831	1.56271	1.69238	0.884553	0.78454	NA	NA	NA	NA
ENSG00000145782	NM_004707.2	ATG12	61.24	50.79	76.33	67.52	79.17	53.54	56.61	62.59	-0.130526	0.468365	0.893067	ATG12	ensembl_havana	protein_coding	8.81168	9.9969	9.42955	9.09011	9.63157	11.4561	11.366	9.83495	0.116331	0.394387	0.741719	FALSE
ENSG00000269335	NM_003639.2	IKBKG	163.3	152.36	190.83	137.55	163.28	155.43	141.53	151.54	-0.109382	0.467711	0.893067	IKBKG	ensembl	protein_coding	0	0	0	0	0	0	0	0	NA	NA	NA	NA
ENSG00000070061	NM_003640.3	IKBKAP	229.08	205.96	276.71	240.08	197.92	165.8	263.69	291.55	-0.0952393	0.475902	0.893843	IKBKAP	ensembl_havana	protein_coding	121.682	123.521	153.913	157.055	177.921	138.775	133.893	131.603	-0.0533686	0.456094	0.775997	TRUE
ENSG00000096060	NM_001145775.1	FKBP5	2107.05	1738	1472.6	1407.96	2112.81	2390.23	1424.24	1345.74	-0.0573902	0.481516	0.893843	FKBP5	ensembl_havana	protein_coding	213.728	248.025	146.111	134.308	209.599	194.2	140.459	134.725	0.036442	0.628905	0.867528	FALSE
ENSG00000104904	NM_004152.2	OAZ1	3740.07	3837.14	4300.12	4126.36	3587.32	3737.33	4053.74	4468.78	0.0429977	0.487855	0.893843	OAZ1	ensembl_havana	protein_coding	136.369	135.958	151.564	158.88	137.486	136.147	136.943	143.588	0.0657817	0.22504	0.608682	TRUE
ENSG00000111348	NM_001175.4	ARHGDIB	7291.89	7056.4	8428.49	8030.15	8490.8	9657.64	8305.61	8937.56	0.0426834	0.489747	0.893843	ARHGDIB	ensembl_havana	protein_coding	343.682	369.038	345.18	359.512	347.247	346.514	407.919	391.063	0.0645612	0.21383	0.598624	TRUE
ENSG00000117394	NM_006516.2	SLC2A1	11.34	25.39	63.61	17.51	47.01	37.99	29.8	32.94	-0.127944	0.481877	0.893843	SLC2A1	ensembl_havana	protein_coding	36.2536	41.5124	28.8296	34.3515	33.0123	33.8475	38.1289	36.0621	0.143389	0.107003	0.470687	FALSE
ENSG00000164342	NM_003265.2	TLR3	65.77	73.36	76.33	75.02	101.43	48.36	64.06	69.18	-0.126795	0.484318	0.893843	TLR3	ensembl_havana	protein_coding	0.684569	0.813307	4.49494	3.00518	3.80911	3.18948	2.60711	0.67649	-0.457424	0.161749	0.543972	TRUE
ENSG00000197122	NM_005417.3	SRC	45.36	45.14	38.17	45.01	56.9	58.72	43.2	65.89	0.132101	0.473429	0.893843	SRC	ensembl_havana	protein_coding	0.22819	0	0.464994	0.739738	0.65113	0.618368	0.279333	0.416302	NA	NA	NA	NA
ENSG00000206450	NM_005514.6	HLA-B	19838.9	18060	21080.8	19228.8	22013.8	23066.4	21314.5	21851.4	-0.0400779	0.486489	0.893843	HLA-B	ensembl_havana	protein_coding	37.5324	68.3593	19.523	23.9892	281.5	275.231	82.9507	84.5315	0.278014	0.077829	0.42254	FALSE
ENSG00000213341	NM_001278.3	CHUK	315.26	287.79	302.15	230.08	284.51	274.6	290.51	322.85	-0.0893198	0.483866	0.893843	CHUK	ensembl_havana	protein_coding	47.2638	45.6809	53.3707	55.665	48.7046	43.904	45.7174	39.8088	-0.0422398	0.549715	0.825152	TRUE
ENSG00000223532	NM_005514.6	HLA-B	19838.9	18060	21080.8	19228.8	22013.8	23066.4	21314.5	21851.4	-0.0400779	0.486489	0.893843	HLA-B	ensembl_havana	protein_coding	1.42368	0.978428	4999.94	5207.7	390.473	423.514	259.031	278.081	0.101905	0.0985315	0.456082	FALSE
ENSG00000224608	NM_005514.6	HLA-B	19838.9	18060	21080.8	19228.8	22013.8	23066.4	21314.5	21851.4	-0.0400779	0.486489	0.893843	HLA-B	ensembl_havana	protein_coding	1974.46	1923.03	59.264	62.8287	133.388	137.87	0.226157	0.130326	0.0488922	0.395206	0.742206	FALSE
ENSG00000228964	NM_005514.6	HLA-B	19838.9	18060	21080.8	19228.8	22013.8	23066.4	21314.5	21851.4	-0.0400779	0.486489	0.893843	HLA-B	ensembl_havana	protein_coding	88.1282	97.1631	5.37445	4.9588	2421.61	2294.28	4.77536	4.27777	0.054674	0.392602	0.740087	FALSE
ENSG00000232126	NM_005514.6	HLA-B	19838.9	18060	21080.8	19228.8	22013.8	23066.4	21314.5	21851.4	-0.0400779	0.486489	0.893843	HLA-B	ensembl_havana	protein_coding	2118.55	2107.78	46.2778	47.7119	43.7719	44.2699	63.1999	58.7601	0.0296928	0.57936	0.842465	FALSE
ENSG00000234745	NM_005514.6	HLA-B	19838.9	18060	21080.8	19228.8	22013.8	23066.4	21314.5	21851.4	-0.0400779	0.486489	0.893843	HLA-B	ensembl_havana	protein_coding	5.89774	5.57036	3.96173	6.32147	6.27346	6.1457	4769.81	4789.29	0.0598741	0.407289	0.74975	FALSE
ENSG00000105639	NM_000215.2	JAK3	1045.59	995.96	989.15	927.81	1086.09	1043.14	740.43	732.99	-0.056165	0.494814	0.895063	JAK3	ensembl_havana	protein_coding	266.782	255.006	235.545	250.632	348.664	319.045	317.881	289.538	-0.0241534	0.624067	0.865798	TRUE
ENSG00000159958	NM_052945.3	TNFRSF13C	158.77	143.89	127.22	122.54	188.02	189.97	156.43	121.89	-0.102924	0.492933	0.895063	TNFRSF13C	ensembl_havana	protein_coding	1.6829	0.779419	1.39498	1.06337	2.18128	1.4971	2.23466	1.71724	-0.551334	0.0793354	0.424898	TRUE
ENSG00000168040	NM_003824.2	FADD	43.09	70.54	63.61	50.02	51.95	69.08	35.76	37.88	0.124749	0.499013	0.898664	FADD	ensembl_havana	protein_coding	4.42118	3.65988	2.78996	2.63531	4.06956	4.32858	4.93488	5.04766	-0.0102538	0.952561	0.986205	FALSE
ENSG00000153094	NM_138621.4	BCL2L11	145.16	141.07	244.9	210.07	242.45	314.32	126.63	163.07	0.0965639	0.505769	0.902842	BCL2L11	ensembl_havana	protein_coding	13.7815	16.8574	5.21826	8.41737	8.40104	8.66176	10.0891	12.1815	0.325701	0.0242517	0.276827	TRUE
ENSG00000205220	NM_002801.2	PSMB10	1025.17	1029.82	871.47	852.78	667.98	763.35	859.61	910.89	0.05792	0.504036	0.902842	PSMB10	ensembl_havana	protein_coding	33.7744	28.3995	44.2054	49.3041	53.3623	55.4003	49.5657	52.363	0.0547499	0.52554	0.811608	TRUE
ENSG00000078902	NM_019009.2	TOLLIP	158.77	205.96	174.93	182.56	185.55	181.34	217.51	225.66	0.0922592	0.513009	0.905046	TOLLIP	ensembl_havana	protein_coding	3.42285	2.67714	4.7016	3.88362	4.46024	3.90548	3.72444	2.96614	-0.231485	0.202004	0.586135	FALSE
ENSG00000122877	NM_000399.3	EGR2	22.68	31.04	34.99	52.52	37.11	37.99	25.33	23.06	0.121637	0.513675	0.905046	EGR2	ensembl_havana	protein_coding	2.36747	4.47319	2.16997	3.23635	3.48354	2.24565	2.88644	3.07023	0.300242	0.318826	0.681084	TRUE
ENSG00000196549	NM_000902.2	MME	34.02	47.96	50.89	22.51	34.64	31.09	37.24	29.65	-0.122749	0.509427	0.905046	MME	ensembl_havana	protein_coding	2.42452	8.91249	1.03332	3.65245	1.92083	1.98529	0.232777	0.312226	1.43331	0.00314353	0.124773	FALSE
ENSG00000026508	NM_001001392.1	CD44	5890.21	5236.57	6647.37	5894.44	6321.1	6536.87	5774.45	6260.91	-0.0428187	0.518414	0.905516	CD44	ensembl_havana	protein_coding	1060.63	1068.82	1110.56	1150.94	1088.72	1041.76	1101.78	1134.79	0.0473401	0.234154	0.616235	FALSE
ENSG00000121858	NM_003810.2	TNFSF10	485.37	395	302.15	252.58	202.87	179.61	345.63	433.21	-0.0825708	0.520616	0.905516	TNFSF10	ensembl_havana	protein_coding	6.10408	7.7603	16.3781	19.2794	24.8731	23.3027	12.1044	9.47085	0.0671471	0.595929	0.851823	FALSE
NA	NM_198157.1	UBE2L3	328.87	293.43	311.7	347.61	190.5	245.24	308.39	317.9	0.0821231	0.517648	0.905516	NA	NA	NA	NA	NA	NA	NA	NA	NA	NA	NA	NA	NA	NA	NA
ENSG00000043462	NM_005565.3	LCP2	2950.78	2626.75	2897.49	2593.35	3127.15	3431.64	3241.8	3264.7	-0.0432921	0.540027	0.910786	LCP2	ensembl_havana	protein_coding	303.15	343.351	367.293	377.173	328.723	332.519	346	346.206	0.099623	0.0909662	0.444874	FALSE
ENSG00000071994	NM_144781.2	PDCD2	222.27	169.29	216.28	185.06	227.61	226.24	165.37	191.07	-0.0869689	0.541439	0.910786	PDCD2	ensembl_havana	protein_coding	22.1629	25.5853	23.0947	22.0534	25.101	28.3798	28.4454	27.2157	0.123129	0.232265	0.614989	FALSE
ENSG00000072736	NM_004555.2	NFATC3	868.68	809.75	970.07	822.77	1115.78	1202.02	1050.31	1045.96	-0.0537836	0.537513	0.910786	NFATC3	ensembl_havana	protein_coding	215.81	226.981	194.677	214.999	177.148	184.045	172.461	163.242	0.0904014	0.126881	0.500687	FALSE
ENSG00000105609	NM_001081442.1	LILRB5	29.49	33.86	41.35	35.01	39.58	27.63	34.27	24.71	-0.114531	0.538666	0.910786	LILRB5	ensembl_havana	protein_coding	0.0142619	0.0508317	0	0	0	0	0	0	NA	NA	NA	NA
ENSG00000126759	NM_002621.2	CFP	65.77	59.25	111.32	100.03	103.91	100.17	81.94	69.18	-0.106601	0.530829	0.910786	CFP	ensembl_havana	protein_coding	12.1511	9.25136	19.0131	12.668	13.4458	11.9443	20.4378	18.5254	-0.271591	0.0543522	0.376402	TRUE
ENSG00000167207	NM_022162.1	NOD2	74.85	118.5	92.24	105.03	106.38	70.81	86.41	108.71	0.106799	0.540619	0.910786	NOD2	ensembl_havana	protein_coding	17.9699	9.1497	15.9648	22.8394	21.9105	12.2372	12.4303	11.1881	-0.364526	0.144028	0.520946	FALSE
ENSG00000204267	NM_000544.3	TAP2	310.73	279.32	254.44	225.07	296.88	383.4	230.92	291.55	0.0824431	0.534005	0.910786	TAP2	ensembl_havana	protein_coding	4.91502	5.61246	66.5535	155.803	0.705994	0.422056	43.2366	9.73477	0.238306	0.653137	0.877015	TRUE
ENSG00000206235	NM_000544.3	TAP2	310.73	279.32	254.44	225.07	296.88	383.4	230.92	291.55	0.0824431	0.534005	0.910786	TAP2	ensembl_havana	protein_coding	4.915	5.40553	47.8308	67.4655	0.705994	0.422056	38.4778	9.7329	-0.278305	0.501415	0.799537	FALSE
ENSG00000206299	NM_000544.3	TAP2	310.73	279.32	254.44	225.07	296.88	383.4	230.92	291.55	0.0824431	0.534005	0.910786	TAP2	ensembl_havana	protein_coding	4.9163	5.61246	47.8308	67.4655	0.705994	0.422056	38.4778	9.7329	-0.269832	0.515041	0.80515	FALSE
ENSG00000223481	NM_000544.3	TAP2	310.73	279.32	254.44	225.07	296.88	383.4	230.92	291.55	0.0824431	0.534005	0.910786	TAP2	ensembl_havana	protein_coding	36.7233	41.4238	103.87	106.01	46.8047	46.7537	65.6405	79.7591	0.149075	0.0795586	0.424898	TRUE
ENSG00000225967	NM_000544.3	TAP2	310.73	279.32	254.44	225.07	296.88	383.4	230.92	291.55	0.0824431	0.534005	0.910786	TAP2	ensembl_havana	protein_coding	36.7233	41.4238	103.87	106.01	46.8047	46.7537	65.6405	79.7591	0.149075	0.0795586	0.424898	TRUE
ENSG00000228582	NM_000544.3	TAP2	310.73	279.32	254.44	225.07	296.88	383.4	230.92	291.55	0.0824431	0.534005	0.910786	TAP2	ensembl_havana	protein_coding	114.339	80.9589	13.3996	12.971	218.616	208.377	229.764	257.309	-0.0523935	0.635355	0.869359	FALSE
ENSG00000232326	NM_000544.3	TAP2	310.73	279.32	254.44	225.07	296.88	383.4	230.92	291.55	0.0824431	0.534005	0.910786	TAP2	ensembl_havana	protein_coding	35.6525	39.5621	95.247	98.806	40.0658	41.3195	57.6423	74.8836	0.184885	0.0502171	0.362509	TRUE
ENSG00000237599	NM_000544.3	TAP2	310.73	279.32	254.44	225.07	296.88	383.4	230.92	291.55	0.0824431	0.534005	0.910786	TAP2	ensembl_havana	protein_coding	0	0	0	0.207696	232.112	247.836	0	0.65944	0.217561	0.172488	0.556925	TRUE
ENSG00000273991	NM_001081442.1	LILRB5	29.49	33.86	41.35	35.01	39.58	27.63	34.27	24.71	-0.114531	0.538666	0.910786	NA	NA	NA	NA	NA	NA	NA	NA	NA	NA	NA	NA	NA	NA	NA
ENSG00000274311	NM_001081442.1	LILRB5	29.49	33.86	41.35	35.01	39.58	27.63	34.27	24.71	-0.114531	0.538666	0.910786	NA	NA	NA	NA	NA	NA	NA	NA	NA	NA	NA	NA	NA	NA	NA
ENSG00000277414	NM_001081442.1	LILRB5	29.49	33.86	41.35	35.01	39.58	27.63	34.27	24.71	-0.114531	0.538666	0.910786	NA	NA	NA	NA	NA	NA	NA	NA	NA	NA	NA	NA	NA	NA	NA
ENSG00000278437	NM_001081442.1	LILRB5	29.49	33.86	41.35	35.01	39.58	27.63	34.27	24.71	-0.114531	0.538666	0.910786	NA	NA	NA	NA	NA	NA	NA	NA	NA	NA	NA	NA	NA	NA	NA
NA	NM_001177388.1	LGALS3	108.87	149.54	143.13	80.03	86.59	150.25	58.1	67.53	0.108312	0.541548	0.910786	NA	NA	NA	NA	NA	NA	NA	NA	NA	NA	NA	NA	NA	NA	NA
ENSG00000166888	NM_003153.3	STAT6	1433.43	1295.04	1739.77	1550.51	1714.49	1901.48	1757.96	1711.41	-0.047048	0.545782	0.914129	STAT6	ensembl_havana	protein_coding	175.906	188.789	190.751	198.989	158.81	148.869	194.416	185.619	0.0412055	0.456172	0.775997	FALSE
ENSG00000156127	NM_006399.3	BATF	147.43	118.5	114.5	80.03	111.33	105.35	134.08	168.01	-0.0975873	0.55055	0.916697	BATF	ensembl_havana	protein_coding	5.98998	4.03265	6.04492	8.36829	8.72512	10.4797	5.91254	6.03639	0.123164	0.515622	0.805539	FALSE
ENSG00000187554	NM_003268.3	TLR5	34.02	45.14	63.61	47.52	69.27	43.18	47.67	47.77	-0.11015	0.55182	0.916697	TLR5	ensembl_havana	protein_coding	3.87923	4.87984	7.49156	7.30492	4.88346	4.75167	4.32965	3.33041	0.0474053	0.779276	0.932298	FALSE
ENSG00000143384	NM_021960.3	MCL1	5010.2	4596.11	6739.61	5921.95	6788.69	7269.13	6316.74	6552.46	-0.0381483	0.556217	0.920244	MCL1	ensembl_havana	protein_coding	200.607	194.482	189.821	193.626	156.466	149.027	207.823	184.63	-0.0253368	0.636041	0.869359	TRUE
ENSG00000111679	NM_002831.5	PTPN6	784.76	931.07	855.57	682.73	762	870.43	950.49	1042.66	0.0586946	0.558531	0.920333	PTPN6	ensembl_havana	protein_coding	114.052	114.321	154.43	174.809	134.914	131.403	98.7206	111.153	0.109937	0.0821726	0.428934	TRUE
ENSG00000028137	NM_001066.2	TNFRSF1B	288.05	293.43	279.89	215.07	326.57	355.77	351.59	512.27	0.0768916	0.564993	0.927227	TNFRSF1B	ensembl_havana	protein_coding	32.2476	29.008	38.4911	56.22	28.2916	35.67	29.6558	34.1367	0.269723	0.0445091	0.347855	TRUE
ENSG00000083457	NM_002208.4	ITGAE	167.84	174.93	206.74	185.06	222.66	259.06	147.49	177.89	0.0798443	0.572573	0.927427	ITGAE	ensembl_havana	protein_coding	4.39265	6.47255	4.75865	4.94699	3.48354	3.80788	4.19451	3.79875	0.259157	0.185272	0.570491	TRUE
ENSG00000143119	NM_001040033.1	CD53	3796.77	3526.79	3145.58	3023.5	3028.19	3017.15	4034.37	4109.7	-0.0343653	0.576509	0.927427	CD53	ensembl_havana	protein_coding	173.595	170.456	248.772	282.441	231.476	223.947	186.641	194.205	0.0775117	0.154222	0.534806	FALSE
ENSG00000149294	NM_000615.5	NCAM1	99.8	107.21	149.49	100.03	86.59	84.63	84.92	85.65	-0.0950811	0.572471	0.927427	NCAM1	ensembl_havana	protein_coding	0	0	0.051666	0.0462335	0	0	0	0.0780566	NA	NA	NA	NA
ENSG00000184371	NM_000757.4	CSF1	43.09	70.54	63.61	47.52	61.85	67.35	47.67	59.3	0.104377	0.569176	0.927427	CSF1	ensembl_havana	protein_coding	2.88089	1.42329	2.2733	2.35791	2.60452	2.24565	2.28122	1.30094	-0.433655	0.137957	0.514235	FALSE
ENSG00000185386	NM_002751.5	MAPK11	36.29	45.14	63.61	65.02	69.27	55.27	43.2	72.48	0.10278	0.575863	0.927427	MAPK11	ensembl_havana	protein_coding	0.627522	1.25385	0.206664	0.601036	0.716242	0.911279	1.02422	0.572415	NA	NA	NA	NA
ENSG00000048462	NM_001192.2	TNFRSF17	34.02	28.21	38.17	55.02	34.64	27.63	16.39	32.94	0.102578	0.580615	0.930355	TNFRSF17	ensembl_havana	protein_coding	0	0	0	0	0	0	0	0	NA	NA	NA	NA
ENSG00000129048	NM_016557.2	CCRL1	29.49	31.04	47.71	45.01	49.48	29.36	28.31	28	-0.0985594	0.596998	0.93432	ACKR4	ensembl_havana	protein_coding	2.22485	3.45655	1.65331	2.08051	5.07881	3.87294	3.8641	2.96615	0.0268014	0.911803	0.975738	FALSE
ENSG00000137462	NM_003264.3	TLR2	72.58	81.82	92.24	107.54	113.8	105.35	65.55	79.06	0.0907988	0.592217	0.93432	TLR2	ensembl_havana	protein_coding	1.45471	0.576092	1.08499	0.837659	0.55346	0.0650914	0.51211	0.780566	NA	NA	NA	NA
ENSG00000160712	NM_000565.2	IL6R	734.86	595.32	588.4	560.18	643.24	758.17	890.9	831.82	-0.0541489	0.593188	0.93432	IL6R	ensembl_havana	protein_coding	58.6732	52.9666	76.724	84.145	75.5635	59.8516	51.6765	58.7506	-0.022562	0.800682	0.940069	TRUE
ENSG00000162711	NM_001079821.2	NLRP3	47.63	47.96	57.25	42.51	51.95	88.08	55.12	64.24	0.0960822	0.601053	0.93432	NLRP3	ensembl_havana	protein_coding	20.1378	17.4183	14.9831	26.2606	9.53907	15.9149	13.7338	12.1768	0.317175	0.142572	0.519491	TRUE
ENSG00000162889	NM_004759.3	MAPKAPK2	519.39	426.04	671.1	620.2	675.4	711.54	534.84	561.69	-0.0549525	0.588811	0.93432	MAPKAPK2	ensembl_havana	protein_coding	65.9897	55.4912	54.2751	59.0404	52.0253	49.9251	54.0974	51.1791	-0.0391059	0.610693	0.858858	TRUE
ENSG00000169429	NM_000584.2	IL8	31.75	47.96	50.89	45.01	49.48	46.63	34.27	46.12	0.0971697	0.600952	0.93432	IL8	ensembl_havana	protein_coding	0	0	0	0	0	0	0.0931107	0.0520377	NA	NA	NA	NA
ENSG00000196664	NM_016562.3	TLR7	34.02	39.5	79.51	40.01	56.9	55.27	50.65	57.65	-0.0970846	0.600391	0.93432	TLR7	ensembl_havana	protein_coding	0.199666	0	0.051666	0	0	0	0	0.0520377	NA	NA	NA	NA
ENSG00000244482	NM_024318.2	LILRA6	117.94	222.89	232.18	165.05	160.81	184.79	160.9	146.6	0.0852153	0.601454	0.93432	LILRA6	ensembl_havana	protein_coding	0.402377	0.152082	0	0.042169	0.561449	0.546727	0	0	NA	NA	NA	NA
ENSG00000275539	NM_024318.2	LILRA6	117.94	222.89	232.18	165.05	160.81	184.79	160.9	146.6	0.0852153	0.601454	0.93432	NA	NA	NA	NA	NA	NA	NA	NA	NA	NA	NA	NA	NA	NA	NA
ENSG00000277177	NM_024318.2	LILRA6	117.94	222.89	232.18	165.05	160.81	184.79	160.9	146.6	0.0852153	0.601454	0.93432	NA	NA	NA	NA	NA	NA	NA	NA	NA	NA	NA	NA	NA	NA	NA
ENSG00000160255	NM_000211.2	ITGB2	2063.96	2169.68	1793.84	1633.04	1813.45	1892.84	2148.29	2390.05	0.0378723	0.603988	0.934689	ITGB2	ensembl_havana	protein_coding	476.746	416.852	642.156	780.005	712.173	767.264	655.454	606.135	0.0633258	0.41345	0.753636	TRUE
ENSG00000039537	NM_000065.2	C6	90.72	110.04	149.49	127.54	91.54	117.44	65.55	70.83	0.0857069	0.606897	0.935632	C6	ensembl_havana	protein_coding	0	0	0	0	0	0	0	0	NA	NA	NA	NA
ENSG00000166278	NM_000063.3	C2	61.24	67.71	114.5	82.53	74.22	65.63	64.06	62.59	-0.0900793	0.609301	0.935795	C2	ensembl_havana	protein_coding	0.206136	0.0484111	0.199783	0.269404	0.0762769	0.00465062	0.0194359	0.432494	NA	NA	NA	NA
ENSG00000204364	NM_000063.3	C2	61.24	67.71	114.5	82.53	74.22	65.63	64.06	62.59	-0.0900793	0.609301	0.935795	C2	ensembl_havana	protein_coding	0.0844929	0.0484111	0.0183687	0.00133293	0.063483	0.216198	0.44545	0.136915	NA	NA	NA	NA
ENSG00000206372	NM_000063.3	C2	61.24	67.71	114.5	82.53	74.22	65.63	64.06	62.59	-0.0900793	0.609301	0.935795	C2	ensembl_havana	protein_coding	0.0844929	0.0484111	0.0183687	0.00133293	0.0762769	0.00465062	0.0194359	0.0861186	NA	NA	NA	NA
ENSG00000226560	NM_000063.3	C2	61.24	67.71	114.5	82.53	74.22	65.63	64.06	62.59	-0.0900793	0.609301	0.935795	C2	ensembl_havana	protein_coding	0.0844929	0.0484111	0.0183687	0.00133293	0.0825214	0.00465062	0.0277297	0.105356	NA	NA	NA	NA
ENSG00000231543	NM_000063.3	C2	61.24	67.71	114.5	82.53	74.22	65.63	64.06	62.59	-0.0900793	0.609301	0.935795	C2	ensembl_havana	protein_coding	0.0844929	0.0484111	0.0183687	0.00133293	0.0725892	0.00465062	0.0144069	0.0743894	NA	NA	NA	NA
ENSG00000235017	NM_000063.3	C2	61.24	67.71	114.5	82.53	74.22	65.63	64.06	62.59	-0.0900793	0.609301	0.935795	C2	ensembl_havana	protein_coding	0.0844929	0.0484111	0.0183687	0.00133293	0.0762769	0.00465062	0.0194359	0.0861186	NA	NA	NA	NA
ENSG00000235696	NM_000063.3	C2	61.24	67.71	114.5	82.53	74.22	65.63	64.06	62.59	-0.0900793	0.609301	0.935795	C2	ensembl_havana	protein_coding	0.0844929	0.0484111	0.0183687	0.00133293	0.529268	0.216198	0.431769	0.105356	NA	NA	NA	NA
ENSG00000006210	NM_002996.3	CX3CL1	15.88	39.5	104.96	25.01	34.64	29.36	13.41	31.3	-0.0706825	0.692258	0.93801	CX3CL1	ensembl_havana	protein_coding	0	0	0	0	0.0976694	0	0.0465554	0	NA	NA	NA	NA
ENSG00000049768	NM_014009.3	FOXP3	15.88	45.14	44.53	35.01	37.11	44.9	37.24	26.35	0.0795134	0.667708	0.93801	FOXP3	ensembl_havana	protein_coding	0.456379	1.71133	0.671658	0.901554	1.05809	1.17164	0.837999	1.379	NA	NA	NA	NA
ENSG00000076662	NM_002162.3	ICAM3	3061.91	3165.64	3644.92	3473.64	2845.11	3191.58	3404.18	3319.05	0.0257421	0.695378	0.93801	ICAM3	ensembl_havana	protein_coding	102.771	109.254	123.379	143.139	125.635	123.901	140.784	140.398	0.105898	0.0860247	0.433645	TRUE
ENSG00000078081	NM_014398.3	LAMP3	56.7	56.43	89.06	47.52	56.9	48.36	29.8	51.06	-0.0800473	0.666046	0.93801	LAMP3	ensembl_havana	protein_coding	2.25337	2.27048	3.04829	2.91271	3.67888	3.64512	2.97955	1.6652	-0.0958265	0.668298	0.884393	TRUE
ENSG00000100219	NM_005080.2	XBP1	703.11	657.39	1122.74	950.31	865.9	1013.78	935.59	879.59	-0.0467615	0.61886	0.93801	XBP1	ensembl_havana	protein_coding	39.8475	42.1905	42.3661	39.992	30.6356	31.5693	44.3208	41.0057	0.0281038	0.728316	0.910002	FALSE
ENSG00000100311	NM_033016.2	PDGFB	52.17	62.07	79.51	50.02	71.75	62.17	64.06	67.53	-0.087199	0.630242	0.93801	PDGFB	ensembl_havana	protein_coding	0.342285	0.101663	1.44665	0.970903	1.33481	1.10655	0.558665	0.364264	NA	NA	NA	NA
ENSG00000102245	NM_000074.2	CD40LG	1090.95	1029.82	1202.25	1072.85	1293.91	1290.1	1766.9	1905.78	-0.0313269	0.692119	0.93801	CD40LG	ensembl_havana	protein_coding	72.821	79.5685	115.37	118.127	66.3174	62.3249	68.1105	64.2667	0.040604	0.537031	0.816835	FALSE
ENSG00000103522	NM_021798.2	IL21R	140.62	107.21	130.4	115.04	136.07	148.53	137.06	144.95	-0.0658796	0.674936	0.93801	IL21R	ensembl_havana	protein_coding	16.6864	13.6801	14.7248	17.2735	13.5265	14.7107	14.9541	12.7766	-0.00455993	0.97034	0.991501	TRUE
ENSG00000103855	NM_001024736.1	CD276	24.95	47.96	57.25	57.52	39.58	32.81	31.29	29.65	0.0760548	0.683281	0.93801	CD276	ensembl_havana	protein_coding	0	0	0	0	0	0	0.0465554	0.104075	NA	NA	NA	NA
ENSG00000108622	NM_000873.3	ICAM2	864.14	767.43	582.04	567.69	625.92	614.83	960.92	998.19	-0.0413156	0.6492	0.93801	ICAM2	ensembl_havana	protein_coding	16.8843	14.6348	33.2614	38.328	33.2864	33.267	26.16	26.869	0.058632	0.512601	0.804422	FALSE
ENSG00000109471	NM_000586.2	IL2	27.22	22.57	38.17	32.51	49.48	37.99	29.8	32.94	-0.0845566	0.650072	0.93801	IL2	ensembl_havana	protein_coding	2.70975	1.82994	1.13665	0.78597	0.879023	0.748552	2.23466	0.988716	-0.578913	0.0786814	0.423717	TRUE
ENSG00000112576	NM_001760.2	CCND3	1428.89	1458.68	1278.59	1170.39	2335.47	2391.96	1619.41	1538.46	-0.0315977	0.664057	0.93801	CCND3	ensembl_havana	protein_coding	97.1802	79.0941	86.1272	79.7066	90.4744	89.8587	80.0288	79.3575	-0.0727861	0.356283	0.71283	TRUE
ENSG00000112592	NM_001172085.1	TBP	317.53	282.14	273.53	270.09	227.61	233.15	265.18	245.43	-0.0613871	0.625475	0.93801	TBP	ensembl_havana	protein_coding	11.2516	12.4707	11.1157	14.7515	16.932	12.3674	9.68352	10.7718	0.0566134	0.700556	0.898093	FALSE
ENSG00000121594	NM_005191.3	CD80	27.22	31.04	38.17	37.51	66.8	37.99	43.2	46.12	-0.0820673	0.659634	0.93801	CD80	ensembl_havana	protein_coding	0.0855711	0.0677756	0.154998	0.231168	0.0651129	0.22782	0.0465554	0.0520377	NA	NA	NA	NA
ENSG00000125630	NM_019014.3	POLR1B	83.92	115.68	98.6	137.55	136.07	101.9	126.63	118.6	0.0737934	0.659521	0.93801	POLR1B	ensembl_havana	protein_coding	18.2552	22.9081	21.1314	25.3822	26.5661	27.794	20.3447	15.4032	0.138158	0.283774	0.655479	TRUE
ENSG00000126353	NM_001838.2	CCR7	827.85	694.07	884.2	882.79	863.43	1044.86	1026.47	871.35	-0.0486857	0.621676	0.93801	CCR7	ensembl_havana	protein_coding	73.5342	71.1304	66.7008	62.3688	66.1549	55.7507	72.2075	68.1174	-0.0789398	0.236961	0.618376	TRUE
ENSG00000135535	NM_006016.4	CD164	1712.4	1692.86	1701.6	1462.98	1199.9	1271.11	1734.12	1755.89	-0.0325214	0.673495	0.93801	CD164	ensembl_havana	protein_coding	43.0708	37.0055	63.6008	60.289	59.3505	62.325	53.9577	50.7367	-0.0303837	0.707852	0.901288	TRUE
ENSG00000136634	NM_000572.2	IL10	49.9	62.07	54.07	42.51	51.95	34.54	29.8	29.65	-0.0761266	0.682001	0.93801	IL10	ensembl_havana	protein_coding	0	0	0.051666	0.647269	0.325565	0.292911	0.0465554	0.416302	NA	NA	NA	NA
ENSG00000137752	NM_001223.3	CASP1	637.33	747.68	639.29	547.68	408.21	443.85	552.71	586.39	0.0493994	0.636428	0.93801	CASP1	ensembl_havana	protein_coding	41.5298	46.5327	55.7576	63.2193	75.4228	81.7573	79.1978	70.5557	0.115207	0.176169	0.560057	TRUE
ENSG00000150455	NM_148910.2	TIRAP	47.63	42.32	31.81	35.01	37.11	39.72	29.8	49.42	0.0934294	0.616116	0.93801	TIRAP	ensembl_havana	protein_coding	5.73223	6.70977	7.41471	5.64049	6.82433	5.35939	4.19217	4.41329	-0.0681662	0.691967	0.893828	FALSE
ENSG00000157873	NM_003820.2	TNFRSF14	639.6	620.71	718.81	600.2	670.46	799.62	561.65	657.22	0.0408698	0.696017	0.93801	TNFRSF14	ensembl_havana	protein_coding	37.6165	37.876	32.8561	37.0259	31.6439	33.8475	27.7936	30.0258	0.130991	0.10723	0.470687	TRUE
ENSG00000160223	NM_015259.4	ICOSLG	58.97	45.14	57.25	57.52	118.75	112.26	64.06	64.24	-0.0706823	0.688674	0.93801	ICOSLG	ensembl_havana	protein_coding	4.5068	2.71102	2.06685	1.01714	2.05107	1.46456	2.88678	1.77168	-0.658821	0.0174156	0.24804	TRUE
ENSG00000160224	NM_000383.2	AIRE	65.77	36.68	73.15	50.02	24.74	36.27	23.84	36.24	-0.0776084	0.677196	0.93801	AIRE	ensembl_havana	protein_coding	0.171142	0.338878	0.51666	0.508569	2.57196	1.88765	0.977664	0.884643	NA	NA	NA	NA
ENSG00000161638	NM_002205.2	ITGA5	410.52	403.46	362.58	355.12	381	409.31	421.61	479.33	0.0518244	0.638299	0.93801	ITGA5	ensembl_havana	protein_coding	42.4433	43.2747	56.0576	67.917	57.4621	55.6532	50.6058	51.6214	0.107025	0.153308	0.534161	TRUE
ENSG00000164825	NM_005218.3	DEFB1	31.75	36.68	50.89	55.02	37.11	24.18	13.41	29.65	0.0745767	0.68804	0.93801	DEFB1	ensembl_havana	protein_coding	0	0	0	0	0	0	0	0	NA	NA	NA	NA
ENSG00000172175	NM_006785.2	MALT1	1372.19	1343	1450.34	1347.94	1504.2	1564.7	1205.24	1429.75	0.03964	0.62418	0.93801	MALT1	ensembl_havana	protein_coding	202.234	243.213	165.073	185.489	151.322	162.729	141.063	149.14	0.200935	0.00655936	0.170747	TRUE
ENSG00000183311	NM_178014.2	TUBB	521.66	584.04	613.85	672.72	497.28	495.66	591.45	548.51	0.0432582	0.665424	0.93801	TUBB	ensembl_havana	protein_coding	57.9038	46.8272	74.8143	92.2535	66.4432	70.3293	82.4329	84.07	0.0673724	0.485386	0.789107	TRUE
ENSG00000184584	NM_198282.1	TMEM173	991.15	995.96	881.02	737.74	959.92	1089.77	1083.08	1288.09	0.0466605	0.619082	0.93801	TMEM173	ensembl_havana	protein_coding	20.8794	20.1632	30.9996	34.3053	26.3056	27.078	23.3708	22.9486	0.0702067	0.398158	0.74477	TRUE
ENSG00000185811	NM_006060.3	IKZF1	753	852.07	744.25	617.7	700.14	704.63	737.45	681.93	-0.0427803	0.661368	0.93801	IKZF1	ensembl_havana	protein_coding	149.407	136.534	140.325	142.353	147.514	135.878	126.258	129.21	-0.0161388	0.768672	0.92879	TRUE
ENSG00000185885	NM_003641.3	IFITM1	14527.1	14087.4	17194.1	16400.4	15106.3	17049.4	14157.5	14561	0.0249729	0.668907	0.93801	IFITM1	ensembl_havana	protein_coding	216.1	209.109	177.725	197.319	200.213	205.774	210.514	215.36	0.0790369	0.15438	0.535043	TRUE
ENSG00000196230	NM_178014.2	TUBB	521.66	584.04	613.85	672.72	497.28	495.66	591.45	548.51	0.0432582	0.665424	0.93801	TUBB	ensembl_havana	protein_coding	65.4778	73.0485	127.489	124.341	121.436	124.063	133.085	141.571	0.0975354	0.156015	0.536838	TRUE
ENSG00000196839	NM_000022.2	ADA	210.93	203.14	238.54	192.56	301.83	281.51	169.84	196.01	-0.0573066	0.673747	0.93801	ADA	ensembl_havana	protein_coding	52.6833	47.3751	25.3163	37.0793	44.2117	58.9078	56.2855	55.0559	0.207384	0.128119	0.502453	FALSE
ENSG00000197548	NM_001136031.2	ATG7	158.77	152.36	146.31	137.55	141.02	107.08	107.27	125.19	-0.0624822	0.690128	0.93801	ATG7	ensembl_havana	protein_coding	18.2825	16.6389	13.8465	15.3495	21.8454	16.045	16.9928	20.0241	-0.0462668	0.710143	0.90233	TRUE
ENSG00000224156	NM_178014.2	TUBB	521.66	584.04	613.85	672.72	497.28	495.66	591.45	548.51	0.0432582	0.665424	0.93801	TUBB	ensembl_havana	protein_coding	3.48177	3.65747	8.7263	6.86726	10.1691	8.48951	9.36677	8.53309	-0.147567	0.296797	0.666114	FALSE
ENSG00000227739	NM_178014.2	TUBB	521.66	584.04	613.85	672.72	497.28	495.66	591.45	548.51	0.0432582	0.665424	0.93801	TUBB	ensembl_havana	protein_coding	3.48177	3.65747	8.7263	6.86726	10.1691	8.48951	3.01422	8.53309	0.119159	0.667039	0.883996	TRUE
ENSG00000229684	NM_178014.2	TUBB	521.66	584.04	613.85	672.72	497.28	495.66	591.45	548.51	0.0432582	0.665424	0.93801	TUBB	ensembl_havana	protein_coding	3.48177	3.65747	8.7263	6.86726	10.1691	8.48951	9.36677	8.53309	-0.147567	0.296797	0.666114	FALSE
ENSG00000232421	NM_178014.2	TUBB	521.66	584.04	613.85	672.72	497.28	495.66	591.45	548.51	0.0432582	0.665424	0.93801	TUBB	ensembl_havana	protein_coding	3.48177	3.65747	8.7263	6.86726	10.1691	8.48951	9.36677	8.53309	-0.147567	0.296797	0.666114	FALSE
ENSG00000232575	NM_178014.2	TUBB	521.66	584.04	613.85	672.72	497.28	495.66	591.45	548.51	0.0432582	0.665424	0.93801	TUBB	ensembl_havana	protein_coding	3.48177	3.65747	8.7263	6.86726	10.1691	8.48951	9.36677	8.53309	-0.147567	0.296797	0.666114	FALSE
ENSG00000235067	NM_178014.2	TUBB	521.66	584.04	613.85	672.72	497.28	495.66	591.45	548.51	0.0432582	0.665424	0.93801	TUBB	ensembl_havana	protein_coding	3.48177	3.65747	8.7263	6.86726	10.1691	8.48951	9.36677	8.53309	-0.147567	0.296797	0.666114	FALSE
ENSG00000239732	NM_017442.2	TLR9	18.14	33.86	73.15	57.52	49.48	29.36	32.78	28	-0.0812904	0.662719	0.93801	TLR9	ensembl_havana	protein_coding	0.397201	0.414505	0.0713275	0.184934	0.584359	0.630931	0.407543	0.146047	NA	NA	NA	NA
ENSG00000273936	NM_003820.2	TNFRSF14	639.6	620.71	718.81	600.2	670.46	799.62	561.65	657.22	0.0408698	0.696017	0.93801	NA	NA	NA	NA	NA	NA	NA	NA	NA	NA	NA	NA	NA	NA	NA
ENSG00000274736	NM_145898.1	CCL23	40.83	47.96	31.81	30.01	56.9	22.45	29.8	42.83	-0.0747066	0.687686	0.93801	NA	NA	NA	NA	NA	NA	NA	NA	NA	NA	NA	NA	NA	NA	NA
ENSG00000275302	NM_002984.2	CCL4	27.22	70.54	54.07	25.01	49.48	34.54	26.82	47.77	0.0729195	0.693195	0.93801	NA	NA	NA	NA	NA	NA	NA	NA	NA	NA	NA	NA	NA	NA	NA
ENSG00000275824	NM_002984.2	CCL4	27.22	70.54	54.07	25.01	49.48	34.54	26.82	47.77	0.0729195	0.693195	0.93801	NA	NA	NA	NA	NA	NA	NA	NA	NA	NA	NA	NA	NA	NA	NA
ENSG00000276114	NM_145898.1	CCL23	40.83	47.96	31.81	30.01	56.9	22.45	29.8	42.83	-0.0747066	0.687686	0.93801	NA	NA	NA	NA	NA	NA	NA	NA	NA	NA	NA	NA	NA	NA	NA
ENSG00000277943	NM_002984.2	CCL4	27.22	70.54	54.07	25.01	49.48	34.54	26.82	47.77	0.0729195	0.693195	0.93801	NA	NA	NA	NA	NA	NA	NA	NA	NA	NA	NA	NA	NA	NA	NA
NA	ERCC_00092.1	POS	892	874	1001	804	1069	1174	1220	1236	-0.0427035	0.635639	0.93801	NA	NA	NA	NA	NA	NA	NA	NA	NA	NA	NA	NA	NA	NA	NA
NA	NM_173343.1	IL1R2	65.77	53.61	114.5	80.03	56.9	56.99	37.24	51.06	-0.0762267	0.674001	0.93801	NA	NA	NA	NA	NA	NA	NA	NA	NA	NA	NA	NA	NA	NA	NA
ENSG00000068079	NM_005533.3	IFI35	138.35	203.14	130.4	110.04	101.43	91.53	122.16	126.83	0.0564718	0.727437	0.945028	IFI35	ensembl_havana	protein_coding	3.13761	2.94824	5.78659	5.40934	6.80429	6.93228	5.44698	3.48653	-0.0960819	0.585154	0.846038	FALSE
ENSG00000081059	NM_003202.2	TCF7	7600.35	7169.25	7948.22	7534.98	8191.45	8802.75	7977.86	7792.78	-0.0220395	0.704644	0.945028	TCF7	ensembl_havana	protein_coding	408.954	381.357	455.163	448.997	417.811	385.694	429.89	429.001	-0.0235214	0.598218	0.852541	TRUE
ENSG00000103035	NM_002811.3	PSMD7	1111.36	1010.07	1249.96	1120.37	1442.35	1571.61	1147.14	1177.73	-0.0299426	0.71544	0.945028	PSMD7	ensembl_havana	protein_coding	93.9583	86.67	61.2592	71.8007	61.2849	57.8424	55.5068	61.2115	0.061097	0.414722	0.753636	FALSE
ENSG00000105329	NM_000660.3	TGFB1	1855.29	1975	2324.99	2065.68	2191.97	2314.24	2122.96	2282.98	0.02459	0.73581	0.945028	TGFB1	ensembl_havana	protein_coding	140.633	114.942	144.914	161.452	135.346	151.509	170.768	152.47	0.00462349	0.959459	0.988896	TRUE
ENSG00000110448	NM_014207.2	CD5	2048.08	1989.11	3120.13	2795.92	2778.31	3257.21	2487.96	2620.65	0.0254796	0.731754	0.945028	CD5	ensembl_havana	protein_coding	263.588	252.667	221.854	233.156	204.683	185.12	256.8	281.472	0.0340283	0.544814	0.82223	TRUE
ENSG00000112659	NM_015089.2	CUL9	215.47	220.07	159.03	152.55	217.71	236.61	171.33	186.13	0.0474463	0.731323	0.945028	CUL9	ensembl_havana	protein_coding	69.3291	58.321	48.5407	48.8226	62.0662	48.8512	47.3003	44.1068	-0.149526	0.0652653	0.399647	FALSE
ENSG00000119922	NM_001547.4	IFIT2	65.77	79	168.57	115.04	29.69	22.45	43.2	56	-0.0636375	0.724609	0.945028	IFIT2	ensembl_havana	protein_coding	8.61416	8.20084	7.80156	7.5823	12.7296	12.7254	11.6389	13.1655	0.066487	0.560969	0.832548	FALSE
ENSG00000123685	NM_018664.2	BATF3	27.22	50.79	50.89	50.02	51.95	32.81	26.82	34.59	0.0628386	0.736054	0.945028	BATF3	ensembl_havana	protein_coding	0.0570474	0	0	0.138701	0.0325565	0.0325457	0.0465554	0	NA	NA	NA	NA
ENSG00000141510	NM_000546.2	TP53	718.98	730.75	715.63	620.2	489.85	493.93	679.35	691.81	-0.0339524	0.723226	0.945028	TP53	ensembl_havana	protein_coding	34.7704	37.4344	53.8613	55.1104	68.5639	66.7526	57.4959	51.313	0.0253062	0.72905	0.910134	FALSE
ENSG00000172243	NM_197954.2	CLEC7A	11.34	28.21	47.71	32.51	61.85	31.09	28.31	32.94	-0.0641034	0.727799	0.945028	CLEC7A	ensembl_havana	protein_coding	0.0285237	0	0	0	0.0651129	0.0325457	0	0.0520377	NA	NA	NA	NA
ENSG00000185825	NM_005745.7	BCAP31	925.38	902.86	890.56	905.3	915.38	934.33	993.69	1067.37	0.0287048	0.729207	0.945028	BCAP31	ensembl_havana	protein_coding	22.3768	22.9759	28.5971	28.0175	28.6823	29.34	30.4473	28.6208	0.0335681	0.683642	0.890965	TRUE
NA	ERCC_00034.1	POS	105	94	106	98	95	91	97	99	-0.0560115	0.734878	0.945028	NA	NA	NA	NA	NA	NA	NA	NA	NA	NA	NA	NA	NA	NA	NA
NA	ERCC_00035.1	POS	179	163	177	192	174	213	212	208	0.0516042	0.715537	0.945028	NA	NA	NA	NA	NA	NA	NA	NA	NA	NA	NA	NA	NA	NA	NA
NA	ERCC_00117.1	POS	51413	46045	52337	48168	61358	68804	65105	66116	-0.0218824	0.722256	0.945028	NA	NA	NA	NA	NA	NA	NA	NA	NA	NA	NA	NA	NA	NA	NA
NA	NM_152942.2	TNFRSF8	49.9	47.96	47.71	30.01	47.01	39.72	32.78	46.12	-0.0631147	0.734595	0.945028	NA	NA	NA	NA	NA	NA	NA	NA	NA	NA	NA	NA	NA	NA	NA
ENSG00000274283	NM_001083539.1	KIR	34.02	39.5	44.53	42.51	42.06	27.63	32.78	31.3	-0.0611086	0.743063	0.951028	NA	NA	NA	NA	NA	NA	NA	NA	NA	NA	NA	NA	NA	NA	NA
ENSG00000274465	NM_001083539.1	KIR	34.02	39.5	44.53	42.51	42.06	27.63	32.78	31.3	-0.0611086	0.743063	0.951028	NA	NA	NA	NA	NA	NA	NA	NA	NA	NA	NA	NA	NA	NA	NA
ENSG00000275037	NM_001083539.1	KIR	34.02	39.5	44.53	42.51	42.06	27.63	32.78	31.3	-0.0611086	0.743063	0.951028	NA	NA	NA	NA	NA	NA	NA	NA	NA	NA	NA	NA	NA	NA	NA
ENSG00000275608	NM_001083539.1	KIR	34.02	39.5	44.53	42.51	42.06	27.63	32.78	31.3	-0.0611086	0.743063	0.951028	NA	NA	NA	NA	NA	NA	NA	NA	NA	NA	NA	NA	NA	NA	NA
ENSG00000276498	NM_001083539.1	KIR	34.02	39.5	44.53	42.51	42.06	27.63	32.78	31.3	-0.0611086	0.743063	0.951028	NA	NA	NA	NA	NA	NA	NA	NA	NA	NA	NA	NA	NA	NA	NA
ENSG00000124762	NM_000389.2	CDKN1A	27.22	16.93	41.35	30.01	116.28	115.71	56.61	74.12	-0.055992	0.760188	0.959838	CDKN1A	ensembl_havana	protein_coding	13.4061	10.3697	5.4766	7.48982	1.20459	0.130183	2.28122	0.156113	-0.305887	0.400985	0.74613	TRUE
ENSG00000125347	NM_002198.1	IRF1	1147.65	976.21	1129.1	1067.85	1046.51	1037.95	947.51	1106.9	-0.0245657	0.783888	0.959838	IRF1	ensembl_havana	protein_coding	151.375	140.092	132.626	143.185	181.928	162.891	181.194	149.4	-0.0744371	0.265263	0.642695	TRUE
ENSG00000140678	NM_000887.3	ITGAX	29.49	47.96	41.35	45.01	54.43	32.81	32.78	21.41	-0.0507174	0.78538	0.959838	ITGAX	ensembl_havana	protein_coding	0	0	0.051666	0.0462335	0	0.195274	0	0	NA	NA	NA	NA
ENSG00000142166	NM_000629.2	IFNAR1	147.43	126.96	124.04	107.54	47.01	63.9	75.98	100.48	0.0511353	0.763696	0.959838	IFNAR1	ensembl_havana	protein_coding	38.2218	38.3271	48.721	42.8585	46.2851	52.4961	41.2481	39.9129	0.043642	0.645683	0.873856	TRUE
ENSG00000142867	NM_003921.2	BCL10	544.34	510.68	842.85	742.74	890.64	939.51	624.22	658.87	-0.0263774	0.778489	0.959838	BCL10	ensembl_havana	protein_coding	17.2568	22.9081	15.3448	14.5173	14.4225	12.8881	17.6911	20.6069	0.168783	0.201757	0.586135	FALSE
ENSG00000152348	NM_001131028.1	ATG10	188.25	160.82	187.65	205.07	148.44	203.79	193.67	174.6	0.0428789	0.771747	0.959838	ATG10	ensembl_havana	protein_coding	4.56471	7.54921	3.20883	3.42583	4.84506	5.83629	3.50378	2.59563	0.377319	0.100126	0.458461	TRUE
ENSG00000163131	NM_004079.3	CTSS	2043.54	2020.14	2169.14	1985.65	1776.34	1851.39	1976.96	1981.55	-0.0198385	0.775609	0.959838	CTSS	ensembl_havana	protein_coding	81.6923	91.7342	84.7838	86.1331	87.758	89.4265	91.3416	88.256	0.087982	0.205715	0.590013	FALSE
ENSG00000163736	NM_002704.2	PPBP	45.36	59.25	69.97	35.01	49.48	37.99	40.22	59.3	-0.0505627	0.785961	0.959838	PPBP	ensembl_havana	protein_coding	0.171142	0	0	0	0	0	0.698331	0.156113	NA	NA	NA	NA
ENSG00000168036	NM_001098210.1	CTNNB1	1490.13	1343	1564.84	1427.97	1618	1770.22	1623.88	1693.29	-0.021014	0.78768	0.959838	CTNNB1	ensembl_havana	protein_coding	374.973	402.417	356.288	393.863	337.188	303.489	300.003	294.585	0.056263	0.305091	0.672965	FALSE
ENSG00000173039	NM_021975.2	RELA	290.31	349.86	384.85	310.1	497.28	395.49	388.84	451.33	-0.0368063	0.769119	0.959838	RELA	ensembl_havana	protein_coding	38.9919	35.4128	43.7094	43.1359	40.4677	39.4454	38.4083	36.8427	-0.025531	0.723087	0.908531	TRUE
ENSG00000179344	NM_002123.3	HLA-DQB1	11.34	45.14	79.51	77.53	22.27	10.36	17.88	11.53	0.051737	0.775073	0.959838	HLA-DQB1	ensembl_havana	protein_coding	0	0	0	0	0.325565	0.292911	7.16952	7.07715	0.0162091	0.949858	0.985454	TRUE
ENSG00000184216	NM_001569.3	IRAK1	283.51	276.5	302.15	252.58	371.1	393.77	311.37	319.55	-0.0342761	0.777244	0.959838	IRAK1	ensembl_havana	protein_coding	26.0279	20.0785	19.5556	24.3188	21.3896	22.5867	25.2331	22.6104	-0.0137836	0.909821	0.975347	TRUE
ENSG00000186827	NM_003327.2	TNFRSF4	167.84	160.82	117.68	82.53	86.59	91.53	131.1	153.19	-0.0436328	0.787058	0.959838	TNFRSF4	ensembl_havana	protein_coding	0.912759	0.745532	1.49831	1.75687	1.69294	1.88765	1.30355	2.02947	NA	NA	NA	NA
ENSG00000196352	NM_000574.3	CD55	34.02	36.68	47.71	50.02	47.01	39.72	32.78	46.12	0.0539679	0.771627	0.959838	CD55	ensembl_havana	protein_coding	100.603	66.5217	84.9905	55.8039	84.5166	59.6563	75.6526	67.2847	-0.438698	0.00111049	0.0835003	FALSE
ENSG00000197110	NM_172139.2	IL28A/B	43.09	33.86	41.35	50.02	34.64	24.18	32.78	34.59	-0.0535899	0.773764	0.959838	IFNL3	ensembl_havana	protein_coding	0	0	0	0	0	0	0	0	NA	NA	NA	NA
ENSG00000213903	NM_181657.3	LTB4R	88.46	95.93	79.51	77.53	145.97	110.53	84.92	88.95	-0.0503314	0.764665	0.959838	LTB4R	ensembl_havana	protein_coding	1.83834	1.77111	1.37786	1.17008	1.83381	0.983599	1.42079	0.902969	NA	NA	NA	NA
ENSG00000100030	NM_138957.2	MAPK1	1256.52	1224.5	1418.53	1255.41	1051.45	1113.94	1267.82	1309.5	-0.0209056	0.794434	0.960105	MAPK1	ensembl_havana	protein_coding	30.1496	37.2427	44.4718	43.2746	40.6305	40.7806	40.7826	38.4561	0.0930132	0.328311	0.691223	FALSE
ENSG00000185507	NM_001572.3	IRF7	72.58	53.61	73.15	75.02	84.12	108.8	84.92	98.83	0.0464877	0.790361	0.960105	IRF7	ensembl_havana	protein_coding	4.59232	5.48982	4.02994	7.67477	4.7858	4.9144	4.42276	5.516	0.393194	0.0515399	0.366593	TRUE
ENSG00000239697	NM_003809.2	TNFSF12	476.3	465.54	467.54	392.63	432.95	530.2	491.63	532.04	0.0290943	0.794976	0.960105	TNFSF12	ensembl_havana	protein_coding	13.6287	10.8102	16.2307	17.5207	13.774	15.5135	14.2925	13.1656	0.00463886	0.96994	0.991501	TRUE
ENSG00000276561	NM_001572.3	IRF7	72.58	53.61	73.15	75.02	84.12	108.8	84.92	98.83	0.0464877	0.790361	0.960105	NA	NA	NA	NA	NA	NA	NA	NA	NA	NA	NA	NA	NA	NA	NA
ENSG00000131323	NM_145725.1	TRAF3	326.6	310.36	330.78	347.61	519.54	464.58	405.22	418.38	-0.0286203	0.797768	0.960626	TRAF3	ensembl_havana	protein_coding	84.8867	92.4798	84.5256	77.8571	70.094	66.3282	58.5202	66.8685	0.0670475	0.4022	0.746968	FALSE
ENSG00000100804	NM_001130725.1	PSMB5	206.4	253.93	289.43	255.08	282.04	300.51	293.49	281.67	0.0319327	0.804496	0.960924	PSMB5	ensembl_havana	protein_coding	4.82051	4.9815	4.18494	4.85452	4.65558	4.58894	4.74866	4.0069	0.049132	0.754651	0.921877	TRUE
ENSG00000112116	NM_052872.3	IL17F	52.17	56.43	79.51	87.53	76.69	50.08	26.82	49.42	0.0453996	0.805099	0.960924	IL17F	ensembl_havana	protein_coding	0	0	0	0	0	0	0	0	NA	NA	NA	NA
NA	ERCC_00112.1	POS	13664	12112	14722	13480	15801	17799	17570	18315	-0.0162701	0.80193	0.960924	NA	NA	NA	NA	NA	NA	NA	NA	NA	NA	NA	NA	NA	NA	NA
ENSG00000148516	NM_001128128.1	ZEB1	229.08	183.39	225.82	210.07	286.99	295.32	233.9	273.43	-0.0309836	0.817412	0.964923	ZEB1	ensembl_havana	protein_coding	209.649	227.681	171.893	177.213	133.481	125.822	144.508	142.011	0.0575973	0.313879	0.677826	FALSE
ENSG00000163508	NM_005442.2	EOMES	45.36	79	57.25	30.01	131.12	81.17	86.41	115.3	-0.042177	0.818381	0.964923	EOMES	ensembl_havana	protein_coding	0.342285	0.677756	0.619992	8.04463	0.520904	6.34642	0.51211	1.19687	2.94284	0.00047899	0.0535735	FALSE
ENSG00000163823	NM_001295.2	CCR1	58.97	70.54	104.96	85.03	121.23	89.81	93.86	113.65	-0.0401509	0.815468	0.964923	CCR1	ensembl_havana	protein_coding	0	0	0	0	0	0	0	0	NA	NA	NA	NA
ENSG00000175104	NM_145803.1	TRAF6	274.44	327.29	410.29	357.62	497.28	485.3	263.69	286.61	0.0269912	0.819602	0.964923	TRAF6	ensembl_havana	protein_coding	26.6697	26.873	18.0314	21.0825	20.0548	19.9505	21.043	19.9825	0.0731974	0.405394	0.748468	TRUE
ENSG00000189067	NM_004862.3	LITAF	1471.99	1560.25	1564.84	1530.5	1756.55	1813.4	1401.9	1373.74	0.0164225	0.820303	0.964923	LITAF	ensembl_havana	protein_coding	334.526	310.886	432.858	446.015	370.16	393.965	393.394	415.677	0.0645948	0.268187	0.644706	TRUE
ENSG00000105397	NM_003331.3	TYK2	290.31	211.61	238.54	257.58	242.45	281.51	251.78	301.43	0.030517	0.823907	0.966369	TYK2	ensembl_havana	protein_coding	34.1714	28.1608	32.5496	38.2814	38.9266	33.7173	26.4435	27.9443	-0.0276775	0.776224	0.931583	FALSE
ENSG00000240403	NM_006737.2	KIR3DL2	36.29	45.14	54.07	42.51	51.95	46.63	26.82	39.53	0.0406995	0.826818	0.966996	KIR3DL2	ensembl_havana	protein_coding	0.571812	0	0	0	0.303112	0	0	0.253628	NA	NA	NA	NA
ENSG00000273735	NM_006737.2	KIR3DL2	36.29	45.14	54.07	42.51	51.95	46.63	26.82	39.53	0.0406995	0.826818	0.966996	NA	NA	NA	NA	NA	NA	NA	NA	NA	NA	NA	NA	NA	NA	NA
ENSG00000273911	NM_006737.2	KIR3DL2	36.29	45.14	54.07	42.51	51.95	46.63	26.82	39.53	0.0406995	0.826818	0.966996	NA	NA	NA	NA	NA	NA	NA	NA	NA	NA	NA	NA	NA	NA	NA
ENSG00000274722	NM_006737.2	KIR3DL2	36.29	45.14	54.07	42.51	51.95	46.63	26.82	39.53	0.0406995	0.826818	0.966996	NA	NA	NA	NA	NA	NA	NA	NA	NA	NA	NA	NA	NA	NA	NA
ENSG00000275083	NM_006737.2	KIR3DL2	36.29	45.14	54.07	42.51	51.95	46.63	26.82	39.53	0.0406995	0.826818	0.966996	NA	NA	NA	NA	NA	NA	NA	NA	NA	NA	NA	NA	NA	NA	NA
ENSG00000275262	NM_006737.2	KIR3DL2	36.29	45.14	54.07	42.51	51.95	46.63	26.82	39.53	0.0406995	0.826818	0.966996	NA	NA	NA	NA	NA	NA	NA	NA	NA	NA	NA	NA	NA	NA	NA
ENSG00000275416	NM_006737.2	KIR3DL2	36.29	45.14	54.07	42.51	51.95	46.63	26.82	39.53	0.0406995	0.826818	0.966996	NA	NA	NA	NA	NA	NA	NA	NA	NA	NA	NA	NA	NA	NA	NA
ENSG00000275511	NM_006737.2	KIR3DL2	36.29	45.14	54.07	42.51	51.95	46.63	26.82	39.53	0.0406995	0.826818	0.966996	NA	NA	NA	NA	NA	NA	NA	NA	NA	NA	NA	NA	NA	NA	NA
ENSG00000275566	NM_006737.2	KIR3DL2	36.29	45.14	54.07	42.51	51.95	46.63	26.82	39.53	0.0406995	0.826818	0.966996	NA	NA	NA	NA	NA	NA	NA	NA	NA	NA	NA	NA	NA	NA	NA
ENSG00000275626	NM_006737.2	KIR3DL2	36.29	45.14	54.07	42.51	51.95	46.63	26.82	39.53	0.0406995	0.826818	0.966996	NA	NA	NA	NA	NA	NA	NA	NA	NA	NA	NA	NA	NA	NA	NA
ENSG00000275629	NM_006737.2	KIR3DL2	36.29	45.14	54.07	42.51	51.95	46.63	26.82	39.53	0.0406995	0.826818	0.966996	NA	NA	NA	NA	NA	NA	NA	NA	NA	NA	NA	NA	NA	NA	NA
ENSG00000275838	NM_006737.2	KIR3DL2	36.29	45.14	54.07	42.51	51.95	46.63	26.82	39.53	0.0406995	0.826818	0.966996	NA	NA	NA	NA	NA	NA	NA	NA	NA	NA	NA	NA	NA	NA	NA
ENSG00000276004	NM_006737.2	KIR3DL2	36.29	45.14	54.07	42.51	51.95	46.63	26.82	39.53	0.0406995	0.826818	0.966996	NA	NA	NA	NA	NA	NA	NA	NA	NA	NA	NA	NA	NA	NA	NA
ENSG00000276357	NM_006737.2	KIR3DL2	36.29	45.14	54.07	42.51	51.95	46.63	26.82	39.53	0.0406995	0.826818	0.966996	NA	NA	NA	NA	NA	NA	NA	NA	NA	NA	NA	NA	NA	NA	NA
ENSG00000276424	NM_006737.2	KIR3DL2	36.29	45.14	54.07	42.51	51.95	46.63	26.82	39.53	0.0406995	0.826818	0.966996	NA	NA	NA	NA	NA	NA	NA	NA	NA	NA	NA	NA	NA	NA	NA
ENSG00000276739	NM_006737.2	KIR3DL2	36.29	45.14	54.07	42.51	51.95	46.63	26.82	39.53	0.0406995	0.826818	0.966996	NA	NA	NA	NA	NA	NA	NA	NA	NA	NA	NA	NA	NA	NA	NA
ENSG00000276882	NM_006737.2	KIR3DL2	36.29	45.14	54.07	42.51	51.95	46.63	26.82	39.53	0.0406995	0.826818	0.966996	NA	NA	NA	NA	NA	NA	NA	NA	NA	NA	NA	NA	NA	NA	NA
ENSG00000277181	NM_006737.2	KIR3DL2	36.29	45.14	54.07	42.51	51.95	46.63	26.82	39.53	0.0406995	0.826818	0.966996	NA	NA	NA	NA	NA	NA	NA	NA	NA	NA	NA	NA	NA	NA	NA
ENSG00000277709	NM_006737.2	KIR3DL2	36.29	45.14	54.07	42.51	51.95	46.63	26.82	39.53	0.0406995	0.826818	0.966996	NA	NA	NA	NA	NA	NA	NA	NA	NA	NA	NA	NA	NA	NA	NA
ENSG00000277982	NM_006737.2	KIR3DL2	36.29	45.14	54.07	42.51	51.95	46.63	26.82	39.53	0.0406995	0.826818	0.966996	NA	NA	NA	NA	NA	NA	NA	NA	NA	NA	NA	NA	NA	NA	NA
ENSG00000278361	NM_006737.2	KIR3DL2	36.29	45.14	54.07	42.51	51.95	46.63	26.82	39.53	0.0406995	0.826818	0.966996	NA	NA	NA	NA	NA	NA	NA	NA	NA	NA	NA	NA	NA	NA	NA
ENSG00000278403	NM_006737.2	KIR3DL2	36.29	45.14	54.07	42.51	51.95	46.63	26.82	39.53	0.0406995	0.826818	0.966996	NA	NA	NA	NA	NA	NA	NA	NA	NA	NA	NA	NA	NA	NA	NA
ENSG00000278442	NM_006737.2	KIR3DL2	36.29	45.14	54.07	42.51	51.95	46.63	26.82	39.53	0.0406995	0.826818	0.966996	NA	NA	NA	NA	NA	NA	NA	NA	NA	NA	NA	NA	NA	NA	NA
ENSG00000278474	NM_006737.2	KIR3DL2	36.29	45.14	54.07	42.51	51.95	46.63	26.82	39.53	0.0406995	0.826818	0.966996	NA	NA	NA	NA	NA	NA	NA	NA	NA	NA	NA	NA	NA	NA	NA
ENSG00000278656	NM_006737.2	KIR3DL2	36.29	45.14	54.07	42.51	51.95	46.63	26.82	39.53	0.0406995	0.826818	0.966996	NA	NA	NA	NA	NA	NA	NA	NA	NA	NA	NA	NA	NA	NA	NA
ENSG00000278707	NM_006737.2	KIR3DL2	36.29	45.14	54.07	42.51	51.95	46.63	26.82	39.53	0.0406995	0.826818	0.966996	NA	NA	NA	NA	NA	NA	NA	NA	NA	NA	NA	NA	NA	NA	NA
ENSG00000278710	NM_006737.2	KIR3DL2	36.29	45.14	54.07	42.51	51.95	46.63	26.82	39.53	0.0406995	0.826818	0.966996	NA	NA	NA	NA	NA	NA	NA	NA	NA	NA	NA	NA	NA	NA	NA
ENSG00000278726	NM_006737.2	KIR3DL2	36.29	45.14	54.07	42.51	51.95	46.63	26.82	39.53	0.0406995	0.826818	0.966996	NA	NA	NA	NA	NA	NA	NA	NA	NA	NA	NA	NA	NA	NA	NA
ENSG00000278758	NM_006737.2	KIR3DL2	36.29	45.14	54.07	42.51	51.95	46.63	26.82	39.53	0.0406995	0.826818	0.966996	NA	NA	NA	NA	NA	NA	NA	NA	NA	NA	NA	NA	NA	NA	NA
ENSG00000278809	NM_006737.2	KIR3DL2	36.29	45.14	54.07	42.51	51.95	46.63	26.82	39.53	0.0406995	0.826818	0.966996	NA	NA	NA	NA	NA	NA	NA	NA	NA	NA	NA	NA	NA	NA	NA
ENSG00000278850	NM_006737.2	KIR3DL2	36.29	45.14	54.07	42.51	51.95	46.63	26.82	39.53	0.0406995	0.826818	0.966996	NA	NA	NA	NA	NA	NA	NA	NA	NA	NA	NA	NA	NA	NA	NA
ENSG00000023330	NM_000688.4	ALAS1	88.46	84.64	63.61	62.52	69.27	50.08	74.49	88.95	-0.0366381	0.836076	0.968674	ALAS1	ensembl_havana	protein_coding	7.9581	9.89523	13.3815	15.3033	9.99484	10.4797	7.07642	8.95048	0.25198	0.0507507	0.363531	FALSE
ENSG00000028277	NM_002698.2	POU2F2	210.93	217.25	273.53	202.57	237.51	241.79	210.06	294.84	0.0261811	0.854785	0.968674	POU2F2	ensembl_havana	protein_coding	9.35578	8.87861	10.1265	14.9797	9.63671	7.68077	10.5215	12.385	0.124783	0.420875	0.757431	TRUE
ENSG00000057663	NM_004849.2	ATG5	365.16	330.11	375.31	362.62	482.43	531.93	426.08	464.5	0.019977	0.856597	0.968674	ATG5	ensembl_havana	protein_coding	27.3257	29.5162	22.5264	26.3994	23.9941	24.7022	23.8363	19.6182	0.0808618	0.422807	0.758828	TRUE
ENSG00000096996	NM_005535.1	IL12RB1	154.23	169.29	197.19	152.55	188.02	157.16	137.06	177.89	-0.0252121	0.868712	0.968674	IL12RB1	ensembl_havana	protein_coding	37.537	40.462	43.7094	51.9665	45.3186	46.5404	49.954	46.1054	0.110069	0.179496	0.564189	FALSE
ENSG00000101017	NM_001250.4	CD40	47.63	56.43	47.71	45.01	22.27	20.72	40.22	31.3	-0.032379	0.862026	0.968674	CD40	ensembl_havana	protein_coding	2.82385	1.79605	2.32497	0.739737	4.23234	3.71021	2.51399	2.54985	-0.359016	0.214767	0.600213	TRUE
ENSG00000105220	NM_000175.2	GPI	664.55	648.93	763.33	682.73	917.86	844.53	646.57	769.23	-0.0161792	0.86709	0.968674	GPI	ensembl_havana	protein_coding	340.398	353.111	305.807	344.948	319.93	320.119	347.443	374.634	0.119699	0.0246769	0.278414	FALSE
ENSG00000111729	NM_194448.2	CLEC4A	56.7	31.04	34.99	37.51	24.74	22.45	25.33	41.18	-0.0359117	0.846696	0.968674	CLEC4A	ensembl_havana	protein_coding	0.684569	0.508317	0.25833	0.601036	1.33482	0.650914	0.791442	0.156113	NA	NA	NA	NA
ENSG00000115009	NM_004591.1	CCL20	52.17	39.5	89.06	47.52	32.16	56.99	43.2	54.36	-0.0349994	0.850853	0.968674	CCL20	ensembl_havana	protein_coding	0.114095	0.101663	0.051666	0.0462335	0	0.195274	0.0465554	0	NA	NA	NA	NA
ENSG00000120217	NM_014143.3	CD274	58.97	53.61	79.51	62.52	64.32	50.08	47.67	74.12	-0.0331846	0.855591	0.968674	CD274	ensembl_havana	protein_coding	5.73327	5.89647	9.60987	9.61658	6.77175	7.35534	5.81943	5.88026	0.0870946	0.507057	0.801676	FALSE
ENSG00000122223	NM_016382.2	CD244	49.9	53.61	76.33	52.52	37.11	48.36	41.71	37.88	-0.0351966	0.848914	0.968674	CD244	ensembl_havana	protein_coding	2.05371	1.82994	1.91164	1.75687	4.9486	3.84039	2.09499	1.50909	-0.238612	0.259459	0.637913	TRUE
ENSG00000122861	NM_002658.2	PLAU	31.75	53.61	73.15	42.51	44.53	25.91	17.88	29.65	-0.0368778	0.84278	0.968674	PLAU	ensembl_havana	protein_coding	0	0	0	0	0	0	0	0	NA	NA	NA	NA
ENSG00000134954	NM_005238.3	ETS1	8607.38	8692.83	11093.8	10238.4	9876.25	10921.8	10363	10341	0.00985711	0.867946	0.968674	ETS1	ensembl_havana	protein_coding	1052.36	1053.88	1109.68	1129.72	934.867	943.661	1136.24	1063.76	0.0256979	0.561335	0.832988	TRUE
ENSG00000135218	NM_001001548.2	CD36	81.65	81.82	85.88	82.53	61.85	70.81	61.08	62.59	0.0298318	0.864595	0.968674	CD36	ensembl_havana	protein_coding	0.0570474	0	0	0	0	0.0325532	0	0	NA	NA	NA	NA
ENSG00000140464	NM_002675.3	PML	303.92	296.25	257.63	247.58	272.14	284.96	274.12	301.43	0.0238594	0.84675	0.968674	PML	ensembl_havana	protein_coding	33.2587	33.5828	36.8378	43.0897	47.2394	42.0165	30.3076	34.7612	0.0858782	0.31688	0.680048	TRUE
ENSG00000163932	NM_006254.3	PRKCD	156.5	160.82	165.39	147.55	249.88	241.79	192.18	230.6	0.0246725	0.861103	0.968674	PRKCD	ensembl_havana	protein_coding	12.6503	14.1651	11.8057	13.2459	10.646	9.79626	9.82322	7.96178	0.0494006	0.681286	0.890291	TRUE
ENSG00000165168	NM_000397.3	CYBB	22.68	39.5	28.63	42.51	74.22	29.36	37.24	34.59	-0.0335634	0.856285	0.968674	CYBB	ensembl_havana	protein_coding	0	0	0	0	0	0.0488185	0.279333	0.0260189	NA	NA	NA	NA
ENSG00000185187	NM_021805.2	SIGIRR	809.71	730.75	865.11	795.26	811.48	892.88	943.04	975.13	-0.018464	0.836991	0.968674	SIGIRR	ensembl_havana	protein_coding	51.5138	48.8662	68.9741	75.823	65.3734	61.5439	65.4104	69.1582	0.047601	0.471444	0.783347	FALSE
ENSG00000282019	NM_000175.2	GPI	664.55	648.93	763.33	682.73	917.86	844.53	646.57	769.23	-0.0161792	0.86709	0.968674	NA	NA	NA	NA	NA	NA	NA	NA	NA	NA	NA	NA	NA	NA	NA
ENSG00000106546	NM_001621.3	AHR	705.37	575.57	1065.49	867.79	890.64	1108.76	685.31	779.11	-0.0172011	0.872182	0.969005	AHR	ensembl_havana	protein_coding	134.688	143.888	97.8007	108.926	81.2902	79.8976	113.547	108.603	0.0816139	0.189001	0.573373	FALSE
NA	ERCC_00002.1	POS	4007	3607	4290	3886	4191	4829	4704	4839	-0.0112318	0.873771	0.969005	NA	NA	NA	NA	NA	NA	NA	NA	NA	NA	NA	NA	NA	NA	NA
ENSG00000013725	NM_006725.3	CD6	1093.22	990.32	1396.27	1397.96	1704.59	1825.49	1458.51	1459.4	-0.00792114	0.917576	0.975074	CD6	ensembl_havana	protein_coding	373.889	296.569	307.929	331.402	267.549	239.992	340.32	336.268	-0.0717038	0.31654	0.680048	TRUE
ENSG00000087302	NM_016039.2	C14orf166	1703.33	1831.11	2226.39	1920.63	1872.83	2062.09	1787.76	1703.18	-0.00981229	0.899598	0.975074	C14orf166	ensembl_havana	protein_coding	100.66	112.135	85.9207	87.7051	84.1909	86.9946	95.3456	92.5749	0.0950565	0.166954	0.549166	FALSE
ENSG00000090339	NM_000201.2	ICAM1	29.49	53.61	79.51	52.52	49.48	46.63	52.14	56	0.0251364	0.892153	0.975074	ICAM1	ensembl_havana	protein_coding	1.6829	1.32162	2.78997	2.31167	1.62782	2.05038	1.21044	0.832603	-0.0922286	0.742084	0.915564	FALSE
ENSG00000096968	NM_004972.2	JAK2	306.19	265.21	178.11	195.06	207.82	259.06	193.67	176.25	0.0191052	0.890012	0.975074	JAK2	ensembl_havana	protein_coding	31.6044	31.6173	24.1797	25.151	36.4296	39.7021	17.8719	21.0753	0.13792	0.130492	0.504547	TRUE
ENSG00000100365	NM_000631.4	NCF4	58.97	62.07	120.86	75.02	61.85	69.08	47.67	79.06	0.0193254	0.91518	0.975074	NCF4	ensembl_havana	protein_coding	12.8356	15.419	8.47322	10.5412	5.4695	6.21623	9.49733	9.93919	0.25519	0.04888	0.35994	TRUE
ENSG00000101096	NM_012340.3	NFATC2	1120.43	1111.64	1116.38	1040.34	1118.25	1150.21	1179.92	1276.56	0.0106571	0.89427	0.975074	NFATC2	ensembl_havana	protein_coding	131.437	106.204	162.128	171.342	157.931	146.293	153.307	133.529	-0.0953242	0.187906	0.572516	FALSE
ENSG00000108688	NM_006273.2	CCL7	45.36	62.07	66.79	65.02	56.9	48.36	61.08	47.77	-0.0266432	0.884086	0.975074	CCL7	ensembl_havana	protein_coding	0	0	0	0	0	0	0	0	NA	NA	NA	NA
ENSG00000148400	NM_017617.3	NOTCH1	149.69	121.32	79.51	127.54	158.34	129.53	119.18	110.36	-0.0172327	0.917257	0.975074	NOTCH1	ensembl_havana	protein_coding	101.174	96.8852	140.428	167.92	156.629	146.944	133.428	119.687	0.025881	0.708562	0.901589	FALSE
ENSG00000153029	NM_001531.2	MR1	95.26	118.5	120.86	70.02	113.8	126.07	102.8	113.65	-0.0233793	0.891162	0.975074	MR1	ensembl_havana	protein_coding	15.2317	11.6913	17.1531	20.2503	12.8599	16.2403	12.8493	15.0928	0.135053	0.365285	0.718786	FALSE
ENSG00000153563	NM_001768.5	CD8A	36.29	39.5	79.51	45.01	39.58	32.81	22.35	46.12	-0.0212753	0.909111	0.975074	CD8A	ensembl_havana	protein_coding	0.0855711	0.0338878	0	0.0924669	0.0976694	0.195274	0.232777	0	NA	NA	NA	NA
ENSG00000164047	NM_004345.3	CAMP	38.56	31.04	60.43	40.01	29.69	39.72	20.86	29.65	-0.0212782	0.909073	0.975074	CAMP	ensembl_havana	protein_coding	0	0	0	0	0	0	0	0	NA	NA	NA	NA
ENSG00000170989	NM_001400.3	S1PR1	449.08	431.68	652.02	550.18	385.95	473.21	575.06	606.16	0.0121821	0.911401	0.975074	S1PR1	ensembl_havana	protein_coding	127.843	128.367	184.189	200.977	149.044	144.243	199.769	203.103	0.0639711	0.22015	0.605581	TRUE
ENSG00000172936	NM_002468.3	MYD88	449.08	420.39	381.67	342.61	346.36	369.59	363.51	421.68	0.0127813	0.911207	0.975074	MYD88	ensembl_havana	protein_coding	38.8778	40.6654	49.031	65.7903	52.9043	54.9371	47.9521	37.7793	0.104612	0.353181	0.71047	TRUE
ENSG00000198001	NM_016123.1	IRAK4	381.04	372.43	318.06	310.1	385.95	409.31	335.2	344.26	0.0118618	0.916676	0.975074	IRAK4	ensembl_havana	protein_coding	33.5724	47.6681	46.8102	53.9545	59.2854	51.1944	45.7181	40.0691	0.116788	0.36026	0.714969	TRUE
ENSG00000204490	NM_000594.2	TNF	176.91	208.79	353.04	187.56	294.41	314.32	259.22	349.2	-0.019707	0.913329	0.975074	TNF	ensembl_havana	protein_coding	0.390187	0.281774	0.376423	0.274448	0.316263	0.136131	0.392396	0.217593	NA	NA	NA	NA
ENSG00000206439	NM_000594.2	TNF	176.91	208.79	353.04	187.56	294.41	314.32	259.22	349.2	-0.019707	0.913329	0.975074	TNF	ensembl_havana	protein_coding	0.390187	0.281774	0.376423	0.274448	0.316263	0.136131	0.392396	0.217593	NA	NA	NA	NA
ENSG00000223952	NM_000594.2	TNF	176.91	208.79	353.04	187.56	294.41	314.32	259.22	349.2	-0.019707	0.913329	0.975074	TNF	ensembl_havana	protein_coding	0.390187	0.281774	0.376423	0.274448	0.316263	0.136131	0.392396	0.217593	NA	NA	NA	NA
ENSG00000226264	NM_002118.3	HLA-DMB	31.75	50.79	89.06	42.51	32.16	44.9	34.27	42.83	0.0252426	0.892295	0.975074	HLA-DMB	ensembl_havana	protein_coding	0.0427857	0	0.0437373	0.0462335	0.00813912	0	0	0.0260189	NA	NA	NA	NA
ENSG00000228321	NM_000594.2	TNF	176.91	208.79	353.04	187.56	294.41	314.32	259.22	349.2	-0.019707	0.913329	0.975074	TNF	ensembl_havana	protein_coding	0.390187	0.281774	0.376423	0.274448	0.316263	0.136131	0.392396	0.217593	NA	NA	NA	NA
ENSG00000228849	NM_000594.2	TNF	176.91	208.79	353.04	187.56	294.41	314.32	259.22	349.2	-0.019707	0.913329	0.975074	TNF	ensembl_havana	protein_coding	0.390187	0.281774	0.376423	0.274448	0.316263	0.136131	0.392396	0.217593	NA	NA	NA	NA
ENSG00000228978	NM_000594.2	TNF	176.91	208.79	353.04	187.56	294.41	314.32	259.22	349.2	-0.019707	0.913329	0.975074	TNF	havana	protein_coding	0.976775	0.196398	0	0.714179	0	0.348909	0	0.0379786	NA	NA	NA	NA
ENSG00000230108	NM_000594.2	TNF	176.91	208.79	353.04	187.56	294.41	314.32	259.22	349.2	-0.019707	0.913329	0.975074	TNF	ensembl_havana	protein_coding	0.390187	0.281774	0.376423	0.274448	0.316263	0.136131	0.392396	0.217593	NA	NA	NA	NA
ENSG00000232810	NM_000594.2	TNF	176.91	208.79	353.04	187.56	294.41	314.32	259.22	349.2	-0.019707	0.913329	0.975074	TNF	ensembl_havana	protein_coding	0.390187	0.281774	0.376423	0.274448	0.316263	0.136131	0.392396	0.217593	NA	NA	NA	NA
ENSG00000234154	NM_002118.3	HLA-DMB	31.75	50.79	89.06	42.51	32.16	44.9	34.27	42.83	0.0252426	0.892295	0.975074	HLA-DMB	ensembl_havana	protein_coding	0	0	0	0	0.00813912	0	0	0	NA	NA	NA	NA
ENSG00000239329	NM_002118.3	HLA-DMB	31.75	50.79	89.06	42.51	32.16	44.9	34.27	42.83	0.0252426	0.892295	0.975074	HLA-DMB	ensembl_havana	protein_coding	0.0427857	0	0.0437373	0.0462335	0.00813912	0	0	0.0260189	NA	NA	NA	NA
ENSG00000241296	NM_002118.3	HLA-DMB	31.75	50.79	89.06	42.51	32.16	44.9	34.27	42.83	0.0252426	0.892295	0.975074	HLA-DMB	ensembl_havana	protein_coding	0	0	0.0416904	0	0.00813912	0.0542429	0.0465554	0.0260189	NA	NA	NA	NA
ENSG00000241674	NM_002118.3	HLA-DMB	31.75	50.79	89.06	42.51	32.16	44.9	34.27	42.83	0.0252426	0.892295	0.975074	HLA-DMB	ensembl_havana	protein_coding	0.0427857	0	0.0437373	0.0462335	0.00813912	0	0	0.0260189	NA	NA	NA	NA
ENSG00000242092	NM_002118.3	HLA-DMB	31.75	50.79	89.06	42.51	32.16	44.9	34.27	42.83	0.0252426	0.892295	0.975074	HLA-DMB	ensembl_havana	protein_coding	0.0427857	0	0.00204689	0.0462335	0.00813912	0	0	0	NA	NA	NA	NA
ENSG00000242386	NM_002118.3	HLA-DMB	31.75	50.79	89.06	42.51	32.16	44.9	34.27	42.83	0.0252426	0.892295	0.975074	HLA-DMB	ensembl_havana	protein_coding	0	0	0.0416904	0	0.00813912	0.0542429	0.0465554	0.0260189	NA	NA	NA	NA
ENSG00000242574	NM_002118.3	HLA-DMB	31.75	50.79	89.06	42.51	32.16	44.9	34.27	42.83	0.0252426	0.892295	0.975074	HLA-DMB	ensembl_havana	protein_coding	0	0	0.0416904	0	0.00813912	0.0542429	0	0.0260189	NA	NA	NA	NA
ENSG00000275990	NM_000631.4	NCF4	58.97	62.07	120.86	75.02	61.85	69.08	47.67	79.06	0.0193254	0.91518	0.975074	NA	NA	NA	NA	NA	NA	NA	NA	NA	NA	NA	NA	NA	NA	NA
ENSG00000057657	NM_001198.3	PRDM1	1088.68	1046.75	1097.29	817.77	1773.87	1927.38	622.73	825.23	0.00840295	0.935601	0.986502	PRDM1	ensembl_havana	protein_coding	212.216	226.709	72.7456	107.216	111.799	106.913	92.7386	85.0817	0.143618	0.152503	0.53349	TRUE
ENSG00000106952	NM_001244.3	TNFSF8	440.01	442.96	480.26	430.14	903.01	868.7	367.98	439.8	0.00874812	0.933224	0.986502	TNFSF8	ensembl_havana	protein_coding	37.5372	33.9217	18.9098	17.5687	21.6501	17.3794	19.5067	19.306	-0.114205	0.206002	0.590319	FALSE
ENSG00000136930	NM_002799.2	PSMB7	1295.08	1247.07	1405.81	1357.95	1093.51	1205.48	1121.82	1118.43	0.00646254	0.934474	0.986502	PSMB7	ensembl_havana	protein_coding	23.1613	25.7886	27.383	25.4747	27.7381	30.5278	29.1903	26.175	0.0671043	0.505684	0.801038	TRUE
ENSG00000261371	NM_000442.3	PECAM1	83.92	95.93	149.49	162.55	71.75	70.81	95.35	79.06	0.0118217	0.943318	0.992068	PECAM1	havana	protein_coding	0.029115	0.0338878	0.051666	0.0462335	0.195339	0.0650914	0.186222	0.520377	NA	NA	NA	NA
ENSG00000104365	NM_001556.1	IKBKB	229.08	121.32	203.56	260.09	227.61	269.42	230.92	280.02	0.00926326	0.952798	0.992202	IKBKB	ensembl_havana	protein_coding	83.6031	82.3812	69.9557	78.8745	70.7126	60.7628	57.1235	58.2822	0.0209343	0.761825	0.924923	TRUE
ENSG00000104814	NM_007181.3	MAP4K1	571.56	567.11	591.58	522.67	650.66	632.1	582.51	696.75	0.00647566	0.949339	0.992202	MAP4K1	ensembl_havana	protein_coding	101.345	113.998	93.4638	115.445	97.0507	105.285	95.1128	96.9452	0.195129	0.0108327	0.21078	TRUE
ENSG00000117586	NM_003326.2	TNFSF4	58.97	67.71	76.33	67.52	56.9	55.27	50.65	49.42	-0.0104558	0.95375	0.992202	TNFSF4	ensembl_havana	protein_coding	0.199666	0.169439	0.051666	0.231168	0.846468	0.358003	0.232777	0.0520377	NA	NA	NA	NA
ENSG00000130303	NM_004335.2	BST2	301.66	344.21	279.89	245.08	279.56	271.15	338.18	354.14	0.00609098	0.96051	0.992202	BST2	ensembl_havana	protein_coding	6.95979	6.94698	9.09321	9.84774	11.6878	10.317	10.9405	10.1994	-0.0140025	0.901408	0.973457	FALSE
ENSG00000131724	NM_001560.2	IL13RA1	20.41	25.39	60.43	42.51	39.58	32.81	23.84	39.53	0.00966093	0.95862	0.992202	IL13RA1	ensembl_havana	protein_coding	0	0	0	0	0.0761311	0	0.0465554	0	NA	NA	NA	NA
ENSG00000169194	NM_002188.2	IL13	24.95	39.5	66.79	37.51	27.21	27.63	20.86	24.71	-0.0104458	0.95514	0.992202	IL13	ensembl_havana	protein_coding	0.0570474	0	0	0.0462335	0.0651129	0.195274	0	0.312226	NA	NA	NA	NA
ENSG00000177455	NM_001770.4	CD19	24.95	39.5	41.35	52.52	56.9	22.45	19.37	23.06	-0.0100512	0.956605	0.992202	CD19	ensembl_havana	protein_coding	0	0.0338878	0.103332	0	0.260452	0.162728	0.372443	0.156113	NA	NA	NA	NA
ENSG00000282928	NM_007181.3	MAP4K1	571.56	567.11	591.58	522.67	650.66	632.1	582.51	696.75	0.00647566	0.949339	0.992202	NA	NA	NA	NA	NA	NA	NA	NA	NA	NA	NA	NA	NA	NA	NA
ENSG00000027697	NM_000416.1	IFNGR1	376.5	358.32	353.04	285.09	368.63	388.59	345.63	428.27	0.00376155	0.975397	0.994164	IFNGR1	ensembl_havana	protein_coding	23.7602	23.1454	21.8547	23.949	24.8406	26.2318	22.3466	19.1499	0.0385454	0.680281	0.890033	TRUE
ENSG00000087088	NM_138761.3	BAX	630.53	640.46	756.97	620.2	945.07	1041.41	667.43	731.34	0.0030291	0.97526	0.994164	BAX	ensembl_havana	protein_coding	10.8961	7.55697	6.56158	9.24669	6.44618	9.21042	7.49542	7.18121	0.098534	0.639207	0.870138	TRUE
ENSG00000103490	NM_013258.3	PYCARD	63.51	70.54	79.51	55.02	49.48	58.72	50.65	56	-0.00313328	0.986243	0.994164	PYCARD	ensembl_havana	protein_coding	4.30708	3.35489	5.57993	5.82542	7.45542	6.21621	5.02799	6.86898	-0.0154257	0.929695	0.979282	TRUE
ENSG00000106144	NM_032982.2	CASP2	483.1	513.5	400.75	350.12	440.37	412.76	534.84	611.1	0.00311206	0.977174	0.994164	CASP2	ensembl_havana	protein_coding	62.5535	49.7473	84.4739	96.9978	86.7095	83.024	52.887	55.6283	0.00325923	0.970429	0.991501	TRUE
ENSG00000110876	NM_003006.3	SELPLG	127.01	110.04	124.04	107.54	86.59	107.08	125.14	136.72	0.00180056	0.991135	0.994164	SELPLG	ensembl_havana	protein_coding	385.811	342.165	780.309	871.316	777.708	758.901	684.692	667.332	0.020381	0.701828	0.898244	TRUE
ENSG00000110944	NM_016584.2	IL23A	115.67	67.71	117.68	165.05	126.17	160.62	153.45	131.77	-0.00604611	0.971383	0.994164	IL23A	ensembl	protein_coding	3.13761	2.71102	2.47997	3.55998	1.88828	1.07401	3.95721	2.81004	-0.177585	0.487146	0.789772	TRUE
ENSG00000112062	NM_001315.1	MAPK14	660.01	572.75	442.1	447.65	398.32	411.04	464.82	513.92	-0.00110042	0.991721	0.994164	MAPK14	ensembl_havana	protein_coding	25.215	18.0961	24.903	24.9661	28.6172	24.1164	14.665	17.4847	-0.124978	0.320422	0.682567	TRUE
ENSG00000164305	NM_032991.2	CASP3	81.65	56.43	130.4	122.54	96.49	105.35	67.04	92.24	-0.00218785	0.989873	0.994164	CASP3	ensembl_havana	protein_coding	4.22151	3.55822	3.40995	3.97608	3.02775	2.73384	4.18999	3.90283	-0.0547249	0.757781	0.924023	TRUE
ENSG00000165025	NM_003177.3	SYK	43.09	53.61	47.71	32.51	59.38	58.72	43.2	49.42	0.00289427	0.987513	0.994164	SYK	ensembl_havana	protein_coding	0	0	0.051666	0	0	0.0325457	0	0	NA	NA	NA	NA
ENSG00000169919	NM_000181.1	GUSB	147.43	143.89	92.24	97.53	173.18	164.07	126.63	128.48	-0.00417653	0.978309	0.994164	GUSB	ensembl_havana	protein_coding	44.9248	44.7318	37.5612	46.6497	50.8858	50.4133	49.5467	52.402	0.120277	0.128035	0.502453	FALSE
ENSG00000240972	NM_002415.1	MIF	1308.68	1156.79	1234.06	1122.87	1170.21	1373	1050.31	1105.25	-0.00222352	0.97973	0.994164	MIF	ensembl_havana	protein_coding	30.1202	22.0125	31.4061	38.3036	38.7539	38.5979	38.7694	37.0103	-0.0220454	0.847327	0.957078	TRUE
ENSG00000276701	NM_002415.1	MIF	1308.68	1156.79	1234.06	1122.87	1170.21	1373	1050.31	1105.25	-0.00222352	0.97973	0.994164	NA	NA	NA	NA	NA	NA	NA	NA	NA	NA	NA	NA	NA	NA	NA
NA	NM_156038.2	CSF3R	13.61	28.21	28.63	40.01	49.48	25.91	43.2	36.24	-0.00198356	0.99144	0.994164	NA	NA	NA	NA	NA	NA	NA	NA	NA	NA	NA	NA	NA	NA	NA
ENSG00000149311	NM_000051.3	ATM	43.09	56.43	85.88	70.02	66.8	62.17	53.63	57.65	0.000615057	0.997283	0.997283	ATM	ensembl_havana	protein_coding	1838.12	1905.43	1456.11	1292.94	2130.84	1854.57	1641.92	1661.2	-0.0342852	0.545187	0.82223	FALSE
ENSG00000005961	NM_000419.3	ITGA2B	11.34	25.39	15.9	17.51	14.84	15.54	7.45	21.41	0.213345	0.212555	NA	ITGA2B	ensembl_havana	protein_coding	1.59733	0.406653	1.75664	0.970905	1.62782	1.9202	0.884555	0.416302	NA	NA	NA	NA
ENSG00000006606	NM_006072.4	CCL26	22.68	19.75	25.44	17.51	19.79	6.91	8.94	9.88	-0.150601	0.381544	NA	CCL26	ensembl_havana	protein_coding	0	0	0	0	0	0	0	0	NA	NA	NA	NA
ENSG00000007171	NM_000625.4	NOS2	29.49	42.32	31.81	32.51	24.74	13.82	14.9	26.35	0.0675052	0.712462	NA	NOS2	ensembl_havana	protein_coding	0	0	0.103332	0.277401	0	0.195274	0	0	NA	NA	NA	NA
ENSG00000007908	NM_000450.2	SELE	38.56	28.21	22.26	30.01	24.74	41.45	13.41	28	0.163015	0.375205	NA	SELE	ensembl_havana	protein_coding	0	0	0	0	0	0	0.0465554	0.0520377	NA	NA	NA	NA
ENSG00000009724	NM_139208.1	MASP2	22.68	19.75	15.9	7.5	24.74	17.27	14.9	14.82	-0.133631	0.445797	NA	MASP2	ensembl_havana	protein_coding	1.34061	1.25385	0.464994	0.739737	2.31151	1.23674	1.11733	1.97743	NA	NA	NA	NA
ENSG00000010278	NM_001769.2	CD9	22.68	5.64	31.81	15	9.9	27.63	31.29	18.12	-0.154923	0.362707	NA	CD9	ensembl_havana	protein_coding	0.484903	0	0.77499	0.231168	0.162782	0.0325457	0.232777	0.104075	NA	NA	NA	NA
ENSG00000010671	NM_000061.1	BTK	9.07	16.93	9.54	22.51	12.37	19	14.9	13.18	0.185081	0.274339	NA	BTK	ensembl_havana	protein_coding	0	0	0.051666	0.0231168	0.0488347	0	0.0465554	0	NA	NA	NA	NA
ENSG00000010704	NM_139011.2	HFE	13.61	31.04	19.08	12.5	19.79	17.27	20.86	18.12	0.0155966	0.929132	NA	HFE	ensembl_havana	protein_coding	1.88257	0.609983	4.08163	2.31168	3.67888	3.31966	1.44322	1.30094	-0.495467	0.126706	0.500661	FALSE
ENSG00000011422	NM_001005376.1	PLAUR	36.29	25.39	28.63	17.51	29.69	36.27	23.84	29.65	-0.0597973	0.746145	NA	PLAUR	ensembl_havana	protein_coding	0.627522	0.779418	1.34332	1.387	1.30226	0.358003	0.931109	0.366192	NA	NA	NA	NA
ENSG00000012223	NM_002343.2	LTF	11.34	19.75	22.26	20.01	19.79	20.72	16.39	24.71	0.115891	0.515066	NA	LTF	ensembl_havana	protein_coding	0	0	0	0	0.0976694	0	0	0	NA	NA	NA	NA
ENSG00000019169	NM_006770.3	MARCO	18.14	25.39	50.89	17.51	37.11	36.27	22.35	42.83	-0.0175324	0.923447	NA	MARCO	ensembl_havana	protein_coding	0	0	0	0	0	0	0	0	NA	NA	NA	NA
ENSG00000021852	NM_000066.2	C8B	20.41	14.11	15.9	22.51	24.74	36.27	37.24	42.83	0.0938033	0.610205	NA	C8B	ensembl_havana	protein_coding	0	0	0	0	0	0	0	0	NA	NA	NA	NA
ENSG00000038945	NM_002445.3	MSR1	20.41	19.75	12.72	17.51	14.84	13.82	8.94	13.18	0.0612121	0.721748	NA	MSR1	ensembl_havana	protein_coding	0	0	0.051666	0	0	0	0	0	NA	NA	NA	NA
ENSG00000049249	NM_001561.4	TNFRSF9	11.34	14.11	22.26	15	12.37	10.36	8.94	13.18	-0.00842725	0.959586	NA	TNFRSF9	ensembl_havana	protein_coding	0.0285237	0.0338878	0.051666	0	0	0.292911	0	0.104075	NA	NA	NA	NA
ENSG00000072694	NM_001002273.1	FCGR2B	13.61	11.29	47.71	12.5	27.21	10.36	19.37	18.12	-0.328339	0.0606447	NA	FCGR2B	ensembl_havana	protein_coding	0	0	0	0.739737	0	0.340034	0.372443	0	NA	NA	NA	NA
ENSG00000073756	NM_000963.1	PTGS2	24.95	36.68	9.54	2.5	7.42	12.09	2.98	18.12	0.132455	0.395411	NA	PTGS2	ensembl_havana	protein_coding	0	0	0	0	0	0	0	0	NA	NA	NA	NA
ENSG00000079385	NM_001712.3	CEACAM1	22.68	31.04	38.17	30.01	17.32	25.91	17.88	42.83	0.189912	0.301651	NA	CEACAM1	ensembl_havana	protein_coding	2.85237	8.47194	6.87157	4.94699	5.56716	4.75167	5.58995	3.22634	0.199481	0.603038	0.855547	TRUE
ENSG00000081041	NM_002089.3	CXCL2	13.61	8.46	28.63	15	14.84	22.45	13.41	3.29	-0.163101	0.32424	NA	CXCL2	ensembl_havana	protein_coding	0	0	0	0	0	0	0	0	NA	NA	NA	NA
ENSG00000081181	NM_001172.3	ARG2	20.41	25.39	12.72	25.01	9.9	12.09	8.94	9.88	0.138851	0.419239	NA	ARG2	ensembl_havana	protein_coding	2.09625	1.52304	1.67866	0.776148	1.06853	1.87173	1.5329	0.971608	NA	NA	NA	NA
ENSG00000086548	NM_002483.4	CEACAM6	22.68	36.68	60.43	45.01	27.21	32.81	13.41	18.12	0.0830021	0.654777	NA	CEACAM6	ensembl_havana	protein_coding	0	0	0	0	0	0	0	0	NA	NA	NA	NA
ENSG00000090376	NM_007199.1	IRAK3	13.61	28.21	38.17	25.01	19.79	10.36	14.9	14.82	-0.0498832	0.777538	NA	IRAK3	ensembl_havana	protein_coding	0.171142	0.881083	0.051666	0.554802	0.423234	0.260366	0.0465554	0.416302	NA	NA	NA	NA
ENSG00000090659	NM_021155.2	CD209	38.56	19.75	38.17	40.01	17.32	10.36	17.88	18.12	-0.148183	0.416897	NA	CD209	ensembl_havana	protein_coding	0	0	0	0	0	0	0	0	NA	NA	NA	NA
ENSG00000095585	NM_013314.2	BLNK	20.41	28.21	28.63	42.51	9.9	29.36	20.86	19.77	0.232735	0.201502	NA	BLNK	ensembl_havana	protein_coding	0	0	0	0	0.0651129	0	0.0465554	0	NA	NA	NA	NA
ENSG00000100368	NM_000395.2	CSF2RB	11.34	25.39	15.9	17.51	14.84	19	5.96	8.24	0.156822	0.355754	NA	CSF2RB	ensembl_havana	protein_coding	0.256714	0.813307	0.206664	0.601036	0.0651129	0	0.558665	0.468339	NA	NA	NA	NA
ENSG00000100448	NM_001911.2	CTSG	13.61	11.29	31.81	10	14.84	13.82	1.49	19.77	-0.0179597	0.90546	NA	CTSG	ensembl_havana	protein_coding	0	0	0	0	0	0	0	0	NA	NA	NA	NA
ENSG00000101916	NM_016610.2	TLR8	18.14	16.93	50.89	25.01	27.21	17.27	17.88	16.47	-0.214614	0.238368	NA	TLR8	ensembl_havana	protein_coding	0	0	0	0	0	0	0	0	NA	NA	NA	NA
ENSG00000102962	NM_002990.3	CCL22	9.07	19.75	28.63	32.51	19.79	19	19.37	21.41	0.108184	0.547354	NA	CCL22	ensembl_havana	protein_coding	0	0	0	0	0	0	0	0	NA	NA	NA	NA
ENSG00000104432	NM_000880.2	IL7	11.34	33.86	22.26	32.51	12.37	13.82	11.92	14.82	0.243178	0.167985	NA	IL7	ensembl_havana	protein_coding	0	0.135551	0	0.416102	0.130226	0.260366	0.186222	0.0520377	NA	NA	NA	NA
ENSG00000104972	NM_001081637.1	LILRB1	18.14	14.11	34.99	40.01	29.69	25.91	20.86	21.41	-0.0268404	0.884061	NA	LILRB1	ensembl_havana	protein_coding	0	0	0	0.0115584	0	0.00813642	0	0	NA	NA	NA	NA
ENSG00000104974	NM_006863.1	LILRA1	11.34	5.64	25.44	15	22.27	10.36	11.92	16.47	-0.161063	0.338397	NA	LILRA1	ensembl_havana	protein_coding	0	0	0	0	0	0	0	0	NA	NA	NA	NA
ENSG00000105246	NM_005755.2	EBI3	18.14	11.29	22.26	10	14.84	10.36	25.33	11.53	-0.269496	0.117429	NA	EBI3	ensembl_havana	protein_coding	0	0	0	0	0	0	0	0	NA	NA	NA	NA
ENSG00000105371	NM_001039132.1	ICAM4	36.29	14.11	25.44	35.01	14.84	19	25.33	23.06	-0.05664	0.753225	NA	ICAM4	ensembl_havana	protein_coding	0	0	0.051666	0.0924671	0	0	0.0465554	0.403966	NA	NA	NA	NA
ENSG00000105376	NM_003259.3	ICAM5	27.22	11.29	28.63	25.01	29.69	13.82	10.43	24.71	-0.111941	0.521305	NA	ICAM5	ensembl_havana	protein_coding	0	0	0	0	0	0	0	0	NA	NA	NA	NA
ENSG00000106178	NM_002991.2	CCL24	22.68	22.57	19.08	15	19.79	19	10.43	28	0.0809289	0.645797	NA	CCL24	ensembl_havana	protein_coding	0	0	0	0	0	0	0	0	NA	NA	NA	NA
ENSG00000106804	NM_001735.2	C5	29.49	36.68	44.53	22.51	39.58	24.18	16.39	28	-0.0760041	0.679162	NA	C5	ensembl_havana	protein_coding	6.44636	6.947	5.73494	9.98643	9.86461	8.46189	7.63509	10.5637	0.261736	0.155396	0.535961	FALSE
ENSG00000107562	NM_000609.5	CXCL12	20.41	31.04	50.89	22.51	22.27	27.63	7.45	21.41	0.0543345	0.760859	NA	CXCL12	ensembl_havana	protein_coding	0	0	0	0	0	0	0	0	NA	NA	NA	NA
ENSG00000108691	NM_002982.3	CCL2	15.88	11.29	25.44	20.01	17.32	15.54	13.41	9.88	-0.101892	0.557352	NA	CCL2	ensembl_havana	protein_coding	0	0	0	0	0	0	0	0	NA	NA	NA	NA
ENSG00000109072	NM_000638.3	VTN	13.61	14.11	22.26	20.01	9.9	12.09	5.96	18.12	0.0929971	0.578857	NA	VTN	ensembl_havana	protein_coding	1.403	0.799637	0.470965	0.434131	1.06313	1.12393	1.24599	0.800364	NA	NA	NA	NA
ENSG00000109743	NM_004334.2	BST1	29.49	14.11	28.63	27.51	39.58	20.72	28.31	21.41	-0.245678	0.181395	NA	BST1	ensembl_havana	protein_coding	0.713285	0.813305	0.413328	0.462335	0.618573	1.17164	0.279333	1.45706	NA	NA	NA	NA
ENSG00000109956	NM_018644.3	B3GAT1	20.41	22.57	22.26	27.51	19.79	25.91	22.35	24.71	0.112705	0.537893	NA	B3GAT1	ensembl_havana	protein_coding	0.171142	0	0	0	0.0976694	0.0976371	0	0.0520377	NA	NA	NA	NA
ENSG00000111321	NM_002342.1	LTBR	11.34	28.21	22.26	12.5	22.27	8.64	14.9	18.12	-0.0251416	0.881434	NA	LTBR	ensembl_havana	protein_coding	0.0285237	0.0338878	0.051666	0	0	0	0.0931106	0.104075	NA	NA	NA	NA
ENSG00000111732	NM_020661.1	AICDA	9.07	22.57	22.26	12.5	9.9	22.45	5.96	19.77	0.197839	0.232379	NA	AICDA	ensembl_havana	protein_coding	0	0	0	0	0.0325838	0	0	0.0520377	NA	NA	NA	NA
ENSG00000112115	NM_002190.2	IL17A	20.41	11.29	15.9	22.51	12.37	15.54	8.94	9.88	0.0194083	0.908453	NA	IL17A	ensembl_havana	protein_coding	0	0	0	0	0	0	0	0	NA	NA	NA	NA
ENSG00000112936	NM_000587.2	C7	18.14	14.11	15.9	27.51	17.32	25.91	14.9	11.53	0.0808525	0.645186	NA	C7	ensembl_havana	protein_coding	0	0	0	0	0	0	0	0	NA	NA	NA	NA
ENSG00000113302	NM_002187.2	IL12B	15.88	31.04	12.72	15	17.32	3.45	14.9	14.82	-0.00393943	0.980813	NA	IL12B	ensembl_havana	protein_coding	0	0	0	0	0	0	0	0	NA	NA	NA	NA
ENSG00000113520	NM_000589.2	IL4	2.27	5.64	15.9	10	12.37	15.54	8.94	9.88	0.0303601	0.843502	NA	IL4	ensembl_havana	protein_coding	0	0	0	0.184934	0.0325565	0	0	0.0520377	NA	NA	NA	NA
ENSG00000113525	NM_000879.2	IL5	9.07	16.93	6.36	20.01	7.42	15.54	10.43	11.53	0.25319	0.118885	NA	IL5	ensembl_havana	protein_coding	0.199666	0	0.103332	0.0462335	0.455791	0.130183	0.0465554	0.104075	NA	NA	NA	NA
ENSG00000113600	NM_001737.3	C9	6.8	19.75	19.08	10	7.42	8.64	2.98	6.59	0.08072	0.594698	NA	C9	ensembl_havana	protein_coding	0	0	0	0	0	0	0	0	NA	NA	NA	NA
ENSG00000113721	NM_002609.3	PDGFRB	18.14	19.75	15.9	20.01	17.32	19	16.39	16.47	0.0552495	0.754885	NA	PDGFRB	ensembl_havana	protein_coding	0	0	0	0	0	0	0	0	NA	NA	NA	NA
ENSG00000114013	NM_175862.3	CD86	9.07	5.64	31.81	15	12.37	17.27	8.94	14.82	-0.0462863	0.780194	NA	CD86	ensembl_havana	protein_coding	0	0	0	0	0	0	0	0	NA	NA	NA	NA
ENSG00000115008	NM_000575.3	IL1A	11.34	16.93	60.43	25.01	17.32	15.54	17.88	26.35	-0.0730074	0.683504	NA	IL1A	ensembl_havana	protein_coding	0	0	0	0	0	0	0	0	NA	NA	NA	NA
ENSG00000115414	NM_212482.1	FN1	11.34	45.14	38.17	30.01	34.64	25.91	29.8	24.71	0.0619966	0.732216	NA	FN1	ensembl_havana	protein_coding	3.30875	2.88046	4.13328	2.63531	13.6086	7.42042	1.48977	2.60188	-0.497321	0.057623	0.38498	FALSE
ENSG00000115594	NM_000877.2	IL1R1	20.41	25.39	44.53	20.01	24.74	15.54	16.39	37.88	-0.0291845	0.870596	NA	IL1R1	ensembl_havana	protein_coding	1.05538	0.0338878	0.309996	0.508569	0.130226	0.0325457	0.837998	0.572415	NA	NA	NA	NA
ENSG00000115598	NM_003854.2	IL1RL2	31.75	31.04	38.17	35.01	34.64	22.45	19.37	21.41	-0.0810568	0.661978	NA	IL1RL2	ensembl_havana	protein_coding	0.0285237	0	0	0.0462335	0	0	0	0	NA	NA	NA	NA
ENSG00000115602	NM_016232.4	IL1RL1	13.61	19.75	9.54	22.51	9.9	8.64	10.43	8.24	0.106907	0.515383	NA	IL1RL1	ensembl_havana	protein_coding	0	0	0	0.231168	0.065113	0.0325457	0.0465554	0	NA	NA	NA	NA
ENSG00000117281	NM_007053.2	CD160	13.61	70.54	25.44	37.51	12.37	24.18	17.88	21.41	0.412381	0.0232326	NA	CD160	ensembl_havana	protein_coding	0.586582	0.474428	0.154998	0.462335	0.488347	1.43201	0.279333	0.364264	NA	NA	NA	NA
ENSG00000117877	NM_012099.1	CD3EAP	22.68	36.68	31.81	22.51	19.79	22.45	23.84	24.71	0.043865	0.811121	NA	CD3EAP	ensembl_havana	protein_coding	4.05701	4.3842	4.22521	5.75001	7.52027	3.61703	0.195427	4.13036	-0.00107117	0.998131	0.999496	FALSE
ENSG00000118520	NM_000045.2	ARG1	11.34	11.29	6.36	20.01	14.84	20.72	13.41	18.12	0.178879	0.286165	NA	ARG1	ensembl_havana	protein_coding	4.42118	4.23597	1.08499	1.43324	6.02295	4.49131	3.4451	3.27837	-0.117878	0.519659	0.808403	FALSE
ENSG00000120708	NM_000358.2	TGFBI	22.68	25.39	41.35	17.51	29.69	31.09	22.35	41.18	-0.0069752	0.969602	NA	TGFBI	ensembl_havana	protein_coding	1.36914	2.57547	0.413328	5.13192	0.293008	1.65983	2.51399	3.79875	1.47991	0.0145046	0.232808	FALSE
ENSG00000120738	NM_001964.2	EGR1	24.95	14.11	12.72	22.51	42.06	86.35	14.9	19.77	0.189343	0.30132	NA	EGR1	ensembl_havana	protein_coding	17.4565	23.6876	5.42493	4.02232	0.520904	0.618368	0.605221	0.572415	0.307957	0.133075	0.507882	TRUE
ENSG00000120885	NM_001831.2	CLU	9.07	16.93	15.9	25.01	14.84	10.36	7.45	18.12	0.159082	0.341964	NA	CLU	ensembl_havana	protein_coding	7.01685	5.96506	4.02995	6.19529	8.69259	5.79313	9.91101	8.74233	-0.147851	0.417686	0.755458	FALSE
ENSG00000121797	NM_003965.4	CCRL2	4.54	5.64	22.26	10	12.37	22.45	5.96	19.77	0.0905351	0.568692	NA	CCRL2	ensembl_havana	protein_coding	0.0570474	0	0	0.138701	0.162782	0.0325457	0	0.0520377	NA	NA	NA	NA
ENSG00000123610	NM_007115.2	TNFAIP6	27.22	42.32	60.43	25.01	19.79	20.72	26.82	37.88	-0.0193347	0.916421	NA	TNFAIP6	ensembl_havana	protein_coding	0	0	0	0	0	0	0	0	NA	NA	NA	NA
ENSG00000123700	NM_000891.2	KCNJ2	11.34	33.86	38.17	17.51	22.27	22.45	17.88	24.71	0.0640021	0.71779	NA	KCNJ2	ensembl_havana	protein_coding	0	0.0339142	0	0.046252	0	0.0651106	0	0.0520575	NA	NA	NA	NA
ENSG00000124469	NM_001816.3	CEACAM8	6.8	11.29	28.63	32.51	22.27	3.45	11.92	14.82	-0.0573179	0.726374	NA	CEACAM8	ensembl_havana	protein_coding	0	0	0	0	0.0976694	0	0	0	NA	NA	NA	NA
ENSG00000125498	NM_014218.2	KIR	11.34	5.64	19.08	32.51	14.84	17.27	11.92	13.18	0.0619355	0.716601	NA	KIR2DL1	ensembl_havana	protein_coding	0	0	0	0	0	0	0	0	NA	NA	NA	NA
ENSG00000125538	NM_000576.2	IL1B	22.68	33.86	57.25	32.51	24.74	41.45	22.35	26.35	0.058396	0.752617	NA	IL1B	ensembl_havana	protein_coding	0	0	0	0	0	0	0	0	NA	NA	NA	NA
ENSG00000125726	NM_001252.2	CD70	11.34	16.93	19.08	22.51	17.32	13.82	7.45	14.82	0.111409	0.514326	NA	CD70	ensembl_havana	protein_coding	0	0.0677756	0.103332	0.0462335	0.0651129	0.0325457	0	0.156113	NA	NA	NA	NA
ENSG00000127241	NM_139125.3	MASP1	18.14	19.75	50.89	30.01	17.32	20.72	14.9	18.12	-0.0395459	0.827679	NA	MASP1	ensembl_havana	protein_coding	0.0285237	0.0338878	0	0	0	0	0	0	NA	NA	NA	NA
ENSG00000127318	NM_020525.4	IL22	11.34	11.29	60.43	35.01	19.79	19	11.92	13.18	-0.113595	0.529518	NA	IL22	ensembl_havana	protein_coding	0	0	0	0	0.0325565	0.0650914	0.0465554	0	NA	NA	NA	NA
ENSG00000127743	NM_014443.2	IL17B	9.07	19.75	19.08	7.5	17.32	13.82	13.41	29.65	0.0764947	0.647201	NA	IL17B	ensembl_havana	protein_coding	0.171142	0	0	0	0.130226	0.0976371	0	0.208151	NA	NA	NA	NA
ENSG00000131042	NM_005874.1	LILRB2	13.61	31.04	66.79	25.01	42.06	24.18	28.31	14.82	-0.228723	0.208358	NA	LILRB2	ensembl_havana	protein_coding	0	0	0	0	0	0	0	0	NA	NA	NA	NA
ENSG00000131203	NM_002164.3	IDO1	22.68	8.46	28.63	15	9.9	15.54	7.45	14.82	-0.0783951	0.634048	NA	IDO1	ensembl_havana	protein_coding	0	0	0	0	0	0	0	0	NA	NA	NA	NA
ENSG00000134539	NM_002262.3	KLRD1	11.34	50.79	44.53	32.51	17.32	25.91	19.37	32.94	0.260159	0.151182	NA	KLRD1	ensembl_havana	protein_coding	0.0855711	0.338878	1.08498	1.0194	0	0.325457	0.0931109	0.0622662	NA	NA	NA	NA
ENSG00000134545	NM_002259.3	KLRC1	18.14	16.93	12.72	30.01	9.9	13.82	10.43	11.53	0.148267	0.385929	NA	KLRC1	ensembl_havana	protein_coding	0	0	0	0	0.0651129	0	0	0	NA	NA	NA	NA
ENSG00000136160	NM_003991.2	EDNRB	2.27	8.46	3.18	12.5	2.47	3.45	7.45	6.59	0.143474	0.260279	NA	EDNRB	ensembl_havana	protein_coding	0	0	0.25833	0	0.0325565	0	0	0.156113	NA	NA	NA	NA
ENSG00000136244	NM_000600.1	IL6	20.41	16.93	22.26	17.51	4.95	12.09	8.94	18.12	0.0770188	0.647567	NA	IL6	ensembl_havana	protein_coding	0	0.237214	0	0	0	0	0	0	NA	NA	NA	NA
ENSG00000136689	NM_000577.3	IL1RN	13.61	16.93	28.63	20.01	12.37	17.27	8.94	9.88	0.0119658	0.944683	NA	IL1RN	ensembl_havana	protein_coding	0	0	0	0	0	0	0	0.0520377	NA	NA	NA	NA
ENSG00000136869	NM_138554.2	TLR4	27.22	33.86	44.53	27.51	27.21	13.82	13.41	18.12	-0.0923162	0.612545	NA	TLR4	ensembl_havana	protein_coding	0	0	0	0	0	0	0	0	NA	NA	NA	NA
ENSG00000138185	NM_001098175.1	ENTPD1	24.95	19.75	34.99	27.51	24.74	32.81	16.39	24.71	0.0335757	0.854872	NA	ENTPD1	ensembl_havana	protein_coding	0.824327	9.69752	0.626439	11.5665	1.6238	5.03774	2.99108	3.28917	2.39126	0.0033509	0.128781	TRUE
ENSG00000138684	NM_021803.2	IL21	18.14	16.93	38.17	20.01	9.9	36.27	8.94	24.71	0.137123	0.427447	NA	IL21	ensembl_havana	protein_coding	0	0.372766	0.103332	0.0462335	0	0.0650914	0.0465554	0.156113	NA	NA	NA	NA
ENSG00000138755	NM_002416.1	CXCL9	15.88	28.21	31.81	12.5	37.11	19	8.94	9.88	-0.133695	0.443745	NA	CXCL9	ensembl_havana	protein_coding	0	0	0.103332	0	0	0	0	0	NA	NA	NA	NA
ENSG00000140968	NM_002163.2	IRF8	20.41	19.75	57.25	45.01	24.74	22.45	20.86	36.24	0.0153628	0.933953	NA	IRF8	ensembl_havana	protein_coding	0.427856	0.237214	1.44665	1.57194	1.07436	1.95274	2.09499	2.96615	0.453553	0.197265	0.581611	TRUE
ENSG00000141655	NM_003839.2	TNFRSF11A	9.07	45.14	25.44	25.01	29.69	31.09	22.35	23.06	0.192237	0.284128	NA	TNFRSF11A	ensembl_havana	protein_coding	0.285237	0.847195	1.54998	3.65245	1.43248	0.358003	0.698331	0.0520377	NA	NA	NA	NA
ENSG00000142224	NM_013371.3	IL19	11.34	11.29	22.26	15	14.84	3.45	11.92	9.88	-0.155903	0.331472	NA	IL19	ensembl_havana	protein_coding	0.0285237	0	0	0	0	0.0325457	0	0	NA	NA	NA	NA
ENSG00000143184	NM_002995.1	XCL1	13.61	22.57	47.71	17.51	9.9	13.82	16.39	14.82	-0.0708336	0.684281	NA	XCL1	ensembl_havana	protein_coding	0	0	0	0.231168	0	0.130183	0	0	NA	NA	NA	NA
ENSG00000143226	NM_201563.4	FCGR2A/C	11.34	19.75	12.72	12.5	9.9	10.36	11.92	13.18	0.0649623	0.693814	NA	FCGR2A	ensembl_havana	protein_coding	0	0.0338878	0	0	0.0976694	0	0	0	NA	NA	NA	NA
ENSG00000143226	NM_021642.3	FCGR2A	27.22	22.57	6.36	12.5	14.84	10.36	13.41	11.53	-0.0198743	0.906291	NA	FCGR2A	ensembl_havana	protein_coding	0	0.0338878	0	0	0.0976694	0	0	0	NA	NA	NA	NA
ENSG00000143546	NM_002964.3	S100A8	13.61	39.5	34.99	25.01	24.74	24.18	20.86	18.12	0.063568	0.724861	NA	S100A8	ensembl_havana	protein_coding	0	0	0	0	0	0.0325457	0	0	NA	NA	NA	NA
ENSG00000144648	NM_001296.3	CCBP2	20.41	31.04	38.17	35.01	32.16	20.72	14.9	19.77	0.0197786	0.914202	NA	ACKR2	ensembl_havana	protein_coding	0	0	0.103332	0.0934532	0	0	0	0.104075	NA	NA	NA	NA
ENSG00000145839	NM_000590.1	IL9	13.61	16.93	12.72	17.51	14.84	1.73	4.47	8.24	-0.0134112	0.92933	NA	IL9	ensembl_havana	protein_coding	0	0	0	0	0	0	0	0	NA	NA	NA	NA
ENSG00000149131	NM_000062.2	SERPING1	11.34	19.75	15.9	12.5	22.27	19	17.88	8.24	-0.0574021	0.735328	NA	SERPING1	ensembl_havana	protein_coding	0	0	0	0	0	0	0	0	NA	NA	NA	NA
ENSG00000150045	NM_016523.1	KLRF1	9.07	31.04	25.44	17.51	14.84	15.54	7.45	39.53	0.260346	0.125879	NA	KLRF1	ensembl_havana	protein_coding	0.142619	0.372766	0.309996	0.369868	0.293008	0.585823	0.372443	0.156113	NA	NA	NA	NA
ENSG00000150337	NM_000566.3	FCGR1A/B	22.68	28.21	41.35	22.51	14.84	25.91	16.39	21.41	0.0358588	0.843071	NA	FCGR1A	ensembl_havana	protein_coding	0	1.55884	0	0	0.0325565	0	0	0.0260189	NA	NA	NA	NA
ENSG00000150782	NM_001562.2	IL18	15.88	36.68	28.63	25.01	19.79	13.82	16.39	19.77	0.0811152	0.650655	NA	IL18	ensembl_havana	protein_coding	0.142619	0.101663	0.103332	0.0924671	0	0.0325457	0.0465554	0	NA	NA	NA	NA
ENSG00000154096	NM_006288.2	THY1	15.88	14.11	19.08	22.51	27.21	24.18	8.94	18.12	0.0602534	0.733146	NA	THY1	ensembl_havana	protein_coding	0	0	0	0	0	0	0	0	NA	NA	NA	NA
ENSG00000156234	NM_006419.2	CXCL13	18.14	25.39	25.44	17.51	19.79	13.82	11.92	14.82	-0.0190419	0.914023	NA	CXCL13	ensembl_havana	protein_coding	0	0	0	0	0	0.0650914	0	0	NA	NA	NA	NA
ENSG00000156738	NM_152866.2	MS4A1	24.95	28.21	25.44	35.01	17.32	19	11.92	34.59	0.220926	0.224511	NA	MS4A1	ensembl_havana	protein_coding	0.68457	0.169439	0.206664	2.31168	0.55346	0.976371	1.02422	1.2489	NA	NA	NA	NA
ENSG00000157131	NM_000562.2	C8A	4.54	31.04	38.17	20.01	19.79	13.82	7.45	9.88	0.0467013	0.77735	NA	C8A	ensembl_havana	protein_coding	0	0	0	0	0	0	0	0	NA	NA	NA	NA
ENSG00000157404	NM_000222.2	KIT	4.54	22.57	19.08	15	14.84	10.36	13.41	3.29	-0.0140598	0.927162	NA	KIT	ensembl_havana	protein_coding	1.31209	0.440541	0.723324	0.184934	0.162782	0	0.51211	0.364264	NA	NA	NA	NA
ENSG00000158473	NM_001766.3	CD1D	20.41	14.11	47.71	30.01	34.64	10.36	22.35	28	-0.233714	0.197058	NA	CD1D	ensembl_havana	protein_coding	0	0	0	0	0	0	0	0	NA	NA	NA	NA
ENSG00000158477	NM_001763.2	CD1A	15.88	19.75	28.63	12.5	4.95	6.91	5.96	13.18	-0.00773201	0.961996	NA	CD1A	ensembl_havana	protein_coding	0	0	0	0	0	0	0	0	NA	NA	NA	NA
ENSG00000158764	NM_080878.2	ITLN2	22.68	8.46	12.72	12.5	14.84	3.45	8.94	13.18	-0.166552	0.287577	NA	ITLN2	ensembl_havana	protein_coding	0	0	0	0	0	0	0	0	NA	NA	NA	NA
ENSG00000158869	NM_004106.1	FCER1G	20.41	31.04	34.99	22.51	29.69	12.09	10.43	13.18	-0.0881605	0.619318	NA	FCER1G	ensembl_havana	protein_coding	0.0570474	0.30499	0	0.101938	0	0.0650914	0	0.260189	NA	NA	NA	NA
ENSG00000159403	NM_001733.4	C1R	24.95	31.04	34.99	22.51	27.21	25.91	29.8	16.47	-0.122429	0.505289	NA	C1R	ensembl_havana	protein_coding	2.27822	1.15219	3.71171	1.387	3.02927	1.52965	2.56055	3.07022	-0.710582	0.0539188	0.375045	TRUE
ENSG00000160791	NM_000579.1	CCR5	22.68	67.71	41.35	30.01	7.42	10.36	8.94	41.18	0.325315	0.0699644	NA	CCR5	ensembl_havana	protein_coding	0.171142	0.169439	0.206664	4.11478	0.520902	1.9202	0.558665	0.468339	NA	NA	NA	NA
ENSG00000162367	NM_003189.2	TAL1	24.95	8.46	25.44	22.51	7.42	15.54	8.94	4.94	-0.0882614	0.589964	NA	TAL1	ensembl_havana	protein_coding	0	0	0	0	0	0	0	0	NA	NA	NA	NA
ENSG00000162692	NM_001078.3	VCAM1	6.8	14.11	19.08	17.51	24.74	10.36	10.43	6.59	-0.0752815	0.646329	NA	VCAM1	ensembl_havana	protein_coding	0	0	0	0	0	0	0	0	NA	NA	NA	NA
ENSG00000162747	NM_000570.4	FCGR3A/B	9.07	39.5	34.99	22.51	9.9	19	10.43	29.65	0.275389	0.113948	NA	FCGR3B	ensembl_havana	protein_coding	0	0	0	0.138701	0.0325565	0	0	0	NA	NA	NA	NA
ENSG00000162891	NM_018724.3	IL20	13.61	19.75	47.71	27.51	29.69	36.27	14.9	23.06	0.0265943	0.884493	NA	IL20	ensembl_havana	protein_coding	0.0855711	0.677757	0.154998	0	0	0.162728	0	0	NA	NA	NA	NA
ENSG00000162896	NM_002644.2	PIGR	9.07	16.93	41.35	22.51	29.69	13.82	8.94	13.18	-0.0999382	0.565501	NA	PIGR	ensembl_havana	protein_coding	0.0285237	0	0	0.0462335	0	0.0978467	0.0465554	0	NA	NA	NA	NA
ENSG00000163220	NM_002965.2	S100A9	29.49	50.79	57.25	30.01	34.64	20.72	19.37	16.47	-0.110581	0.549069	NA	S100A9	ensembl_havana	protein_coding	0.0285237	0.135551	0.051666	0.0462335	0.130226	0.0325457	0	0	NA	NA	NA	NA
ENSG00000163464	NM_000634.2	CXCR1	20.41	31.04	22.26	20.01	22.27	3.45	16.39	13.18	-0.0956939	0.569798	NA	CXCR1	ensembl_havana	protein_coding	0	0	0	0.231168	0	0	0.0465554	0	NA	NA	NA	NA
ENSG00000164399	NM_000588.3	IL3	18.14	22.57	44.53	27.51	19.79	29.36	35.76	13.18	-0.125951	0.48701	NA	IL3	ensembl_havana	protein_coding	0	0	0.103332	0	0	0	0	0	NA	NA	NA	NA
ENSG00000164400	NM_000758.2	CSF2	6.8	11.29	19.08	15	17.32	8.64	8.94	13.18	-0.0228578	0.888345	NA	CSF2	ensembl_havana	protein_coding	0	0	0	0.138701	0	0.0650914	0.0465554	0.364264	NA	NA	NA	NA
ENSG00000164485	NM_181310.1	IL22RA2	24.95	14.11	28.63	22.51	14.84	20.72	16.39	13.18	-0.0882425	0.619511	NA	IL22RA2	ensembl_havana	protein_coding	0	0	0	0	0	0	0	0	NA	NA	NA	NA
ENSG00000165471	NM_000242.2	MBL2	11.34	8.46	19.08	7.5	14.84	6.91	16.39	6.59	-0.247168	0.125113	NA	MBL2	ensembl_havana	protein_coding	0	0	0	0	0	0	0	0	NA	NA	NA	NA
ENSG00000166349	NM_000448.2	RAG1	13.61	31.04	41.35	17.51	37.11	13.82	16.39	13.18	-0.15855	0.367592	NA	RAG1	ensembl_havana	protein_coding	0.855711	0.982746	2.22164	1.20207	1.69294	1.00892	0.558665	1.50909	NA	NA	NA	NA
ENSG00000166523	NM_014358.2	CLEC4E	15.88	28.21	41.35	25.01	22.27	20.72	17.88	8.24	-0.0860102	0.630189	NA	CLEC4E	ensembl_havana	protein_coding	0	0	0	0	0	0	0	0.0520377	NA	NA	NA	NA
ENSG00000167633	NM_013289.2	KIR3DL1	6.8	11.29	22.26	15	22.27	10.36	5.96	6.59	-0.0888628	0.583307	NA	KIR3DL1	ensembl_havana	protein_coding	0	0	0	0.138701	0	0.474789	0	0	NA	NA	NA	NA
ENSG00000168811	NM_000882.2	IL12A	6.8	28.21	44.53	32.51	34.64	22.45	19.37	29.65	0.0652569	0.716247	NA	IL12A	ensembl_havana	protein_coding	0.256713	0	0	0.277401	0.455791	0.423094	0.325888	0.0520377	NA	NA	NA	NA
ENSG00000169245	NM_001565.1	CXCL10	6.8	14.11	15.9	10	9.9	19	5.96	11.53	0.122473	0.443133	NA	CXCL10	ensembl_havana	protein_coding	0.0285237	0	0	0	0.0325565	0	0	0	NA	NA	NA	NA
ENSG00000169248	NM_005409.4	CXCL11	13.61	11.29	25.44	27.51	22.27	13.82	10.43	9.88	-0.0611288	0.725615	NA	CXCL11	ensembl_havana	protein_coding	0	0	0	0	0	0	0	0	NA	NA	NA	NA
ENSG00000169403	NM_000952.3	PTAFR	9.07	22.57	66.79	12.5	2.47	8.64	25.33	29.65	-0.0679441	0.679323	NA	PTAFR	ensembl_havana	protein_coding	0.399332	0.91497	0.25833	0.138701	0.293008	0.0325457	0.093111	0.0520377	NA	NA	NA	NA
ENSG00000170458	NM_000591.2	CD14	9.07	14.11	25.44	15	2.47	6.91	17.88	11.53	-0.0219908	0.890945	NA	CD14	ensembl_havana	protein_coding	0.142619	0.30499	0.464994	0.647269	0.716242	0.358003	0.232777	0.468339	NA	NA	NA	NA
ENSG00000171711	NM_004942.2	DEFB4A	6.8	8.46	41.35	15	17.32	10.36	2.98	18.12	-0.0639369	0.685734	NA	DEFB4A	ensembl_havana	protein_coding	0	0	0	0	0	0	0	0	NA	NA	NA	NA
ENSG00000171855	NM_002176.2	IFNB1	24.95	28.21	19.08	22.51	17.32	17.27	17.88	11.53	-0.000202309	0.999098	NA	IFNB1	ensembl_havana	protein_coding	0.0285237	0	0.103332	0	0	0	0.0465554	0	NA	NA	NA	NA
ENSG00000172116	NM_004931.3	CD8B	13.61	11.29	31.81	17.51	14.84	12.09	5.96	14.82	-0.0550905	0.743198	NA	CD8B	ensembl_havana	protein_coding	0	0	0	0.0462335	0	0.0325457	0.186222	0	NA	NA	NA	NA
ENSG00000172156	NM_002986.2	CCL11	27.22	25.39	44.53	32.51	24.74	24.18	11.92	24.71	0.0105249	0.95425	NA	CCL11	ensembl_havana	protein_coding	0	0	0	0	0	0	0	0	NA	NA	NA	NA
ENSG00000172215	NM_006564.1	CXCR6	22.68	28.21	28.63	10	14.84	17.27	10.43	19.77	-0.00859329	0.960337	NA	CXCR6	ensembl_havana	protein_coding	1.16947	0.338878	0.413328	2.03428	2.08361	1.65983	2.18811	1.82132	-0.100056	0.837657	0.953609	TRUE
ENSG00000172724	NM_006274.2	CCL19	20.41	33.86	60.43	32.51	34.64	22.45	23.84	31.3	-0.0676474	0.714287	NA	CCL19	ensembl_havana	protein_coding	0.0570474	0	0	0	0	0	0	0	NA	NA	NA	NA
ENSG00000173369	NM_000491.3	C1QB	9.07	19.75	41.35	17.51	19.79	17.27	13.41	21.41	-0.0127764	0.941452	NA	C1QB	ensembl_havana	protein_coding	0	0	0	0	0	0	0	0	NA	NA	NA	NA
ENSG00000173372	NM_015991.2	C1QA	9.07	22.57	31.81	20.01	22.27	13.82	10.43	8.24	-0.0404033	0.813118	NA	C1QA	ensembl_havana	protein_coding	0	0	0	0	0	0	0	0	NA	NA	NA	NA
ENSG00000173535	NM_003841.3	TNFRSF10C	49.9	16.93	44.53	40.01	14.84	15.54	14.9	21.41	-0.139695	0.442368	NA	TNFRSF10C	ensembl_havana	protein_coding	0	0.0338878	0.309996	0.184934	0.0325565	0	0.232777	0.0520377	NA	NA	NA	NA
ENSG00000173578	NM_005283.2	XCR1	29.49	31.04	34.99	25.01	19.79	13.82	17.88	23.06	-0.0533867	0.77032	NA	XCR1	ensembl_havana	protein_coding	0	0	0	0	0	0	0	0	NA	NA	NA	NA
ENSG00000174059	NM_001025109.1	CD34	4.54	22.57	19.08	12.5	17.32	3.45	5.96	11.53	0.0153883	0.917427	NA	CD34	ensembl_havana	protein_coding	0	0	0	0	0	0	0	0	NA	NA	NA	NA
ENSG00000174600	NM_004072.1	CMKLR1	2.27	45.14	9.54	5	14.84	10.36	10.43	13.18	0.156692	0.287696	NA	CMKLR1	ensembl_havana	protein_coding	0	0	0	0	0.0976693	0.292911	0.0465554	0	NA	NA	NA	NA
ENSG00000175097	NM_000536.3	RAG2	6.8	19.75	19.08	10	19.79	17.27	2.98	18.12	0.108722	0.493648	NA	RAG2	ensembl_havana	protein_coding	0	0	0	0	0	0	0	0	NA	NA	NA	NA
ENSG00000176797	NM_001081551.2	DEFB103A	9.07	11.29	15.9	5	19.79	6.91	8.94	8.24	-0.170522	0.270892	NA	DEFB103A	ensembl_havana	protein_coding	0	0	0	0	0	0	0	0	NA	NA	NA	NA
ENSG00000176919	NM_000606.2	C8G	9.07	8.46	15.9	5	2.47	12.09	7.45	11.53	0.0270385	0.848344	NA	C8G	ensembl_havana	protein_coding	0	0.169439	0	0.138701	0.0651129	0	0	0	NA	NA	NA	NA
ENSG00000177243	NM_018661.3	DEFB103B	15.88	25.39	34.99	47.52	4.95	22.45	11.92	19.77	0.300793	0.0942642	NA	DEFB103B	ensembl_havana	protein_coding	0	0	0	0	0	0	0	0	NA	NA	NA	NA
ENSG00000177575	NM_004244.4	CD163	29.49	39.5	28.63	22.51	29.69	19	22.35	13.18	-0.103946	0.570003	NA	CD163	ensembl_havana	protein_coding	0.0855711	0	0	0	0	0	0	0	NA	NA	NA	NA
ENSG00000179583	NM_000246.3	CIITA	2.27	2.82	3.18	2.5	2.47	1.73	1.49	3.29	0.0219396	0.814833	NA	CIITA	ensembl_havana	protein_coding	0.884235	2.47381	0.309996	2.35791	1.53016	5.04461	2.23466	1.82132	1.38667	0.0101193	0.205135	TRUE
ENSG00000179639	NM_002001.2	FCER1A	18.14	45.14	41.35	35.01	42.06	25.91	31.29	21.41	-0.0231995	0.899711	NA	FCER1A	ensembl_havana	protein_coding	0	0	0	0.0924671	0	0	0	0	NA	NA	NA	NA
ENSG00000179776	NM_001795.3	CDH5	15.88	16.93	31.81	7.5	9.9	15.54	1.49	8.24	-0.0349538	0.82071	NA	CDH5	ensembl_havana	protein_coding	0	0	0	0	0	0	0	0	NA	NA	NA	NA
ENSG00000179914	NM_017625.2	ITLN1	15.88	19.75	15.9	22.51	17.32	12.09	11.92	6.59	-0.00409297	0.980848	NA	ITLN1	ensembl_havana	protein_coding	0.114095	0	0.051666	0	0	0.0325457	0.0465554	0	NA	NA	NA	NA
ENSG00000180871	NM_001557.2	CXCR2	13.61	31.04	31.81	45.01	27.21	32.81	17.88	28	0.267137	0.148975	NA	CXCR2	ensembl_havana	protein_coding	0	0	0	0	0	0.0325457	0	0	NA	NA	NA	NA
ENSG00000181374	NM_005408.2	CCL13	24.95	45.14	47.71	52.52	29.69	24.18	13.41	19.77	0.136936	0.460871	NA	CCL13	ensembl_havana	protein_coding	0	0	0	0	0	0	0	0	NA	NA	NA	NA
ENSG00000181634	NM_001204344.1	TNFSF15	22.68	36.68	38.17	32.51	29.69	19	8.94	21.41	0.0673175	0.711229	NA	TNFSF15	ensembl_havana	protein_coding	0	0	0	0	0.0651128	0	0	0	NA	NA	NA	NA
ENSG00000182326	NM_001734.2	C1S	31.75	42.32	47.71	40.01	22.27	17.27	25.33	24.71	-0.0197507	0.915401	NA	C1S	ensembl_havana	protein_coding	0.342285	1.01663	0.413328	0.208051	0.602178	0.211547	0.0698331	0.598434	NA	NA	NA	NA
ENSG00000182393	NM_172140.1	IL29	6.8	16.93	19.08	27.51	4.95	5.18	10.43	13.18	0.161235	0.327855	NA	IFNL1	ensembl_havana	protein_coding	0	0	0	0.138701	0	0	0.139666	0.416302	NA	NA	NA	NA
ENSG00000182578	NM_005211.2	CSF1R	11.34	11.29	25.44	30.01	9.9	17.27	19.37	14.82	0.0540151	0.757211	NA	CSF1R	ensembl_havana	protein_coding	0.684568	0.406653	0.464994	0.647269	1.82316	0.68346	0.558665	0.624452	NA	NA	NA	NA
ENSG00000183542	NM_013431.2	KLRC4	31.75	50.79	31.81	20.01	29.69	19	17.88	34.59	0.0481706	0.792771	NA	KLRC4	ensembl_havana	protein_coding	0	0	0	0	0	0	0	0	NA	NA	NA	NA
ENSG00000183709	NM_172138.1	IL28A	29.49	31.04	50.89	27.51	27.21	20.72	23.84	14.82	-0.196117	0.288612	NA	IFNL2	ensembl_havana	protein_coding	0.0285237	0	0	0	0	0	0.0465554	0.0520377	NA	NA	NA	NA
ENSG00000184451	NM_016602.2	CCR10	9.07	19.75	19.08	17.51	9.9	12.09	11.92	9.88	0.0729851	0.661866	NA	CCR10	ensembl_havana	protein_coding	0.0370785	0	0.198163	0.251158	0.293008	0.0413008	0.0607441	0.199374	NA	NA	NA	NA
ENSG00000185499	NM_001018017.1	MUC1	22.68	25.39	38.17	17.51	39.58	32.81	16.39	28	-0.057784	0.752196	NA	MUC1	ensembl_havana	protein_coding	2.85237	2.06715	3.51329	4.66959	4.81835	4.49132	2.46744	2.91411	0.0371919	0.854464	0.960192	FALSE
ENSG00000187796	NM_052813.4	CARD9	20.41	19.75	44.53	22.51	24.74	25.91	10.43	23.06	-0.0173991	0.922919	NA	CARD9	ensembl_havana	protein_coding	0.399332	0.176521	0.051666	0.342952	0.70459	0.359809	0.851157	0.493506	NA	NA	NA	NA
ENSG00000188257	NM_000300.2	PLA2G2A	13.61	11.29	3.18	5	19.79	8.64	13.41	4.94	-0.149634	0.328357	NA	PLA2G2A	ensembl_havana	protein_coding	0	0	0	0	0	0	0	0	NA	NA	NA	NA
ENSG00000188379	NM_000605.3	IFNA2	6.8	28.21	44.53	22.51	27.21	12.09	13.41	8.24	-0.0937257	0.580691	NA	IFNA2	ensembl_havana	protein_coding	0	0	0	0	0	0	0	0	NA	NA	NA	NA
ENSG00000188389	NM_005018.1	PDCD1	15.88	28.21	19.08	30.01	14.84	50.08	22.35	51.06	0.479838	0.0094253	NA	PDCD1	ensembl_havana	protein_coding	0.199666	1.49106	0.878322	2.54284	0.748799	3.12439	1.11733	1.40502	1.70663	0.0041689	0.142971	TRUE
ENSG00000188883	NM_198508.2	KLRG2	11.34	33.86	31.81	50.02	44.53	31.09	25.33	36.24	0.200228	0.27805	NA	KLRG2	ensembl_havana	protein_coding	0	0	0	0	0	0	0	0	NA	NA	NA	NA
ENSG00000189430	NM_004829.5	NCR1	4.54	8.46	22.26	10	7.42	8.64	2.98	6.59	-0.00440006	0.976091	NA	NCR1	ensembl_havana	protein_coding	0	0	0	0.00513705	0	0.00325851	0	0	NA	NA	NA	NA
ENSG00000196092	NM_016734.1	PAX5	29.49	42.32	54.07	40.01	19.79	19	20.86	14.82	-0.0429055	0.816785	NA	PAX5	ensembl_havana	protein_coding	0	0	0	0	0	0	0	0	NA	NA	NA	NA
ENSG00000196628	NM_003199.1	TCF4	34.02	31.04	25.44	20.01	29.69	25.91	22.35	26.35	-0.046121	0.802877	NA	TCF4	ensembl_havana	protein_coding	0.0855711	0	0.051666	0.138701	0.195339	0.0325457	0.418999	0	NA	NA	NA	NA
ENSG00000196735	NM_002122.3	HLA-DQA1	2.27	19.75	19.08	10	7.42	12.09	5.96	6.59	0.106889	0.465981	NA	HLA-DQA1	ensembl_havana	protein_coding	0	0	0	0	0.423234	2.16489	4.84177	2.39289	0.0518527	0.935811	0.980976	TRUE
ENSG00000197272	NM_145659.3	IL27	18.14	2.82	19.08	27.51	12.37	17.27	17.88	11.53	-0.0609425	0.711178	NA	IL27	ensembl_havana	protein_coding	0	0	0	0	0.0976694	0.0325457	0	0.0520377	NA	NA	NA	NA
ENSG00000197646	NM_025239.3	PDCD1LG2	31.75	14.11	50.89	27.51	32.16	24.18	25.33	41.18	-0.168955	0.358612	NA	PDCD1LG2	ensembl_havana	protein_coding	1.14095	0.0677756	1.18832	0.739737	1.43248	0.976371	0.977664	0.728528	NA	NA	NA	NA
ENSG00000197766	NM_001928.2	CFD	40.83	5.64	34.99	25.01	17.32	17.27	16.39	9.88	-0.282951	0.103261	NA	CFD	ensembl_havana	protein_coding	0.427856	0.135551	0.309996	0	0.976694	1.00892	0.418999	0.572415	NA	NA	NA	NA
ENSG00000197919	NM_024013.1	IFNA1/13	36.29	33.86	25.44	32.51	29.69	20.72	28.31	16.47	-0.0922761	0.616848	NA	IFNA1	ensembl_havana	protein_coding	0	0	0.051666	0	0	0	0	0.260189	NA	NA	NA	NA
ENSG00000203618	NM_000407.4	GP1BB	9.07	33.86	41.35	22.51	14.84	17.27	11.92	14.82	0.086888	0.616994	NA	GP1BB	ensembl_havana	protein_coding	0	0	0	0	0	0	0	0	NA	NA	NA	NA
ENSG00000204577	NM_006864.2	LILRB3	9.07	14.11	15.9	35.01	34.64	13.82	8.94	13.18	0.0512776	0.763667	NA	LILRB3	ensembl_havana	protein_coding	0.0808171	0	0.896375	0.422184	0.0446636	0.0260633	0.326624	0.0520377	NA	NA	NA	NA
ENSG00000205809	NM_002260.3	KLRC2	9.07	5.64	22.26	10	14.84	22.45	13.41	11.53	-0.0700355	0.672191	NA	KLRC2	ensembl_havana	protein_coding	0	0	0	0	0	0	0	0	NA	NA	NA	NA
ENSG00000205810	NM_007333.2	KLRC3	9.07	19.75	25.44	25.01	19.79	24.18	13.41	21.41	0.160552	0.367185	NA	KLRC3	ensembl_havana	protein_coding	0	0	0	0	0	0	0	0	NA	NA	NA	NA
ENSG00000205846	NM_001007033.1	CLEC6A	15.88	33.86	31.81	20.01	29.69	15.54	22.35	16.47	-0.0820125	0.646746	NA	CLEC6A	ensembl_havana	protein_coding	0	0	0	0	0	0	0	0	NA	NA	NA	NA
ENSG00000206305	NM_002122.3	HLA-DQA1	2.27	19.75	19.08	10	7.42	12.09	5.96	6.59	0.106889	0.465981	NA	HLA-DQA1	ensembl_havana	protein_coding	0	0	0.826656	1.29454	0	0	0	0	NA	NA	NA	NA
ENSG00000213809	NM_007360.1	KLRK1	29.49	28.21	22.26	27.51	4.95	20.72	35.76	37.88	0.150219	0.407316	NA	KLRK1	ensembl_havana	protein_coding	0.22819	0	0.535175	0.323635	0.0651129	0.0325457	0.140976	0	NA	NA	NA	NA
ENSG00000225890	NM_002122.3	HLA-DQA1	2.27	19.75	19.08	10	7.42	12.09	5.96	6.59	0.106889	0.465981	NA	HLA-DQA1	ensembl_havana	protein_coding	2.06296e-05	9.97484e-06	0.200482	2.35858	0	0.0909506	0	3.48883e-06	NA	NA	NA	NA
ENSG00000228284	NM_002122.3	HLA-DQA1	2.27	19.75	19.08	10	7.42	12.09	5.96	6.59	0.106889	0.465981	NA	HLA-DQA1	ensembl_havana	protein_coding	0.19177	0.062628	0	0	0.93796	38.4376	0.0964289	0	NA	NA	NA	NA
ENSG00000232062	NM_002122.3	HLA-DQA1	2.27	19.75	19.08	10	7.42	12.09	5.96	6.59	0.106889	0.465981	NA	HLA-DQA1	ensembl_havana	protein_coding	1.48575	7.61716	0	0	0.652415	0	0	0	NA	NA	NA	NA
ENSG00000236418	NM_002122.3	HLA-DQA1	2.27	19.75	19.08	10	7.42	12.09	5.96	6.59	0.106889	0.465981	NA	HLA-DQA1	ensembl_havana	protein_coding	0.204071	0.207412	0.984389	2.58134	1.1753	0.557628	0.316747	0.632451	NA	NA	NA	NA
ENSG00000239961	NM_012276.3	LILRA4	18.14	39.5	44.53	20.01	24.74	15.54	11.92	6.59	-0.0988178	0.575943	NA	LILRA4	ensembl_havana	protein_coding	0	0	0	0	0	0	0	0	NA	NA	NA	NA
ENSG00000239998	NM_006866.2	LILRA2	15.88	22.57	22.26	12.5	14.84	6.91	19.37	16.47	-0.10369	0.545246	NA	LILRA2	ensembl_havana	protein_coding	0	0	0	0	0	0	0	0	NA	NA	NA	NA
ENSG00000240505	NM_012452.2	TNFRSF13B	9.07	19.75	12.72	22.51	9.9	12.09	14.9	26.35	0.241154	0.163416	NA	TNFRSF13B	ensembl_havana	protein_coding	0	0	0	0	0	0	0	0	NA	NA	NA	NA
ENSG00000242019	NM_153443.3	KIR3DL3	9.07	8.46	22.26	5	17.32	10.36	10.43	23.06	-0.0841525	0.593721	NA	KIR3DL3	ensembl_havana	protein_coding	0	0	0	0	0	0	0	0	NA	NA	NA	NA
ENSG00000257473	NM_002122.3	HLA-DQA1	2.27	19.75	19.08	10	7.42	12.09	5.96	6.59	0.106889	0.465981	NA	DQ-A1	ensembl	protein_coding	0	0	0.826656	1.29454	0	0	0	0	NA	NA	NA	NA
ENSG00000258227	NM_013252.2	CLEC5A	18.14	25.39	28.63	40.01	19.79	19	14.9	28	0.178809	0.328215	NA	CLEC5A	ensembl_havana	protein_coding	0	0	0	0	0	0	0	0	NA	NA	NA	NA
ENSG00000260314	NM_002438.2	MRC1	6.8	22.57	19.08	7.5	14.84	17.27	5.96	8.24	0.059313	0.709491	NA	MRC1	havana	protein_coding	0.00177427	0	0	0.00120394	0.000598307	0.00718999	0.00189879	0.0135527	NA	NA	NA	NA
ENSG00000272398	NM_013230.2	CD24	15.88	19.75	28.63	32.51	27.21	20.72	19.37	23.06	0.0384889	0.833104	NA	CD24	ensembl	protein_coding	0	0	0.051666	0	0	0	0	0	NA	NA	NA	NA
ENSG00000273502	NM_153443.3	KIR3DL3	9.07	8.46	22.26	5	17.32	10.36	10.43	23.06	-0.0841525	0.593721	NA	NA	NA	NA	NA	NA	NA	NA	NA	NA	NA	NA	NA	NA	NA	NA
ENSG00000273506	NM_004829.5	NCR1	4.54	8.46	22.26	10	7.42	8.64	2.98	6.59	-0.00440006	0.976091	NA	NA	NA	NA	NA	NA	NA	NA	NA	NA	NA	NA	NA	NA	NA	NA
ENSG00000273510	NM_014218.2	KIR	11.34	5.64	19.08	32.51	14.84	17.27	11.92	13.18	0.0619355	0.716601	NA	NA	NA	NA	NA	NA	NA	NA	NA	NA	NA	NA	NA	NA	NA	NA
ENSG00000273517	NM_014512.1	KIR	13.61	25.39	28.63	30.01	32.16	17.27	14.9	13.18	-0.0261448	0.883941	NA	NA	NA	NA	NA	NA	NA	NA	NA	NA	NA	NA	NA	NA	NA	NA
ENSG00000273518	NM_013289.2	KIR3DL1	6.8	11.29	22.26	15	22.27	10.36	5.96	6.59	-0.0888628	0.583307	NA	NA	NA	NA	NA	NA	NA	NA	NA	NA	NA	NA	NA	NA	NA	NA
ENSG00000273535	NM_004829.5	NCR1	4.54	8.46	22.26	10	7.42	8.64	2.98	6.59	-0.00440006	0.976091	NA	NA	NA	NA	NA	NA	NA	NA	NA	NA	NA	NA	NA	NA	NA	NA
ENSG00000273603	NM_014512.1	KIR	13.61	25.39	28.63	30.01	32.16	17.27	14.9	13.18	-0.0261448	0.883941	NA	NA	NA	NA	NA	NA	NA	NA	NA	NA	NA	NA	NA	NA	NA	NA
ENSG00000273775	NM_013289.2	KIR3DL1	6.8	11.29	22.26	15	22.27	10.36	5.96	6.59	-0.0888628	0.583307	NA	NA	NA	NA	NA	NA	NA	NA	NA	NA	NA	NA	NA	NA	NA	NA
ENSG00000273794	NM_014218.2	KIR	11.34	5.64	19.08	32.51	14.84	17.27	11.92	13.18	0.0619355	0.716601	NA	NA	NA	NA	NA	NA	NA	NA	NA	NA	NA	NA	NA	NA	NA	NA
ENSG00000273884	NM_006865.3	LILRA3	34.02	25.39	41.35	40.01	42.06	36.27	25.33	21.41	-0.110333	0.553771	NA	NA	NA	NA	NA	NA	NA	NA	NA	NA	NA	NA	NA	NA	NA	NA
ENSG00000273916	NM_004829.5	NCR1	4.54	8.46	22.26	10	7.42	8.64	2.98	6.59	-0.00440006	0.976091	NA	NA	NA	NA	NA	NA	NA	NA	NA	NA	NA	NA	NA	NA	NA	NA
ENSG00000274000	NM_006866.2	LILRA2	15.88	22.57	22.26	12.5	14.84	6.91	19.37	16.47	-0.10369	0.545246	NA	NA	NA	NA	NA	NA	NA	NA	NA	NA	NA	NA	NA	NA	NA	NA
ENSG00000274036	NM_013289.2	KIR3DL1	6.8	11.29	22.26	15	22.27	10.36	5.96	6.59	-0.0888628	0.583307	NA	NA	NA	NA	NA	NA	NA	NA	NA	NA	NA	NA	NA	NA	NA	NA
ENSG00000274053	NM_004829.5	NCR1	4.54	8.46	22.26	10	7.42	8.64	2.98	6.59	-0.00440006	0.976091	NA	NA	NA	NA	NA	NA	NA	NA	NA	NA	NA	NA	NA	NA	NA	NA
ENSG00000274146	NM_013289.2	KIR3DL1	6.8	11.29	22.26	15	22.27	10.36	5.96	6.59	-0.0888628	0.583307	NA	NA	NA	NA	NA	NA	NA	NA	NA	NA	NA	NA	NA	NA	NA	NA
ENSG00000274148	NM_006864.2	LILRB3	9.07	14.11	15.9	35.01	34.64	13.82	8.94	13.18	0.0512776	0.763667	NA	NA	NA	NA	NA	NA	NA	NA	NA	NA	NA	NA	NA	NA	NA	NA
ENSG00000274185	NM_012276.3	LILRA4	18.14	39.5	44.53	20.01	24.74	15.54	11.92	6.59	-0.0988178	0.575943	NA	NA	NA	NA	NA	NA	NA	NA	NA	NA	NA	NA	NA	NA	NA	NA
ENSG00000274221	NM_002983.2	CCL3	11.34	14.11	15.9	20.01	14.84	12.09	5.96	23.06	0.143311	0.389301	NA	NA	NA	NA	NA	NA	NA	NA	NA	NA	NA	NA	NA	NA	NA	NA
ENSG00000274254	NM_153443.3	KIR3DL3	9.07	8.46	22.26	5	17.32	10.36	10.43	23.06	-0.0841525	0.593721	NA	NA	NA	NA	NA	NA	NA	NA	NA	NA	NA	NA	NA	NA	NA	NA
ENSG00000274394	NM_153443.3	KIR3DL3	9.07	8.46	22.26	5	17.32	10.36	10.43	23.06	-0.0841525	0.593721	NA	NA	NA	NA	NA	NA	NA	NA	NA	NA	NA	NA	NA	NA	NA	NA
ENSG00000274480	NM_153443.3	KIR3DL3	9.07	8.46	22.26	5	17.32	10.36	10.43	23.06	-0.0841525	0.593721	NA	NA	NA	NA	NA	NA	NA	NA	NA	NA	NA	NA	NA	NA	NA	NA
ENSG00000274511	NM_153443.3	KIR3DL3	9.07	8.46	22.26	5	17.32	10.36	10.43	23.06	-0.0841525	0.593721	NA	NA	NA	NA	NA	NA	NA	NA	NA	NA	NA	NA	NA	NA	NA	NA
ENSG00000274513	NM_005874.1	LILRB2	13.61	31.04	66.79	25.01	42.06	24.18	28.31	14.82	-0.228723	0.208358	NA	NA	NA	NA	NA	NA	NA	NA	NA	NA	NA	NA	NA	NA	NA	NA
ENSG00000274556	NM_153443.3	KIR3DL3	9.07	8.46	22.26	5	17.32	10.36	10.43	23.06	-0.0841525	0.593721	NA	NA	NA	NA	NA	NA	NA	NA	NA	NA	NA	NA	NA	NA	NA	NA
ENSG00000274619	NM_001928.2	CFD	40.83	5.64	34.99	25.01	17.32	17.27	16.39	9.88	-0.282951	0.103261	NA	NA	NA	NA	NA	NA	NA	NA	NA	NA	NA	NA	NA	NA	NA	NA
ENSG00000274639	NM_153443.3	KIR3DL3	9.07	8.46	22.26	5	17.32	10.36	10.43	23.06	-0.0841525	0.593721	NA	NA	NA	NA	NA	NA	NA	NA	NA	NA	NA	NA	NA	NA	NA	NA
ENSG00000274669	NM_001081637.1	LILRB1	18.14	14.11	34.99	40.01	29.69	25.91	20.86	21.41	-0.0268404	0.884061	NA	NA	NA	NA	NA	NA	NA	NA	NA	NA	NA	NA	NA	NA	NA	NA
ENSG00000274692	NM_014218.2	KIR	11.34	5.64	19.08	32.51	14.84	17.27	11.92	13.18	0.0619355	0.716601	NA	NA	NA	NA	NA	NA	NA	NA	NA	NA	NA	NA	NA	NA	NA	NA
ENSG00000274696	NM_153443.3	KIR3DL3	9.07	8.46	22.26	5	17.32	10.36	10.43	23.06	-0.0841525	0.593721	NA	NA	NA	NA	NA	NA	NA	NA	NA	NA	NA	NA	NA	NA	NA	NA
ENSG00000274724	NM_153443.3	KIR3DL3	9.07	8.46	22.26	5	17.32	10.36	10.43	23.06	-0.0841525	0.593721	NA	NA	NA	NA	NA	NA	NA	NA	NA	NA	NA	NA	NA	NA	NA	NA
ENSG00000274763	NM_153443.3	KIR3DL3	9.07	8.46	22.26	5	17.32	10.36	10.43	23.06	-0.0841525	0.593721	NA	NA	NA	NA	NA	NA	NA	NA	NA	NA	NA	NA	NA	NA	NA	NA
ENSG00000274782	NM_014218.2	KIR	11.34	5.64	19.08	32.51	14.84	17.27	11.92	13.18	0.0619355	0.716601	NA	NA	NA	NA	NA	NA	NA	NA	NA	NA	NA	NA	NA	NA	NA	NA
ENSG00000274786	NM_153443.3	KIR3DL3	9.07	8.46	22.26	5	17.32	10.36	10.43	23.06	-0.0841525	0.593721	NA	NA	NA	NA	NA	NA	NA	NA	NA	NA	NA	NA	NA	NA	NA	NA
ENSG00000274914	NM_181879.2	LILRA5	18.14	45.14	34.99	27.51	29.69	27.63	29.8	28	0.0796831	0.665574	NA	NA	NA	NA	NA	NA	NA	NA	NA	NA	NA	NA	NA	NA	NA	NA
ENSG00000274920	NM_013289.2	KIR3DL1	6.8	11.29	22.26	15	22.27	10.36	5.96	6.59	-0.0888628	0.583307	NA	NA	NA	NA	NA	NA	NA	NA	NA	NA	NA	NA	NA	NA	NA	NA
ENSG00000274926	NM_014218.2	KIR	11.34	5.64	19.08	32.51	14.84	17.27	11.92	13.18	0.0619355	0.716601	NA	NA	NA	NA	NA	NA	NA	NA	NA	NA	NA	NA	NA	NA	NA	NA
ENSG00000274935	NM_006863.1	LILRA1	11.34	5.64	25.44	15	22.27	10.36	11.92	16.47	-0.161063	0.338397	NA	NA	NA	NA	NA	NA	NA	NA	NA	NA	NA	NA	NA	NA	NA	NA
ENSG00000274948	NM_013289.2	KIR3DL1	6.8	11.29	22.26	15	22.27	10.36	5.96	6.59	-0.0888628	0.583307	NA	NA	NA	NA	NA	NA	NA	NA	NA	NA	NA	NA	NA	NA	NA	NA
ENSG00000275062	NM_153443.3	KIR3DL3	9.07	8.46	22.26	5	17.32	10.36	10.43	23.06	-0.0841525	0.593721	NA	NA	NA	NA	NA	NA	NA	NA	NA	NA	NA	NA	NA	NA	NA	NA
ENSG00000275080	NM_014218.2	KIR	11.34	5.64	19.08	32.51	14.84	17.27	11.92	13.18	0.0619355	0.716601	NA	NA	NA	NA	NA	NA	NA	NA	NA	NA	NA	NA	NA	NA	NA	NA
ENSG00000275095	NM_004590.2	CCL16	13.61	31.04	19.08	22.51	22.27	15.54	14.9	23.06	0.140429	0.43014	NA	NA	NA	NA	NA	NA	NA	NA	NA	NA	NA	NA	NA	NA	NA	NA
ENSG00000275152	NM_004590.2	CCL16	13.61	31.04	19.08	22.51	22.27	15.54	14.9	23.06	0.140429	0.43014	NA	NA	NA	NA	NA	NA	NA	NA	NA	NA	NA	NA	NA	NA	NA	NA
ENSG00000275156	NM_004829.5	NCR1	4.54	8.46	22.26	10	7.42	8.64	2.98	6.59	-0.00440006	0.976091	NA	NA	NA	NA	NA	NA	NA	NA	NA	NA	NA	NA	NA	NA	NA	NA
ENSG00000275172	NM_153443.3	KIR3DL3	9.07	8.46	22.26	5	17.32	10.36	10.43	23.06	-0.0841525	0.593721	NA	NA	NA	NA	NA	NA	NA	NA	NA	NA	NA	NA	NA	NA	NA	NA
ENSG00000275276	NM_014218.2	KIR	11.34	5.64	19.08	32.51	14.84	17.27	11.92	13.18	0.0619355	0.716601	NA	NA	NA	NA	NA	NA	NA	NA	NA	NA	NA	NA	NA	NA	NA	NA
ENSG00000275288	NM_013289.2	KIR3DL1	6.8	11.29	22.26	15	22.27	10.36	5.96	6.59	-0.0888628	0.583307	NA	NA	NA	NA	NA	NA	NA	NA	NA	NA	NA	NA	NA	NA	NA	NA
ENSG00000275290	NM_006866.2	LILRA2	15.88	22.57	22.26	12.5	14.84	6.91	19.37	16.47	-0.10369	0.545246	NA	NA	NA	NA	NA	NA	NA	NA	NA	NA	NA	NA	NA	NA	NA	NA
ENSG00000275306	NM_014512.1	KIR	13.61	25.39	28.63	30.01	32.16	17.27	14.9	13.18	-0.0261448	0.883941	NA	NA	NA	NA	NA	NA	NA	NA	NA	NA	NA	NA	NA	NA	NA	NA
ENSG00000275385	NM_002988.2	CCL18	18.14	25.39	34.99	20.01	17.32	15.54	4.47	13.18	0.024637	0.886577	NA	NA	NA	NA	NA	NA	NA	NA	NA	NA	NA	NA	NA	NA	NA	NA
ENSG00000275404	NM_181879.2	LILRA5	18.14	45.14	34.99	27.51	29.69	27.63	29.8	28	0.0796831	0.665574	NA	NA	NA	NA	NA	NA	NA	NA	NA	NA	NA	NA	NA	NA	NA	NA
ENSG00000275421	NM_014512.1	KIR	13.61	25.39	28.63	30.01	32.16	17.27	14.9	13.18	-0.0261448	0.883941	NA	NA	NA	NA	NA	NA	NA	NA	NA	NA	NA	NA	NA	NA	NA	NA
ENSG00000275433	NM_153443.3	KIR3DL3	9.07	8.46	22.26	5	17.32	10.36	10.43	23.06	-0.0841525	0.593721	NA	NA	NA	NA	NA	NA	NA	NA	NA	NA	NA	NA	NA	NA	NA	NA
ENSG00000275463	NM_005874.1	LILRB2	13.61	31.04	66.79	25.01	42.06	24.18	28.31	14.82	-0.228723	0.208358	NA	NA	NA	NA	NA	NA	NA	NA	NA	NA	NA	NA	NA	NA	NA	NA
ENSG00000275486	NM_013289.2	KIR3DL1	6.8	11.29	22.26	15	22.27	10.36	5.96	6.59	-0.0888628	0.583307	NA	NA	NA	NA	NA	NA	NA	NA	NA	NA	NA	NA	NA	NA	NA	NA
ENSG00000275513	NM_153443.3	KIR3DL3	9.07	8.46	22.26	5	17.32	10.36	10.43	23.06	-0.0841525	0.593721	NA	NA	NA	NA	NA	NA	NA	NA	NA	NA	NA	NA	NA	NA	NA	NA
ENSG00000275521	NM_004829.5	NCR1	4.54	8.46	22.26	10	7.42	8.64	2.98	6.59	-0.00440006	0.976091	NA	NA	NA	NA	NA	NA	NA	NA	NA	NA	NA	NA	NA	NA	NA	NA
ENSG00000275522	NM_014218.2	KIR	11.34	5.64	19.08	32.51	14.84	17.27	11.92	13.18	0.0619355	0.716601	NA	NA	NA	NA	NA	NA	NA	NA	NA	NA	NA	NA	NA	NA	NA	NA
ENSG00000275525	NM_006863.1	LILRA1	11.34	5.64	25.44	15	22.27	10.36	11.92	16.47	-0.161063	0.338397	NA	NA	NA	NA	NA	NA	NA	NA	NA	NA	NA	NA	NA	NA	NA	NA
ENSG00000275528	NM_032965.3	CCL15	24.95	25.39	28.63	12.5	34.64	22.45	16.39	26.35	-0.111299	0.536413	NA	NA	NA	NA	NA	NA	NA	NA	NA	NA	NA	NA	NA	NA	NA	NA
ENSG00000275545	NM_013289.2	KIR3DL1	6.8	11.29	22.26	15	22.27	10.36	5.96	6.59	-0.0888628	0.583307	NA	NA	NA	NA	NA	NA	NA	NA	NA	NA	NA	NA	NA	NA	NA	NA
ENSG00000275637	NM_004829.5	NCR1	4.54	8.46	22.26	10	7.42	8.64	2.98	6.59	-0.00440006	0.976091	NA	NA	NA	NA	NA	NA	NA	NA	NA	NA	NA	NA	NA	NA	NA	NA
ENSG00000275659	NM_013289.2	KIR3DL1	6.8	11.29	22.26	15	22.27	10.36	5.96	6.59	-0.0888628	0.583307	NA	NA	NA	NA	NA	NA	NA	NA	NA	NA	NA	NA	NA	NA	NA	NA
ENSG00000275717	NM_013289.2	KIR3DL1	6.8	11.29	22.26	15	22.27	10.36	5.96	6.59	-0.0888628	0.583307	NA	NA	NA	NA	NA	NA	NA	NA	NA	NA	NA	NA	NA	NA	NA	NA
ENSG00000275718	NM_032965.3	CCL15	24.95	25.39	28.63	12.5	34.64	22.45	16.39	26.35	-0.111299	0.536413	NA	NA	NA	NA	NA	NA	NA	NA	NA	NA	NA	NA	NA	NA	NA	NA
ENSG00000275750	NM_014218.2	KIR	11.34	5.64	19.08	32.51	14.84	17.27	11.92	13.18	0.0619355	0.716601	NA	NA	NA	NA	NA	NA	NA	NA	NA	NA	NA	NA	NA	NA	NA	NA
ENSG00000275786	NM_013289.2	KIR3DL1	6.8	11.29	22.26	15	22.27	10.36	5.96	6.59	-0.0888628	0.583307	NA	NA	NA	NA	NA	NA	NA	NA	NA	NA	NA	NA	NA	NA	NA	NA
ENSG00000275822	NM_004829.5	NCR1	4.54	8.46	22.26	10	7.42	8.64	2.98	6.59	-0.00440006	0.976091	NA	NA	NA	NA	NA	NA	NA	NA	NA	NA	NA	NA	NA	NA	NA	NA
ENSG00000275841	NM_006865.3	LILRA3	34.02	25.39	41.35	40.01	42.06	36.27	25.33	21.41	-0.110333	0.553771	NA	NA	NA	NA	NA	NA	NA	NA	NA	NA	NA	NA	NA	NA	NA	NA
ENSG00000276084	NM_153443.3	KIR3DL3	9.07	8.46	22.26	5	17.32	10.36	10.43	23.06	-0.0841525	0.593721	NA	NA	NA	NA	NA	NA	NA	NA	NA	NA	NA	NA	NA	NA	NA	NA
ENSG00000276086	NM_153443.3	KIR3DL3	9.07	8.46	22.26	5	17.32	10.36	10.43	23.06	-0.0841525	0.593721	NA	NA	NA	NA	NA	NA	NA	NA	NA	NA	NA	NA	NA	NA	NA	NA
ENSG00000276146	NM_005874.1	LILRB2	13.61	31.04	66.79	25.01	42.06	24.18	28.31	14.82	-0.228723	0.208358	NA	NA	NA	NA	NA	NA	NA	NA	NA	NA	NA	NA	NA	NA	NA	NA
ENSG00000276175	NM_006865.3	LILRA3	34.02	25.39	41.35	40.01	42.06	36.27	25.33	21.41	-0.110333	0.553771	NA	NA	NA	NA	NA	NA	NA	NA	NA	NA	NA	NA	NA	NA	NA	NA
ENSG00000276196	NM_153443.3	KIR3DL3	9.07	8.46	22.26	5	17.32	10.36	10.43	23.06	-0.0841525	0.593721	NA	NA	NA	NA	NA	NA	NA	NA	NA	NA	NA	NA	NA	NA	NA	NA
ENSG00000276310	NM_014218.2	KIR	11.34	5.64	19.08	32.51	14.84	17.27	11.92	13.18	0.0619355	0.716601	NA	NA	NA	NA	NA	NA	NA	NA	NA	NA	NA	NA	NA	NA	NA	NA
ENSG00000276327	NM_014512.1	KIR	13.61	25.39	28.63	30.01	32.16	17.27	14.9	13.18	-0.0261448	0.883941	NA	NA	NA	NA	NA	NA	NA	NA	NA	NA	NA	NA	NA	NA	NA	NA
ENSG00000276328	NM_153443.3	KIR3DL3	9.07	8.46	22.26	5	17.32	10.36	10.43	23.06	-0.0841525	0.593721	NA	NA	NA	NA	NA	NA	NA	NA	NA	NA	NA	NA	NA	NA	NA	NA
ENSG00000276329	NM_013289.2	KIR3DL1	6.8	11.29	22.26	15	22.27	10.36	5.96	6.59	-0.0888628	0.583307	NA	NA	NA	NA	NA	NA	NA	NA	NA	NA	NA	NA	NA	NA	NA	NA
ENSG00000276379	NM_013289.2	KIR3DL1	6.8	11.29	22.26	15	22.27	10.36	5.96	6.59	-0.0888628	0.583307	NA	NA	NA	NA	NA	NA	NA	NA	NA	NA	NA	NA	NA	NA	NA	NA
ENSG00000276423	NM_013289.2	KIR3DL1	6.8	11.29	22.26	15	22.27	10.36	5.96	6.59	-0.0888628	0.583307	NA	NA	NA	NA	NA	NA	NA	NA	NA	NA	NA	NA	NA	NA	NA	NA
ENSG00000276433	NM_153443.3	KIR3DL3	9.07	8.46	22.26	5	17.32	10.36	10.43	23.06	-0.0841525	0.593721	NA	NA	NA	NA	NA	NA	NA	NA	NA	NA	NA	NA	NA	NA	NA	NA
ENSG00000276450	NM_004829.5	NCR1	4.54	8.46	22.26	10	7.42	8.64	2.98	6.59	-0.00440006	0.976091	NA	NA	NA	NA	NA	NA	NA	NA	NA	NA	NA	NA	NA	NA	NA	NA
ENSG00000276501	NM_013289.2	KIR3DL1	6.8	11.29	22.26	15	22.27	10.36	5.96	6.59	-0.0888628	0.583307	NA	NA	NA	NA	NA	NA	NA	NA	NA	NA	NA	NA	NA	NA	NA	NA
ENSG00000276572	NM_153443.3	KIR3DL3	9.07	8.46	22.26	5	17.32	10.36	10.43	23.06	-0.0841525	0.593721	NA	NA	NA	NA	NA	NA	NA	NA	NA	NA	NA	NA	NA	NA	NA	NA
ENSG00000276625	NM_014218.2	KIR	11.34	5.64	19.08	32.51	14.84	17.27	11.92	13.18	0.0619355	0.716601	NA	NA	NA	NA	NA	NA	NA	NA	NA	NA	NA	NA	NA	NA	NA	NA
ENSG00000276798	NM_012276.3	LILRA4	18.14	39.5	44.53	20.01	24.74	15.54	11.92	6.59	-0.0988178	0.575943	NA	NA	NA	NA	NA	NA	NA	NA	NA	NA	NA	NA	NA	NA	NA	NA
ENSG00000276806	NM_153443.3	KIR3DL3	9.07	8.46	22.26	5	17.32	10.36	10.43	23.06	-0.0841525	0.593721	NA	NA	NA	NA	NA	NA	NA	NA	NA	NA	NA	NA	NA	NA	NA	NA
ENSG00000276820	NM_014218.2	KIR	11.34	5.64	19.08	32.51	14.84	17.27	11.92	13.18	0.0619355	0.716601	NA	NA	NA	NA	NA	NA	NA	NA	NA	NA	NA	NA	NA	NA	NA	NA
ENSG00000276875	NM_153443.3	KIR3DL3	9.07	8.46	22.26	5	17.32	10.36	10.43	23.06	-0.0841525	0.593721	NA	NA	NA	NA	NA	NA	NA	NA	NA	NA	NA	NA	NA	NA	NA	NA
ENSG00000276930	NM_153443.3	KIR3DL3	9.07	8.46	22.26	5	17.32	10.36	10.43	23.06	-0.0841525	0.593721	NA	NA	NA	NA	NA	NA	NA	NA	NA	NA	NA	NA	NA	NA	NA	NA
ENSG00000276977	NM_005018.1	PDCD1	15.88	28.21	19.08	30.01	14.84	50.08	22.35	51.06	0.479838	0.0094253	NA	NA	NA	NA	NA	NA	NA	NA	NA	NA	NA	NA	NA	NA	NA	NA
ENSG00000277028	NM_153443.3	KIR3DL3	9.07	8.46	22.26	5	17.32	10.36	10.43	23.06	-0.0841525	0.593721	NA	NA	NA	NA	NA	NA	NA	NA	NA	NA	NA	NA	NA	NA	NA	NA
ENSG00000277092	NM_012276.3	LILRA4	18.14	39.5	44.53	20.01	24.74	15.54	11.92	6.59	-0.0988178	0.575943	NA	NA	NA	NA	NA	NA	NA	NA	NA	NA	NA	NA	NA	NA	NA	NA
ENSG00000277134	NM_001081637.1	LILRB1	18.14	14.11	34.99	40.01	29.69	25.91	20.86	21.41	-0.0268404	0.884061	NA	NA	NA	NA	NA	NA	NA	NA	NA	NA	NA	NA	NA	NA	NA	NA
ENSG00000277175	NM_013289.2	KIR3DL1	6.8	11.29	22.26	15	22.27	10.36	5.96	6.59	-0.0888628	0.583307	NA	NA	NA	NA	NA	NA	NA	NA	NA	NA	NA	NA	NA	NA	NA	NA
ENSG00000277272	NM_013289.2	KIR3DL1	6.8	11.29	22.26	15	22.27	10.36	5.96	6.59	-0.0888628	0.583307	NA	NA	NA	NA	NA	NA	NA	NA	NA	NA	NA	NA	NA	NA	NA	NA
ENSG00000277334	NM_004829.5	NCR1	4.54	8.46	22.26	10	7.42	8.64	2.98	6.59	-0.00440006	0.976091	NA	NA	NA	NA	NA	NA	NA	NA	NA	NA	NA	NA	NA	NA	NA	NA
ENSG00000277356	NM_014218.2	KIR	11.34	5.64	19.08	32.51	14.84	17.27	11.92	13.18	0.0619355	0.716601	NA	NA	NA	NA	NA	NA	NA	NA	NA	NA	NA	NA	NA	NA	NA	NA
ENSG00000277392	NM_153443.3	KIR3DL3	9.07	8.46	22.26	5	17.32	10.36	10.43	23.06	-0.0841525	0.593721	NA	NA	NA	NA	NA	NA	NA	NA	NA	NA	NA	NA	NA	NA	NA	NA
ENSG00000277398	NM_006863.1	LILRA1	11.34	5.64	25.44	15	22.27	10.36	11.92	16.47	-0.161063	0.338397	NA	NA	NA	NA	NA	NA	NA	NA	NA	NA	NA	NA	NA	NA	NA	NA
ENSG00000277442	NM_004829.5	NCR1	4.54	8.46	22.26	10	7.42	8.64	2.98	6.59	-0.00440006	0.976091	NA	NA	NA	NA	NA	NA	NA	NA	NA	NA	NA	NA	NA	NA	NA	NA
ENSG00000277552	NM_153443.3	KIR3DL3	9.07	8.46	22.26	5	17.32	10.36	10.43	23.06	-0.0841525	0.593721	NA	NA	NA	NA	NA	NA	NA	NA	NA	NA	NA	NA	NA	NA	NA	NA
ENSG00000277616	NM_014218.2	KIR	11.34	5.64	19.08	32.51	14.84	17.27	11.92	13.18	0.0619355	0.716601	NA	NA	NA	NA	NA	NA	NA	NA	NA	NA	NA	NA	NA	NA	NA	NA
ENSG00000277620	NM_153443.3	KIR3DL3	9.07	8.46	22.26	5	17.32	10.36	10.43	23.06	-0.0841525	0.593721	NA	NA	NA	NA	NA	NA	NA	NA	NA	NA	NA	NA	NA	NA	NA	NA
ENSG00000277629	NM_004829.5	NCR1	4.54	8.46	22.26	10	7.42	8.64	2.98	6.59	-0.00440006	0.976091	NA	NA	NA	NA	NA	NA	NA	NA	NA	NA	NA	NA	NA	NA	NA	NA
ENSG00000277632	NM_002983.2	CCL3	11.34	14.11	15.9	20.01	14.84	12.09	5.96	23.06	0.143311	0.389301	NA	NA	NA	NA	NA	NA	NA	NA	NA	NA	NA	NA	NA	NA	NA	NA
ENSG00000277751	NM_005874.1	LILRB2	13.61	31.04	66.79	25.01	42.06	24.18	28.31	14.82	-0.228723	0.208358	NA	NA	NA	NA	NA	NA	NA	NA	NA	NA	NA	NA	NA	NA	NA	NA
ENSG00000277807	NM_001081637.1	LILRB1	18.14	14.11	34.99	40.01	29.69	25.91	20.86	21.41	-0.0268404	0.884061	NA	NA	NA	NA	NA	NA	NA	NA	NA	NA	NA	NA	NA	NA	NA	NA
ENSG00000277824	NM_004829.5	NCR1	4.54	8.46	22.26	10	7.42	8.64	2.98	6.59	-0.00440006	0.976091	NA	NA	NA	NA	NA	NA	NA	NA	NA	NA	NA	NA	NA	NA	NA	NA
ENSG00000277833	NM_014218.2	KIR	11.34	5.64	19.08	32.51	14.84	17.27	11.92	13.18	0.0619355	0.716601	NA	NA	NA	NA	NA	NA	NA	NA	NA	NA	NA	NA	NA	NA	NA	NA
ENSG00000278006	NM_002988.2	CCL18	18.14	25.39	34.99	20.01	17.32	15.54	4.47	13.18	0.024637	0.886577	NA	NA	NA	NA	NA	NA	NA	NA	NA	NA	NA	NA	NA	NA	NA	NA
ENSG00000278025	NM_004829.5	NCR1	4.54	8.46	22.26	10	7.42	8.64	2.98	6.59	-0.00440006	0.976091	NA	NA	NA	NA	NA	NA	NA	NA	NA	NA	NA	NA	NA	NA	NA	NA
ENSG00000278046	NM_006865.3	LILRA3	34.02	25.39	41.35	40.01	42.06	36.27	25.33	21.41	-0.110333	0.553771	NA	NA	NA	NA	NA	NA	NA	NA	NA	NA	NA	NA	NA	NA	NA	NA
ENSG00000278079	NM_013289.2	KIR3DL1	6.8	11.29	22.26	15	22.27	10.36	5.96	6.59	-0.0888628	0.583307	NA	NA	NA	NA	NA	NA	NA	NA	NA	NA	NA	NA	NA	NA	NA	NA
ENSG00000278120	NM_014512.1	KIR	13.61	25.39	28.63	30.01	32.16	17.27	14.9	13.18	-0.0261448	0.883941	NA	NA	NA	NA	NA	NA	NA	NA	NA	NA	NA	NA	NA	NA	NA	NA
ENSG00000278167	NM_002988.2	CCL18	18.14	25.39	34.99	20.01	17.32	15.54	4.47	13.18	0.024637	0.886577	NA	NA	NA	NA	NA	NA	NA	NA	NA	NA	NA	NA	NA	NA	NA	NA
ENSG00000278207	NM_014218.2	KIR	11.34	5.64	19.08	32.51	14.84	17.27	11.92	13.18	0.0619355	0.716601	NA	NA	NA	NA	NA	NA	NA	NA	NA	NA	NA	NA	NA	NA	NA	NA
ENSG00000278248	NM_014218.2	KIR	11.34	5.64	19.08	32.51	14.84	17.27	11.92	13.18	0.0619355	0.716601	NA	NA	NA	NA	NA	NA	NA	NA	NA	NA	NA	NA	NA	NA	NA	NA
ENSG00000278304	NM_014512.1	KIR	13.61	25.39	28.63	30.01	32.16	17.27	14.9	13.18	-0.0261448	0.883941	NA	NA	NA	NA	NA	NA	NA	NA	NA	NA	NA	NA	NA	NA	NA	NA
ENSG00000278355	NM_181879.2	LILRA5	18.14	45.14	34.99	27.51	29.69	27.63	29.8	28	0.0796831	0.665574	NA	NA	NA	NA	NA	NA	NA	NA	NA	NA	NA	NA	NA	NA	NA	NA
ENSG00000278362	NM_004829.5	NCR1	4.54	8.46	22.26	10	7.42	8.64	2.98	6.59	-0.00440006	0.976091	NA	NA	NA	NA	NA	NA	NA	NA	NA	NA	NA	NA	NA	NA	NA	NA
ENSG00000278368	NM_013289.2	KIR3DL1	6.8	11.29	22.26	15	22.27	10.36	5.96	6.59	-0.0888628	0.583307	NA	NA	NA	NA	NA	NA	NA	NA	NA	NA	NA	NA	NA	NA	NA	NA
ENSG00000278427	NM_013289.2	KIR3DL1	6.8	11.29	22.26	15	22.27	10.36	5.96	6.59	-0.0888628	0.583307	NA	NA	NA	NA	NA	NA	NA	NA	NA	NA	NA	NA	NA	NA	NA	NA
ENSG00000278490	NM_153443.3	KIR3DL3	9.07	8.46	22.26	5	17.32	10.36	10.43	23.06	-0.0841525	0.593721	NA	NA	NA	NA	NA	NA	NA	NA	NA	NA	NA	NA	NA	NA	NA	NA
ENSG00000278495	NM_014218.2	KIR	11.34	5.64	19.08	32.51	14.84	17.27	11.92	13.18	0.0619355	0.716601	NA	NA	NA	NA	NA	NA	NA	NA	NA	NA	NA	NA	NA	NA	NA	NA
ENSG00000278503	NM_014218.2	KIR	11.34	5.64	19.08	32.51	14.84	17.27	11.92	13.18	0.0619355	0.716601	NA	NA	NA	NA	NA	NA	NA	NA	NA	NA	NA	NA	NA	NA	NA	NA
ENSG00000278567	NM_002983.2	CCL3	11.34	14.11	15.9	20.01	14.84	12.09	5.96	23.06	0.143311	0.389301	NA	NA	NA	NA	NA	NA	NA	NA	NA	NA	NA	NA	NA	NA	NA	NA
ENSG00000278634	NM_006866.2	LILRA2	15.88	22.57	22.26	12.5	14.84	6.91	19.37	16.47	-0.10369	0.545246	NA	NA	NA	NA	NA	NA	NA	NA	NA	NA	NA	NA	NA	NA	NA	NA
ENSG00000278723	NM_153443.3	KIR3DL3	9.07	8.46	22.26	5	17.32	10.36	10.43	23.06	-0.0841525	0.593721	NA	NA	NA	NA	NA	NA	NA	NA	NA	NA	NA	NA	NA	NA	NA	NA
ENSG00000278729	NM_153443.3	KIR3DL3	9.07	8.46	22.26	5	17.32	10.36	10.43	23.06	-0.0841525	0.593721	NA	NA	NA	NA	NA	NA	NA	NA	NA	NA	NA	NA	NA	NA	NA	NA
ENSG00000278738	NM_014218.2	KIR	11.34	5.64	19.08	32.51	14.84	17.27	11.92	13.18	0.0619355	0.716601	NA	NA	NA	NA	NA	NA	NA	NA	NA	NA	NA	NA	NA	NA	NA	NA
ENSG00000278755	NM_014218.2	KIR	11.34	5.64	19.08	32.51	14.84	17.27	11.92	13.18	0.0619355	0.716601	NA	NA	NA	NA	NA	NA	NA	NA	NA	NA	NA	NA	NA	NA	NA	NA
ENSG00000278805	NM_014218.2	KIR	11.34	5.64	19.08	32.51	14.84	17.27	11.92	13.18	0.0619355	0.716601	NA	NA	NA	NA	NA	NA	NA	NA	NA	NA	NA	NA	NA	NA	NA	NA
ENSG00000278821	NM_014218.2	KIR	11.34	5.64	19.08	32.51	14.84	17.27	11.92	13.18	0.0619355	0.716601	NA	NA	NA	NA	NA	NA	NA	NA	NA	NA	NA	NA	NA	NA	NA	NA
ENSG00000278856	NM_013289.2	KIR3DL1	6.8	11.29	22.26	15	22.27	10.36	5.96	6.59	-0.0888628	0.583307	NA	NA	NA	NA	NA	NA	NA	NA	NA	NA	NA	NA	NA	NA	NA	NA
ENSG00000000003	NA	NA	NA	NA	NA	NA	NA	NA	NA	NA	NA	NA	NA	TSPAN6	ensembl_havana	protein_coding	1.82552	1.69439	1.39498	1.20207	1.66038	0.716005	0.837997	1.30094	NA	NA	NA	NA
ENSG00000000005	NA	NA	NA	NA	NA	NA	NA	NA	NA	NA	NA	NA	NA	TNMD	ensembl_havana	protein_coding	0.142619	0	0.051666	0	0	0	0	0	NA	NA	NA	NA
ENSG00000000419	NA	NA	NA	NA	NA	NA	NA	NA	NA	NA	NA	NA	NA	DPM1	ensembl_havana	protein_coding	95.1265	107.899	80.9604	70.5985	85.7863	82.0152	74.1629	67.337	0.00706445	0.933586	0.980225	NA
ENSG00000000457	NA	NA	NA	NA	NA	NA	NA	NA	NA	NA	NA	NA	NA	SCYL3	ensembl_havana	protein_coding	9.85718	10.6614	13.5075	15.4191	12.548	11.4253	8.82867	8.99747	0.0837369	0.442473	0.769022	NA
ENSG00000000460	NA	NA	NA	NA	NA	NA	NA	NA	NA	NA	NA	NA	NA	C1orf112	ensembl_havana	protein_coding	5.00366	5.63864	3.80061	5.66039	5.9444	4.03396	3.3223	3.59566	0.0620324	0.761428	0.924901	NA
ENSG00000000938	NA	NA	NA	NA	NA	NA	NA	NA	NA	NA	NA	NA	NA	FGR	ensembl_havana	protein_coding	0.0570474	0	0	1.20207	0.0976694	3.25457	0	0.312226	NA	NA	NA	NA
ENSG00000001036	NA	NA	NA	NA	NA	NA	NA	NA	NA	NA	NA	NA	NA	FUCA2	ensembl_havana	protein_coding	5.90241	4.98269	3.92405	5.08569	7.64663	6.43546	5.63321	4.88802	-0.0880191	0.571941	0.839184	NA
ENSG00000001084	NA	NA	NA	NA	NA	NA	NA	NA	NA	NA	NA	NA	NA	GCLC	ensembl_havana	protein_coding	50.3295	46.9348	59.0032	52.1543	54.5321	53.1471	56.8442	47.7186	-0.0939143	0.240988	0.623114	NA
ENSG00000001167	NA	NA	NA	NA	NA	NA	NA	NA	NA	NA	NA	NA	NA	NFYA	ensembl_havana	protein_coding	25.6143	23.3148	19.6848	24.9661	19.3386	16.6634	16.9928	15.0389	-0.0134931	0.899524	0.972811	NA
ENSG00000001460	NA	NA	NA	NA	NA	NA	NA	NA	NA	NA	NA	NA	NA	STPG1	ensembl_havana	protein_coding	1.65437	1.62725	4.49494	2.95894	2.83273	2.14802	3.35199	3.22634	-0.259623	0.261766	0.639414	NA
ENSG00000001461	NA	NA	NA	NA	NA	NA	NA	NA	NA	NA	NA	NA	NA	NIPAL3	ensembl_havana	protein_coding	34.1429	40.8348	54.5661	51.7352	43.9514	37.4601	42.9468	40.0951	0.00357949	0.969789	0.991501	NA
ENSG00000001497	NA	NA	NA	NA	NA	NA	NA	NA	NA	NA	NA	NA	NA	LAS1L	ensembl_havana	protein_coding	51.257	36.26	45.2594	44.1531	55.1182	47.3865	61.3601	46.5217	-0.254548	0.0187048	0.254428	NA
ENSG00000001561	NA	NA	NA	NA	NA	NA	NA	NA	NA	NA	NA	NA	NA	ENPP4	ensembl_havana	protein_coding	6.50341	5.48982	9.04155	10.2176	11.5575	12.6603	12.151	8.43011	-0.0373842	0.808558	0.941567	NA
ENSG00000001617	NA	NA	NA	NA	NA	NA	NA	NA	NA	NA	NA	NA	NA	SEMA3F	ensembl_havana	protein_coding	0.0285237	0.0677756	0	0	0	0	0	0	NA	NA	NA	NA
ENSG00000001626	NA	NA	NA	NA	NA	NA	NA	NA	NA	NA	NA	NA	NA	CFTR	ensembl_havana	protein_coding	0	0.0338878	0	0	0	0	0	0	NA	NA	NA	NA
ENSG00000001629	NA	NA	NA	NA	NA	NA	NA	NA	NA	NA	NA	NA	NA	ANKIB1	ensembl_havana	protein_coding	65.5759	79.1618	66.5457	78.4585	74.6195	74.8227	60.1496	68.6377	0.212362	0.0109105	0.21078	NA
ENSG00000001630	NA	NA	NA	NA	NA	NA	NA	NA	NA	NA	NA	NA	NA	CYP51A1	ensembl_havana	protein_coding	16.829	19.8585	14.8457	12.483	12.0448	12.1721	13.0355	10.5116	0.0198219	0.880236	0.967212	NA
ENSG00000001631	NA	NA	NA	NA	NA	NA	NA	NA	NA	NA	NA	NA	NA	KRIT1	ensembl_havana	protein_coding	49.8309	63.8106	52.2343	49.6548	73.3172	63.7894	52.8404	56.6171	0.0883549	0.392972	0.740669	NA
ENSG00000002016	NA	NA	NA	NA	NA	NA	NA	NA	NA	NA	NA	NA	NA	RAD52	ensembl_havana	protein_coding	8.75678	7.11643	8.11156	7.39737	16.0829	10.9679	6.56432	9.05456	-0.181188	0.295132	0.664837	NA
ENSG00000002079	NA	NA	NA	NA	NA	NA	NA	NA	NA	NA	NA	NA	NA	MYH16	ensembl_havana	pseudogene	0	0	0	0	0.0976694	0	0	0	NA	NA	NA	NA
ENSG00000002330	NA	NA	NA	NA	NA	NA	NA	NA	NA	NA	NA	NA	NA	BAD	ensembl_havana	protein_coding	2.36747	1.96549	4.18494	2.91271	3.84166	2.50602	2.51399	3.90283	-0.206509	0.431426	0.76335	NA
ENSG00000002549	NA	NA	NA	NA	NA	NA	NA	NA	NA	NA	NA	NA	NA	LAP3	ensembl_havana	protein_coding	28.4952	27.483	22.888	26.4456	28.6171	33.457	28.1195	25.2383	0.104329	0.308747	0.675162	NA
ENSG00000002587	NA	NA	NA	NA	NA	NA	NA	NA	NA	NA	NA	NA	NA	HS3ST1	ensembl_havana	protein_coding	0.030121	0.0338878	0	0	0	0.0325476	0	0	NA	NA	NA	NA
ENSG00000002726	NA	NA	NA	NA	NA	NA	NA	NA	NA	NA	NA	NA	NA	AOC1	ensembl_havana	protein_coding	0	0	0	0	0	0	0	0	NA	NA	NA	NA
ENSG00000002745	NA	NA	NA	NA	NA	NA	NA	NA	NA	NA	NA	NA	NA	WNT16	ensembl_havana	protein_coding	0	0	0	0.138701	0.130226	0.195274	0.0931109	0.416302	NA	NA	NA	NA
ENSG00000002746	NA	NA	NA	NA	NA	NA	NA	NA	NA	NA	NA	NA	NA	HECW1	ensembl_havana	protein_coding	0	0	0	0	0	0	0	0.468339	NA	NA	NA	NA
ENSG00000002822	NA	NA	NA	NA	NA	NA	NA	NA	NA	NA	NA	NA	NA	MAD1L1	ensembl_havana	protein_coding	19.9381	20.7055	28.933	26.4918	24.4499	25.5484	30.1213	25.1862	-0.0176675	0.857991	0.960857	NA
ENSG00000002834	NA	NA	NA	NA	NA	NA	NA	NA	NA	NA	NA	NA	NA	LASP1	ensembl_havana	protein_coding	42.5859	46.7313	62.2058	63.4324	52.7415	61.967	55.6338	59.0628	0.165218	0.059015	0.38784	NA
ENSG00000002919	NA	NA	NA	NA	NA	NA	NA	NA	NA	NA	NA	NA	NA	SNX11	ensembl_havana	protein_coding	9.38428	12.4707	9.29988	9.61658	11.3238	9.89388	7.91444	7.33732	0.108532	0.449113	0.771975	NA
ENSG00000002933	NA	NA	NA	NA	NA	NA	NA	NA	NA	NA	NA	NA	NA	TMEM176A	ensembl_havana	protein_coding	0	0	0	0	0	0	0	0	NA	NA	NA	NA
ENSG00000003056	NA	NA	NA	NA	NA	NA	NA	NA	NA	NA	NA	NA	NA	M6PR	ensembl_havana	protein_coding	91.085	105.164	121.027	131.677	136.869	139.35	120.28	126.711	0.145825	0.0303934	0.301072	NA
ENSG00000003096	NA	NA	NA	NA	NA	NA	NA	NA	NA	NA	NA	NA	NA	KLHL13	ensembl_havana	protein_coding	0.598998	0	0.568326	0.277401	0.488347	0.325457	0.0931109	0.260189	NA	NA	NA	NA
ENSG00000003137	NA	NA	NA	NA	NA	NA	NA	NA	NA	NA	NA	NA	NA	CYP26B1	ensembl_havana	protein_coding	0	0	0	0	0	0	0.418999	0.0520377	NA	NA	NA	NA
ENSG00000003147	NA	NA	NA	NA	NA	NA	NA	NA	NA	NA	NA	NA	NA	ICA1	ensembl_havana	protein_coding	2.02518	2.50769	1.91164	1.66441	1.4976	1.82256	2.18811	1.65948	0.112987	0.666172	0.883631	NA
ENSG00000003249	NA	NA	NA	NA	NA	NA	NA	NA	NA	NA	NA	NA	NA	DBNDD1	ensembl_havana	protein_coding	0.114095	0.338878	0.25833	0.369868	0.260452	0.22782	0.558665	0.312226	NA	NA	NA	NA
ENSG00000003393	NA	NA	NA	NA	NA	NA	NA	NA	NA	NA	NA	NA	NA	ALS2	ensembl_havana	protein_coding	23.2753	18.1978	24.6447	30.6066	34.5099	24.7673	19.0877	24.3016	-0.0551453	0.711805	0.90256	NA
ENSG00000003402	NA	NA	NA	NA	NA	NA	NA	NA	NA	NA	NA	NA	NA	CFLAR	ensembl_havana	protein_coding	160.078	192.158	156.386	172.442	144.623	143.568	124.762	128.074	0.153194	0.0343584	0.315586	NA
ENSG00000003436	NA	NA	NA	NA	NA	NA	NA	NA	NA	NA	NA	NA	NA	TFPI	ensembl_havana	protein_coding	0	0	0.106565	0	0.0654196	0.0650914	0.0465554	0	NA	NA	NA	NA
ENSG00000003509	NA	NA	NA	NA	NA	NA	NA	NA	NA	NA	NA	NA	NA	NDUFAF7	ensembl_havana	protein_coding	31.1219	39.363	21.4364	22.4263	34.7478	29.2586	19.3004	24.7209	0.15899	0.200196	0.585403	NA
ENSG00000003756	NA	NA	NA	NA	NA	NA	NA	NA	NA	NA	NA	NA	NA	RBM5	ensembl_havana	protein_coding	118.778	112.518	79.2183	91.1615	110.705	98.1668	82.4689	82.3042	0.0122815	0.848995	0.957906	NA
ENSG00000003987	NA	NA	NA	NA	NA	NA	NA	NA	NA	NA	NA	NA	NA	MTMR7	ensembl_havana	protein_coding	1.43638	2.85239	1.49828	0.624359	4.00136	2.73418	0.837999	1.80414	0.108174	0.779344	0.932298	NA
ENSG00000003989	NA	NA	NA	NA	NA	NA	NA	NA	NA	NA	NA	NA	NA	SLC7A2	ensembl_havana	protein_coding	0.0285237	0	0	0	0	0	0	0	NA	NA	NA	NA
ENSG00000004059	NA	NA	NA	NA	NA	NA	NA	NA	NA	NA	NA	NA	NA	ARF5	ensembl_havana	protein_coding	30.3778	28.0591	27.3313	30.0518	26.2731	28.5426	27.5599	29.8082	0.094866	0.287983	0.658158	NA
ENSG00000004139	NA	NA	NA	NA	NA	NA	NA	NA	NA	NA	NA	NA	NA	SARM1	ensembl_havana	protein_coding	2.97756	3.06875	3.30904	4.40925	4.29823	4.66844	5.07923	3.16891	0.0398974	0.850756	0.958426	NA
ENSG00000004142	NA	NA	NA	NA	NA	NA	NA	NA	NA	NA	NA	NA	NA	POLDIP2	ensembl_havana	protein_coding	6.82356e-09	3.16995e-08	6.3419e-08	1.68064e-09	1.76709e-08	4.35354e-08	6.75044e-08	7.8757e-08	NA	NA	NA	NA
ENSG00000004399	NA	NA	NA	NA	NA	NA	NA	NA	NA	NA	NA	NA	NA	PLXND1	ensembl_havana	protein_coding	12.8071	11.8268	11.4182	15.7657	8.04143	10.3495	14.8978	10.1473	0.0779247	0.658636	0.879395	NA
ENSG00000004455	NA	NA	NA	NA	NA	NA	NA	NA	NA	NA	NA	NA	NA	AK2	ensembl_havana	protein_coding	119.486	117.963	167.604	168.891	182.739	175.161	173.047	170.496	0.0156828	0.754483	0.921765	NA
ENSG00000004468	NA	NA	NA	NA	NA	NA	NA	NA	NA	NA	NA	NA	NA	CD38	ensembl_havana	protein_coding	3.39432	6.60813	2.78996	5.36309	2.70219	7.58315	9.96286	9.88716	0.79523	0.0156291	0.237994	NA
ENSG00000004478	NA	NA	NA	NA	NA	NA	NA	NA	NA	NA	NA	NA	NA	FKBP4	ensembl_havana	protein_coding	22.1629	29.6518	34.5129	32.0398	30.3752	31.8622	27.4677	30.4421	0.177605	0.129381	0.503854	NA
ENSG00000004487	NA	NA	NA	NA	NA	NA	NA	NA	NA	NA	NA	NA	NA	KDM1A	ensembl_havana	protein_coding	74.6465	80.3141	79.3073	76.2854	79.8935	77.5889	69.973	73.5813	0.0614208	0.365924	0.719089	NA
ENSG00000004534	NA	NA	NA	NA	NA	NA	NA	NA	NA	NA	NA	NA	NA	RBM6	ensembl_havana	protein_coding	182.564	207.065	228.594	234.719	172.249	159.606	130.08	146.33	0.104546	0.127846	0.502338	NA
ENSG00000004660	NA	NA	NA	NA	NA	NA	NA	NA	NA	NA	NA	NA	NA	CAMKK1	ensembl_havana	protein_coding	4.13594	3.18545	2.16997	3.23635	2.79994	2.70129	2.83988	1.76928	-0.1137	0.631136	0.868356	NA
ENSG00000004700	NA	NA	NA	NA	NA	NA	NA	NA	NA	NA	NA	NA	NA	RECQL	ensembl_havana	protein_coding	51.1346	57.5901	84.001	91.703	75.6246	85.4866	73.873	68.7646	0.140462	0.0917306	0.445871	NA
ENSG00000004766	NA	NA	NA	NA	NA	NA	NA	NA	NA	NA	NA	NA	NA	CCDC132	ensembl_havana	protein_coding	25.1009	24.162	24.748	25.336	30.831	27.3058	15.4564	19.3609	0.036043	0.712002	0.90256	NA
ENSG00000004776	NA	NA	NA	NA	NA	NA	NA	NA	NA	NA	NA	NA	NA	HSPB6	ensembl_havana	protein_coding	0	0	0	0	0	0	0	0	NA	NA	NA	NA
ENSG00000004777	NA	NA	NA	NA	NA	NA	NA	NA	NA	NA	NA	NA	NA	ARHGAP33	ensembl_havana	protein_coding	1.88256	3.35489	1.29165	3.19012	1.95339	2.21311	1.21044	1.82132	0.733995	0.0197099	0.258838	NA
ENSG00000004779	NA	NA	NA	NA	NA	NA	NA	NA	NA	NA	NA	NA	NA	NDUFAB1	ensembl_havana	protein_coding	13.7484	17.6216	17.7214	14.656	15.5945	17.477	14.7581	13.9461	0.118797	0.392018	0.739677	NA
ENSG00000004799	NA	NA	NA	NA	NA	NA	NA	NA	NA	NA	NA	NA	NA	PDK4	ensembl_havana	protein_coding	0	0	0	0	0	0	0	0	NA	NA	NA	NA
ENSG00000004809	NA	NA	NA	NA	NA	NA	NA	NA	NA	NA	NA	NA	NA	SLC22A16	ensembl_havana	protein_coding	0	0	0	0	0	0	0	0	NA	NA	NA	NA
ENSG00000004838	NA	NA	NA	NA	NA	NA	NA	NA	NA	NA	NA	NA	NA	ZMYND10	ensembl_havana	protein_coding	0.0285237	0.203327	0.103332	0.0462335	0.195339	0.0976371	0.0465554	0	NA	NA	NA	NA
ENSG00000004846	NA	NA	NA	NA	NA	NA	NA	NA	NA	NA	NA	NA	NA	ABCB5	ensembl_havana	protein_coding	0	0	0	0	0	0	0	0	NA	NA	NA	NA
ENSG00000004848	NA	NA	NA	NA	NA	NA	NA	NA	NA	NA	NA	NA	NA	ARX	ensembl_havana	protein_coding	0	0	0	0	0	0	0	0.468339	NA	NA	NA	NA
ENSG00000004864	NA	NA	NA	NA	NA	NA	NA	NA	NA	NA	NA	NA	NA	SLC25A13	ensembl_havana	protein_coding	26.9264	29.8212	18.5997	26.4918	32.6867	32.5457	32.8682	31.5348	0.164762	0.119981	0.48988	NA
ENSG00000004866	NA	NA	NA	NA	NA	NA	NA	NA	NA	NA	NA	NA	NA	ST7	ensembl_havana	protein_coding	2.22485	1.55471	2.63497	4.48465	2.70099	2.89657	2.69851	3.22634	0.209753	0.410417	0.751666	NA
ENSG00000004897	NA	NA	NA	NA	NA	NA	NA	NA	NA	NA	NA	NA	NA	CDC27	ensembl_havana	protein_coding	32.9449	37.2766	40.5062	34.9525	35.7796	32.4118	32.216	34.8133	0.0267639	0.78309	0.933848	NA
ENSG00000004939	NA	NA	NA	NA	NA	NA	NA	NA	NA	NA	NA	NA	NA	SLC4A1	ensembl_havana	protein_coding	0.142619	0	0	0	0.0976694	0	0	0	NA	NA	NA	NA
ENSG00000004948	NA	NA	NA	NA	NA	NA	NA	NA	NA	NA	NA	NA	NA	CALCR	ensembl_havana	protein_coding	0	0	0	0	0	0	0	0	NA	NA	NA	NA
ENSG00000004961	NA	NA	NA	NA	NA	NA	NA	NA	NA	NA	NA	NA	NA	HCCS	ensembl_havana	protein_coding	8.87087	14.1651	11.5732	11.6971	12.9575	12.4325	13.0355	9.31477	0.127148	0.497189	0.797637	NA
ENSG00000004975	NA	NA	NA	NA	NA	NA	NA	NA	NA	NA	NA	NA	NA	DVL2	ensembl_havana	protein_coding	15.574	11.9624	16.2748	18.216	17.2224	15.8172	14.8046	16.2358	-0.0309286	0.792002	0.93748	NA
ENSG00000005001	NA	NA	NA	NA	NA	NA	NA	NA	NA	NA	NA	NA	NA	PRSS22	ensembl_havana	protein_coding	0	0	0.154998	0	0.0325565	0.0325457	0	0	NA	NA	NA	NA
ENSG00000005007	NA	NA	NA	NA	NA	NA	NA	NA	NA	NA	NA	NA	NA	UPF1	ensembl_havana	protein_coding	62.5241	49.3406	38.7495	44.6616	39.1003	36.5814	37.3375	31.0665	-0.102124	0.308976	0.675411	NA
ENSG00000005020	NA	NA	NA	NA	NA	NA	NA	NA	NA	NA	NA	NA	NA	SKAP2	ensembl_havana	protein_coding	8.21484	7.92974	6.09659	5.64049	3.5161	3.02675	4.60899	2.96615	-0.142153	0.383283	0.734181	NA
ENSG00000005022	NA	NA	NA	NA	NA	NA	NA	NA	NA	NA	NA	NA	NA	SLC25A5	ensembl_havana	protein_coding	77.4928	72.5847	89.5243	100.092	66.6173	73.6953	66.2345	75.1898	0.129313	0.104605	0.467407	NA
ENSG00000005059	NA	NA	NA	NA	NA	NA	NA	NA	NA	NA	NA	NA	NA	CCDC109B	ensembl_havana	protein_coding	109.217	118.302	93.3087	95.472	70.68	80.4529	92.5057	98.4553	0.147382	0.0505829	0.363506	NA
ENSG00000005073	NA	NA	NA	NA	NA	NA	NA	NA	NA	NA	NA	NA	NA	HOXA11	ensembl_havana	protein_coding	0	0	0	0	0	0	0	0	NA	NA	NA	NA
ENSG00000005075	NA	NA	NA	NA	NA	NA	NA	NA	NA	NA	NA	NA	NA	POLR2J	ensembl_havana	protein_coding	75.6414	77.1943	89.7868	91.6928	91.2476	93.1311	102.725	105.991	0.0736674	0.226292	0.609298	NA
ENSG00000005100	NA	NA	NA	NA	NA	NA	NA	NA	NA	NA	NA	NA	NA	DHX33	ensembl_havana	protein_coding	11.2383	10.6408	8.67988	8.78439	9.89716	8.72226	7.8213	7.28526	-0.0501746	0.653309	0.877015	NA
ENSG00000005102	NA	NA	NA	NA	NA	NA	NA	NA	NA	NA	NA	NA	NA	MEOX1	ensembl_havana	protein_coding	0.114095	0.271102	0.154998	0.693503	0.130226	0.358003	0.605221	0.572415	NA	NA	NA	NA
ENSG00000005108	NA	NA	NA	NA	NA	NA	NA	NA	NA	NA	NA	NA	NA	THSD7A	ensembl_havana	protein_coding	0.171142	0	0	0.184934	0.0976695	0	0.0465554	0	NA	NA	NA	NA
ENSG00000005156	NA	NA	NA	NA	NA	NA	NA	NA	NA	NA	NA	NA	NA	LIG3	ensembl_havana	protein_coding	40.5625	36.3955	38.7495	38.79	53.8484	40.3567	34.1771	29.5054	-0.168653	0.0617414	0.392453	NA
ENSG00000005175	NA	NA	NA	NA	NA	NA	NA	NA	NA	NA	NA	NA	NA	RPAP3	ensembl_havana	protein_coding	18.1696	26.1614	26.608	22.4695	27.1521	28.2497	25.6055	24.1976	0.129044	0.363109	0.717213	NA
ENSG00000005187	NA	NA	NA	NA	NA	NA	NA	NA	NA	NA	NA	NA	NA	ACSM3	ensembl_havana	protein_coding	10.6289	12.8242	9.85507	8.5532	11.4116	11.5459	9.17142	7.64249	0.0555445	0.683758	0.890986	NA
ENSG00000005189	NA	NA	NA	NA	NA	NA	NA	NA	NA	NA	NA	NA	NA	AC004381.6	ensembl_havana	protein_coding	0.741616	0	0.206664	0.323634	0.325565	0.683459	0.372443	0.364264	NA	NA	NA	NA
ENSG00000005194	NA	NA	NA	NA	NA	NA	NA	NA	NA	NA	NA	NA	NA	CIAPIN1	ensembl_havana	protein_coding	15.7451	16.7745	12.1932	14.8872	15.3341	15.0687	11.0802	12.3329	0.151151	0.147179	0.524986	NA
ENSG00000005206	NA	NA	NA	NA	NA	NA	NA	NA	NA	NA	NA	NA	NA	SPPL2B	ensembl_havana	processed_transcript	11.2384	10.4713	6.25159	7.62853	6.25085	3.90548	4.32965	4.05894	-0.108019	0.515582	0.805539	NA
ENSG00000005238	NA	NA	NA	NA	NA	NA	NA	NA	NA	NA	NA	NA	NA	FAM214B	ensembl_havana	protein_coding	0.884234	1.72828	1.23998	1.43324	1.04181	1.04146	1.62944	1.45706	NA	NA	NA	NA
ENSG00000005243	NA	NA	NA	NA	NA	NA	NA	NA	NA	NA	NA	NA	NA	COPZ2	ensembl_havana	protein_coding	0.427856	0	0.413328	0.50857	0.488347	0.292911	0.186222	0.676489	NA	NA	NA	NA
ENSG00000005249	NA	NA	NA	NA	NA	NA	NA	NA	NA	NA	NA	NA	NA	PRKAR2B	ensembl_havana	protein_coding	0.770141	0.169439	0.51666	0.739736	0.651128	0.423094	0.698332	0.416302	NA	NA	NA	NA
ENSG00000005302	NA	NA	NA	NA	NA	NA	NA	NA	NA	NA	NA	NA	NA	MSL3	ensembl_havana	protein_coding	50.5725	52.6955	46.086	42.3037	53.8484	55.9786	39.0135	34.5531	0.016699	0.839721	0.954612	NA
ENSG00000005339	NA	NA	NA	NA	NA	NA	NA	NA	NA	NA	NA	NA	NA	CREBBP	ensembl_havana	protein_coding	890.796	848.007	792.195	819.674	654.221	619.54	634.781	554.358	-0.0334672	0.482741	0.788668	NA
ENSG00000005379	NA	NA	NA	NA	NA	NA	NA	NA	NA	NA	NA	NA	NA	BZRAP1	ensembl_havana	protein_coding	3.67957	4.23597	2.5833	3.19011	6.30521	5.62618	6.36513	5.50409	0.0308159	0.850349	0.958388	NA
ENSG00000005381	NA	NA	NA	NA	NA	NA	NA	NA	NA	NA	NA	NA	NA	MPO	ensembl_havana	protein_coding	0	0	0	0	0.0976694	0.195274	0	0.208151	NA	NA	NA	NA
ENSG00000005421	NA	NA	NA	NA	NA	NA	NA	NA	NA	NA	NA	NA	NA	PON1	ensembl_havana	protein_coding	0	0	0	0	0	0.0650914	0	0	NA	NA	NA	NA
ENSG00000005436	NA	NA	NA	NA	NA	NA	NA	NA	NA	NA	NA	NA	NA	GCFC2	ensembl_havana	protein_coding	24.0764	37.4864	24.3533	28.8594	28.093	26.0343	23.5665	24.812	0.272419	0.0627403	0.393564	NA
ENSG00000005448	NA	NA	NA	NA	NA	NA	NA	NA	NA	NA	NA	NA	NA	WDR54	ensembl_havana	protein_coding	9.15611	8.03139	9.24823	8.87683	7.58756	5.76058	8.19376	6.71294	-0.190799	0.146946	0.524796	NA
ENSG00000005469	NA	NA	NA	NA	NA	NA	NA	NA	NA	NA	NA	NA	NA	CROT	ensembl_havana	protein_coding	8.50007	8.47194	7.49155	9.80151	9.27861	7.68078	6.84366	4.94358	-0.0290704	0.848075	0.957366	NA
ENSG00000005471	NA	NA	NA	NA	NA	NA	NA	NA	NA	NA	NA	NA	NA	ABCB4	ensembl_havana	protein_coding	1.24099	0.237214	1.01798	0.78597	3.03242	2.78575	1.31475	1.64285	-0.265352	0.499361	0.798803	NA
ENSG00000005483	NA	NA	NA	NA	NA	NA	NA	NA	NA	NA	NA	NA	NA	KMT2E	ensembl_havana	protein_coding	591.439	627.229	526.681	547.728	474.052	466.542	463.785	455.538	0.0637454	0.177125	0.561622	NA
ENSG00000005486	NA	NA	NA	NA	NA	NA	NA	NA	NA	NA	NA	NA	NA	RHBDD2	ensembl_havana	protein_coding	13.0639	11.6913	9.99737	11.882	10.2716	8.60834	12.1742	11.058	-0.0542427	0.641195	0.871092	NA
ENSG00000005513	NA	NA	NA	NA	NA	NA	NA	NA	NA	NA	NA	NA	NA	SOX8	ensembl_havana	protein_coding	0.513427	0.101663	0.154998	0.184934	0.55346	0.162728	0.418999	0.364264	NA	NA	NA	NA
ENSG00000005700	NA	NA	NA	NA	NA	NA	NA	NA	NA	NA	NA	NA	NA	IBTK	ensembl_havana	protein_coding	63.2942	84.8889	70.3176	79.2444	72.7962	85.4975	77.6546	73.9456	0.244475	0.0244464	0.278146	NA
ENSG00000005801	NA	NA	NA	NA	NA	NA	NA	NA	NA	NA	NA	NA	NA	ZNF195	ensembl_havana	protein_coding	19.9381	20.6376	22.113	19.6493	23.5383	22.6193	17.7842	17.4847	-0.00262076	0.977286	0.993005	NA
ENSG00000005810	NA	NA	NA	NA	NA	NA	NA	NA	NA	NA	NA	NA	NA	MYCBP2	ensembl_havana	protein_coding	757.761	770.542	751.059	717.863	810.346	682.471	732.442	690.53	-0.0549288	0.286656	0.657251	NA
ENSG00000005812	NA	NA	NA	NA	NA	NA	NA	NA	NA	NA	NA	NA	NA	FBXL3	ensembl_havana	protein_coding	82.4622	81.805	75.4326	67.0849	62.1177	58.2894	75.6572	70.1989	-0.0496307	0.46824	0.782174	NA
ENSG00000005882	NA	NA	NA	NA	NA	NA	NA	NA	NA	NA	NA	NA	NA	PDK2	ensembl_havana	protein_coding	23.9599	14.7751	25.368	31.8087	31.7751	33.9777	30.8197	29.6095	-0.0280828	0.855424	0.960599	NA
ENSG00000005884	NA	NA	NA	NA	NA	NA	NA	NA	NA	NA	NA	NA	NA	ITGA3	ensembl_havana	protein_coding	7.41616	6.09979	7.85321	9.94022	8.43212	6.99733	8.10067	8.01381	-0.0369988	0.795669	0.937949	NA
ENSG00000005889	NA	NA	NA	NA	NA	NA	NA	NA	NA	NA	NA	NA	NA	ZFX	ensembl_havana	protein_coding	209.678	214.882	214.672	215.494	188.632	191.824	200.002	190.094	0.0394522	0.467277	0.782174	NA
ENSG00000005893	NA	NA	NA	NA	NA	NA	NA	NA	NA	NA	NA	NA	NA	LAMP2	ensembl_havana	protein_coding	54.081	64.8273	83.5439	85.0235	73.7404	73.9762	85.1499	73.4252	0.0629965	0.473822	0.784832	NA
ENSG00000005955	NA	NA	NA	NA	NA	NA	NA	NA	NA	NA	NA	NA	NA	GGNBP2	ensembl_havana	protein_coding	87.5174	72.7195	55.1339	53.6218	84.2333	49.3516	56.0437	48.5249	-0.306121	0.0184672	0.253187	NA
ENSG00000005981	NA	NA	NA	NA	NA	NA	NA	NA	NA	NA	NA	NA	NA	ASB4	ensembl_havana	protein_coding	0.0855711	0.0338878	0.37485	0.184934	0.797031	0.846159	0.418999	0.107873	NA	NA	NA	NA
ENSG00000006007	NA	NA	NA	NA	NA	NA	NA	NA	NA	NA	NA	NA	NA	GDE1	ensembl_havana	protein_coding	13.3607	12.1657	11.5215	14.7485	11.5901	14.6781	13.5942	14.1543	0.186677	0.163393	0.545817	NA
ENSG00000006015	NA	NA	NA	NA	NA	NA	NA	NA	NA	NA	NA	NA	NA	C19orf60	ensembl_havana	protein_coding	6.67455	5.86259	3.51328	7.39737	4.62302	6.12511	5.16766	5.04778	0.28791	0.205542	0.589956	NA
ENSG00000006016	NA	NA	NA	NA	NA	NA	NA	NA	NA	NA	NA	NA	NA	CRLF1	ensembl_havana	protein_coding	0.142619	0.237214	0	0.0462335	0.293008	0.358003	0.0465554	0	NA	NA	NA	NA
ENSG00000006025	NA	NA	NA	NA	NA	NA	NA	NA	NA	NA	NA	NA	NA	OSBPL7	ensembl_havana	protein_coding	12.8071	9.86134	9.76489	13.8701	10.353	9.73116	11.9647	10.1994	-0.0346408	0.81988	0.945596	NA
ENSG00000006042	NA	NA	NA	NA	NA	NA	NA	NA	NA	NA	NA	NA	NA	TMEM98	ensembl_havana	protein_coding	0	0	0	0	0	0	0	0	NA	NA	NA	NA
ENSG00000006047	NA	NA	NA	NA	NA	NA	NA	NA	NA	NA	NA	NA	NA	YBX2	ensembl_havana	protein_coding	0	0	0	0	0	0	0	0	NA	NA	NA	NA
ENSG00000006059	NA	NA	NA	NA	NA	NA	NA	NA	NA	NA	NA	NA	NA	KRT33A	ensembl_havana	protein_coding	0	0	0	0	0	0	0	0	NA	NA	NA	NA
ENSG00000006062	NA	NA	NA	NA	NA	NA	NA	NA	NA	NA	NA	NA	NA	MAP3K14	ensembl_havana	processed_transcript	29.5498	34.6847	30.9406	36.7925	34.8555	27.5212	35.256	30.936	0.0276854	0.804446	0.941197	NA
ENSG00000006071	NA	NA	NA	NA	NA	NA	NA	NA	NA	NA	NA	NA	NA	ABCC8	ensembl_havana	protein_coding	0	0	0	0	0	0	0	0	NA	NA	NA	NA
ENSG00000006074	NA	NA	NA	NA	NA	NA	NA	NA	NA	NA	NA	NA	NA	CCL18	ensembl_havana	protein_coding	0	0	0	0	0	0	0	0	NA	NA	NA	NA
ENSG00000006075	NA	NA	NA	NA	NA	NA	NA	NA	NA	NA	NA	NA	NA	CCL3	ensembl_havana	protein_coding	0	0	0	0	0	0	0	0.208151	NA	NA	NA	NA
ENSG00000006114	NA	NA	NA	NA	NA	NA	NA	NA	NA	NA	NA	NA	NA	SYNRG	ensembl_havana	protein_coding	134.005	133.993	201.032	195.707	178.283	162.793	154.378	147.683	-0.0211815	0.682107	0.890882	NA
ENSG00000006116	NA	NA	NA	NA	NA	NA	NA	NA	NA	NA	NA	NA	NA	CACNG3	ensembl_havana	protein_coding	0	0	0	0	0	0	0	0	NA	NA	NA	NA
ENSG00000006118	NA	NA	NA	NA	NA	NA	NA	NA	NA	NA	NA	NA	NA	TMEM132A	ensembl_havana	protein_coding	0.0285237	0	0.051666	0.0462335	0.065113	0	0.139666	0.104075	NA	NA	NA	NA
ENSG00000006125	NA	NA	NA	NA	NA	NA	NA	NA	NA	NA	NA	NA	NA	AP2B1	ensembl_havana	protein_coding	103.47	110.22	109.092	124.276	101.023	97.0186	108.847	99.3661	0.0638067	0.335948	0.696123	NA
ENSG00000006128	NA	NA	NA	NA	NA	NA	NA	NA	NA	NA	NA	NA	NA	TAC1	ensembl_havana	protein_coding	0	0	0	0	0	0	0	0	NA	NA	NA	NA
ENSG00000006194	NA	NA	NA	NA	NA	NA	NA	NA	NA	NA	NA	NA	NA	ZNF263	ensembl_havana	protein_coding	22.3331	22.1965	23.139	27.6776	22.6106	21.4236	15.3479	15.0389	0.073078	0.418925	0.756296	NA
ENSG00000006282	NA	NA	NA	NA	NA	NA	NA	NA	NA	NA	NA	NA	NA	SPATA20	ensembl_havana	protein_coding	5.13427	6.50647	6.50993	9.01555	6.15317	5.2724	0.605221	1.45706	0.269503	0.176373	0.560538	NA
ENSG00000006283	NA	NA	NA	NA	NA	NA	NA	NA	NA	NA	NA	NA	NA	CACNA1G	ensembl_havana	protein_coding	0.0570474	0	0	0	0	0	0	0	NA	NA	NA	NA
ENSG00000006327	NA	NA	NA	NA	NA	NA	NA	NA	NA	NA	NA	NA	NA	TNFRSF12A	ensembl_havana	protein_coding	0	0	0	0	0	0	0	0	NA	NA	NA	NA
ENSG00000006377	NA	NA	NA	NA	NA	NA	NA	NA	NA	NA	NA	NA	NA	DLX6	ensembl_havana	protein_coding	0.0285237	0	0	0	0.130226	0.0976371	0	0	NA	NA	NA	NA
ENSG00000006432	NA	NA	NA	NA	NA	NA	NA	NA	NA	NA	NA	NA	NA	MAP3K9	ensembl_havana	protein_coding	5.41956	3.04992	3.46162	3.69868	3.58121	2.47347	4.7021	3.95487	-0.402943	0.0777302	0.42254	NA
ENSG00000006451	NA	NA	NA	NA	NA	NA	NA	NA	NA	NA	NA	NA	NA	RALA	ensembl_havana	protein_coding	19.1394	18.7738	26.5563	21.4524	19.9246	16.9889	16.4341	15.247	-0.129857	0.2097	0.593895	NA
ENSG00000006453	NA	NA	NA	NA	NA	NA	NA	NA	NA	NA	NA	NA	NA	BAIAP2L1	ensembl_havana	protein_coding	1.99219	0.982746	2.2733	1.06337	1.23715	0.943826	1.48977	1.66521	NA	NA	NA	NA
ENSG00000006459	NA	NA	NA	NA	NA	NA	NA	NA	NA	NA	NA	NA	NA	KDM7A	ensembl_havana	protein_coding	84.1165	96.9529	82.6138	88.3062	77.2891	70.917	66.5277	76.5993	0.132038	0.0964698	0.453539	NA
ENSG00000006468	NA	NA	NA	NA	NA	NA	NA	NA	NA	NA	NA	NA	NA	ETV1	ensembl_havana	protein_coding	0	0	0.051666	0.0924671	0.0325565	0	0	0	NA	NA	NA	NA
ENSG00000006530	NA	NA	NA	NA	NA	NA	NA	NA	NA	NA	NA	NA	NA	AGK	ensembl_havana	protein_coding	12.8198	11.183	14.3631	14.9565	16.148	15.508	12.7096	13.2696	-0.00231938	0.981663	0.994712	NA
ENSG00000006534	NA	NA	NA	NA	NA	NA	NA	NA	NA	NA	NA	NA	NA	ALDH3B1	ensembl_havana	protein_coding	0.0855711	0	0.051666	0	0.0333085	0.0325457	0	0.104075	NA	NA	NA	NA
ENSG00000006555	NA	NA	NA	NA	NA	NA	NA	NA	NA	NA	NA	NA	NA	TTC22	ensembl_havana	protein_coding	1.54028	1.25385	1.70498	1.1096	2.11617	1.69238	1.86222	1.40502	NA	NA	NA	NA
ENSG00000006576	NA	NA	NA	NA	NA	NA	NA	NA	NA	NA	NA	NA	NA	PHTF2	ensembl_havana	protein_coding	27.5254	35.7516	25.6263	28.11	32.2309	28.6402	24.5843	25.3944	0.144115	0.191075	0.575796	NA
ENSG00000006607	NA	NA	NA	NA	NA	NA	NA	NA	NA	NA	NA	NA	NA	FARP2	ensembl_havana	protein_coding	5.11323	6.74366	8.67866	6.65763	13.9067	9.98779	5.9591	6.45267	-0.104461	0.563768	0.83391	NA
ENSG00000006611	NA	NA	NA	NA	NA	NA	NA	NA	NA	NA	NA	NA	NA	USH1C	ensembl_havana	protein_coding	0	0	0	0	0	0	0	0	NA	NA	NA	NA
ENSG00000006625	NA	NA	NA	NA	NA	NA	NA	NA	NA	NA	NA	NA	NA	GGCT	ensembl_havana	protein_coding	2.02186	4.33764	3.46162	3.65245	3.71144	3.90549	3.81755	3.63725	0.361788	0.16884	0.552764	NA
ENSG00000006634	NA	NA	NA	NA	NA	NA	NA	NA	NA	NA	NA	NA	NA	DBF4	ensembl_havana	protein_coding	45.4952	51.1236	23.7663	25.6134	22.3012	25.8413	28.4919	29.6615	0.185384	0.045015	0.349552	NA
ENSG00000006638	NA	NA	NA	NA	NA	NA	NA	NA	NA	NA	NA	NA	NA	TBXA2R	ensembl_havana	protein_coding	1.02685	0.508317	0.464994	0.785969	1.33482	0.681569	1.01755	1.82132	NA	NA	NA	NA
ENSG00000006652	NA	NA	NA	NA	NA	NA	NA	NA	NA	NA	NA	NA	NA	IFRD1	ensembl_havana	protein_coding	119.705	102.917	67.7341	56.4974	79.2749	53.6679	59.8237	40.069	-0.343816	0.00240375	0.111493	NA
ENSG00000006659	NA	NA	NA	NA	NA	NA	NA	NA	NA	NA	NA	NA	NA	LGALS14	ensembl_havana	protein_coding	0.285237	0.338878	0.154998	0.184934	0.130226	0.130183	0.279333	0.156113	NA	NA	NA	NA
ENSG00000006695	NA	NA	NA	NA	NA	NA	NA	NA	NA	NA	NA	NA	NA	COX10	ensembl_havana	protein_coding	36.7941	35.0325	38.2529	39.883	34.5434	33.3147	33.9841	24.8739	-0.0697744	0.473121	0.784818	NA
ENSG00000006704	NA	NA	NA	NA	NA	NA	NA	NA	NA	NA	NA	NA	NA	GTF2IRD1	ensembl_havana	protein_coding	0.884236	1.05052	0.878322	0.670386	0.724667	0.276638	0.721607	0.338245	NA	NA	NA	NA
ENSG00000006712	NA	NA	NA	NA	NA	NA	NA	NA	NA	NA	NA	NA	NA	PAF1	ensembl_havana	protein_coding	77.4703	59.3713	88.917	76.1929	75.0426	72.5117	72.3935	58.9067	-0.194777	0.040728	0.336065	NA
ENSG00000006715	NA	NA	NA	NA	NA	NA	NA	NA	NA	NA	NA	NA	NA	VPS41	ensembl_havana	protein_coding	33.059	42.9697	56.1609	54.5565	64.7549	60.5351	50.0569	50.2164	0.0945237	0.334227	0.69492	NA
ENSG00000006740	NA	NA	NA	NA	NA	NA	NA	NA	NA	NA	NA	NA	NA	ARHGAP44	ensembl_havana	protein_coding	0.22819	0.0677756	0.154998	0	0.227895	0.0650914	0	0.104075	NA	NA	NA	NA
ENSG00000006744	NA	NA	NA	NA	NA	NA	NA	NA	NA	NA	NA	NA	NA	ELAC2	ensembl_havana	protein_coding	78.0979	76.3492	85.4038	91.3575	139.83	93.1458	99.5355	86.0704	-0.166171	0.12743	0.50168	NA
ENSG00000006747	NA	NA	NA	NA	NA	NA	NA	NA	NA	NA	NA	NA	NA	SCIN	ensembl_havana	protein_coding	0	0.203327	0	0	0.130226	0	0	0	NA	NA	NA	NA
ENSG00000006756	NA	NA	NA	NA	NA	NA	NA	NA	NA	NA	NA	NA	NA	ARSD	ensembl_havana	protein_coding	1.22652	0.338878	0.826656	0.882055	1.69294	1.20419	1.48977	0.491598	NA	NA	NA	NA
ENSG00000006757	NA	NA	NA	NA	NA	NA	NA	NA	NA	NA	NA	NA	NA	PNPLA4	ensembl_havana	protein_coding	3.93903	3.45655	5.37326	4.06855	5.99038	5.82569	4.56243	6.08842	0.000650962	0.997156	0.999298	NA
ENSG00000006788	NA	NA	NA	NA	NA	NA	NA	NA	NA	NA	NA	NA	NA	MYH13	ensembl_havana	protein_coding	0	0	0	0	0	0	0	0	NA	NA	NA	NA
ENSG00000006831	NA	NA	NA	NA	NA	NA	NA	NA	NA	NA	NA	NA	NA	ADIPOR2	ensembl_havana	protein_coding	5.47654	3.79543	4.44328	5.45555	3.58121	3.38475	3.58477	4.00691	-0.0596924	0.760928	0.924871	NA
ENSG00000006837	NA	NA	NA	NA	NA	NA	NA	NA	NA	NA	NA	NA	NA	CDKL3	ensembl_havana	protein_coding	1.30128	0.858038	0.725752	0.924572	1.43674	0.968616	0.962804	0.626026	NA	NA	NA	NA
ENSG00000007001	NA	NA	NA	NA	NA	NA	NA	NA	NA	NA	NA	NA	NA	UPP2	ensembl_havana	protein_coding	0	0	0	0	0	0	0	0	NA	NA	NA	NA
ENSG00000007038	NA	NA	NA	NA	NA	NA	NA	NA	NA	NA	NA	NA	NA	PRSS21	ensembl_havana	protein_coding	0.598998	0.0338878	0.361662	0.693503	1.39993	1.1391	1.02422	1.45706	NA	NA	NA	NA
ENSG00000007047	NA	NA	NA	NA	NA	NA	NA	NA	NA	NA	NA	NA	NA	MARK4	ensembl_havana	protein_coding	19.6528	22.061	19.8914	27.324	20.3804	22.782	20.1119	20.2427	0.239287	0.03155	0.304748	NA
ENSG00000007062	NA	NA	NA	NA	NA	NA	NA	NA	NA	NA	NA	NA	NA	PROM1	ensembl_havana	protein_coding	0.0285237	0	0	0	0	0	0	0	NA	NA	NA	NA
ENSG00000007080	NA	NA	NA	NA	NA	NA	NA	NA	NA	NA	NA	NA	NA	CCDC124	ensembl_havana	protein_coding	17.1713	16.605	22.4747	29.3583	18.6548	20.634	24.7675	22.064	0.121833	0.279988	0.652712	NA
ENSG00000007129	NA	NA	NA	NA	NA	NA	NA	NA	NA	NA	NA	NA	NA	CEACAM21	ensembl_havana	protein_coding	1.0138	1.20256	2.2854	3.10003	3.83762	2.69052	3.44659	2.49173	-0.136662	0.587125	0.846764	NA
ENSG00000007168	NA	NA	NA	NA	NA	NA	NA	NA	NA	NA	NA	NA	NA	PAFAH1B1	ensembl_havana	protein_coding	145.785	156.833	154.274	164.545	150.997	148.506	126.351	123.381	0.0767283	0.178951	0.563288	NA
ENSG00000007174	NA	NA	NA	NA	NA	NA	NA	NA	NA	NA	NA	NA	NA	DNAH9	ensembl_havana	protein_coding	0.114095	0.203327	0	0.231168	0.390678	0.423094	0.465554	0.208151	NA	NA	NA	NA
ENSG00000007202	NA	NA	NA	NA	NA	NA	NA	NA	NA	NA	NA	NA	NA	KIAA0100	ensembl_havana	protein_coding	190.576	155.012	189.132	192.537	192.42	174.652	195.251	159.567	-0.138144	0.0596158	0.389061	NA
ENSG00000007216	NA	NA	NA	NA	NA	NA	NA	NA	NA	NA	NA	NA	NA	SLC13A2	ensembl_havana	protein_coding	0	0	0	0	0	0	0	0	NA	NA	NA	NA
ENSG00000007237	NA	NA	NA	NA	NA	NA	NA	NA	NA	NA	NA	NA	NA	GAS7	ensembl_havana	protein_coding	1.54028	1.52495	0.723324	0.832204	1.17203	1.00892	1.72586	0.728528	NA	NA	NA	NA
ENSG00000007255	NA	NA	NA	NA	NA	NA	NA	NA	NA	NA	NA	NA	NA	TRAPPC6A	ensembl_havana	protein_coding	14.6897	12.9451	8.73156	10.3563	13.8039	10.4797	15.7823	14.0502	-0.1222	0.31001	0.675411	NA
ENSG00000007264	NA	NA	NA	NA	NA	NA	NA	NA	NA	NA	NA	NA	NA	MATK	ensembl_havana	protein_coding	6.70308	6.87922	7.4399	9.98646	10.7436	14.9059	5.21421	2.13355	0.238321	0.299955	0.668897	NA
ENSG00000007306	NA	NA	NA	NA	NA	NA	NA	NA	NA	NA	NA	NA	NA	CEACAM7	ensembl_havana	protein_coding	0	0	0	0	0	0	0	0	NA	NA	NA	NA
ENSG00000007314	NA	NA	NA	NA	NA	NA	NA	NA	NA	NA	NA	NA	NA	SCN4A	ensembl_havana	protein_coding	0.0285237	0	0	0	0.0976694	0.0325457	0.0465554	0	NA	NA	NA	NA
ENSG00000007341	NA	NA	NA	NA	NA	NA	NA	NA	NA	NA	NA	NA	NA	ST7L	ensembl_havana	protein_coding	10.5304	15.0462	11.1599	11.882	11.8831	12.9514	9.98463	10.9372	0.283457	0.0460035	0.352206	NA
ENSG00000007350	NA	NA	NA	NA	NA	NA	NA	NA	NA	NA	NA	NA	NA	TKTL1	ensembl_havana	protein_coding	0.385069	0.593037	0.878322	0.601035	0.634852	0.699732	0.51211	0.546396	NA	NA	NA	NA
ENSG00000007372	NA	NA	NA	NA	NA	NA	NA	NA	NA	NA	NA	NA	NA	PAX6	ensembl_havana	protein_coding	0.22819	0.508317	0.51666	0.1387	0.227895	0.325457	0.558665	0.104076	NA	NA	NA	NA
ENSG00000007376	NA	NA	NA	NA	NA	NA	NA	NA	NA	NA	NA	NA	NA	RPUSD1	ensembl_havana	protein_coding	0.912759	0.881082	1.03332	1.75688	1.2697	1.26928	1.16389	2.13355	NA	NA	NA	NA
ENSG00000007384	NA	NA	NA	NA	NA	NA	NA	NA	NA	NA	NA	NA	NA	RHBDF1	ensembl_havana	protein_coding	0.142619	0	0.051666	0	0.162782	0	0	0.104075	NA	NA	NA	NA
ENSG00000007392	NA	NA	NA	NA	NA	NA	NA	NA	NA	NA	NA	NA	NA	LUC7L	ensembl_havana	protein_coding	25.215	28.7029	13.8981	17.1069	18.2642	15.1994	11.6388	10.9279	0.0853708	0.453262	0.774154	NA
ENSG00000007402	NA	NA	NA	NA	NA	NA	NA	NA	NA	NA	NA	NA	NA	CACNA2D2	ensembl_havana	protein_coding	2.70782	1.6605	5.0194	3.37505	3.09286	6.13281	2.00188	2.02947	0.157072	0.653211	0.877015	NA
ENSG00000007516	NA	NA	NA	NA	NA	NA	NA	NA	NA	NA	NA	NA	NA	BAIAP3	ensembl_havana	protein_coding	2.39599	1.08503	5.1666	3.37505	4.52535	3.02697	2.00188	2.02947	-0.558666	0.0359806	0.320989	NA
ENSG00000007520	NA	NA	NA	NA	NA	NA	NA	NA	NA	NA	NA	NA	NA	TSR3	ensembl_havana	protein_coding	9.18463	7.48859	9.09321	9.20049	9.40882	7.81076	10.5681	8.63828	-0.177499	0.159936	0.542342	NA
ENSG00000007541	NA	NA	NA	NA	NA	NA	NA	NA	NA	NA	NA	NA	NA	PIGQ	ensembl_havana	protein_coding	8.52858	5.96425	6.71657	8.59944	8.43767	7.97368	8.89207	6.29656	-0.153882	0.376664	0.729968	NA
ENSG00000007545	NA	NA	NA	NA	NA	NA	NA	NA	NA	NA	NA	NA	NA	CRAMP1L	ensembl_havana	protein_coding	22.8831	15.1929	17.7015	17.5239	18.1261	12.1974	12.3397	11.2983	-0.332328	0.0243714	0.277554	NA
ENSG00000007866	NA	NA	NA	NA	NA	NA	NA	NA	NA	NA	NA	NA	NA	TEAD3	ensembl_havana	protein_coding	0.256713	0.0677756	0.051666	0	0.260452	0.683461	0.325888	0.364264	NA	NA	NA	NA
ENSG00000007923	NA	NA	NA	NA	NA	NA	NA	NA	NA	NA	NA	NA	NA	DNAJC11	ensembl_havana	protein_coding	19.3409	20.7732	17.441	18.216	20.9833	18.1194	18.7996	16.2199	-0.0176971	0.856064	0.960741	NA
ENSG00000007933	NA	NA	NA	NA	NA	NA	NA	NA	NA	NA	NA	NA	NA	FMO3	ensembl_havana	protein_coding	0.22819	0	0	0	0	0	0	0	NA	NA	NA	NA
ENSG00000007944	NA	NA	NA	NA	NA	NA	NA	NA	NA	NA	NA	NA	NA	MYLIP	ensembl_havana	protein_coding	105.937	91.1582	66.8044	67.1774	73.6102	57.378	77.4684	66.9203	-0.163899	0.0334536	0.310845	NA
ENSG00000007952	NA	NA	NA	NA	NA	NA	NA	NA	NA	NA	NA	NA	NA	NOX1	ensembl_havana	protein_coding	0	0	0.051666	0.0462335	0.0976694	0.0650914	0	0	NA	NA	NA	NA
ENSG00000007968	NA	NA	NA	NA	NA	NA	NA	NA	NA	NA	NA	NA	NA	E2F2	ensembl_havana	protein_coding	0.427856	0.237306	0.671658	1.29454	0.260452	0.846188	0.465554	0.884641	NA	NA	NA	NA
ENSG00000008018	NA	NA	NA	NA	NA	NA	NA	NA	NA	NA	NA	NA	NA	PSMB1	ensembl_havana	protein_coding	52.7118	63.8445	72.1773	71.0146	70.0615	73.8786	77.6079	83.156	0.150998	0.0761912	0.420179	NA
ENSG00000008056	NA	NA	NA	NA	NA	NA	NA	NA	NA	NA	NA	NA	NA	SYN1	ensembl_havana	protein_coding	0.484903	0.0338878	0.619992	0.184934	0.976694	0.260366	1.95533	1.09279	NA	NA	NA	NA
ENSG00000008083	NA	NA	NA	NA	NA	NA	NA	NA	NA	NA	NA	NA	NA	JARID2	ensembl_havana	protein_coding	45.2671	38.3271	35.6496	34.9526	36.6911	32.9362	36.546	35.8019	-0.0856363	0.274584	0.648733	NA
ENSG00000008086	NA	NA	NA	NA	NA	NA	NA	NA	NA	NA	NA	NA	NA	CDKL5	ensembl_havana	protein_coding	32.4315	19.7905	38.4395	31.4851	36.0726	22.1311	33.6596	25.8627	-0.494143	0.000733827	0.0678145	NA
ENSG00000008118	NA	NA	NA	NA	NA	NA	NA	NA	NA	NA	NA	NA	NA	CAMK1G	ensembl_havana	protein_coding	0	0	0	0	0	0	0	0	NA	NA	NA	NA
ENSG00000008128	NA	NA	NA	NA	NA	NA	NA	NA	NA	NA	NA	NA	NA	CDK11A	ensembl_havana	protein_coding	92.8682	86.383	73.4916	77.4107	89.608	72.2326	63.9676	73.2943	-0.0182331	0.824963	0.94719	NA
ENSG00000008130	NA	NA	NA	NA	NA	NA	NA	NA	NA	NA	NA	NA	NA	NADK	ensembl_havana	protein_coding	13.7769	14.4701	13.4848	13.269	15.8224	15.7521	11.2199	15.5593	0.152023	0.217757	0.604161	NA
ENSG00000008196	NA	NA	NA	NA	NA	NA	NA	NA	NA	NA	NA	NA	NA	TFAP2B	ensembl_havana	protein_coding	0	0	0	0	0	0	0	0	NA	NA	NA	NA
ENSG00000008197	NA	NA	NA	NA	NA	NA	NA	NA	NA	NA	NA	NA	NA	TFAP2D	ensembl_havana	protein_coding	0	0	0	0	0	0	0	0	NA	NA	NA	NA
ENSG00000008226	NA	NA	NA	NA	NA	NA	NA	NA	NA	NA	NA	NA	NA	DLEC1	ensembl_havana	protein_coding	16.2132	10.3054	9.76287	8.31635	15.3116	8.7243	11.8748	9.26014	-0.521543	0.00268696	0.118325	NA
ENSG00000008256	NA	NA	NA	NA	NA	NA	NA	NA	NA	NA	NA	NA	NA	CYTH3	ensembl_havana	protein_coding	4.8205	4.16819	3.04829	2.35791	1.92083	2.83148	2.23466	1.35298	-0.0732573	0.768206	0.92875	NA
ENSG00000008277	NA	NA	NA	NA	NA	NA	NA	NA	NA	NA	NA	NA	NA	ADAM22	ensembl_havana	protein_coding	7.87254	6.20146	11.0565	8.50699	13.283	8.16896	6.61087	6.3486	-0.384296	0.0211019	0.264451	NA
ENSG00000008282	NA	NA	NA	NA	NA	NA	NA	NA	NA	NA	NA	NA	NA	SYPL1	ensembl_havana	protein_coding	51.6279	51.9839	54.4043	47.9442	53.9786	43.6763	55.0751	49.0195	-0.117466	0.151053	0.532513	NA
ENSG00000008283	NA	NA	NA	NA	NA	NA	NA	NA	NA	NA	NA	NA	NA	CYB561	ensembl_havana	protein_coding	7.47322	3.35489	5.3738	7.21243	10.9064	6.08604	5.26239	4.11117	-0.527911	0.0547563	0.377258	NA
ENSG00000008294	NA	NA	NA	NA	NA	NA	NA	NA	NA	NA	NA	NA	NA	SPAG9	ensembl_havana	protein_coding	66.8025	63.9801	58.4862	64.2646	77.0937	64.3437	60.6975	55.108	-0.0505435	0.48138	0.788471	NA
ENSG00000008300	NA	NA	NA	NA	NA	NA	NA	NA	NA	NA	NA	NA	NA	CELSR3	ensembl_havana	protein_coding	2.59566	2.5077	3.09996	3.92985	3.64632	2.40838	2.28122	2.65392	-0.0383434	0.865495	0.962668	NA
ENSG00000008311	NA	NA	NA	NA	NA	NA	NA	NA	NA	NA	NA	NA	NA	AASS	ensembl_havana	protein_coding	11.7518	8.40418	11.7282	10.4025	15.6597	7.84357	9.12486	9.73106	-0.418498	0.0389554	0.330943	NA
ENSG00000008323	NA	NA	NA	NA	NA	NA	NA	NA	NA	NA	NA	NA	NA	PLEKHG6	ensembl_havana	protein_coding	0.142619	0.101663	0.309996	0.416101	0.716242	0.74855	0.837998	0.156113	NA	NA	NA	NA
ENSG00000008324	NA	NA	NA	NA	NA	NA	NA	NA	NA	NA	NA	NA	NA	SS18L2	ensembl_havana	protein_coding	15.4313	15.8256	16.0165	17.9848	12.9249	13.1159	12.6631	11.8646	0.0786974	0.42488	0.760213	NA
ENSG00000008382	NA	NA	NA	NA	NA	NA	NA	NA	NA	NA	NA	NA	NA	MPND	ensembl_havana	protein_coding	5.96147	4.77818	5.21826	6.24124	4.94143	5.17477	5.02799	5.72415	0.0564738	0.728318	0.910002	NA
ENSG00000008394	NA	NA	NA	NA	NA	NA	NA	NA	NA	NA	NA	NA	NA	MGST1	ensembl_havana	protein_coding	0	0	0	0	0	0	0.0467905	0.104075	NA	NA	NA	NA
ENSG00000008405	NA	NA	NA	NA	NA	NA	NA	NA	NA	NA	NA	NA	NA	CRY1	ensembl_havana	protein_coding	23.0186	26.1275	25.833	26.8617	22.1384	24.4093	25.8848	24.822	0.129381	0.173114	0.557	NA
ENSG00000008438	NA	NA	NA	NA	NA	NA	NA	NA	NA	NA	NA	NA	NA	PGLYRP1	ensembl_havana	protein_coding	0.0570474	0	0.103332	0	0.0651129	0.0325457	0.0465554	0.156113	NA	NA	NA	NA
ENSG00000008441	NA	NA	NA	NA	NA	NA	NA	NA	NA	NA	NA	NA	NA	NFIX	ensembl_havana	protein_coding	6.44635	4.7104	9.19653	4.57712	6.60896	5.85823	4.65554	3.95487	-0.416465	0.0579874	0.384982	NA
ENSG00000008513	NA	NA	NA	NA	NA	NA	NA	NA	NA	NA	NA	NA	NA	ST3GAL1	ensembl_havana	protein_coding	19.3391	17.1133	17.0498	16.9215	17.9712	13.3112	15.4564	12.1769	-0.200501	0.0736273	0.416698	NA
ENSG00000008516	NA	NA	NA	NA	NA	NA	NA	NA	NA	NA	NA	NA	NA	MMP25	ensembl_havana	protein_coding	0.175991	0.305013	0.118612	0.37169	0.222059	0.348834	0.0544554	0.178601	NA	NA	NA	NA
ENSG00000008710	NA	NA	NA	NA	NA	NA	NA	NA	NA	NA	NA	NA	NA	PKD1	ensembl_havana	protein_coding	272.073	213.911	285.608	282.65	303.065	278.429	283.762	221.681	-0.169298	0.0351752	0.318567	NA
ENSG00000008735	NA	NA	NA	NA	NA	NA	NA	NA	NA	NA	NA	NA	NA	MAPK8IP2	ensembl_havana	protein_coding	0.313761	0	0.206664	0.231168	0.0651129	0.0650914	0	0.156113	NA	NA	NA	NA
ENSG00000008838	NA	NA	NA	NA	NA	NA	NA	NA	NA	NA	NA	NA	NA	MED24	ensembl_havana	protein_coding	30.3777	31.6512	46.3352	47.4356	37.6027	35.5212	37.8961	41.8383	0.0719782	0.343721	0.70253	NA
ENSG00000008853	NA	NA	NA	NA	NA	NA	NA	NA	NA	NA	NA	NA	NA	RHOBTB2	ensembl_havana	protein_coding	4.42385	3.34757	3.24858	5.98717	5.44453	3.65465	5.40319	4.40867	-0.126443	0.602061	0.855207	NA
ENSG00000008869	NA	NA	NA	NA	NA	NA	NA	NA	NA	NA	NA	NA	NA	HEATR5B	ensembl_havana	protein_coding	147.582	153.342	126.788	135.88	164.508	145.837	121.696	115.42	0.0137654	0.811993	0.942092	NA
ENSG00000008952	NA	NA	NA	NA	NA	NA	NA	NA	NA	NA	NA	NA	NA	SEC62	ensembl_havana	protein_coding	175.62	204.072	170.033	143.694	155.36	143.331	175.793	167.926	0.000898217	0.991666	0.997102	NA
ENSG00000008988	NA	NA	NA	NA	NA	NA	NA	NA	NA	NA	NA	NA	NA	RPS20	ensembl_havana	protein_coding	3212.51	3310.19	3269.59	2902.77	3406.63	3234.85	3867.64	3686.77	-0.025347	0.61859	0.862613	NA
ENSG00000009307	NA	NA	NA	NA	NA	NA	NA	NA	NA	NA	NA	NA	NA	CSDE1	ensembl_havana	protein_coding	738.021	816.797	648.046	598.029	638.788	624.518	693.069	657.08	0.0262401	0.668437	0.884393	NA
ENSG00000009335	NA	NA	NA	NA	NA	NA	NA	NA	NA	NA	NA	NA	NA	UBE3C	ensembl_havana	protein_coding	90.0779	92.5816	81.9425	85.4395	88.9444	90.7049	73.3783	75.8711	0.0837177	0.172869	0.557	NA
ENSG00000009413	NA	NA	NA	NA	NA	NA	NA	NA	NA	NA	NA	NA	NA	REV3L	ensembl_havana	protein_coding	76.5961	80.6522	81.7342	75.7768	89.9011	92.1266	72.7459	72.558	0.0470318	0.503624	0.800005	NA
ENSG00000009694	NA	NA	NA	NA	NA	NA	NA	NA	NA	NA	NA	NA	NA	TENM1	ensembl_havana	protein_coding	34.7418	18.7399	19.6331	10.5413	47.7618	21.0896	26.3038	18.3255	-0.863166	6.24988e-05	0.0216174	NA
ENSG00000009709	NA	NA	NA	NA	NA	NA	NA	NA	NA	NA	NA	NA	NA	PAX7	ensembl_havana	protein_coding	0	0	0	0	0	0	0	0	NA	NA	NA	NA
ENSG00000009765	NA	NA	NA	NA	NA	NA	NA	NA	NA	NA	NA	NA	NA	IYD	ensembl_havana	protein_coding	0	0	0	0	0.0653825	0	0	0	NA	NA	NA	NA
ENSG00000009780	NA	NA	NA	NA	NA	NA	NA	NA	NA	NA	NA	NA	NA	FAM76A	ensembl_havana	protein_coding	15.0891	13.8601	13.6915	14.055	14.1901	14.0625	11.3595	12.2809	0.0302601	0.763536	0.926112	NA
ENSG00000009790	NA	NA	NA	NA	NA	NA	NA	NA	NA	NA	NA	NA	NA	TRAF3IP3	ensembl_havana	protein_coding	81.5493	83.6012	116.093	126.31	115.38	110.655	89.2002	93.6679	0.076567	0.189481	0.573752	NA
ENSG00000009830	NA	NA	NA	NA	NA	NA	NA	NA	NA	NA	NA	NA	NA	POMT2	ensembl_havana	protein_coding	9.09908	11.7591	6.19992	5.54802	8.85536	4.45876	8.70587	2.81003	-0.332828	0.288229	0.658216	NA
ENSG00000009844	NA	NA	NA	NA	NA	NA	NA	NA	NA	NA	NA	NA	NA	VTA1	ensembl_havana	protein_coding	13.235	13.3518	17.8248	18.3547	19.306	19.0718	10.6612	12.489	0.0886001	0.370414	0.723731	NA
ENSG00000009950	NA	NA	NA	NA	NA	NA	NA	NA	NA	NA	NA	NA	NA	MLXIPL	ensembl_havana	protein_coding	0	0	0	0	0	0	0	0	NA	NA	NA	NA
ENSG00000009954	NA	NA	NA	NA	NA	NA	NA	NA	NA	NA	NA	NA	NA	BAZ1B	ensembl_havana	protein_coding	61.9534	75.0107	89.7696	84.6765	87.7724	88.9801	78.6322	67.4148	0.0502856	0.590823	0.849163	NA
ENSG00000010017	NA	NA	NA	NA	NA	NA	NA	NA	NA	NA	NA	NA	NA	RANBP9	ensembl_havana	protein_coding	78.8805	90.2507	74.7322	89.8735	60.5537	68.1467	72.4359	75.434	0.213605	0.00815994	0.187091	NA
ENSG00000010030	NA	NA	NA	NA	NA	NA	NA	NA	NA	NA	NA	NA	NA	ETV7	ensembl_havana	protein_coding	0	0.101663	0.361662	0.92467	0.260452	0.162728	0.744887	0.208151	NA	NA	NA	NA
ENSG00000010072	NA	NA	NA	NA	NA	NA	NA	NA	NA	NA	NA	NA	NA	SPRTN	ensembl_havana	protein_coding	10.5099	9.36422	5.79759	6.96378	6.83636	6.88722	6.93676	6.45598	0.0120622	0.926368	0.978658	NA
ENSG00000010165	NA	NA	NA	NA	NA	NA	NA	NA	NA	NA	NA	NA	NA	METTL13	ensembl_havana	protein_coding	11.0957	8.8447	21.803	19.6955	19.4036	18.3232	11.0336	8.4301	-0.161477	0.159532	0.542342	NA
ENSG00000010219	NA	NA	NA	NA	NA	NA	NA	NA	NA	NA	NA	NA	NA	DYRK4	ensembl_havana	protein_coding	2.34597	2.55007	2.69321	2.45038	1.95965	1.01732	1.54289	1.71724	-0.124363	0.646871	0.874354	NA
ENSG00000010244	NA	NA	NA	NA	NA	NA	NA	NA	NA	NA	NA	NA	NA	ZNF207	ensembl_havana	protein_coding	154.855	144.701	113.407	123.027	147.261	135.325	120.751	127.23	0.0217337	0.706864	0.900513	NA
ENSG00000010256	NA	NA	NA	NA	NA	NA	NA	NA	NA	NA	NA	NA	NA	UQCRC1	ensembl_havana	protein_coding	22.1914	25.0431	25.7813	26.538	26.2405	28.7053	28.8644	26.2791	0.104541	0.276304	0.650134	NA
ENSG00000010270	NA	NA	NA	NA	NA	NA	NA	NA	NA	NA	NA	NA	NA	STARD3NL	ensembl_havana	protein_coding	14.9183	11.3863	13.3298	16.2742	13.7096	11.9473	9.31108	9.3668	-0.0653354	0.616926	0.861851	NA
ENSG00000010282	NA	NA	NA	NA	NA	NA	NA	NA	NA	NA	NA	NA	NA	HHATL	ensembl_havana	protein_coding	0	0	0	0	0.0325565	0	0	0	NA	NA	NA	NA
ENSG00000010292	NA	NA	NA	NA	NA	NA	NA	NA	NA	NA	NA	NA	NA	NCAPD2	ensembl_havana	protein_coding	86.0848	80.619	132.007	140.412	106.395	116.513	120.718	121.352	0.0747278	0.272649	0.647193	NA
ENSG00000010295	NA	NA	NA	NA	NA	NA	NA	NA	NA	NA	NA	NA	NA	IFFO1	ensembl_havana	protein_coding	10.0974	13.0807	8.31821	11.7895	9.89716	7.87605	9.49728	8.74234	0.160289	0.322952	0.685183	NA
ENSG00000010310	NA	NA	NA	NA	NA	NA	NA	NA	NA	NA	NA	NA	NA	GIPR	ensembl_havana	protein_coding	0.656047	0.711644	0.51666	0.647269	0.55346	0.618368	0.977662	0.728528	NA	NA	NA	NA
ENSG00000010318	NA	NA	NA	NA	NA	NA	NA	NA	NA	NA	NA	NA	NA	PHF7	ensembl_havana	protein_coding	5.84736	4.60874	3.77162	3.14388	3.48354	3.71021	3.16577	3.85079	-0.060612	0.749227	0.919147	NA
ENSG00000010319	NA	NA	NA	NA	NA	NA	NA	NA	NA	NA	NA	NA	NA	SEMA3G	ensembl_havana	protein_coding	0.0285237	0.135551	0	0.369868	0.0325565	0.292911	0.0465554	0.156113	NA	NA	NA	NA
ENSG00000010322	NA	NA	NA	NA	NA	NA	NA	NA	NA	NA	NA	NA	NA	NISCH	ensembl_havana	protein_coding	75.3442	69.3004	57.3493	64.5421	63.0293	57.2805	55.9131	56.7732	0.00944923	0.890048	0.970127	NA
ENSG00000010327	NA	NA	NA	NA	NA	NA	NA	NA	NA	NA	NA	NA	NA	STAB1	ensembl_havana	protein_coding	0	0	0	0	0.0976694	0	0	0	NA	NA	NA	NA
ENSG00000010361	NA	NA	NA	NA	NA	NA	NA	NA	NA	NA	NA	NA	NA	FUZ	ensembl_havana	protein_coding	11.72	9.52245	16.5828	13.285	9.23534	6.75805	10.6146	10.1028	-0.258553	0.0483876	0.358275	NA
ENSG00000010379	NA	NA	NA	NA	NA	NA	NA	NA	NA	NA	NA	NA	NA	SLC6A13	ensembl_havana	protein_coding	0.0285237	0	0.25833	0.0924671	0.520904	1.07401	0.186222	0.364264	NA	NA	NA	NA
ENSG00000010404	NA	NA	NA	NA	NA	NA	NA	NA	NA	NA	NA	NA	NA	IDS	ensembl_havana	protein_coding	86.5233	71.6619	77.4769	84.3953	69.2008	73.2454	71.2265	64.3867	-0.0184125	0.828548	0.949235	NA
ENSG00000010438	NA	NA	NA	NA	NA	NA	NA	NA	NA	NA	NA	NA	NA	PRSS3	ensembl_havana	protein_coding	0.0285237	0.0677756	0.051666	0.184934	0.358121	0.0650914	0.51211	0.104075	NA	NA	NA	NA
ENSG00000010539	NA	NA	NA	NA	NA	NA	NA	NA	NA	NA	NA	NA	NA	ZNF200	ensembl_havana	protein_coding	2.1678	2.74608	4.18495	3.92985	3.35332	2.50602	2.79334	1.97743	-0.10177	0.647425	0.874552	NA
ENSG00000010626	NA	NA	NA	NA	NA	NA	NA	NA	NA	NA	NA	NA	NA	LRRC23	ensembl_havana	protein_coding	2.12502	1.62661	2.22164	1.94181	1.02553	0.781096	1.18716	0.962697	-0.284081	0.301837	0.67022	NA
ENSG00000010803	NA	NA	NA	NA	NA	NA	NA	NA	NA	NA	NA	NA	NA	SCMH1	ensembl_havana	protein_coding	45.1245	37.9543	43.9678	50.8107	48.8673	41.7236	46.0899	45.8972	-0.0439528	0.611855	0.859186	NA
ENSG00000010818	NA	NA	NA	NA	NA	NA	NA	NA	NA	NA	NA	NA	NA	HIVEP2	ensembl_havana	protein_coding	351.07	359.956	465.717	406.947	315.83	279.405	358.645	309.416	-0.0951042	0.150541	0.531153	NA
ENSG00000010932	NA	NA	NA	NA	NA	NA	NA	NA	NA	NA	NA	NA	NA	FMO1	ensembl_havana	protein_coding	0	0	0	0	0	0	0	0	NA	NA	NA	NA
ENSG00000011007	NA	NA	NA	NA	NA	NA	NA	NA	NA	NA	NA	NA	NA	TCEB3	ensembl_havana	protein_coding	36.111	37.7849	24.593	29.9593	22.4314	23.4654	22.8587	20.0866	0.105881	0.264106	0.642668	NA
ENSG00000011009	NA	NA	NA	NA	NA	NA	NA	NA	NA	NA	NA	NA	NA	LYPLA2	ensembl_havana	protein_coding	16.4012	15.1479	14.8798	15.9044	18.5234	16.0728	17.0859	16.0177	-0.0501665	0.590354	0.848957	NA
ENSG00000011021	NA	NA	NA	NA	NA	NA	NA	NA	NA	NA	NA	NA	NA	CLCN6	ensembl_havana	protein_coding	4.62114	7.69253	3.82329	4.62336	7.3252	5.30495	3.63132	4.37132	0.226688	0.332205	0.693393	NA
ENSG00000011028	NA	NA	NA	NA	NA	NA	NA	NA	NA	NA	NA	NA	NA	MRC2	ensembl_havana	protein_coding	1.85404	1.99938	1.03332	3.37504	2.0185	1.82256	1.11733	1.35298	0.418229	0.238463	0.620557	NA
ENSG00000011052	NA	NA	NA	NA	NA	NA	NA	NA	NA	NA	NA	NA	NA	NME2	havana	protein_coding	7.84913	1.78148	8.24956	7.81498	4.81818	2.25867	5.10919	0.856437	-1.08923	0.0194908	0.258292	NA
ENSG00000011083	NA	NA	NA	NA	NA	NA	NA	NA	NA	NA	NA	NA	NA	SLC6A7	ensembl_havana	protein_coding	0	0	0	0	0	0	0	0	NA	NA	NA	NA
ENSG00000011105	NA	NA	NA	NA	NA	NA	NA	NA	NA	NA	NA	NA	NA	TSPAN9	ensembl_havana	protein_coding	0.513427	0.271102	0.826656	0.277401	0.227895	0.22782	0.558665	0	NA	NA	NA	NA
ENSG00000011114	NA	NA	NA	NA	NA	NA	NA	NA	NA	NA	NA	NA	NA	BTBD7	ensembl_havana	protein_coding	32.2318	33.3117	33.8412	34.3077	30.6042	25.3856	35.4933	26.8036	-0.100156	0.317095	0.680067	NA
ENSG00000011132	NA	NA	NA	NA	NA	NA	NA	NA	NA	NA	NA	NA	NA	APBA3	ensembl_havana	protein_coding	7.18798	4.50706	7.23324	6.7501	6.70699	7.02987	5.26076	5.30785	-0.144187	0.425737	0.760334	NA
ENSG00000011143	NA	NA	NA	NA	NA	NA	NA	NA	NA	NA	NA	NA	NA	MKS1	ensembl_havana	protein_coding	16.7149	14.775	18.2381	18.3085	22.3012	18.0303	19.4602	19.4621	-0.0943689	0.326787	0.689332	NA
ENSG00000011198	NA	NA	NA	NA	NA	NA	NA	NA	NA	NA	NA	NA	NA	ABHD5	ensembl_havana	protein_coding	7.38765	8.37029	5.06326	5.40932	6.54386	5.66295	6.00565	5.41192	0.0401901	0.77676	0.931583	NA
ENSG00000011201	NA	NA	NA	NA	NA	NA	NA	NA	NA	NA	NA	NA	NA	KAL1	ensembl_havana	protein_coding	0	0	0	0	0	0	0	0	NA	NA	NA	NA
ENSG00000011243	NA	NA	NA	NA	NA	NA	NA	NA	NA	NA	NA	NA	NA	AKAP8L	ensembl_havana	protein_coding	94.78	86.6844	61.6853	76.1427	61.6527	61.9613	69.502	66.8035	0.0558119	0.477783	0.78683	NA
ENSG00000011258	NA	NA	NA	NA	NA	NA	NA	NA	NA	NA	NA	NA	NA	MBTD1	ensembl_havana	protein_coding	29.9214	28.0591	21.5964	25.0123	25.4592	22.9121	19.4136	17.953	-0.00604979	0.944567	0.984239	NA
ENSG00000011260	NA	NA	NA	NA	NA	NA	NA	NA	NA	NA	NA	NA	NA	UTP18	ensembl_havana	protein_coding	36.1395	41.6481	30.7405	32.1786	38.4816	34.4658	31.4715	28.933	0.0480312	0.586845	0.846759	NA
ENSG00000011275	NA	NA	NA	NA	NA	NA	NA	NA	NA	NA	NA	NA	NA	RNF216	ensembl_havana	protein_coding	102.58	99.8495	93.4441	86.2436	101.414	80.176	86.5392	78.141	-0.120507	0.0942969	0.450512	NA
ENSG00000011295	NA	NA	NA	NA	NA	NA	NA	NA	NA	NA	NA	NA	NA	TTC19	ensembl_havana	protein_coding	118.615	103.19	110.788	99.358	124.358	110.495	109.473	105.307	-0.109496	0.0898724	0.443267	NA
ENSG00000011304	NA	NA	NA	NA	NA	NA	NA	NA	NA	NA	NA	NA	NA	PTBP1	ensembl_havana	protein_coding	125.162	102.409	118.935	135.372	120.589	120.647	117.552	119.218	0.0102239	0.897022	0.97222	NA
ENSG00000011332	NA	NA	NA	NA	NA	NA	NA	NA	NA	NA	NA	NA	NA	DPF1	ensembl_havana	protein_coding	0.114095	0	0	0	0.0651129	0.0976371	0.0465554	0.0520377	NA	NA	NA	NA
ENSG00000011347	NA	NA	NA	NA	NA	NA	NA	NA	NA	NA	NA	NA	NA	SYT7	ensembl_havana	protein_coding	0	0	0	0	0	0.0325457	0.186222	0	NA	NA	NA	NA
ENSG00000011376	NA	NA	NA	NA	NA	NA	NA	NA	NA	NA	NA	NA	NA	LARS2	ensembl_havana	protein_coding	22.4481	17.1811	19.8397	17.1526	28.0637	18.551	23.2777	21.5436	-0.307656	0.0143689	0.232808	NA
ENSG00000011405	NA	NA	NA	NA	NA	NA	NA	NA	NA	NA	NA	NA	NA	PIK3C2A	ensembl_havana	protein_coding	41.7018	35.8634	39.1111	35.9697	51.3089	45.8242	42.0396	37.4151	-0.127123	0.0965266	0.453614	NA
ENSG00000011426	NA	NA	NA	NA	NA	NA	NA	NA	NA	NA	NA	NA	NA	ANLN	ensembl_havana	protein_coding	0	0.271102	0.051666	0.0924671	0.227895	0.488186	0.418998	0.104075	NA	NA	NA	NA
ENSG00000011451	NA	NA	NA	NA	NA	NA	NA	NA	NA	NA	NA	NA	NA	WIZ	ensembl_havana	protein_coding	12.6931	9.79358	14.5698	19.0482	13.9342	12.9532	14.7115	11.9687	-0.0521389	0.706284	0.9005	NA
ENSG00000011454	NA	NA	NA	NA	NA	NA	NA	NA	NA	NA	NA	NA	NA	RABGAP1	ensembl_havana	protein_coding	51.742	50.0523	51.4077	52.7524	54.2121	50.031	40.9222	45.0126	0.0309902	0.659157	0.879506	NA
ENSG00000011465	NA	NA	NA	NA	NA	NA	NA	NA	NA	NA	NA	NA	NA	DCN	ensembl_havana	protein_coding	0	0	0	0	0	0	0	0	NA	NA	NA	NA
ENSG00000011478	NA	NA	NA	NA	NA	NA	NA	NA	NA	NA	NA	NA	NA	QPCTL	ensembl_havana	protein_coding	3.62251	2.91435	1.85998	2.54696	2.64389	2.2782	2.93299	1.76928	-0.183009	0.440403	0.767677	NA
ENSG00000011485	NA	NA	NA	NA	NA	NA	NA	NA	NA	NA	NA	NA	NA	PPP5C	ensembl_havana	protein_coding	28.1814	25.9241	21.1314	21.2213	23.6034	32.2202	24.5812	21.8038	0.106039	0.433189	0.764286	NA
ENSG00000011523	NA	NA	NA	NA	NA	NA	NA	NA	NA	NA	NA	NA	NA	CEP68	ensembl_havana	protein_coding	40.361	35.8533	40.0928	35.5998	40.2724	32.6486	33.8923	36.9468	-0.103366	0.257945	0.637262	NA
ENSG00000011566	NA	NA	NA	NA	NA	NA	NA	NA	NA	NA	NA	NA	NA	MAP4K3	ensembl_havana	protein_coding	30.1781	32.7695	19.5814	23.5791	28.2265	21.6103	18.7618	26.1229	0.123198	0.361426	0.715355	NA
ENSG00000011590	NA	NA	NA	NA	NA	NA	NA	NA	NA	NA	NA	NA	NA	ZBTB32	ensembl_havana	protein_coding	0.342285	0.271102	0.103332	0.138701	0.162782	0.195274	0.325888	0.364264	NA	NA	NA	NA
ENSG00000011600	NA	NA	NA	NA	NA	NA	NA	NA	NA	NA	NA	NA	NA	TYROBP	ensembl_havana	protein_coding	0.0285237	0.406653	0	0.554802	0.260452	0.0650914	0.325888	0.208151	NA	NA	NA	NA
ENSG00000011638	NA	NA	NA	NA	NA	NA	NA	NA	NA	NA	NA	NA	NA	TMEM159	ensembl_havana	protein_coding	5.41949	6.77754	6.81991	8.87683	6.57642	8.62461	6.84365	6.97305	0.338929	0.033815	0.31297	NA
ENSG00000011677	NA	NA	NA	NA	NA	NA	NA	NA	NA	NA	NA	NA	NA	GABRA3	ensembl_havana	protein_coding	0	0	0	0	0	0	0	0.0520377	NA	NA	NA	NA
ENSG00000012048	NA	NA	NA	NA	NA	NA	NA	NA	NA	NA	NA	NA	NA	BRCA1	ensembl_havana	protein_coding	3.2517	3.8632	6.66492	5.31686	5.11138	5.33749	5.07454	4.42321	-0.00100898	0.995398	0.99877	NA
ENSG00000012061	NA	NA	NA	NA	NA	NA	NA	NA	NA	NA	NA	NA	NA	ERCC1	ensembl_havana	protein_coding	39.3275	31.808	35.5576	43.1702	34.738	41.1333	44.7306	37.3957	0.0279601	0.820635	0.946063	NA
ENSG00000012171	NA	NA	NA	NA	NA	NA	NA	NA	NA	NA	NA	NA	NA	SEMA3B	ensembl_havana	processed_transcript	0	0	0	0	0.0540916	0.0661901	0	0	NA	NA	NA	NA
ENSG00000012174	NA	NA	NA	NA	NA	NA	NA	NA	NA	NA	NA	NA	NA	MBTPS2	ensembl_havana	protein_coding	21.1719	13.0129	26.143	29.4031	34.2126	27.2733	23.3233	26.7924	-0.136648	0.368411	0.721148	NA
ENSG00000012211	NA	NA	NA	NA	NA	NA	NA	NA	NA	NA	NA	NA	NA	PRICKLE3	ensembl_havana	protein_coding	1.16947	0.0226931	0.536569	1.20207	1.33482	1.43201	0.309534	0.936678	NA	NA	NA	NA
ENSG00000012232	NA	NA	NA	NA	NA	NA	NA	NA	NA	NA	NA	NA	NA	EXTL3	ensembl_havana	protein_coding	28.7519	28.093	41.1778	42.5349	37.6678	27.8266	34.4976	26.4872	-0.158052	0.133946	0.509761	NA
ENSG00000012504	NA	NA	NA	NA	NA	NA	NA	NA	NA	NA	NA	NA	NA	NR1H4	ensembl_havana	protein_coding	0	0	0	0	0	0	0	0	NA	NA	NA	NA
ENSG00000012660	NA	NA	NA	NA	NA	NA	NA	NA	NA	NA	NA	NA	NA	ELOVL5	ensembl_havana	protein_coding	53.3393	53.8139	54.2493	67.9633	62.2154	65.1563	63.5017	65.6195	0.146565	0.0625452	0.393564	NA
ENSG00000012779	NA	NA	NA	NA	NA	NA	NA	NA	NA	NA	NA	NA	NA	ALOX5	ensembl_havana	protein_coding	9.92222	2.56015	4.49849	0.947787	7.70012	1.65653	5.37434	2.3417	-1.86345	4.03652e-05	0.0174522	NA
ENSG00000012817	NA	NA	NA	NA	NA	NA	NA	NA	NA	NA	NA	NA	NA	KDM5D	ensembl_havana	protein_coding	0.0285237	0	0.0518732	0	0	0	0.0465554	0.0520377	NA	NA	NA	NA
ENSG00000012822	NA	NA	NA	NA	NA	NA	NA	NA	NA	NA	NA	NA	NA	CALCOCO1	ensembl_havana	protein_coding	22.8475	26.2969	22.423	26.723	25.8173	24.7673	25.0934	24.6138	0.130852	0.161763	0.543972	NA
ENSG00000012963	NA	NA	NA	NA	NA	NA	NA	NA	NA	NA	NA	NA	NA	UBR7	ensembl_havana	protein_coding	78.7879	88.1073	74.9649	92.4285	82.1337	83.1857	75.3652	82.9662	0.189291	0.0124801	0.221337	NA
ENSG00000012983	NA	NA	NA	NA	NA	NA	NA	NA	NA	NA	NA	NA	NA	MAP4K5	ensembl_havana	protein_coding	54.4518	66.1837	31.1029	36.9406	35.3238	35.5724	29.0972	28.3085	0.186227	0.0485762	0.359232	NA
ENSG00000013016	NA	NA	NA	NA	NA	NA	NA	NA	NA	NA	NA	NA	NA	EHD3	ensembl_havana	protein_coding	2.02518	2.43992	3.09996	4.20725	2.70219	2.18056	3.21232	2.23762	0.0389791	0.86936	0.963148	NA
ENSG00000013275	NA	NA	NA	NA	NA	NA	NA	NA	NA	NA	NA	NA	NA	PSMC4	ensembl_havana	protein_coding	32.6882	30.2618	41.6428	43.3208	41.4769	39.4454	39.7118	45.4289	0.0498896	0.534696	0.815551	NA
ENSG00000013288	NA	NA	NA	NA	NA	NA	NA	NA	NA	NA	NA	NA	NA	MAN2B2	ensembl_havana	protein_coding	41.1311	34.7689	43.2444	49.886	38.7422	36.5163	36.8719	41.8904	0.0392195	0.671332	0.886139	NA
ENSG00000013293	NA	NA	NA	NA	NA	NA	NA	NA	NA	NA	NA	NA	NA	SLC7A14	ensembl_havana	protein_coding	0	0	0.051666	0.0462525	0.130226	0	0	0.0520512	NA	NA	NA	NA
ENSG00000013297	NA	NA	NA	NA	NA	NA	NA	NA	NA	NA	NA	NA	NA	CLDN11	ensembl_havana	protein_coding	0.219589	0.0907539	0.103332	0.15454	0.147176	0.225501	0	0	NA	NA	NA	NA
ENSG00000013306	NA	NA	NA	NA	NA	NA	NA	NA	NA	NA	NA	NA	NA	SLC25A39	ensembl_havana	protein_coding	40.4752	33.515	34.3579	44.2455	35.5517	33.2291	44.3208	41.0577	-0.00579852	0.954711	0.986673	NA
ENSG00000013364	NA	NA	NA	NA	NA	NA	NA	NA	NA	NA	NA	NA	NA	MVP	ensembl_havana	protein_coding	84.8295	89.1925	98.475	105.459	97.7345	91.0895	97.301	85.9662	0.0147488	0.821364	0.946323	NA
ENSG00000013374	NA	NA	NA	NA	NA	NA	NA	NA	NA	NA	NA	NA	NA	NUB1	ensembl_havana	protein_coding	77.6095	83.8384	82.7158	81.5097	74.8464	71.9911	70.7089	70.3532	0.0498122	0.444859	0.770122	NA
ENSG00000013375	NA	NA	NA	NA	NA	NA	NA	NA	NA	NA	NA	NA	NA	PGM3	ensembl_havana	protein_coding	11.1391	13.4741	10.0742	8.33503	14.6677	9.12536	10.8879	12.5732	-0.0732815	0.684493	0.89125	NA
ENSG00000013392	NA	NA	NA	NA	NA	NA	NA	NA	NA	NA	NA	NA	NA	RWDD2A	ensembl_havana	protein_coding	1.08421	2.71102	1.23998	0.78597	0.813912	1.07401	0.60522	1.66521	NA	NA	NA	NA
ENSG00000013441	NA	NA	NA	NA	NA	NA	NA	NA	NA	NA	NA	NA	NA	CLK1	ensembl_havana	protein_coding	310.11	301.839	138.878	146.56	143.965	109.321	100.001	96.1657	-0.0661985	0.364689	0.718458	NA
ENSG00000013503	NA	NA	NA	NA	NA	NA	NA	NA	NA	NA	NA	NA	NA	POLR3B	ensembl_havana	protein_coding	31.5757	26.9747	30.9479	28.5261	42.6164	33.2454	30.9128	34.8132	-0.112758	0.267953	0.644706	NA
ENSG00000013523	NA	NA	NA	NA	NA	NA	NA	NA	NA	NA	NA	NA	NA	ANGEL1	ensembl_havana	protein_coding	11.8373	10.4713	10.8499	12.3906	14.0318	11.3259	13.408	11.3963	-0.109721	0.345978	0.705058	NA
ENSG00000013561	NA	NA	NA	NA	NA	NA	NA	NA	NA	NA	NA	NA	NA	RNF14	ensembl_havana	protein_coding	9.64102	12.3352	15.3964	17.1064	15.6922	15.6219	13.6873	12.2289	0.132157	0.271891	0.646775	NA
ENSG00000013563	NA	NA	NA	NA	NA	NA	NA	NA	NA	NA	NA	NA	NA	DNASE1L1	ensembl_havana	protein_coding	0.662974	0.361471	0.176309	0.1816	0.317475	0.212761	3.51265	2.61216	-0.442316	0.223314	0.607273	NA
ENSG00000013573	NA	NA	NA	NA	NA	NA	NA	NA	NA	NA	NA	NA	NA	DDX11	ensembl_havana	protein_coding	83.5598	81.0113	138.666	153.093	113.928	84.8241	161.601	140.794	-0.0960986	0.258476	0.637262	NA
ENSG00000013583	NA	NA	NA	NA	NA	NA	NA	NA	NA	NA	NA	NA	NA	HEBP1	ensembl_havana	protein_coding	4.19299	3.321	5.26993	3.65245	4.78579	3.80785	4.98144	5.9323	-0.184868	0.342283	0.700907	NA
ENSG00000013588	NA	NA	NA	NA	NA	NA	NA	NA	NA	NA	NA	NA	NA	GPRC5A	ensembl_havana	protein_coding	0.0301869	0.0338878	0.154998	0	0	0.0917886	0	0	NA	NA	NA	NA
ENSG00000013619	NA	NA	NA	NA	NA	NA	NA	NA	NA	NA	NA	NA	NA	MAMLD1	ensembl_havana	protein_coding	4.62086	2.54158	2.4283	3.28258	1.22087	1.59474	7.05315	3.90283	-0.417197	0.168171	0.55128	NA
ENSG00000013810	NA	NA	NA	NA	NA	NA	NA	NA	NA	NA	NA	NA	NA	TACC3	ensembl_havana	protein_coding	59.1454	51.0536	68.8189	70.0404	59.1493	54.2537	58.0069	59.2182	-0.0390112	0.576623	0.841294	NA
ENSG00000014123	NA	NA	NA	NA	NA	NA	NA	NA	NA	NA	NA	NA	NA	UFL1	ensembl_havana	protein_coding	28.7233	25.8225	32.2912	34.6751	46.3279	36.4837	30.2145	30.0778	-0.0829912	0.351791	0.709324	NA
ENSG00000014138	NA	NA	NA	NA	NA	NA	NA	NA	NA	NA	NA	NA	NA	POLA2	ensembl_havana	protein_coding	14.9464	15.8595	15.4481	15.7194	15.9852	13.897	15.4098	13.4778	-0.0240226	0.811431	0.942092	NA
ENSG00000014164	NA	NA	NA	NA	NA	NA	NA	NA	NA	NA	NA	NA	NA	ZC3H3	ensembl_havana	protein_coding	15.1176	12.369	16.6364	16.1355	14.683	13.4414	16.1082	15.9756	-0.0869567	0.395289	0.742206	NA
ENSG00000014216	NA	NA	NA	NA	NA	NA	NA	NA	NA	NA	NA	NA	NA	CAPN1	ensembl_havana	protein_coding	83.9454	65.4036	94.8587	111.747	87.9378	92.9504	92.5056	91.5898	0.02284	0.812362	0.942092	NA
ENSG00000014257	NA	NA	NA	NA	NA	NA	NA	NA	NA	NA	NA	NA	NA	ACPP	ensembl_havana	protein_coding	0	0	0	0	0.0325565	0	0	0	NA	NA	NA	NA
ENSG00000014641	NA	NA	NA	NA	NA	NA	NA	NA	NA	NA	NA	NA	NA	MDH1	ensembl_havana	protein_coding	56.3059	60.998	54.9209	71.5696	71.8196	70.982	53.7715	57.6059	0.174514	0.0360374	0.321022	NA
ENSG00000014824	NA	NA	NA	NA	NA	NA	NA	NA	NA	NA	NA	NA	NA	SLC30A9	ensembl_havana	protein_coding	56.6194	62.7602	64.686	53.3997	51.2439	54.2538	49.3953	48.2389	0.0343739	0.72445	0.909111	NA
ENSG00000014914	NA	NA	NA	NA	NA	NA	NA	NA	NA	NA	NA	NA	NA	MTMR11	ensembl_havana	protein_coding	0.185404	0.186383	0	0.0231168	0.130226	0.0813643	0.0465554	0.0520377	NA	NA	NA	NA
ENSG00000014919	NA	NA	NA	NA	NA	NA	NA	NA	NA	NA	NA	NA	NA	COX15	ensembl_havana	protein_coding	20.0192	21.3832	29.2946	26.4456	33.2727	30.3652	26.8159	28.2044	0.00819023	0.926435	0.978658	NA
ENSG00000015133	NA	NA	NA	NA	NA	NA	NA	NA	NA	NA	NA	NA	NA	CCDC88C	ensembl_havana	protein_coding	375.086	366.327	378.246	375.232	370.948	322.658	300.748	255.245	-0.0785088	0.157583	0.539204	NA
ENSG00000015153	NA	NA	NA	NA	NA	NA	NA	NA	NA	NA	NA	NA	NA	YAF2	ensembl_havana	protein_coding	12.723	8.23473	11.526	10.1911	20.5139	15.8828	15.6913	17.5903	-0.218893	0.146231	0.523549	NA
ENSG00000015171	NA	NA	NA	NA	NA	NA	NA	NA	NA	NA	NA	NA	NA	ZMYND11	ensembl_havana	protein_coding	73.9172	81.0939	77.9759	74.1807	64.7011	62.8706	60.1024	53.1313	0.0148001	0.845509	0.9565	NA
ENSG00000015285	NA	NA	NA	NA	NA	NA	NA	NA	NA	NA	NA	NA	NA	WAS	ensembl_havana	protein_coding	81.1358	70.4867	73.0557	86.0639	77.6959	71.9261	78.7021	82.9223	0.0249858	0.746696	0.917573	NA
ENSG00000015413	NA	NA	NA	NA	NA	NA	NA	NA	NA	NA	NA	NA	NA	DPEP1	ensembl_havana	protein_coding	0	0	0	0	0	0	0	0	NA	NA	NA	NA
ENSG00000015479	NA	NA	NA	NA	NA	NA	NA	NA	NA	NA	NA	NA	NA	MATR3	ensembl_havana	protein_coding	1125.72	1230.4	877.186	908.859	999.749	995.316	893.726	922.838	0.0957665	0.049393	0.360864	NA
ENSG00000015520	NA	NA	NA	NA	NA	NA	NA	NA	NA	NA	NA	NA	NA	NPC1L1	ensembl_havana	protein_coding	0.171142	0	0.103332	0.0462335	0.0976694	0	0.139666	0.0520377	NA	NA	NA	NA
ENSG00000015532	NA	NA	NA	NA	NA	NA	NA	NA	NA	NA	NA	NA	NA	XYLT2	ensembl_havana	protein_coding	11.1813	12.7757	12.9165	14.8872	15.855	11.6514	9.77662	11.2922	0.0461152	0.739374	0.914464	NA
ENSG00000015568	NA	NA	NA	NA	NA	NA	NA	NA	NA	NA	NA	NA	NA	RGPD5	ensembl_havana	protein_coding	158.983	93.7639	148.484	79.0213	188.385	93.3417	114.118	81.1309	-0.769479	2.07626e-05	0.0147652	NA
ENSG00000015592	NA	NA	NA	NA	NA	NA	NA	NA	NA	NA	NA	NA	NA	STMN4	ensembl_havana	protein_coding	0.114095	0	0	0	0	0	0	0.0520377	NA	NA	NA	NA
ENSG00000015676	NA	NA	NA	NA	NA	NA	NA	NA	NA	NA	NA	NA	NA	NUDCD3	ensembl_havana	protein_coding	13.3041	13.7245	15.6548	14.5173	19.4037	16.3054	14.0504	16.496	0.00338801	0.975591	0.992753	NA
ENSG00000016082	NA	NA	NA	NA	NA	NA	NA	NA	NA	NA	NA	NA	NA	ISL1	ensembl_havana	protein_coding	0	0	0	0	0	0	0	0	NA	NA	NA	NA
ENSG00000016391	NA	NA	NA	NA	NA	NA	NA	NA	NA	NA	NA	NA	NA	CHDH	ensembl_havana	protein_coding	0.199666	0.101663	0.051666	0.231168	0.162782	0.0650914	0.0470722	0.157232	NA	NA	NA	NA
ENSG00000016402	NA	NA	NA	NA	NA	NA	NA	NA	NA	NA	NA	NA	NA	IL20RA	ensembl_havana	protein_coding	0	0	0	0	0.0651129	0	0	0	NA	NA	NA	NA
ENSG00000016490	NA	NA	NA	NA	NA	NA	NA	NA	NA	NA	NA	NA	NA	CLCA1	ensembl_havana	protein_coding	0	0	0	0	0	0	0	0	NA	NA	NA	NA
ENSG00000016602	NA	NA	NA	NA	NA	NA	NA	NA	NA	NA	NA	NA	NA	CLCA4	ensembl_havana	protein_coding	0.0285237	0	0.051666	0	0.0651129	0.260366	0.0465554	0.104075	NA	NA	NA	NA
ENSG00000016864	NA	NA	NA	NA	NA	NA	NA	NA	NA	NA	NA	NA	NA	GLT8D1	ensembl_havana	protein_coding	18.8542	20.7054	20.4081	21.8685	20.8036	20.992	22.9518	21.9599	0.0896341	0.316879	0.680048	NA
ENSG00000017260	NA	NA	NA	NA	NA	NA	NA	NA	NA	NA	NA	NA	NA	ATP2C1	ensembl_havana	protein_coding	143.161	143.679	128.999	142.622	156.93	133.412	114.306	118.457	0.0212445	0.73761	0.913742	NA
ENSG00000017373	NA	NA	NA	NA	NA	NA	NA	NA	NA	NA	NA	NA	NA	SRCIN1	ensembl_havana	protein_coding	0.0427855	0.0169439	0	0	0.0976694	0.0162728	0.116389	0.0260189	NA	NA	NA	NA
ENSG00000017427	NA	NA	NA	NA	NA	NA	NA	NA	NA	NA	NA	NA	NA	IGF1	ensembl_havana	protein_coding	0	0	0	0	0.0325565	0	0	0.0520377	NA	NA	NA	NA
ENSG00000017483	NA	NA	NA	NA	NA	NA	NA	NA	NA	NA	NA	NA	NA	SLC38A5	ensembl_havana	protein_coding	7.93727	8.13308	7.90492	9.2467	7.81356	7.97368	9.86968	8.69028	0.0664222	0.594239	0.850956	NA
ENSG00000017621	NA	NA	NA	NA	NA	NA	NA	NA	NA	NA	NA	NA	NA	MAGIX	ensembl_havana	protein_coding	0.0570474	0	0.25833	0.0462335	0	0.0120307	0.0352986	0	NA	NA	NA	NA
ENSG00000017797	NA	NA	NA	NA	NA	NA	NA	NA	NA	NA	NA	NA	NA	RALBP1	ensembl_havana	protein_coding	26.47	28.2624	26.918	27.7401	22.3989	24.1489	24.5813	23.9894	0.0990507	0.256017	0.633904	NA
ENSG00000018189	NA	NA	NA	NA	NA	NA	NA	NA	NA	NA	NA	NA	NA	RUFY3	ensembl_havana	protein_coding	26.1562	20.9427	21.2617	16.1355	24.3848	12.3348	14.4788	10.6677	-0.499165	0.0038353	0.135804	NA
ENSG00000018236	NA	NA	NA	NA	NA	NA	NA	NA	NA	NA	NA	NA	NA	CNTN1	ensembl_havana	protein_coding	0	0	0	0	0	0	0	0	NA	NA	NA	NA
ENSG00000018280	NA	NA	NA	NA	NA	NA	NA	NA	NA	NA	NA	NA	NA	SLC11A1	ensembl_havana	protein_coding	0	0	0	0.0462335	0	0.162728	0	0	NA	NA	NA	NA
ENSG00000018408	NA	NA	NA	NA	NA	NA	NA	NA	NA	NA	NA	NA	NA	WWTR1	ensembl_havana	protein_coding	0.0855711	0.135551	0	0.0462335	0.0325565	0	0.0931108	0.104075	NA	NA	NA	NA
ENSG00000018510	NA	NA	NA	NA	NA	NA	NA	NA	NA	NA	NA	NA	NA	AGPS	ensembl_havana	protein_coding	102.6	111.898	100.077	97.4601	117.04	111.697	102.561	102.202	0.047418	0.453279	0.774154	NA
ENSG00000018607	NA	NA	NA	NA	NA	NA	NA	NA	NA	NA	NA	NA	NA	ZNF806	ensembl_havana	pseudogene	0	0	0	0	0	0	0	0	NA	NA	NA	NA
ENSG00000018610	NA	NA	NA	NA	NA	NA	NA	NA	NA	NA	NA	NA	NA	CXorf56	ensembl_havana	protein_coding	17.777	16.1306	18.3931	18.1698	20.1561	15.5713	19.7592	17.0163	-0.153563	0.126471	0.500661	NA
ENSG00000018625	NA	NA	NA	NA	NA	NA	NA	NA	NA	NA	NA	NA	NA	ATP1A2	ensembl_havana	protein_coding	0	0	0.103332	0	0.0325565	0	0	0	NA	NA	NA	NA
ENSG00000018699	NA	NA	NA	NA	NA	NA	NA	NA	NA	NA	NA	NA	NA	TTC27	ensembl_havana	protein_coding	51.5708	44.4269	43.8128	45.0777	52.5787	47.061	37.7565	43.1393	-0.0177362	0.833586	0.951528	NA
ENSG00000018869	NA	NA	NA	NA	NA	NA	NA	NA	NA	NA	NA	NA	NA	ZNF582	ensembl_havana	protein_coding	1.14095	0.30499	1.49831	1.1096	1.85572	1.26928	0.744887	0.884641	NA	NA	NA	NA
ENSG00000019102	NA	NA	NA	NA	NA	NA	NA	NA	NA	NA	NA	NA	NA	VSIG2	ensembl_havana	protein_coding	0.399332	0.30499	0.206664	0.277401	0.227895	0.130183	0.465554	0.104075	NA	NA	NA	NA
ENSG00000019144	NA	NA	NA	NA	NA	NA	NA	NA	NA	NA	NA	NA	NA	PHLDB1	ensembl_havana	protein_coding	0.411529	0.271102	0.723324	0.41643	0.976694	0.198176	0.229218	0.312393	NA	NA	NA	NA
ENSG00000019186	NA	NA	NA	NA	NA	NA	NA	NA	NA	NA	NA	NA	NA	CYP24A1	ensembl_havana	protein_coding	4.39265	1.3894	5.52826	1.57194	1.4976	0.292911	10.3353	3.53856	-1.66112	8.18241e-05	0.0245663	NA
ENSG00000019485	NA	NA	NA	NA	NA	NA	NA	NA	NA	NA	NA	NA	NA	PRDM11	ensembl_havana	protein_coding	2.13928	1.6605	1.54998	2.77401	1.82316	1.62729	1.21044	2.65392	0.276975	0.402098	0.746968	NA
ENSG00000019505	NA	NA	NA	NA	NA	NA	NA	NA	NA	NA	NA	NA	NA	SYT13	ensembl_havana	protein_coding	0	0	0	0	0	0	0	0	NA	NA	NA	NA
ENSG00000019549	NA	NA	NA	NA	NA	NA	NA	NA	NA	NA	NA	NA	NA	SNAI2	ensembl_havana	protein_coding	0	0	0	0	0	0	0.0465554	0	NA	NA	NA	NA
ENSG00000019991	NA	NA	NA	NA	NA	NA	NA	NA	NA	NA	NA	NA	NA	HGF	ensembl_havana	protein_coding	0	0	0	0	0	0	0	0	NA	NA	NA	NA
ENSG00000019995	NA	NA	NA	NA	NA	NA	NA	NA	NA	NA	NA	NA	NA	ZRANB1	ensembl_havana	protein_coding	70.4607	76.9022	53.2578	57.2131	49.0098	46.4788	48.751	46.241	0.0680117	0.33789	0.697297	NA
ENSG00000020129	NA	NA	NA	NA	NA	NA	NA	NA	NA	NA	NA	NA	NA	NCDN	ensembl_havana	protein_coding	14.8609	11.5557	13.4848	13.3615	15.4318	12.7579	12.2441	10.0433	-0.202772	0.080153	0.425398	NA
ENSG00000020181	NA	NA	NA	NA	NA	NA	NA	NA	NA	NA	NA	NA	NA	GPR124	ensembl_havana	protein_coding	0.0922269	0.0817092	0.0644239	0.0566569	0.455791	0.618368	0.181525	0.679196	NA	NA	NA	NA
ENSG00000020219	NA	NA	NA	NA	NA	NA	NA	NA	NA	NA	NA	NA	NA	CCT8L1P	ensembl_havana	pseudogene	0	0	0	0	0.0651129	0.0325457	0	0.0520377	NA	NA	NA	NA
ENSG00000020256	NA	NA	NA	NA	NA	NA	NA	NA	NA	NA	NA	NA	NA	ZFP64	ensembl_havana	protein_coding	6.44487	3.62599	8.73155	9.06177	8.49724	7.82329	8.47309	7.44139	-0.200249	0.254691	0.63234	NA
ENSG00000020426	NA	NA	NA	NA	NA	NA	NA	NA	NA	NA	NA	NA	NA	MNAT1	ensembl_havana	protein_coding	7.38763	9.31915	8.16322	6.65763	7.91123	7.12751	7.7282	6.86898	0.0160559	0.917502	0.976886	NA
ENSG00000020577	NA	NA	NA	NA	NA	NA	NA	NA	NA	NA	NA	NA	NA	SAMD4A	ensembl_havana	protein_coding	0.627521	3.08379	0.929988	1.43324	1.82316	2.2782	0.186222	1.04076	1.21052	0.0235625	0.272987	NA
ENSG00000020633	NA	NA	NA	NA	NA	NA	NA	NA	NA	NA	NA	NA	NA	RUNX3	ensembl_havana	protein_coding	33.9717	24.4331	29.3463	35.3224	28.1939	30.2675	37.0581	31.8471	-0.0530313	0.67986	0.889915	NA
ENSG00000020922	NA	NA	NA	NA	NA	NA	NA	NA	NA	NA	NA	NA	NA	MRE11A	ensembl_havana	protein_coding	35.8543	46.3924	36.9928	38.1889	56.0948	43.6763	35.3821	31.691	0.0165473	0.891407	0.970534	NA
ENSG00000021300	NA	NA	NA	NA	NA	NA	NA	NA	NA	NA	NA	NA	NA	PLEKHB1	ensembl_havana	protein_coding	7.04536	6.03204	8.78321	8.78436	9.34371	8.00624	9.21796	9.00252	-0.0886835	0.466367	0.782174	NA
ENSG00000021355	NA	NA	NA	NA	NA	NA	NA	NA	NA	NA	NA	NA	NA	SERPINB1	ensembl_havana	protein_coding	24.8727	29.3129	28.5713	32.1785	28.5897	27.2733	25.0933	27.4239	0.154286	0.0926459	0.447196	NA
ENSG00000021461	NA	NA	NA	NA	NA	NA	NA	NA	NA	NA	NA	NA	NA	CYP3A43	ensembl_havana	protein_coding	0.0285237	0.948858	0.154998	0	0.195339	0.0976371	0.0465554	0	NA	NA	NA	NA
ENSG00000021488	NA	NA	NA	NA	NA	NA	NA	NA	NA	NA	NA	NA	NA	SLC7A9	ensembl_havana	protein_coding	0.199666	1.21996	0.878321	1.06337	0.390679	0.585822	0.139666	0.312226	NA	NA	NA	NA
ENSG00000021574	NA	NA	NA	NA	NA	NA	NA	NA	NA	NA	NA	NA	NA	SPAST	ensembl_havana	protein_coding	68.8276	89.011	77.6991	99.5406	77.9376	86.2462	80.727	84.9559	0.279651	0.00355493	0.132419	NA
ENSG00000021645	NA	NA	NA	NA	NA	NA	NA	NA	NA	NA	NA	NA	NA	NRXN3	ensembl_havana	protein_coding	0	0	0	0	0	0	0	0	NA	NA	NA	NA
ENSG00000021762	NA	NA	NA	NA	NA	NA	NA	NA	NA	NA	NA	NA	NA	OSBPL5	ensembl_havana	protein_coding	1.54028	0.914972	1.60165	0.739737	2.60452	1.26928	1.72255	0.416302	NA	NA	NA	NA
ENSG00000021776	NA	NA	NA	NA	NA	NA	NA	NA	NA	NA	NA	NA	NA	AQR	ensembl_havana	protein_coding	88.5376	92.6154	113.51	101.02	114.013	101.77	95.3453	94.0319	-0.0323816	0.63816	0.870138	NA
ENSG00000021826	NA	NA	NA	NA	NA	NA	NA	NA	NA	NA	NA	NA	NA	CPS1	ensembl_havana	protein_coding	0.741618	0.169439	0.309996	0.878437	2.50685	2.50602	0.698331	0.0520377	-0.204938	0.700949	0.898244	NA
ENSG00000022267	NA	NA	NA	NA	NA	NA	NA	NA	NA	NA	NA	NA	NA	FHL1	ensembl_havana	protein_coding	38.6782	28.9741	38.2328	40.4081	30.0171	33.8475	34.0786	34.2928	-0.0103034	0.928681	0.979048	NA
ENSG00000022277	NA	NA	NA	NA	NA	NA	NA	NA	NA	NA	NA	NA	NA	RTFDC1	ensembl_havana	protein_coding	90.2761	96.7416	98.4615	100.835	83.4746	84.4887	93.0129	100.589	0.105148	0.104116	0.466391	NA
ENSG00000022355	NA	NA	NA	NA	NA	NA	NA	NA	NA	NA	NA	NA	NA	GABRA1	ensembl_havana	protein_coding	0	0	0	0	0	0	0	0	NA	NA	NA	NA
ENSG00000022556	NA	NA	NA	NA	NA	NA	NA	NA	NA	NA	NA	NA	NA	NLRP2	ensembl_havana	protein_coding	1.35012	1.03546	0.562585	0.400691	0.600485	0.267598	0.429345	0.497249	NA	NA	NA	NA
ENSG00000022567	NA	NA	NA	NA	NA	NA	NA	NA	NA	NA	NA	NA	NA	SLC45A4	ensembl_havana	protein_coding	3.96478	3.35489	4.59828	5.59426	4.91602	5.53277	4.46932	4.11098	0.0811263	0.63444	0.869231	NA
ENSG00000022840	NA	NA	NA	NA	NA	NA	NA	NA	NA	NA	NA	NA	NA	RNF10	ensembl_havana	protein_coding	135.63	131.01	114.492	129.269	117.594	115.374	113.083	101.473	0.0245266	0.696503	0.896617	NA
ENSG00000022976	NA	NA	NA	NA	NA	NA	NA	NA	NA	NA	NA	NA	NA	ZNF839	ensembl_havana	protein_coding	17.7705	19.0788	11.5732	14.4816	11.2971	11.1632	8.79898	8.38462	0.133107	0.226168	0.609298	NA
ENSG00000023041	NA	NA	NA	NA	NA	NA	NA	NA	NA	NA	NA	NA	NA	ZDHHC6	ensembl_havana	protein_coding	21.9633	23.7215	22.2681	23.6253	30.0822	27.8591	25.3727	24.7699	0.0500014	0.546179	0.822803	NA
ENSG00000023171	NA	NA	NA	NA	NA	NA	NA	NA	NA	NA	NA	NA	NA	GRAMD1B	ensembl_havana	protein_coding	9.52691	9.1158	8.31821	12.1594	10.8413	7.74587	5.5401	5.62007	0.00503754	0.976002	0.992801	NA
ENSG00000023191	NA	NA	NA	NA	NA	NA	NA	NA	NA	NA	NA	NA	NA	RNH1	ensembl_havana	protein_coding	27.8962	24.7381	30.6379	30.9302	32.3612	31.4392	33.6599	28.5687	-0.0662185	0.432229	0.763361	NA
ENSG00000023228	NA	NA	NA	NA	NA	NA	NA	NA	NA	NA	NA	NA	NA	NDUFS1	ensembl_havana	protein_coding	98.1173	93.74	125.065	119.481	117.332	102.88	114.793	107.813	-0.0658665	0.246984	0.627227	NA
ENSG00000023287	NA	NA	NA	NA	NA	NA	NA	NA	NA	NA	NA	NA	NA	RB1CC1	ensembl_havana	protein_coding	131.951	152.529	120.382	120.716	146.797	135.52	103.679	118.958	0.111469	0.147287	0.524986	NA
ENSG00000023318	NA	NA	NA	NA	NA	NA	NA	NA	NA	NA	NA	NA	NA	ERP44	ensembl_havana	protein_coding	41.0456	44.9352	45.3627	45.0777	39.491	41.4307	40.0842	38.4559	0.081155	0.307553	0.674222	NA
ENSG00000023445	NA	NA	NA	NA	NA	NA	NA	NA	NA	NA	NA	NA	NA	BIRC3	ensembl_havana	protein_coding	226.564	232.64	181.192	169.354	149.825	135.26	158.568	133.945	-0.0624134	0.337752	0.697297	NA
ENSG00000023516	NA	NA	NA	NA	NA	NA	NA	NA	NA	NA	NA	NA	NA	AKAP11	ensembl_havana	protein_coding	99.291	108.17	86.2822	81.4173	65.1455	68.3785	65.7828	67.0766	0.0814391	0.271954	0.646775	NA
ENSG00000023572	NA	NA	NA	NA	NA	NA	NA	NA	NA	NA	NA	NA	NA	GLRX2	ensembl_havana	protein_coding	1.11243	0.643867	1.54998	0.832205	1.13948	0.911279	1.53633	0.728528	NA	NA	NA	NA
ENSG00000023608	NA	NA	NA	NA	NA	NA	NA	NA	NA	NA	NA	NA	NA	SNAPC1	ensembl_havana	protein_coding	2.75239	3.40674	4.54549	3.86454	3.32415	2.95111	1.72259	2.66745	0.104331	0.633533	0.868903	NA
ENSG00000023697	NA	NA	NA	NA	NA	NA	NA	NA	NA	NA	NA	NA	NA	DERA	ensembl_havana	protein_coding	5.81884	5.99814	7.7499	6.05659	7.39032	7.77842	4.88832	6.60879	0.0831916	0.615158	0.860555	NA
ENSG00000023734	NA	NA	NA	NA	NA	NA	NA	NA	NA	NA	NA	NA	NA	STRAP	ensembl_havana	protein_coding	79.3815	80.9918	68.1475	63.8948	61.8573	65.8725	65.6897	63.7983	0.0435117	0.551181	0.826021	NA
ENSG00000023839	NA	NA	NA	NA	NA	NA	NA	NA	NA	NA	NA	NA	NA	ABCC2	ensembl_havana	protein_coding	7.8155	8.67529	5.94183	4.20725	11.9194	6.51023	7.26386	5.88388	-0.324242	0.124294	0.497916	NA
ENSG00000023892	NA	NA	NA	NA	NA	NA	NA	NA	NA	NA	NA	NA	NA	DEF6	ensembl_havana	protein_coding	87.3967	71.1981	90.3637	104.349	110.301	98.4507	70.0657	76.7036	-0.00974247	0.910263	0.975347	NA
ENSG00000023902	NA	NA	NA	NA	NA	NA	NA	NA	NA	NA	NA	NA	NA	PLEKHO1	ensembl_havana	protein_coding	5.14927	2.45073	4.49836	5.14259	5.14002	2.41415	3.21275	4.7244	-0.399378	0.21352	0.598624	NA
ENSG00000023909	NA	NA	NA	NA	NA	NA	NA	NA	NA	NA	NA	NA	NA	GCLM	ensembl_havana	protein_coding	9.78601	14.5717	12.0382	12.5293	14.1295	14.3092	10.4284	7.64954	0.160351	0.339662	0.698349	NA
ENSG00000024048	NA	NA	NA	NA	NA	NA	NA	NA	NA	NA	NA	NA	NA	UBR2	ensembl_havana	protein_coding	119.115	111.22	94.652	94.6863	137.811	108.995	71.2299	69.3663	-0.0940856	0.175546	0.55881	NA
ENSG00000024422	NA	NA	NA	NA	NA	NA	NA	NA	NA	NA	NA	NA	NA	EHD2	ensembl_havana	protein_coding	0	0	0	0.092467	0	0	0	0	NA	NA	NA	NA
ENSG00000024526	NA	NA	NA	NA	NA	NA	NA	NA	NA	NA	NA	NA	NA	DEPDC1	ensembl_havana	protein_coding	0	0	0	0.231168	0	0	0.139666	0.0520377	NA	NA	NA	NA
ENSG00000024862	NA	NA	NA	NA	NA	NA	NA	NA	NA	NA	NA	NA	NA	CCDC28A	ensembl_havana	protein_coding	12.2367	10.8102	13.6398	14.8872	15.2364	13.4739	13.6407	12.6452	-0.05341	0.600442	0.853891	NA
ENSG00000025039	NA	NA	NA	NA	NA	NA	NA	NA	NA	NA	NA	NA	NA	RRAGD	ensembl_havana	protein_coding	5.21984	3.69377	3.87495	2.45038	4.19978	1.59474	3.11921	1.97743	-0.724684	0.0100302	0.204669	NA
ENSG00000025156	NA	NA	NA	NA	NA	NA	NA	NA	NA	NA	NA	NA	NA	HSF2	ensembl_havana	protein_coding	47.977	52.2548	31.0513	30.3754	26.8916	20.7967	21.1362	25.8627	0.0424178	0.696877	0.896692	NA
ENSG00000025293	NA	NA	NA	NA	NA	NA	NA	NA	NA	NA	NA	NA	NA	PHF20	ensembl_havana	protein_coding	82.8327	91.3616	77.964	73.0027	82.205	72.6419	71.0436	60.728	-0.0347179	0.663488	0.881496	NA
ENSG00000025423	NA	NA	NA	NA	NA	NA	NA	NA	NA	NA	NA	NA	NA	HSD17B6	ensembl_havana	protein_coding	0.0570476	0.711643	0.103332	0.184934	0.065113	0.22782	0.0465554	0.0520377	NA	NA	NA	NA
ENSG00000025434	NA	NA	NA	NA	NA	NA	NA	NA	NA	NA	NA	NA	NA	NR1H3	ensembl_havana	protein_coding	1.11242	0.440541	0.619992	1.01714	1.43249	1.07401	1.53633	1.87335	NA	NA	NA	NA
ENSG00000025708	NA	NA	NA	NA	NA	NA	NA	NA	NA	NA	NA	NA	NA	TYMP	ensembl_havana	protein_coding	4.25104	1.88269	3.48294	6.42227	7.40398	8.39679	6.62835	5.68709	0.0361601	0.893752	0.971777	NA
ENSG00000025770	NA	NA	NA	NA	NA	NA	NA	NA	NA	NA	NA	NA	NA	NCAPH2	ensembl_havana	protein_coding	39.2214	31.0073	30.7413	31.3463	28.1614	23.4989	26.1641	27.9508	-0.107088	0.281512	0.653786	NA
ENSG00000025772	NA	NA	NA	NA	NA	NA	NA	NA	NA	NA	NA	NA	NA	TOMM34	ensembl_havana	protein_coding	4.64936	5.38816	4.7016	4.39219	3.87422	3.74275	4.88832	3.74672	0.00786482	0.963854	0.990812	NA
ENSG00000025796	NA	NA	NA	NA	NA	NA	NA	NA	NA	NA	NA	NA	NA	SEC63	ensembl_havana	protein_coding	168.526	188.614	152.792	145.986	156.898	138.784	146.594	149.5	0.0309205	0.652063	0.877015	NA
ENSG00000025800	NA	NA	NA	NA	NA	NA	NA	NA	NA	NA	NA	NA	NA	KPNA6	ensembl_havana	protein_coding	72.0793	67.9495	53.2159	60.5458	52.7752	53.3441	54.0492	58.9089	0.0859227	0.237726	0.619573	NA
ENSG00000026025	NA	NA	NA	NA	NA	NA	NA	NA	NA	NA	NA	NA	NA	VIM	ensembl_havana	protein_coding	2827.9	2409.27	2570.62	2463.06	2761.91	2230.22	2751.59	2465.87	-0.155342	0.00301473	0.123802	NA
ENSG00000026036	NA	NA	NA	NA	NA	NA	NA	NA	NA	NA	NA	NA	NA	RTEL1-TNFRSF6B	havana	protein_coding	7.93363	2.49111	4.52689	4.12287	8.11611	5.61308	5.88471	7.89317	-0.467974	0.159062	0.541661	NA
ENSG00000026297	NA	NA	NA	NA	NA	NA	NA	NA	NA	NA	NA	NA	NA	RNASET2	ensembl_havana	protein_coding	281.591	303.059	215.809	226.072	288.487	282.321	272.58	257.54	0.0571985	0.290283	0.660947	NA
ENSG00000026559	NA	NA	NA	NA	NA	NA	NA	NA	NA	NA	NA	NA	NA	KCNG1	ensembl_havana	protein_coding	0	0	0	0	0.0325565	0.0325457	0	0.0520486	NA	NA	NA	NA
ENSG00000026652	NA	NA	NA	NA	NA	NA	NA	NA	NA	NA	NA	NA	NA	AGPAT4	ensembl_havana	protein_coding	4.59232	2.81269	3.0483	3.42128	5.14392	3.67766	3.07266	3.1743	-0.298565	0.172778	0.557	NA
ENSG00000026950	NA	NA	NA	NA	NA	NA	NA	NA	NA	NA	NA	NA	NA	BTN3A1	ensembl_havana	protein_coding	108.116	105.35	105.486	138.713	174.842	143.473	109.967	115.23	0.0515961	0.574718	0.840307	NA
ENSG00000027001	NA	NA	NA	NA	NA	NA	NA	NA	NA	NA	NA	NA	NA	MIPEP	ensembl_havana	protein_coding	9.35578	9.4547	9.19654	7.30489	11.0692	8.49444	7.123	8.11788	-0.0996209	0.485378	0.789107	NA
ENSG00000027075	NA	NA	NA	NA	NA	NA	NA	NA	NA	NA	NA	NA	NA	PRKCH	ensembl_havana	protein_coding	234.163	211.949	202.427	213.091	196.54	170.905	163.41	163.242	-0.0375015	0.498169	0.798468	NA
ENSG00000027644	NA	NA	NA	NA	NA	NA	NA	NA	NA	NA	NA	NA	NA	INSRR	ensembl_havana	protein_coding	0.427856	0.203327	0.154998	0.416102	0.0651129	0.423094	0.186222	0	NA	NA	NA	NA
ENSG00000027847	NA	NA	NA	NA	NA	NA	NA	NA	NA	NA	NA	NA	NA	B4GALT7	ensembl_havana	protein_coding	7.35911	8.53971	8.16322	6.33399	9.53905	8.39679	6.84365	10.6677	0.119849	0.50875	0.802884	NA
ENSG00000027869	NA	NA	NA	NA	NA	NA	NA	NA	NA	NA	NA	NA	NA	SH2D2A	ensembl_havana	protein_coding	3.08056	2.20271	6.2516	5.50179	4.98114	5.14221	4.32966	3.27838	-0.157072	0.393511	0.740998	NA
ENSG00000028116	NA	NA	NA	NA	NA	NA	NA	NA	NA	NA	NA	NA	NA	VRK2	ensembl_havana	protein_coding	27.643	30.381	33.9642	31.4754	29.8708	30.4957	28.9516	25.863	0.0279183	0.759952	0.924707	NA
ENSG00000028203	NA	NA	NA	NA	NA	NA	NA	NA	NA	NA	NA	NA	NA	VEZT	ensembl_havana	protein_coding	21.6524	31.0412	29.863	29.7744	28.845	28.6586	29.5671	31.1706	0.194906	0.11589	0.482968	NA
ENSG00000028310	NA	NA	NA	NA	NA	NA	NA	NA	NA	NA	NA	NA	NA	BRD9	ensembl_havana	protein_coding	36.8946	31.0073	25.6904	26.6067	29.5907	26.7403	24.2141	27.8402	-0.0250344	0.793317	0.937697	NA
ENSG00000028528	NA	NA	NA	NA	NA	NA	NA	NA	NA	NA	NA	NA	NA	SNX1	ensembl_havana	protein_coding	63.4083	63.7769	84.6288	86.0867	85.4607	78.077	60.1496	58.5944	0.00276408	0.963018	0.99051	NA
ENSG00000028839	NA	NA	NA	NA	NA	NA	NA	NA	NA	NA	NA	NA	NA	TBPL1	ensembl_havana	protein_coding	14.0337	20.3327	13.9498	15.5345	12.7621	14.255	13.1752	14.5706	0.316979	0.0225747	0.268049	NA
ENSG00000029153	NA	NA	NA	NA	NA	NA	NA	NA	NA	NA	NA	NA	NA	ARNTL2	ensembl_havana	protein_coding	0.0570474	0.135551	0.206664	0.462335	0	0.358003	0.418999	0.988716	NA	NA	NA	NA
ENSG00000029363	NA	NA	NA	NA	NA	NA	NA	NA	NA	NA	NA	NA	NA	BCLAF1	ensembl_havana	protein_coding	241.396	244.704	210.436	199.313	205.138	185.608	183.941	181.248	-0.0158083	0.765847	0.927418	NA
ENSG00000029364	NA	NA	NA	NA	NA	NA	NA	NA	NA	NA	NA	NA	NA	SLC39A9	ensembl_havana	protein_coding	11.5806	9.86135	9.04155	11.2347	7.42287	7.87606	7.68165	7.1812	0.0359133	0.788274	0.936053	NA
ENSG00000029534	NA	NA	NA	NA	NA	NA	NA	NA	NA	NA	NA	NA	NA	ANK1	ensembl_havana	protein_coding	108.534	44.5285	72.1257	19.9036	53.9626	14.4178	83.7532	33.148	-1.50568	2.51087e-06	0.0050661	NA
ENSG00000029559	NA	NA	NA	NA	NA	NA	NA	NA	NA	NA	NA	NA	NA	IBSP	ensembl_havana	protein_coding	0	0	0	0	0	0	0	0	NA	NA	NA	NA
ENSG00000029639	NA	NA	NA	NA	NA	NA	NA	NA	NA	NA	NA	NA	NA	TFB1M	ensembl_havana	protein_coding	18.5689	17.215	22.7847	19.603	37.4074	27.9567	30.5869	26.0709	-0.21584	0.0334004	0.310845	NA
ENSG00000029725	NA	NA	NA	NA	NA	NA	NA	NA	NA	NA	NA	NA	NA	RABEP1	ensembl_havana	protein_coding	66.911	69.0974	65.4846	73.1414	64.5678	65.3764	47.9941	50.6697	0.111323	0.0960474	0.453539	NA
ENSG00000029993	NA	NA	NA	NA	NA	NA	NA	NA	NA	NA	NA	NA	NA	HMGB3	ensembl_havana	protein_coding	1.05585	2.10104	0.335829	0.369868	0.586448	0.130439	0.954467	0.702509	NA	NA	NA	NA
ENSG00000030066	NA	NA	NA	NA	NA	NA	NA	NA	NA	NA	NA	NA	NA	NUP160	ensembl_havana	protein_coding	78.2975	65.234	66.8558	68.0558	89.7908	65.5144	57.5425	51.101	-0.194358	0.0313912	0.304748	NA
ENSG00000030110	NA	NA	NA	NA	NA	NA	NA	NA	NA	NA	NA	NA	NA	BAK1	ensembl_havana	protein_coding	5.32502	6.83367	4.08161	5.80778	6.8185	5.89649	5.61156	4.40606	0.12169	0.504274	0.800516	NA
ENSG00000030304	NA	NA	NA	NA	NA	NA	NA	NA	NA	NA	NA	NA	NA	MUSK	ensembl_havana	protein_coding	0	0	0	0	0	0	0	0	NA	NA	NA	NA
ENSG00000030582	NA	NA	NA	NA	NA	NA	NA	NA	NA	NA	NA	NA	NA	GRN	ensembl_havana	protein_coding	35.7402	28.1608	40.3511	43.8756	42.291	34.0428	42.4586	38.612	-0.138581	0.143175	0.519724	NA
ENSG00000031003	NA	NA	NA	NA	NA	NA	NA	NA	NA	NA	NA	NA	NA	FAM13B	ensembl_havana	protein_coding	104.368	121.451	113.317	98.324	121.359	112.66	118.862	107.644	-0.0064232	0.940641	0.982192	NA
ENSG00000031081	NA	NA	NA	NA	NA	NA	NA	NA	NA	NA	NA	NA	NA	ARHGAP31	ensembl_havana	protein_coding	60.071	63.8786	82.5621	86.5956	78.8191	82.5685	57.7751	53.9631	0.0803214	0.249835	0.629381	NA
ENSG00000031544	NA	NA	NA	NA	NA	NA	NA	NA	NA	NA	NA	NA	NA	NR2E3	ensembl_havana	processed_transcript	0.0570474	0.237214	0	0.0462335	0.390678	0	0.0931108	0	NA	NA	NA	NA
ENSG00000031691	NA	NA	NA	NA	NA	NA	NA	NA	NA	NA	NA	NA	NA	CENPQ	ensembl_havana	protein_coding	1.02685	3.38878	2.16997	1.75687	2.14873	2.01783	1.257	1.40502	0.514179	0.218288	0.60454	NA
ENSG00000031698	NA	NA	NA	NA	NA	NA	NA	NA	NA	NA	NA	NA	NA	SARS	ensembl_havana	protein_coding	48.8041	48.0867	84.732	84.9308	79.503	76.1244	57.4493	62.1849	0.0409492	0.527634	0.811899	NA
ENSG00000031823	NA	NA	NA	NA	NA	NA	NA	NA	NA	NA	NA	NA	NA	RANBP3	ensembl_havana	protein_coding	34.314	29.7196	33.8412	31.6699	32.4913	30.4302	36.6857	31.3267	-0.115706	0.162709	0.545336	NA
ENSG00000032219	NA	NA	NA	NA	NA	NA	NA	NA	NA	NA	NA	NA	NA	ARID4A	ensembl_havana	protein_coding	107.335	124.537	74.2957	83.2666	94.8371	76.7428	72.254	66.3481	0.0359121	0.692967	0.894219	NA
ENSG00000032389	NA	NA	NA	NA	NA	NA	NA	NA	NA	NA	NA	NA	NA	TSSC1	ensembl_havana	protein_coding	10.6108	9.01416	11.1598	14.1012	12.5668	12.2046	12.9424	11.6044	0.00910529	0.940597	0.982192	NA
ENSG00000032444	NA	NA	NA	NA	NA	NA	NA	NA	NA	NA	NA	NA	NA	PNPLA6	ensembl_havana	protein_coding	134.661	104.815	121.983	130.564	109.357	109.549	104.936	94.0324	-0.0718895	0.400416	0.745984	NA
ENSG00000032742	NA	NA	NA	NA	NA	NA	NA	NA	NA	NA	NA	NA	NA	IFT88	ensembl_havana	protein_coding	16.287	14.7751	13.7432	14.3786	17.32	15.2965	9.26453	10.8759	-0.00578238	0.956403	0.987434	NA
ENSG00000033011	NA	NA	NA	NA	NA	NA	NA	NA	NA	NA	NA	NA	NA	ALG1	ensembl_havana	protein_coding	26.2796	21.5437	38.4775	45.359	37.1379	46.2413	40.2968	33.4445	0.0682219	0.598737	0.852843	NA
ENSG00000033030	NA	NA	NA	NA	NA	NA	NA	NA	NA	NA	NA	NA	NA	ZCCHC8	ensembl_havana	protein_coding	34.7704	37.3105	38.6461	40.1307	38.7748	41.3006	34.4044	33.7204	0.101759	0.199152	0.584509	NA
ENSG00000033050	NA	NA	NA	NA	NA	NA	NA	NA	NA	NA	NA	NA	NA	ABCF2	ensembl_havana	protein_coding	26.8408	24.8736	40.7128	38.7437	40.7335	38.6643	32.775	32.2114	-0.0312208	0.674097	0.88778	NA
ENSG00000033100	NA	NA	NA	NA	NA	NA	NA	NA	NA	NA	NA	NA	NA	CHPF2	ensembl_havana	protein_coding	16.7149	13.3518	14.6731	17.6612	13.7063	10.3495	9.96285	12.1248	-0.0547725	0.700277	0.898046	NA
ENSG00000033122	NA	NA	NA	NA	NA	NA	NA	NA	NA	NA	NA	NA	NA	LRRC7	ensembl_havana	protein_coding	7.30206	1.89771	3.40995	0.739737	6.83686	1.56219	2.00188	0.364264	-2.01556	2.52307e-05	0.0151966	NA
ENSG00000033170	NA	NA	NA	NA	NA	NA	NA	NA	NA	NA	NA	NA	NA	FUT8	ensembl_havana	protein_coding	66.8594	72.7571	43.2961	62.1379	54.1088	59.2331	51.63	56.6691	0.251745	0.0104681	0.207676	NA
ENSG00000033178	NA	NA	NA	NA	NA	NA	NA	NA	NA	NA	NA	NA	NA	UBA6	ensembl_havana	protein_coding	54.4804	57.7109	63.1875	65.9752	74.0659	64.7918	58.7064	57.0333	0.01262	0.853208	0.959582	NA
ENSG00000033327	NA	NA	NA	NA	NA	NA	NA	NA	NA	NA	NA	NA	NA	GAB2	ensembl_havana	protein_coding	4.82051	6.30313	3.25496	3.79115	4.85092	5.66295	4.88832	5.0997	0.293251	0.0843644	0.431235	NA
ENSG00000033627	NA	NA	NA	NA	NA	NA	NA	NA	NA	NA	NA	NA	NA	ATP6V0A1	ensembl_havana	protein_coding	6.81717	6.20148	8.78323	10.5875	7.94377	6.67187	8.6593	8.58621	-0.00145277	0.991159	0.996923	NA
ENSG00000033800	NA	NA	NA	NA	NA	NA	NA	NA	NA	NA	NA	NA	NA	PIAS1	ensembl_havana	protein_coding	223.997	212.849	220.976	212.905	242.839	203.248	207.917	215.905	-0.0492405	0.403568	0.747668	NA
ENSG00000033867	NA	NA	NA	NA	NA	NA	NA	NA	NA	NA	NA	NA	NA	SLC4A7	ensembl_havana	protein_coding	75.5594	81.0935	79.5658	73.8812	93.1441	75.7664	63.5947	57.1895	-0.0706582	0.376383	0.729968	NA
ENSG00000034053	NA	NA	NA	NA	NA	NA	NA	NA	NA	NA	NA	NA	NA	APBA2	ensembl_havana	protein_coding	216.438	159.815	188.425	147.115	244.597	196.218	166.948	160.901	-0.259807	0.00687427	0.173078	NA
ENSG00000034063	NA	NA	NA	NA	NA	NA	NA	NA	NA	NA	NA	NA	NA	UHRF1	ensembl_havana	processed_transcript	0.171142	0.0338878	0.103332	0.258949	0.148249	0.162728	0.325888	0.312226	NA	NA	NA	NA
ENSG00000034152	NA	NA	NA	NA	NA	NA	NA	NA	NA	NA	NA	NA	NA	MAP2K3	ensembl_havana	protein_coding	26.527	21.8237	24.903	34.9988	25.0034	23.9211	24.7209	24.7699	0.0617301	0.614003	0.860016	NA
ENSG00000034239	NA	NA	NA	NA	NA	NA	NA	NA	NA	NA	NA	NA	NA	EFCAB1	ensembl_havana	protein_coding	0	0	0	0	0	0	0	0	NA	NA	NA	NA
ENSG00000034510	NA	NA	NA	NA	NA	NA	NA	NA	NA	NA	NA	NA	NA	TMSB10	ensembl_havana	protein_coding	456.379	465.618	486.28	517.446	460.023	479.691	477.1	518.712	0.112031	0.033379	0.310845	NA
ENSG00000034533	NA	NA	NA	NA	NA	NA	NA	NA	NA	NA	NA	NA	NA	ASTE1	ensembl_havana	protein_coding	10.9244	12.6793	7.76034	7.17501	10.1828	9.82174	10.8352	10.2844	0.0688226	0.570974	0.838555	NA
ENSG00000034677	NA	NA	NA	NA	NA	NA	NA	NA	NA	NA	NA	NA	NA	RNF19A	ensembl_havana	protein_coding	135.097	148.402	60.8625	76.0945	66.1685	67.2921	68.4312	63.7442	0.138777	0.0814098	0.428692	NA
ENSG00000034693	NA	NA	NA	NA	NA	NA	NA	NA	NA	NA	NA	NA	NA	PEX3	ensembl_havana	protein_coding	36.9911	33.9894	44.4225	37.6341	43.9354	37.3299	29.915	30.1267	-0.116047	0.174169	0.557375	NA
ENSG00000034713	NA	NA	NA	NA	NA	NA	NA	NA	NA	NA	NA	NA	NA	GABARAPL2	ensembl_havana	protein_coding	30.8626	37.2088	33.8929	35.6461	30.4101	29.4864	27.5608	30.2859	0.152067	0.0998545	0.458367	NA
ENSG00000034971	NA	NA	NA	NA	NA	NA	NA	NA	NA	NA	NA	NA	NA	MYOC	ensembl_havana	protein_coding	0	0	0	0.369868	0.162782	0	0	0	NA	NA	NA	NA
ENSG00000035115	NA	NA	NA	NA	NA	NA	NA	NA	NA	NA	NA	NA	NA	SH3YL1	ensembl_havana	protein_coding	36.9667	42.8002	37.1478	31.3463	34.4784	34.3032	36.5926	33.148	0.0193056	0.85007	0.958367	NA
ENSG00000035141	NA	NA	NA	NA	NA	NA	NA	NA	NA	NA	NA	NA	NA	FAM136A	ensembl_havana	protein_coding	2.51009	2.47381	1.80831	2.21921	2.18128	2.01783	2.14155	3.1743	0.181902	0.437549	0.766037	NA
ENSG00000035403	NA	NA	NA	NA	NA	NA	NA	NA	NA	NA	NA	NA	NA	VCL	ensembl_havana	protein_coding	160.417	134.602	231.722	250.216	221.417	202.369	169.229	170.163	-0.0306132	0.631578	0.868356	NA
ENSG00000035499	NA	NA	NA	NA	NA	NA	NA	NA	NA	NA	NA	NA	NA	DEPDC1B	ensembl_havana	protein_coding	0.114095	0.30499	0.051666	0.508569	0	0.0650914	0.232777	0.208151	NA	NA	NA	NA
ENSG00000035664	NA	NA	NA	NA	NA	NA	NA	NA	NA	NA	NA	NA	NA	DAPK2	ensembl_havana	protein_coding	0.285237	0.0338878	0.051666	0.184934	0.227895	0.097637	0.279333	0.208151	NA	NA	NA	NA
ENSG00000035681	NA	NA	NA	NA	NA	NA	NA	NA	NA	NA	NA	NA	NA	NSMAF	ensembl_havana	protein_coding	54.737	51.6111	53.3709	64.4958	71.0707	72.5769	58.7529	51.7775	0.0502381	0.540643	0.81987	NA
ENSG00000035687	NA	NA	NA	NA	NA	NA	NA	NA	NA	NA	NA	NA	NA	ADSS	ensembl_havana	protein_coding	47.9415	52.0492	49.1279	53.6671	51.2948	51.3566	48.3682	41.9806	0.0606206	0.447477	0.771675	NA
ENSG00000035720	NA	NA	NA	NA	NA	NA	NA	NA	NA	NA	NA	NA	NA	STAP1	ensembl_havana	protein_coding	3.30874	2.60936	2.8933	2.31168	3.58121	2.92911	1.95533	1.97743	-0.221052	0.283867	0.65557	NA
ENSG00000035862	NA	NA	NA	NA	NA	NA	NA	NA	NA	NA	NA	NA	NA	TIMP2	ensembl_havana	protein_coding	2.12136	1.36469	2.25497	2.16506	1.49672	0.83587	2.42088	1.84099	-0.429286	0.130717	0.50467	NA
ENSG00000035928	NA	NA	NA	NA	NA	NA	NA	NA	NA	NA	NA	NA	NA	RFC1	ensembl_havana	protein_coding	71.9369	94.3437	65.8741	62.2766	70.9405	62.5852	67.8313	60.0515	0.0554388	0.617591	0.861918	NA
ENSG00000036054	NA	NA	NA	NA	NA	NA	NA	NA	NA	NA	NA	NA	NA	TBC1D23	ensembl_havana	protein_coding	22.5622	23.5859	25.3164	22.7931	25.1662	24.7673	16.434	19.8784	0.0703405	0.488649	0.791171	NA
ENSG00000036257	NA	NA	NA	NA	NA	NA	NA	NA	NA	NA	NA	NA	NA	CUL3	ensembl_havana	protein_coding	77.5274	89.1586	76.5173	82.3417	95.6184	83.9353	66.9934	64.0064	0.0548537	0.476079	0.785869	NA
ENSG00000036448	NA	NA	NA	NA	NA	NA	NA	NA	NA	NA	NA	NA	NA	MYOM2	ensembl_havana	protein_coding	0.741616	0.372766	0.232497	0.277401	0.683686	0.162729	0.372443	0.156113	NA	NA	NA	NA
ENSG00000036473	NA	NA	NA	NA	NA	NA	NA	NA	NA	NA	NA	NA	NA	OTC	ensembl_havana	protein_coding	0	0	0	0	0	0	0	0	NA	NA	NA	NA
ENSG00000036530	NA	NA	NA	NA	NA	NA	NA	NA	NA	NA	NA	NA	NA	CYP46A1	ensembl_havana	protein_coding	0.0855711	0	0.051666	0.0924671	0.0976694	0.162728	0.139666	0.312226	NA	NA	NA	NA
ENSG00000036549	NA	NA	NA	NA	NA	NA	NA	NA	NA	NA	NA	NA	NA	ZZZ3	ensembl_havana	protein_coding	32.5454	34.7689	23.3013	24.9199	26.6374	23.9536	21.5552	17.6928	-5.73556e-05	0.999507	0.99952	NA
ENSG00000036565	NA	NA	NA	NA	NA	NA	NA	NA	NA	NA	NA	NA	NA	SLC18A1	ensembl_havana	protein_coding	0	0	0	0	0	0	0	0	NA	NA	NA	NA
ENSG00000036672	NA	NA	NA	NA	NA	NA	NA	NA	NA	NA	NA	NA	NA	USP2	ensembl_havana	protein_coding	0.269965	2.47381	0.103332	0.462335	0.0976694	0.0976371	0.372443	0.156113	NA	NA	NA	NA
ENSG00000036828	NA	NA	NA	NA	NA	NA	NA	NA	NA	NA	NA	NA	NA	CASR	ensembl_havana	protein_coding	0	0	0.154998	0	0.0976694	0	0.232777	0.416302	NA	NA	NA	NA
ENSG00000037042	NA	NA	NA	NA	NA	NA	NA	NA	NA	NA	NA	NA	NA	TUBG2	ensembl_havana	protein_coding	8.36877	10.1444	6.84822	7.81592	6.1676	6.0424	7.43178	9.83747	0.256405	0.0765069	0.420337	NA
ENSG00000037241	NA	NA	NA	NA	NA	NA	NA	NA	NA	NA	NA	NA	NA	RPL26L1	ensembl_havana	protein_coding	7.89259	8.30233	5.94159	8.8286	7.3532	8.21225	7.49325	9.43543	0.291122	0.051611	0.366604	NA
ENSG00000037280	NA	NA	NA	NA	NA	NA	NA	NA	NA	NA	NA	NA	NA	FLT4	ensembl_havana	protein_coding	13.2921	4.57484	7.69823	7.30491	15.4276	12.0419	9.40418	5.9828	-0.613679	0.0264814	0.287262	NA
ENSG00000037474	NA	NA	NA	NA	NA	NA	NA	NA	NA	NA	NA	NA	NA	NSUN2	ensembl_havana	protein_coding	39.4483	34.4978	38.4911	40.9629	34.3145	34.9541	32.7285	28.1524	-0.0312666	0.715869	0.904625	NA
ENSG00000037637	NA	NA	NA	NA	NA	NA	NA	NA	NA	NA	NA	NA	NA	FBXO42	ensembl_havana	protein_coding	24.73	25.0092	21.5964	25.4747	22.1384	18.1605	22.8587	19.7743	-0.0202016	0.840399	0.954741	NA
ENSG00000037749	NA	NA	NA	NA	NA	NA	NA	NA	NA	NA	NA	NA	NA	MFAP3	ensembl_havana	protein_coding	12.1796	14.199	10.4366	11.0036	9.27861	10.1868	9.17142	9.84086	0.187695	0.112857	0.478882	NA
ENSG00000037757	NA	NA	NA	NA	NA	NA	NA	NA	NA	NA	NA	NA	NA	MRI1	ensembl_havana	protein_coding	3.43629	2.37286	3.35837	4.01878	3.61377	3.28711	3.4451	2.55405	-0.164351	0.435493	0.765422	NA
ENSG00000037897	NA	NA	NA	NA	NA	NA	NA	NA	NA	NA	NA	NA	NA	METTL1	ensembl_havana	protein_coding	0.969806	0.847196	1.23998	0.785972	1.36737	1.04146	1.30355	0.936679	NA	NA	NA	NA
ENSG00000037965	NA	NA	NA	NA	NA	NA	NA	NA	NA	NA	NA	NA	NA	HOXC8	ensembl_havana	protein_coding	0	0	0	0	0	0	0	0	NA	NA	NA	NA
ENSG00000038002	NA	NA	NA	NA	NA	NA	NA	NA	NA	NA	NA	NA	NA	AGA	ensembl_havana	protein_coding	36.5104	30.9395	27.538	31.5313	49.2904	48.2001	53.8181	42.5148	-0.0741617	0.450035	0.772127	NA
ENSG00000038210	NA	NA	NA	NA	NA	NA	NA	NA	NA	NA	NA	NA	NA	PI4K2B	ensembl_havana	protein_coding	27.2972	27.4491	28.6746	33.057	37.0828	31.9924	21.5086	23.1568	0.0454131	0.60239	0.855329	NA
ENSG00000038219	NA	NA	NA	NA	NA	NA	NA	NA	NA	NA	NA	NA	NA	BOD1L1	ensembl_havana	protein_coding	90.8766	101.46	85.1453	86.7805	83.0189	72.3815	75.7457	64.2045	-0.00864565	0.91393	0.976698	NA
ENSG00000038274	NA	NA	NA	NA	NA	NA	NA	NA	NA	NA	NA	NA	NA	MAT2B	ensembl_havana	protein_coding	86.8424	83.4655	130.353	138.192	120.036	113.552	92.5985	107.25	0.0695359	0.300256	0.668897	NA
ENSG00000038295	NA	NA	NA	NA	NA	NA	NA	NA	NA	NA	NA	NA	NA	TLL1	ensembl_havana	protein_coding	0	0	0	0	0	0	0	0	NA	NA	NA	NA
ENSG00000038358	NA	NA	NA	NA	NA	NA	NA	NA	NA	NA	NA	NA	NA	EDC4	ensembl_havana	protein_coding	56.0539	51.7998	53.0016	65.5944	64.6661	52.061	44.5993	44.51	-0.00941241	0.918656	0.977114	NA
ENSG00000038382	NA	NA	NA	NA	NA	NA	NA	NA	NA	NA	NA	NA	NA	TRIO	ensembl_havana	protein_coding	11.1813	9.45469	13.1748	6.10283	10.8739	4.58894	6.84367	5.77618	-0.657256	0.0129377	0.22439	NA
ENSG00000038427	NA	NA	NA	NA	NA	NA	NA	NA	NA	NA	NA	NA	NA	VCAN	ensembl_havana	protein_coding	0	0	0	0	0.0976694	0	0	0	NA	NA	NA	NA
ENSG00000038532	NA	NA	NA	NA	NA	NA	NA	NA	NA	NA	NA	NA	NA	CLEC16A	ensembl_havana	protein_coding	50.2017	48.29	45.5694	43.8294	42.3884	42.1337	46.3235	45.3781	0.00267586	0.96929	0.991501	NA
ENSG00000039068	NA	NA	NA	NA	NA	NA	NA	NA	NA	NA	NA	NA	NA	CDH1	ensembl_havana	protein_coding	0.684568	3.321	0.671658	4.11478	0.651129	0.748573	0.558665	2.08383	1.93032	0.00169788	0.0964497	NA
ENSG00000039123	NA	NA	NA	NA	NA	NA	NA	NA	NA	NA	NA	NA	NA	SKIV2L2	ensembl_havana	protein_coding	84.6214	87.2382	87.9008	86.4054	111.279	94.8118	89.5538	78.771	-0.058979	0.38284	0.733912	NA
ENSG00000039139	NA	NA	NA	NA	NA	NA	NA	NA	NA	NA	NA	NA	NA	DNAH5	ensembl_havana	protein_coding	0	0	0	0	0	0	0	0	NA	NA	NA	NA
ENSG00000039319	NA	NA	NA	NA	NA	NA	NA	NA	NA	NA	NA	NA	NA	ZFYVE16	ensembl_havana	protein_coding	14.6327	13.4196	13.8524	13.5927	19.5453	14.1574	11.7785	12.385	-0.131647	0.268496	0.644706	NA
ENSG00000039523	NA	NA	NA	NA	NA	NA	NA	NA	NA	NA	NA	NA	NA	FAM65A	ensembl_havana	protein_coding	15.2887	10.7763	17.1531	16.9215	12.2087	8.91751	10.4284	9.88716	-0.24861	0.0673089	0.40447	NA
ENSG00000039560	NA	NA	NA	NA	NA	NA	NA	NA	NA	NA	NA	NA	NA	RAI14	ensembl_havana	protein_coding	0.884236	1.01663	1.80831	1.34077	1.30226	0.358003	1.02422	0.208151	NA	NA	NA	NA
ENSG00000039600	NA	NA	NA	NA	NA	NA	NA	NA	NA	NA	NA	NA	NA	SOX30	ensembl_havana	protein_coding	0.142619	0	0.206664	0.0462335	0	0.0976371	0	0	NA	NA	NA	NA
ENSG00000039650	NA	NA	NA	NA	NA	NA	NA	NA	NA	NA	NA	NA	NA	PNKP	ensembl_havana	protein_coding	62.4384	54.4237	41.0745	57.9768	64.9827	51.8453	51.7696	48.8634	-0.0214032	0.853103	0.959553	NA
ENSG00000039987	NA	NA	NA	NA	NA	NA	NA	NA	NA	NA	NA	NA	NA	BEST2	ensembl_havana	protein_coding	0.0570474	0	0.103332	0	0.130226	0	0	0	NA	NA	NA	NA
ENSG00000040199	NA	NA	NA	NA	NA	NA	NA	NA	NA	NA	NA	NA	NA	PHLPP2	ensembl_havana	protein_coding	33.9718	38.666	32.4979	32.9649	26.2763	28.4351	35.3821	28.2049	0.0590615	0.578768	0.842449	NA
ENSG00000040275	NA	NA	NA	NA	NA	NA	NA	NA	NA	NA	NA	NA	NA	SPDL1	ensembl_havana	protein_coding	3.22318	3.49044	3.15162	4.11479	3.87422	3.84039	3.11921	2.39373	0.096451	0.613576	0.85999	NA
ENSG00000040341	NA	NA	NA	NA	NA	NA	NA	NA	NA	NA	NA	NA	NA	STAU2	ensembl_havana	protein_coding	25.8972	24.2588	31.9527	30.3223	31.5135	27.8688	31.7579	30.6927	-0.0625082	0.418046	0.755804	NA
ENSG00000040487	NA	NA	NA	NA	NA	NA	NA	NA	NA	NA	NA	NA	NA	PQLC2	ensembl_havana	protein_coding	4.27856	2.23659	3.09996	2.77401	6.80432	4.1984	5.44699	5.56804	-0.433292	0.0646904	0.39814	NA
ENSG00000040531	NA	NA	NA	NA	NA	NA	NA	NA	NA	NA	NA	NA	NA	CTNS	ensembl_havana	protein_coding	8.69974	7.42144	9.97154	11.1885	10.8413	12.2372	10.2888	11.6044	0.115788	0.370393	0.723731	NA
ENSG00000040608	NA	NA	NA	NA	NA	NA	NA	NA	NA	NA	NA	NA	NA	RTN4R	ensembl_havana	protein_coding	0.884235	4.60874	2.01497	2.03427	0.976693	1.8551	1.44322	1.19687	1.10192	0.0459622	0.352206	NA
ENSG00000040633	NA	NA	NA	NA	NA	NA	NA	NA	NA	NA	NA	NA	NA	PHF23	ensembl_havana	protein_coding	3.56545	3.28712	10.9532	9.29296	8.75769	9.04769	6.47119	8.06582	0.0390707	0.795548	0.937949	NA
ENSG00000040731	NA	NA	NA	NA	NA	NA	NA	NA	NA	NA	NA	NA	NA	CDH10	ensembl_havana	protein_coding	0	0	0	0	0	0	0	0	NA	NA	NA	NA
ENSG00000040933	NA	NA	NA	NA	NA	NA	NA	NA	NA	NA	NA	NA	NA	INPP4A	ensembl_havana	protein_coding	97.8079	95.0551	100.335	108.417	108.511	85.8555	82.3099	79.0973	-0.0501455	0.489334	0.791328	NA
ENSG00000041353	NA	NA	NA	NA	NA	NA	NA	NA	NA	NA	NA	NA	NA	RAB27B	ensembl_havana	protein_coding	2.2819	1.59273	2.68663	1.24831	1.59527	0.878735	0.791443	0.624454	-0.68471	0.041855	0.338249	NA
ENSG00000041357	NA	NA	NA	NA	NA	NA	NA	NA	NA	NA	NA	NA	NA	PSMA4	ensembl_havana	protein_coding	22.9331	22.3659	19.7881	23.6254	18.3293	20.992	20.3913	18.6295	0.112169	0.282182	0.654158	NA
ENSG00000041515	NA	NA	NA	NA	NA	NA	NA	NA	NA	NA	NA	NA	NA	MYO16	ensembl_havana	protein_coding	5.98998	2.27048	18.1864	7.95216	11.818	1.8551	17.3652	11.2402	-1.27938	0.00192308	0.0994909	NA
ENSG00000041802	NA	NA	NA	NA	NA	NA	NA	NA	NA	NA	NA	NA	NA	LSG1	ensembl_havana	protein_coding	25.5287	25.8564	26.8663	27.0928	32.1983	28.445	25.5589	26.0188	0.00245527	0.975302	0.99274	NA
ENSG00000041880	NA	NA	NA	NA	NA	NA	NA	NA	NA	NA	NA	NA	NA	PARP3	ensembl_havana	protein_coding	5.44803	4.4393	4.90827	5.36309	5.17648	5.04458	5.95909	3.74672	-0.155652	0.388188	0.737708	NA
ENSG00000041982	NA	NA	NA	NA	NA	NA	NA	NA	NA	NA	NA	NA	NA	TNC	ensembl_havana	protein_coding	0	0	0.103332	0	0	0.0325457	0.232777	0	NA	NA	NA	NA
ENSG00000041988	NA	NA	NA	NA	NA	NA	NA	NA	NA	NA	NA	NA	NA	THAP3	ensembl_havana	protein_coding	4.59053	6.13369	7.97864	8.6919	7.4059	8.34026	7.41109	7.71749	0.235787	0.109344	0.47445	NA
ENSG00000042062	NA	NA	NA	NA	NA	NA	NA	NA	NA	NA	NA	NA	NA	FAM65C	ensembl_havana	protein_coding	8.18837	4.06857	5.4766	2.91271	10.4181	8.62461	9.03175	7.1812	-0.501016	0.0240774	0.276151	NA
ENSG00000042088	NA	NA	NA	NA	NA	NA	NA	NA	NA	NA	NA	NA	NA	TDP1	ensembl_havana	protein_coding	98.0076	90.9548	87.7289	89.6004	108.38	97.507	88.8743	90.6494	-0.0187395	0.748102	0.918697	NA
ENSG00000042286	NA	NA	NA	NA	NA	NA	NA	NA	NA	NA	NA	NA	NA	AIFM2	ensembl_havana	protein_coding	1.93961	0.711643	1.29165	1.47947	2.57196	2.40838	1.76911	2.02947	-0.209376	0.532464	0.813685	NA
ENSG00000042304	NA	NA	NA	NA	NA	NA	NA	NA	NA	NA	NA	NA	NA	C2orf83	ensembl_havana	protein_coding	0	0	0	0	0	0	0	0	NA	NA	NA	NA
ENSG00000042317	NA	NA	NA	NA	NA	NA	NA	NA	NA	NA	NA	NA	NA	SPATA7	ensembl_havana	protein_coding	9.92625	10.3019	12.1415	6.98126	8.49724	8.52698	10.894	8.06585	-0.193548	0.296044	0.665659	NA
ENSG00000042429	NA	NA	NA	NA	NA	NA	NA	NA	NA	NA	NA	NA	NA	MED17	ensembl_havana	protein_coding	69.056	71.0627	40.9711	51.4579	59.4674	47.1267	41.2036	38.2484	0.0101968	0.915326	0.976886	NA
ENSG00000042445	NA	NA	NA	NA	NA	NA	NA	NA	NA	NA	NA	NA	NA	RETSAT	ensembl_havana	protein_coding	7.15945	7.59087	8.78321	11.3734	13.9667	13.67	12.0113	11.084	0.102809	0.391413	0.739459	NA
ENSG00000042493	NA	NA	NA	NA	NA	NA	NA	NA	NA	NA	NA	NA	NA	CAPG	ensembl_havana	protein_coding	11.2098	11.9285	14.8281	17.7537	16.7991	13.6692	20.9034	17.953	-0.0189587	0.869069	0.962928	NA
ENSG00000042753	NA	NA	NA	NA	NA	NA	NA	NA	NA	NA	NA	NA	NA	AP2S1	ensembl_havana	protein_coding	10.3541	14.8089	13.2265	16.1355	16.4084	19.8529	16.76	19.7223	0.372201	0.00546064	0.155545	NA
ENSG00000042781	NA	NA	NA	NA	NA	NA	NA	NA	NA	NA	NA	NA	NA	USH2A	ensembl_havana	protein_coding	0	0	0.25833	0.092467	0	0.130183	0	0	NA	NA	NA	NA
ENSG00000042813	NA	NA	NA	NA	NA	NA	NA	NA	NA	NA	NA	NA	NA	ZPBP	ensembl_havana	protein_coding	0.0285237	0	0	0	0.0651129	0.292911	0	0	NA	NA	NA	NA
ENSG00000042832	NA	NA	NA	NA	NA	NA	NA	NA	NA	NA	NA	NA	NA	TG	ensembl_havana	protein_coding	2.59566	4.13431	5.57993	3.23635	10.0599	5.63039	7.58858	5.67211	-0.380493	0.158372	0.540069	NA
ENSG00000042980	NA	NA	NA	NA	NA	NA	NA	NA	NA	NA	NA	NA	NA	ADAM28	ensembl_havana	protein_coding	0	0	0	0	0	0	0	0	NA	NA	NA	NA
ENSG00000043039	NA	NA	NA	NA	NA	NA	NA	NA	NA	NA	NA	NA	NA	BARX2	ensembl_havana	protein_coding	0	0.0338878	0	0	0	0	0.0465554	0	NA	NA	NA	NA
ENSG00000043093	NA	NA	NA	NA	NA	NA	NA	NA	NA	NA	NA	NA	NA	DCUN1D1	ensembl_havana	protein_coding	14.0337	14.8767	15.0348	10.4488	16.5061	14.0272	13.6873	15.8195	-0.0560264	0.691379	0.893819	NA
ENSG00000043143	NA	NA	NA	NA	NA	NA	NA	NA	NA	NA	NA	NA	NA	JADE2	ensembl_havana	protein_coding	104.825	85.2277	124.722	136.111	110.822	102.031	105.076	101.526	-0.0513816	0.48266	0.788668	NA
ENSG00000043355	NA	NA	NA	NA	NA	NA	NA	NA	NA	NA	NA	NA	NA	ZIC2	ensembl_havana	protein_coding	0	0	0	0	0	0	0	0	NA	NA	NA	NA
ENSG00000043514	NA	NA	NA	NA	NA	NA	NA	NA	NA	NA	NA	NA	NA	TRIT1	ensembl_havana	protein_coding	4.90608	5.79479	6.45825	7.48983	9.21348	7.45296	6.51776	6.45268	0.0413613	0.778254	0.931903	NA
ENSG00000043591	NA	NA	NA	NA	NA	NA	NA	NA	NA	NA	NA	NA	NA	ADRB1	ensembl_havana	protein_coding	0.0285237	0	0	0.0462335	0	0	0	0	NA	NA	NA	NA
ENSG00000044012	NA	NA	NA	NA	NA	NA	NA	NA	NA	NA	NA	NA	NA	GUCA2B	ensembl_havana	protein_coding	0	0	0.051666	0	0	0	0	0	NA	NA	NA	NA
ENSG00000044090	NA	NA	NA	NA	NA	NA	NA	NA	NA	NA	NA	NA	NA	CUL7	ensembl_havana	protein_coding	25.7975	22.9338	29.8884	28.896	37.4916	24.4318	26.7694	19.1123	-0.296293	0.0208514	0.263914	NA
ENSG00000044115	NA	NA	NA	NA	NA	NA	NA	NA	NA	NA	NA	NA	NA	CTNNA1	ensembl_havana	protein_coding	15.1461	18.5366	25.5747	33.3806	23.9025	25.1904	22.3	21.5956	0.219277	0.0462985	0.352673	NA
ENSG00000044446	NA	NA	NA	NA	NA	NA	NA	NA	NA	NA	NA	NA	NA	PHKA2	ensembl_havana	protein_coding	122.369	122.267	108.506	110.961	121.761	96.3567	116.101	108.27	-0.0656961	0.342463	0.700907	NA
ENSG00000044459	NA	NA	NA	NA	NA	NA	NA	NA	NA	NA	NA	NA	NA	CNTLN	ensembl_havana	protein_coding	0.256713	0.237214	0.25833	0.0924671	0.325565	0.195274	0.372443	0.468339	NA	NA	NA	NA
ENSG00000044524	NA	NA	NA	NA	NA	NA	NA	NA	NA	NA	NA	NA	NA	EPHA3	ensembl_havana	protein_coding	0	0	0.0519264	0	0.0325565	0	0	0	NA	NA	NA	NA
ENSG00000044574	NA	NA	NA	NA	NA	NA	NA	NA	NA	NA	NA	NA	NA	HSPA5	ensembl_havana	protein_coding	257.997	279.642	214.207	227.654	182.381	189.123	176.585	163.45	0.0829773	0.178337	0.56296	NA
ENSG00000046604	NA	NA	NA	NA	NA	NA	NA	NA	NA	NA	NA	NA	NA	DSG2	ensembl_havana	protein_coding	0.171171	0.30499	1.34332	0.231168	0.846468	0	0.279333	0	NA	NA	NA	NA
ENSG00000046647	NA	NA	NA	NA	NA	NA	NA	NA	NA	NA	NA	NA	NA	GEMIN8	ensembl_havana	protein_coding	3.13761	3.08379	3.09996	2.03428	2.99519	2.79893	2.51399	2.70596	-0.0781274	0.715737	0.904625	NA
ENSG00000046651	NA	NA	NA	NA	NA	NA	NA	NA	NA	NA	NA	NA	NA	OFD1	ensembl_havana	protein_coding	168.943	189.331	139.085	163.435	178.637	154.492	110.429	107.717	0.0761962	0.308703	0.675162	NA
ENSG00000046653	NA	NA	NA	NA	NA	NA	NA	NA	NA	NA	NA	NA	NA	GPM6B	ensembl_havana	protein_coding	0.855712	1.32162	0.464994	1.20207	3.32076	1.4971	1.53633	1.76928	NA	NA	NA	NA
ENSG00000046774	NA	NA	NA	NA	NA	NA	NA	NA	NA	NA	NA	NA	NA	MAGEC2	ensembl_havana	protein_coding	0	0	0	0	0	0	0	0	NA	NA	NA	NA
ENSG00000046889	NA	NA	NA	NA	NA	NA	NA	NA	NA	NA	NA	NA	NA	PREX2	ensembl_havana	protein_coding	0.0285237	0	0	0	0	0	0	0	NA	NA	NA	NA
ENSG00000047056	NA	NA	NA	NA	NA	NA	NA	NA	NA	NA	NA	NA	NA	WDR37	ensembl_havana	protein_coding	40.8146	35.65	31.6713	32.8258	33.1425	31.4391	28.0729	28.5154	-0.0241126	0.760099	0.924707	NA
ENSG00000047188	NA	NA	NA	NA	NA	NA	NA	NA	NA	NA	NA	NA	NA	YTHDC2	ensembl_havana	protein_coding	63.6363	73.672	41.9011	47.6205	61.8571	49.154	40.9222	45.6371	0.0852857	0.397376	0.744334	NA
ENSG00000047230	NA	NA	NA	NA	NA	NA	NA	NA	NA	NA	NA	NA	NA	CTPS2	ensembl_havana	protein_coding	9.1561	8.43806	8.73153	7.53606	11.1343	6.63933	7.91441	8.32602	-0.239723	0.153718	0.534166	NA
ENSG00000047249	NA	NA	NA	NA	NA	NA	NA	NA	NA	NA	NA	NA	NA	ATP6V1H	ensembl_havana	protein_coding	22.277	28.1269	22.8364	23.163	23.4407	21.7731	26.3969	21.0753	0.0460545	0.702117	0.898244	NA
ENSG00000047315	NA	NA	NA	NA	NA	NA	NA	NA	NA	NA	NA	NA	NA	POLR2B	ensembl_havana	protein_coding	115.842	120.283	136.483	144.585	135.966	142.66	102.042	97.9706	0.081894	0.18071	0.564616	NA
ENSG00000047346	NA	NA	NA	NA	NA	NA	NA	NA	NA	NA	NA	NA	NA	FAM214A	ensembl_havana	protein_coding	68.4125	73.7398	44.6261	46.5572	46.0956	41.1175	40.8972	37.6664	0.0242217	0.744119	0.916502	NA
ENSG00000047365	NA	NA	NA	NA	NA	NA	NA	NA	NA	NA	NA	NA	NA	ARAP2	ensembl_havana	protein_coding	93.3012	124.097	91.3972	123.628	105.841	122.144	98.9769	97.3105	0.305452	0.00500766	0.15294	NA
ENSG00000047410	NA	NA	NA	NA	NA	NA	NA	NA	NA	NA	NA	NA	NA	TPR	ensembl_havana	protein_coding	412.33	546.466	446.599	468.133	415.454	412.775	402.052	426.368	0.182673	0.036264	0.321435	NA
ENSG00000047457	NA	NA	NA	NA	NA	NA	NA	NA	NA	NA	NA	NA	NA	CP	ensembl_havana	protein_coding	0.201079	0.0677756	0.206664	0.88217	2.91085	3.58298	1.6806	0.737058	0.186944	0.648268	0.874617	NA
ENSG00000047578	NA	NA	NA	NA	NA	NA	NA	NA	NA	NA	NA	NA	NA	KIAA0556	ensembl_havana	protein_coding	20.3089	20.0955	17.2048	19.1407	21.1943	20.0481	14.5718	13.6339	0.0301224	0.734395	0.912592	NA
ENSG00000047579	NA	NA	NA	NA	NA	NA	NA	NA	NA	NA	NA	NA	NA	DTNBP1	ensembl_havana	protein_coding	27.8962	28.5674	30.5346	30.3754	43.3978	34.7263	37.1047	33.8245	-0.0772283	0.367927	0.720963	NA
ENSG00000047597	NA	NA	NA	NA	NA	NA	NA	NA	NA	NA	NA	NA	NA	XK	ensembl_havana	protein_coding	0.0427856	0	0	0.0462335	0.0325565	0.0162728	0	0	NA	NA	NA	NA
ENSG00000047617	NA	NA	NA	NA	NA	NA	NA	NA	NA	NA	NA	NA	NA	ANO2	ensembl_havana	protein_coding	0	0	0	0	0	0	0	0	NA	NA	NA	NA
ENSG00000047621	NA	NA	NA	NA	NA	NA	NA	NA	NA	NA	NA	NA	NA	C12orf4	ensembl_havana	protein_coding	10.7819	12.2335	7.54322	9.24673	11.5901	10.3512	12.8493	9.73105	0.0182459	0.894386	0.971906	NA
ENSG00000047634	NA	NA	NA	NA	NA	NA	NA	NA	NA	NA	NA	NA	NA	SCML1	ensembl_havana	protein_coding	8.38596	6.16759	2.84163	1.84934	2.89752	2.24565	2.14155	2.08151	-0.357601	0.0740765	0.417454	NA
ENSG00000047644	NA	NA	NA	NA	NA	NA	NA	NA	NA	NA	NA	NA	NA	WWC3	ensembl_havana	protein_coding	27.4119	20.231	22.5264	24.6887	21.4547	18.7138	19.5533	18.005	-0.138762	0.218146	0.60454	NA
ENSG00000047648	NA	NA	NA	NA	NA	NA	NA	NA	NA	NA	NA	NA	NA	ARHGAP6	ensembl_havana	protein_coding	0	0	0	0.0462335	0.0325565	0	0.0465554	0.0520377	NA	NA	NA	NA
ENSG00000047662	NA	NA	NA	NA	NA	NA	NA	NA	NA	NA	NA	NA	NA	FAM184B	ensembl_havana	protein_coding	1.34535	1.15746	0.334541	0.380663	2.42727	1.6411	2.48568	2.06529	-0.281581	0.310864	0.675632	NA
ENSG00000047849	NA	NA	NA	NA	NA	NA	NA	NA	NA	NA	NA	NA	NA	MAP4	ensembl_havana	protein_coding	104.14	109.695	103.797	124.183	131.756	114.854	109.361	95.1771	0.0208123	0.790679	0.9368	NA
ENSG00000047932	NA	NA	NA	NA	NA	NA	NA	NA	NA	NA	NA	NA	NA	GOPC	ensembl_havana	protein_coding	13.834	11.9285	15.0348	13.5464	13.3807	10.4797	12.2441	9.62699	-0.221594	0.0536237	0.374532	NA
ENSG00000047936	NA	NA	NA	NA	NA	NA	NA	NA	NA	NA	NA	NA	NA	ROS1	ensembl_havana	protein_coding	0	0	0	0	0	0	0	0	NA	NA	NA	NA
ENSG00000048028	NA	NA	NA	NA	NA	NA	NA	NA	NA	NA	NA	NA	NA	USP28	ensembl_havana	protein_coding	7.18797	10.878	10.0749	11.8358	13.9667	17.835	12.3372	9.9392	0.301801	0.0838399	0.430618	NA
ENSG00000048052	NA	NA	NA	NA	NA	NA	NA	NA	NA	NA	NA	NA	NA	HDAC9	ensembl_havana	protein_coding	0.0570474	0.474429	0.413328	0.832204	0.195339	0.976372	0.372444	0.520377	NA	NA	NA	NA
ENSG00000048140	NA	NA	NA	NA	NA	NA	NA	NA	NA	NA	NA	NA	NA	TSPAN17	ensembl_havana	protein_coding	9.09908	8.67527	13.4848	15.4882	12.4366	13.0834	12.4303	11.9687	0.0837135	0.440055	0.767402	NA
ENSG00000048162	NA	NA	NA	NA	NA	NA	NA	NA	NA	NA	NA	NA	NA	NOP16	ensembl_havana	protein_coding	3.97145	4.85544	2.65275	2.158	3.66768	2.54976	3.42845	3.52251	-0.0126306	0.952529	0.986205	NA
ENSG00000048342	NA	NA	NA	NA	NA	NA	NA	NA	NA	NA	NA	NA	NA	CC2D2A	ensembl_havana	protein_coding	1.59733	1.21996	2.99663	1.24831	5.99038	3.58003	2.42088	2.96615	-0.498227	0.0915089	0.445605	NA
ENSG00000048392	NA	NA	NA	NA	NA	NA	NA	NA	NA	NA	NA	NA	NA	RRM2B	ensembl_havana	protein_coding	10.9816	8.53972	14.1565	11.281	9.99484	9.37315	13.5942	10.98	-0.231188	0.0768254	0.420933	NA
ENSG00000048405	NA	NA	NA	NA	NA	NA	NA	NA	NA	NA	NA	NA	NA	ZNF800	ensembl_havana	protein_coding	62.353	67.0976	57.8659	55.7574	63.6805	60.0793	60.1497	58.5424	0.0284443	0.679758	0.889915	NA
ENSG00000048471	NA	NA	NA	NA	NA	NA	NA	NA	NA	NA	NA	NA	NA	SNX29	ensembl_havana	protein_coding	93.7005	86.5486	73.5724	68.0557	103.006	84.3742	88.732	81.5188	-0.122766	0.0658091	0.40129	NA
ENSG00000048540	NA	NA	NA	NA	NA	NA	NA	NA	NA	NA	NA	NA	NA	LMO3	ensembl_havana	protein_coding	0	0	0	0	0.0591502	0.102688	0.280654	0.0520377	NA	NA	NA	NA
ENSG00000048544	NA	NA	NA	NA	NA	NA	NA	NA	NA	NA	NA	NA	NA	MRPS10	ensembl_havana	protein_coding	8.21483	6.56257	9.35154	9.33917	7.46614	7.22947	8.85498	8.06585	-0.0925048	0.472893	0.784548	NA
ENSG00000048545	NA	NA	NA	NA	NA	NA	NA	NA	NA	NA	NA	NA	NA	GUCA1A	ensembl_havana	protein_coding	0	0	0	0	0	0	0	0	NA	NA	NA	NA
ENSG00000048649	NA	NA	NA	NA	NA	NA	NA	NA	NA	NA	NA	NA	NA	RSF1	ensembl_havana	protein_coding	130.772	153.753	119.729	117.197	119.242	110.029	114.41	105.938	0.045932	0.550764	0.825809	NA
ENSG00000048707	NA	NA	NA	NA	NA	NA	NA	NA	NA	NA	NA	NA	NA	VPS13D	ensembl_havana	protein_coding	405.322	390.387	320.071	341.388	363.102	307.101	265.04	264.039	-0.0196395	0.711047	0.90256	NA
ENSG00000048740	NA	NA	NA	NA	NA	NA	NA	NA	NA	NA	NA	NA	NA	CELF2	ensembl_havana	protein_coding	151.889	123.995	100.8	96.0271	149.011	115.277	95.5317	98.9758	-0.153413	0.0663846	0.402429	NA
ENSG00000048828	NA	NA	NA	NA	NA	NA	NA	NA	NA	NA	NA	NA	NA	FAM120A	ensembl_havana	protein_coding	264.387	242.203	242.099	265.332	250.714	245.007	261.938	223.705	-0.0251645	0.688357	0.893103	NA
ENSG00000048991	NA	NA	NA	NA	NA	NA	NA	NA	NA	NA	NA	NA	NA	R3HDM1	ensembl_havana	protein_coding	78.0979	91.3274	75.7424	84.4687	68.6615	84.5538	72.0678	84.5092	0.271278	0.0033453	0.128781	NA
ENSG00000049089	NA	NA	NA	NA	NA	NA	NA	NA	NA	NA	NA	NA	NA	COL9A2	ensembl_havana	protein_coding	1.71142	1.52495	0.51666	0.508569	1.62782	0.618369	1.02422	2.08151	NA	NA	NA	NA
ENSG00000049130	NA	NA	NA	NA	NA	NA	NA	NA	NA	NA	NA	NA	NA	KITLG	ensembl_havana	protein_coding	0	0	0	0	0	0	0	0	NA	NA	NA	NA
ENSG00000049167	NA	NA	NA	NA	NA	NA	NA	NA	NA	NA	NA	NA	NA	ERCC8	ensembl_havana	protein_coding	22.5566	24.1281	21.183	23.7519	28.1488	23.9536	28.0344	22.7405	-0.0307376	0.761481	0.924901	NA
ENSG00000049192	NA	NA	NA	NA	NA	NA	NA	NA	NA	NA	NA	NA	NA	ADAMTS6	ensembl_havana	protein_coding	4.50675	1.18607	4.18494	1.66441	4.03701	2.79893	3.58477	1.61317	-1.10212	0.00525424	0.15294	NA
ENSG00000049239	NA	NA	NA	NA	NA	NA	NA	NA	NA	NA	NA	NA	NA	H6PD	ensembl_havana	protein_coding	100.318	88.9216	161.095	190.112	197.585	175.161	174.117	170.996	0.0019831	0.976985	0.993005	NA
ENSG00000049245	NA	NA	NA	NA	NA	NA	NA	NA	NA	NA	NA	NA	NA	VAMP3	ensembl_havana	protein_coding	25.5572	29.0757	21.5964	21.0825	17.5154	20.6014	19.5998	18.6815	0.140942	0.191236	0.575796	NA
ENSG00000049246	NA	NA	NA	NA	NA	NA	NA	NA	NA	NA	NA	NA	NA	PER3	ensembl_havana	protein_coding	18.2837	22.027	9.71319	12.2519	10.1308	7.77842	10.3718	10.4596	0.12948	0.347126	0.706026	NA
ENSG00000049247	NA	NA	NA	NA	NA	NA	NA	NA	NA	NA	NA	NA	NA	UTS2	ensembl_havana	protein_coding	0.22819	0.677756	0	0.138701	0	0.162728	0.139666	0.728528	NA	NA	NA	NA
ENSG00000049283	NA	NA	NA	NA	NA	NA	NA	NA	NA	NA	NA	NA	NA	EPN3	ensembl_havana	protein_coding	0.0570474	0.0677756	0.154998	0	0.0976694	0.162728	0.0931109	0.104075	NA	NA	NA	NA
ENSG00000049319	NA	NA	NA	NA	NA	NA	NA	NA	NA	NA	NA	NA	NA	SRD5A2	ensembl_havana	processed_transcript	0	0	0	0	0	0	0	0	NA	NA	NA	NA
ENSG00000049323	NA	NA	NA	NA	NA	NA	NA	NA	NA	NA	NA	NA	NA	LTBP1	ensembl_havana	protein_coding	0	0.101663	0.309996	0.0924671	0.325565	0	0.372443	0.208151	NA	NA	NA	NA
ENSG00000049449	NA	NA	NA	NA	NA	NA	NA	NA	NA	NA	NA	NA	NA	RCN1	ensembl_havana	protein_coding	4.30084	1.55824	2.02975	2.83459	5.5582	5.73552	3.53767	3.41947	-0.194541	0.523485	0.809955	NA
ENSG00000049540	NA	NA	NA	NA	NA	NA	NA	NA	NA	NA	NA	NA	NA	ELN	ensembl_havana	protein_coding	0.0285237	0.0508317	0	0	0.0325565	0	0.0232777	0	NA	NA	NA	NA
ENSG00000049541	NA	NA	NA	NA	NA	NA	NA	NA	NA	NA	NA	NA	NA	RFC2	ensembl_havana	protein_coding	3.53694	4.57485	4.70161	4.48465	4.29745	5.41887	4.02704	4.73543	0.286839	0.121017	0.491974	NA
ENSG00000049618	NA	NA	NA	NA	NA	NA	NA	NA	NA	NA	NA	NA	NA	ARID1B	ensembl_havana	protein_coding	236.28	209.054	204.339	212.767	198.399	170.317	176.259	174.28	-0.0581089	0.311179	0.675632	NA
ENSG00000049656	NA	NA	NA	NA	NA	NA	NA	NA	NA	NA	NA	NA	NA	CLPTM1L	ensembl_havana	protein_coding	34.9701	39.276	50.736	59.3638	48.3789	55.6531	49.6746	45.9493	0.1694	0.0681991	0.406909	NA
ENSG00000049759	NA	NA	NA	NA	NA	NA	NA	NA	NA	NA	NA	NA	NA	NEDD4L	ensembl_havana	protein_coding	5.84753	3.11767	4.49494	3.32881	8.13913	3.25457	4.7021	1.61317	-0.997224	0.0011689	0.0850221	NA
ENSG00000049769	NA	NA	NA	NA	NA	NA	NA	NA	NA	NA	NA	NA	NA	PPP1R3F	ensembl_havana	protein_coding	2.52435	1.49106	2.53163	2.88959	3.53238	2.86402	2.25794	2.88809	-0.131057	0.597379	0.852004	NA
ENSG00000049860	NA	NA	NA	NA	NA	NA	NA	NA	NA	NA	NA	NA	NA	HEXB	ensembl_havana	protein_coding	85.2218	106.263	96.142	113.595	92.6291	99.5804	90.9541	94.324	0.223157	0.0081941	0.187359	NA
ENSG00000049883	NA	NA	NA	NA	NA	NA	NA	NA	NA	NA	NA	NA	NA	PTCD2	ensembl_havana	protein_coding	2.65271	5.11705	3.15163	2.72778	4.33001	3.38475	3.21232	1.97743	0.112195	0.706565	0.900513	NA
ENSG00000050030	NA	NA	NA	NA	NA	NA	NA	NA	NA	NA	NA	NA	NA	KIAA2022	ensembl_havana	protein_coding	13.6343	3.72766	15.8614	7.0275	9.01813	4.19839	12.151	5.62007	-1.29693	7.37607e-05	0.0240109	NA
ENSG00000050130	NA	NA	NA	NA	NA	NA	NA	NA	NA	NA	NA	NA	NA	JKAMP	ensembl_havana	protein_coding	18.1981	20.0616	24.3863	22.0534	19.9897	20.7316	17.9704	17.4326	0.0511987	0.608139	0.85787	NA
ENSG00000050165	NA	NA	NA	NA	NA	NA	NA	NA	NA	NA	NA	NA	NA	DKK3	ensembl_havana	protein_coding	0.627521	0.711644	0.619994	0.231168	1.30226	1.33437	0.977664	0.312226	NA	NA	NA	NA
ENSG00000050327	NA	NA	NA	NA	NA	NA	NA	NA	NA	NA	NA	NA	NA	ARHGEF5	ensembl_havana	protein_coding	30.7465	49.6027	34.3768	37.3382	36.2167	25.4348	31.8122	21.5216	0.0394018	0.847593	0.957078	NA
ENSG00000050344	NA	NA	NA	NA	NA	NA	NA	NA	NA	NA	NA	NA	NA	NFE2L3	ensembl_havana	protein_coding	8.35746	7.69048	7.90397	7.48983	19.4037	15.5553	12.4303	11.084	-0.149347	0.184	0.56824	NA
ENSG00000050393	NA	NA	NA	NA	NA	NA	NA	NA	NA	NA	NA	NA	NA	MCUR1	ensembl_havana	protein_coding	6.16151	9.52245	5.9429	6.79745	6.29593	4.55639	8.14721	6.29808	0.0986031	0.64314	0.873049	NA
ENSG00000050405	NA	NA	NA	NA	NA	NA	NA	NA	NA	NA	NA	NA	NA	LIMA1	ensembl_havana	protein_coding	10.839	18.0283	20.4598	26.3531	14.097	17.9652	15.3168	22.2201	0.529839	0.00102655	0.0801769	NA
ENSG00000050426	NA	NA	NA	NA	NA	NA	NA	NA	NA	NA	NA	NA	NA	LETMD1	ensembl_havana	protein_coding	32.4029	29.1774	25.5747	25.6596	26.3056	24.8975	25.7452	27.8922	-0.00043997	0.995797	0.998849	NA
ENSG00000050438	NA	NA	NA	NA	NA	NA	NA	NA	NA	NA	NA	NA	NA	SLC4A8	ensembl_havana	protein_coding	1.36914	0.338878	0.981655	0.554802	0.846468	1.07401	1.07077	0.988716	NA	NA	NA	NA
ENSG00000050555	NA	NA	NA	NA	NA	NA	NA	NA	NA	NA	NA	NA	NA	LAMC3	ensembl_havana	protein_coding	0.427856	0.44054	0	0.0924671	0.293008	0.943825	0	0.468339	NA	NA	NA	NA
ENSG00000050628	NA	NA	NA	NA	NA	NA	NA	NA	NA	NA	NA	NA	NA	PTGER3	ensembl_havana	protein_coding	0	0	0	0	0	0	0.0465554	0	NA	NA	NA	NA
ENSG00000050730	NA	NA	NA	NA	NA	NA	NA	NA	NA	NA	NA	NA	NA	TNIP3	ensembl_havana	protein_coding	0	1.79203	1.23998	1.20207	0.0651901	0.0976371	0.279333	0.416302	NA	NA	NA	NA
ENSG00000050748	NA	NA	NA	NA	NA	NA	NA	NA	NA	NA	NA	NA	NA	MAPK9	ensembl_havana	protein_coding	22.9616	19.4516	18.1348	19.4181	21.0315	20.992	19.7861	22.4283	0.0314292	0.756427	0.923301	NA
ENSG00000050767	NA	NA	NA	NA	NA	NA	NA	NA	NA	NA	NA	NA	NA	COL23A1	ensembl_havana	protein_coding	0	0	0	0.0924671	0.0651129	0	0	0.0520377	NA	NA	NA	NA
ENSG00000050820	NA	NA	NA	NA	NA	NA	NA	NA	NA	NA	NA	NA	NA	BCAR1	ensembl_havana	protein_coding	0	0.0338878	0	0	0.195339	0	0	0	NA	NA	NA	NA
ENSG00000051009	NA	NA	NA	NA	NA	NA	NA	NA	NA	NA	NA	NA	NA	FAM160A2	ensembl_havana	protein_coding	14.9179	12.5385	20.7697	21.1287	17.6456	14.1899	12.3837	13.9982	-0.0788527	0.478271	0.786889	NA
ENSG00000051108	NA	NA	NA	NA	NA	NA	NA	NA	NA	NA	NA	NA	NA	HERPUD1	ensembl_havana	protein_coding	124.107	109.153	48.101	56.3125	48.5743	47.0285	60.8014	49.9562	-0.0500553	0.558028	0.830831	NA
ENSG00000051128	NA	NA	NA	NA	NA	NA	NA	NA	NA	NA	NA	NA	NA	HOMER3	ensembl_havana	protein_coding	0.390612	0	0.206664	0.138701	0.325565	0.130183	0.698332	0.161575	NA	NA	NA	NA
ENSG00000051180	NA	NA	NA	NA	NA	NA	NA	NA	NA	NA	NA	NA	NA	RAD51	ensembl_havana	protein_coding	3.73661	4.87984	3.51329	3.74492	5.0137	4.23094	6.33154	5.0997	0.0224349	0.902622	0.973578	NA
ENSG00000051341	NA	NA	NA	NA	NA	NA	NA	NA	NA	NA	NA	NA	NA	POLQ	ensembl_havana	protein_coding	0.713092	0.576092	1.54998	0.601036	0.325565	0.325457	0.465554	0.208151	NA	NA	NA	NA
ENSG00000051382	NA	NA	NA	NA	NA	NA	NA	NA	NA	NA	NA	NA	NA	PIK3CB	ensembl_havana	protein_coding	43.7839	47.9512	35.2879	38.2814	47.4349	44.0019	44.4604	38.7161	0.0305899	0.707231	0.900857	NA
ENSG00000051523	NA	NA	NA	NA	NA	NA	NA	NA	NA	NA	NA	NA	NA	CYBA	ensembl_havana	protein_coding	137.085	106.475	198.191	221.643	259.638	265.54	304.43	317.014	0.0211841	0.798682	0.938813	NA
ENSG00000051596	NA	NA	NA	NA	NA	NA	NA	NA	NA	NA	NA	NA	NA	THOC3	ensembl_havana	protein_coding	30.6082	30.1246	43.8471	41.3948	59.9243	50.602	28.8536	35.2301	-0.00594137	0.949806	0.985454	NA
ENSG00000051620	NA	NA	NA	NA	NA	NA	NA	NA	NA	NA	NA	NA	NA	HEBP2	ensembl_havana	protein_coding	31.4617	33.82	27.3313	26.3531	24.2871	23.5631	25.6521	26.6954	0.0626842	0.452762	0.774154	NA
ENSG00000051825	NA	NA	NA	NA	NA	NA	NA	NA	NA	NA	NA	NA	NA	MPHOSPH9	ensembl_havana	protein_coding	55.336	49.7473	44.7427	42.4892	54.8577	46.1826	37.7564	37.8835	-0.0905915	0.220608	0.605581	NA
ENSG00000052126	NA	NA	NA	NA	NA	NA	NA	NA	NA	NA	NA	NA	NA	PLEKHA5	ensembl_havana	protein_coding	15.6042	20.7056	25.7681	30.4135	28.0189	21.3175	17.0394	10.0395	-0.0286506	0.870604	0.963622	NA
ENSG00000052344	NA	NA	NA	NA	NA	NA	NA	NA	NA	NA	NA	NA	NA	PRSS8	ensembl_havana	protein_coding	0.456379	0.101663	0.103332	0.416102	0.390678	0.488185	0.744885	0.312226	NA	NA	NA	NA
ENSG00000052723	NA	NA	NA	NA	NA	NA	NA	NA	NA	NA	NA	NA	NA	SIKE1	ensembl_havana	protein_coding	11.8088	12.7757	13.2265	13.3152	13.5435	9.76371	13.2218	12.0207	-0.0813607	0.517703	0.807435	NA
ENSG00000052749	NA	NA	NA	NA	NA	NA	NA	NA	NA	NA	NA	NA	NA	RRP12	ensembl_havana	protein_coding	22.6373	16.2661	14.8798	13.5002	15.7179	10.1375	12.2906	10.6874	-0.356692	0.0107444	0.210133	NA
ENSG00000052795	NA	NA	NA	NA	NA	NA	NA	NA	NA	NA	NA	NA	NA	FNIP2	ensembl_havana	protein_coding	35.1717	33.341	32.334	30.9962	33.0752	21.8935	27.659	23.6168	-0.200274	0.0769764	0.420933	NA
ENSG00000052802	NA	NA	NA	NA	NA	NA	NA	NA	NA	NA	NA	NA	NA	MSMO1	ensembl_havana	protein_coding	6.5034	11.8268	7.12991	7.5823	6.21857	6.24877	7.07643	5.72415	0.310237	0.166696	0.548909	NA
ENSG00000052841	NA	NA	NA	NA	NA	NA	NA	NA	NA	NA	NA	NA	NA	TTC17	ensembl_havana	protein_coding	80.9834	80.7207	74.509	81.0474	99.3949	87.1249	63.874	62.8095	0.00673983	0.91448	0.97682	NA
ENSG00000052850	NA	NA	NA	NA	NA	NA	NA	NA	NA	NA	NA	NA	NA	ALX4	ensembl_havana	protein_coding	0	0.0677756	0.154998	0.0462335	0.0325565	0.260366	0.0931109	0.0520377	NA	NA	NA	NA
ENSG00000053108	NA	NA	NA	NA	NA	NA	NA	NA	NA	NA	NA	NA	NA	FSTL4	ensembl_havana	protein_coding	2.01388	1.28774	0.568326	0.0924671	0.0444744	0	0.0474172	0	NA	NA	NA	NA
ENSG00000053254	NA	NA	NA	NA	NA	NA	NA	NA	NA	NA	NA	NA	NA	FOXN3	ensembl_havana	protein_coding	32.517	35.1755	30.1729	26.3993	25.5894	24.2465	26.5831	27.2158	0.0208586	0.818811	0.945534	NA
ENSG00000053328	NA	NA	NA	NA	NA	NA	NA	NA	NA	NA	NA	NA	NA	METTL24	ensembl_havana	protein_coding	0.0570474	0	0.154998	0.0462335	0.325565	0.22782	0.139666	0.312226	NA	NA	NA	NA
ENSG00000053371	NA	NA	NA	NA	NA	NA	NA	NA	NA	NA	NA	NA	NA	AKR7A2	ensembl_havana	protein_coding	35.6487	33.0265	53.4226	50.9494	50.2984	49.8911	52.1882	46.2086	-0.0466002	0.530299	0.812761	NA
ENSG00000053372	NA	NA	NA	NA	NA	NA	NA	NA	NA	NA	NA	NA	NA	MRTO4	ensembl_havana	protein_coding	15.3743	18.2994	12.5031	14.2399	14.6937	14.971	11.4992	11.9687	0.181235	0.0947036	0.451283	NA
ENSG00000053438	NA	NA	NA	NA	NA	NA	NA	NA	NA	NA	NA	NA	NA	NNAT	ensembl_havana	protein_coding	0.142619	0.0677756	0	0.0924671	0.130226	0.325457	0.232777	0.104075	NA	NA	NA	NA
ENSG00000053501	NA	NA	NA	NA	NA	NA	NA	NA	NA	NA	NA	NA	NA	USE1	ensembl_havana	protein_coding	8.7626	7.76031	8.57656	6.56516	9.33564	7.2577	8.89208	8.89846	-0.187171	0.175437	0.55879	NA
ENSG00000053524	NA	NA	NA	NA	NA	NA	NA	NA	NA	NA	NA	NA	NA	MCF2L2	ensembl_havana	protein_coding	8.13056	7.01636	4.85813	7.25694	9.92065	8.97806	7.16741	6.03637	-0.0142435	0.926343	0.978658	NA
ENSG00000053702	NA	NA	NA	NA	NA	NA	NA	NA	NA	NA	NA	NA	NA	NRIP2	ensembl_havana	protein_coding	1.39766	1.21996	0.878324	1.10961	1.69619	2.47347	1.29929	1.61317	NA	NA	NA	NA
ENSG00000053747	NA	NA	NA	NA	NA	NA	NA	NA	NA	NA	NA	NA	NA	LAMA3	ensembl_havana	protein_coding	0.541951	0	0	0.0924671	0.781355	0.0650914	0	0.0520377	NA	NA	NA	NA
ENSG00000053770	NA	NA	NA	NA	NA	NA	NA	NA	NA	NA	NA	NA	NA	AP5M1	ensembl_havana	protein_coding	23.9599	24.0942	26.5563	25.4747	30.0496	22.1311	21.369	19.6703	-0.121676	0.233048	0.615182	NA
ENSG00000053900	NA	NA	NA	NA	NA	NA	NA	NA	NA	NA	NA	NA	NA	ANAPC4	ensembl_havana	protein_coding	35.455	41.0042	27.0213	29.2196	35.8772	31.7972	23.2777	21.8558	0.0660367	0.470555	0.782575	NA
ENSG00000053918	NA	NA	NA	NA	NA	NA	NA	NA	NA	NA	NA	NA	NA	KCNQ1	ensembl_havana	protein_coding	81.5778	59.2697	97.1836	71.8008	85.2978	52.9517	71.3694	66.7644	-0.396772	0.0023245	0.110113	NA
ENSG00000054116	NA	NA	NA	NA	NA	NA	NA	NA	NA	NA	NA	NA	NA	TRAPPC3	ensembl_havana	protein_coding	11.8659	12.7757	11.6248	12.0207	11.7529	14.255	12.8493	13.4257	0.179246	0.13209	0.506321	NA
ENSG00000054118	NA	NA	NA	NA	NA	NA	NA	NA	NA	NA	NA	NA	NA	THRAP3	ensembl_havana	protein_coding	122.224	147.751	174.372	186.136	147.057	156.089	156.939	153.251	0.147537	0.0524236	0.369837	NA
ENSG00000054148	NA	NA	NA	NA	NA	NA	NA	NA	NA	NA	NA	NA	NA	PHPT1	ensembl_havana	protein_coding	2.31042	2.94824	1.49831	2.03428	1.85572	2.40838	2.32777	1.35298	0.233404	0.400441	0.745984	NA
ENSG00000054179	NA	NA	NA	NA	NA	NA	NA	NA	NA	NA	NA	NA	NA	ENTPD2	ensembl_havana	protein_coding	0	0	0	0	0	0	0	0	NA	NA	NA	NA
ENSG00000054219	NA	NA	NA	NA	NA	NA	NA	NA	NA	NA	NA	NA	NA	LY75	ensembl_havana	protein_coding	183.245	169.692	206.665	200.125	209.15	215.719	119.098	161.715	0.102781	0.2869	0.657556	NA
ENSG00000054267	NA	NA	NA	NA	NA	NA	NA	NA	NA	NA	NA	NA	NA	ARID4B	ensembl_havana	protein_coding	237.89	267.575	227.9	222.699	242.793	203.491	179.552	168.946	-0.00753934	0.91564	0.976886	NA
ENSG00000054277	NA	NA	NA	NA	NA	NA	NA	NA	NA	NA	NA	NA	NA	OPN3	ensembl_havana	protein_coding	4.39265	2.5077	5.83826	2.77401	3.50191	1.69237	2.65366	1.9254	-0.847116	0.00314354	0.124773	NA
ENSG00000054282	NA	NA	NA	NA	NA	NA	NA	NA	NA	NA	NA	NA	NA	SDCCAG8	ensembl_havana	protein_coding	51.8847	67.6737	50.0644	52.0127	72.2446	52.6588	53.4627	60.3637	0.0718396	0.58273	0.844811	NA
ENSG00000054356	NA	NA	NA	NA	NA	NA	NA	NA	NA	NA	NA	NA	NA	PTPRN	ensembl_havana	protein_coding	0	0	0.103332	0.0462335	0	0	0	0.104075	NA	NA	NA	NA
ENSG00000054392	NA	NA	NA	NA	NA	NA	NA	NA	NA	NA	NA	NA	NA	HHAT	ensembl_havana	protein_coding	4.96312	3.52433	4.28827	4.06855	6.51129	4.36111	2.74677	1.87336	-0.395857	0.0426455	0.340164	NA
ENSG00000054523	NA	NA	NA	NA	NA	NA	NA	NA	NA	NA	NA	NA	NA	KIF1B	ensembl_havana	protein_coding	77.0139	75.5628	84.2155	85.5785	110.92	101.347	62.7566	67.701	0.0220505	0.721292	0.907312	NA
ENSG00000054598	NA	NA	NA	NA	NA	NA	NA	NA	NA	NA	NA	NA	NA	FOXC1	ensembl_havana	protein_coding	0.22819	0.338878	0.413328	0.0924671	0.195339	0.520731	1.257	1.9254	NA	NA	NA	NA
ENSG00000054611	NA	NA	NA	NA	NA	NA	NA	NA	NA	NA	NA	NA	NA	TBC1D22A	ensembl_havana	protein_coding	48.091	40.0554	42.2628	46.4647	55.1506	44.4575	39.5256	40.3292	-0.0863133	0.335512	0.695982	NA
ENSG00000054654	NA	NA	NA	NA	NA	NA	NA	NA	NA	NA	NA	NA	NA	SYNE2	ensembl_havana	protein_coding	2143.5	2102.77	1682.6	1685.69	2391.91	2115.08	1497.84	1542.61	-0.00617671	0.879318	0.967016	NA
ENSG00000054690	NA	NA	NA	NA	NA	NA	NA	NA	NA	NA	NA	NA	NA	PLEKHH1	ensembl_havana	protein_coding	0.541951	0.203327	0.361662	0.508569	0.429674	0.68346	0.605221	0.988716	NA	NA	NA	NA
ENSG00000054793	NA	NA	NA	NA	NA	NA	NA	NA	NA	NA	NA	NA	NA	ATP9A	ensembl_havana	protein_coding	0	0.0338878	0.103332	0.369868	0.0325565	0.0976371	0	0	NA	NA	NA	NA
ENSG00000054796	NA	NA	NA	NA	NA	NA	NA	NA	NA	NA	NA	NA	NA	SPO11	ensembl_havana	protein_coding	0	0	0.051666	0	0	0	0	0	NA	NA	NA	NA
ENSG00000054803	NA	NA	NA	NA	NA	NA	NA	NA	NA	NA	NA	NA	NA	CBLN4	ensembl_havana	protein_coding	0	0	0	0	0	0	0	0	NA	NA	NA	NA
ENSG00000054938	NA	NA	NA	NA	NA	NA	NA	NA	NA	NA	NA	NA	NA	CHRDL2	ensembl_havana	protein_coding	0.0855711	0	0	0	0.0325565	0.0325457	0.0465554	0	NA	NA	NA	NA
ENSG00000054965	NA	NA	NA	NA	NA	NA	NA	NA	NA	NA	NA	NA	NA	FAM168A	ensembl_havana	protein_coding	2.19633	1.35551	2.68663	1.75687	2.73474	2.34329	2.97955	2.18558	-0.411863	0.106582	0.470367	NA
ENSG00000054967	NA	NA	NA	NA	NA	NA	NA	NA	NA	NA	NA	NA	NA	RELT	ensembl_havana	protein_coding	10.6108	5.86259	6.81991	5.03946	5.24159	3.93803	4.84176	4.99562	-0.470417	0.0282776	0.294856	NA
ENSG00000054983	NA	NA	NA	NA	NA	NA	NA	NA	NA	NA	NA	NA	NA	GALC	ensembl_havana	protein_coding	30.7486	28.3641	34.3579	33.5656	35.0308	34.3032	34.9631	35.1775	-0.00400959	0.957632	0.987959	NA
ENSG00000055044	NA	NA	NA	NA	NA	NA	NA	NA	NA	NA	NA	NA	NA	NOP58	ensembl_havana	protein_coding	138.968	143.142	82.9241	85.0233	91.8093	83.8053	74.2095	66.7646	-0.00232791	0.969688	0.991501	NA
ENSG00000055070	NA	NA	NA	NA	NA	NA	NA	NA	NA	NA	NA	NA	NA	SZRD1	ensembl_havana	protein_coding	31.6899	24.6703	30.166	29.0347	21.2268	24.7022	26.6297	28.3085	-0.00464028	0.968882	0.991501	NA
ENSG00000055118	NA	NA	NA	NA	NA	NA	NA	NA	NA	NA	NA	NA	NA	KCNH2	ensembl_havana	protein_coding	6.84569	3.21934	8.16323	4.29971	6.99964	3.0593	6.33154	4.89155	-0.882246	0.00118078	0.0850221	NA
ENSG00000055130	NA	NA	NA	NA	NA	NA	NA	NA	NA	NA	NA	NA	NA	CUL1	ensembl_havana	protein_coding	83.2892	78.4164	75.0707	75.5456	65.0478	61.5112	55.3079	53.0785	-0.0179536	0.764857	0.926863	NA
ENSG00000055147	NA	NA	NA	NA	NA	NA	NA	NA	NA	NA	NA	NA	NA	FAM114A2	ensembl_havana	protein_coding	18.1982	18.9772	27.2796	23.6716	31.0914	34.238	20.4378	20.3467	0.0575208	0.577584	0.841704	NA
ENSG00000055163	NA	NA	NA	NA	NA	NA	NA	NA	NA	NA	NA	NA	NA	CYFIP2	ensembl_havana	protein_coding	696.427	637.959	690.981	699.053	650.019	581.624	686.879	686.117	-0.0329702	0.453436	0.774154	NA
ENSG00000055208	NA	NA	NA	NA	NA	NA	NA	NA	NA	NA	NA	NA	NA	TAB2	ensembl_havana	protein_coding	1322.53	1324.06	1205.26	1197.87	939.09	926.967	1228.64	1118.86	-0.000358703	0.9936	0.998288	NA
ENSG00000055211	NA	NA	NA	NA	NA	NA	NA	NA	NA	NA	NA	NA	NA	GINM1	ensembl_havana	protein_coding	11.4095	13.7584	7.74987	9.75527	9.90394	11.0981	12.8959	12.9574	0.234073	0.0601742	0.389443	NA
ENSG00000055332	NA	NA	NA	NA	NA	NA	NA	NA	NA	NA	NA	NA	NA	EIF2AK2	ensembl_havana	protein_coding	41.8531	44.5285	32.3738	31.6659	51.6479	48.5066	42.296	32.6147	-0.0415121	0.653509	0.877015	NA
ENSG00000055483	NA	NA	NA	NA	NA	NA	NA	NA	NA	NA	NA	NA	NA	USP36	ensembl_havana	protein_coding	104.825	82.6184	78.1707	70.4137	96.6276	75.7989	77.5613	76.5996	-0.192187	0.0255956	0.282977	NA
ENSG00000055609	NA	NA	NA	NA	NA	NA	NA	NA	NA	NA	NA	NA	NA	KMT2C	ensembl_havana	protein_coding	343.739	319.697	376.851	326.963	414.898	349.605	325.096	292.712	-0.138192	0.0208171	0.263914	NA
ENSG00000055732	NA	NA	NA	NA	NA	NA	NA	NA	NA	NA	NA	NA	NA	MCOLN3	ensembl_havana	protein_coding	4.59232	3.0499	1.08498	0.184934	3.41843	1.4971	1.11733	1.30094	-0.722798	0.043655	0.344328	NA
ENSG00000055813	NA	NA	NA	NA	NA	NA	NA	NA	NA	NA	NA	NA	NA	CCDC85A	ensembl_havana	protein_coding	0	0	0	0	0	0	0	0	NA	NA	NA	NA
ENSG00000055917	NA	NA	NA	NA	NA	NA	NA	NA	NA	NA	NA	NA	NA	PUM2	ensembl_havana	protein_coding	256.628	260.868	285.351	264.594	276.307	243.116	281.567	245.722	-0.0747872	0.207206	0.591617	NA
ENSG00000055950	NA	NA	NA	NA	NA	NA	NA	NA	NA	NA	NA	NA	NA	MRPL43	ensembl_havana	protein_coding	8.50007	8.5097	10.9015	12.6218	11.8136	10.7075	11.2199	10.5637	0.028859	0.794204	0.937949	NA
ENSG00000055955	NA	NA	NA	NA	NA	NA	NA	NA	NA	NA	NA	NA	NA	ITIH4	ensembl_havana	protein_coding	5.45908	2.4983	2.69342	2.963	5.92208	4.52986	2.9215	3.30274	-0.386291	0.144725	0.521828	NA
ENSG00000055957	NA	NA	NA	NA	NA	NA	NA	NA	NA	NA	NA	NA	NA	ITIH1	ensembl_havana	protein_coding	0.114095	0.0677756	0.103332	0.0924671	0.0651129	0	0	0	NA	NA	NA	NA
ENSG00000056050	NA	NA	NA	NA	NA	NA	NA	NA	NA	NA	NA	NA	NA	C4orf27	ensembl_havana	protein_coding	12.8927	12.674	16.9464	15.3033	18.3293	15.9799	18.2032	15.0389	-0.11704	0.25043	0.629381	NA
ENSG00000056097	NA	NA	NA	NA	NA	NA	NA	NA	NA	NA	NA	NA	NA	ZFR	ensembl_havana	protein_coding	100.289	111.525	95.5302	81.5562	90.4419	81.169	99.7216	96.1657	-0.0182294	0.823545	0.94719	NA
ENSG00000056277	NA	NA	NA	NA	NA	NA	NA	NA	NA	NA	NA	NA	NA	ZNF280C	ensembl_havana	protein_coding	10.6964	6.47257	10.4882	9.29295	11.5901	13.1159	13.408	11.1361	-0.171808	0.328561	0.691509	NA
ENSG00000056291	NA	NA	NA	NA	NA	NA	NA	NA	NA	NA	NA	NA	NA	NPFFR2	ensembl_havana	protein_coding	0.0285237	0	0	0	0	0	0	0	NA	NA	NA	NA
ENSG00000056487	NA	NA	NA	NA	NA	NA	NA	NA	NA	NA	NA	NA	NA	PHF21B	ensembl_havana	protein_coding	0	0	0	0	0	0	0	0	NA	NA	NA	NA
ENSG00000056586	NA	NA	NA	NA	NA	NA	NA	NA	NA	NA	NA	NA	NA	RC3H2	ensembl_havana	protein_coding	131.353	149.479	121.932	126.726	115.836	114.561	108.242	99.4962	0.0764806	0.273512	0.647772	NA
ENSG00000056661	NA	NA	NA	NA	NA	NA	NA	NA	NA	NA	NA	NA	NA	PCGF2	ensembl_havana	protein_coding	0.0855711	0	0	0.0462335	0.586016	0.488185	0.0931109	0.104075	NA	NA	NA	NA
ENSG00000056678	NA	NA	NA	NA	NA	NA	NA	NA	NA	NA	NA	NA	NA	KIFC1	havana	processed_transcript	0	0	0	0	0	0	0	0	NA	NA	NA	NA
ENSG00000056736	NA	NA	NA	NA	NA	NA	NA	NA	NA	NA	NA	NA	NA	IL17RB	ensembl_havana	protein_coding	0.741615	2.88046	1.08499	1.34077	1.2697	1.33437	2.46744	1.66521	0.555975	0.243122	0.624626	NA
ENSG00000056972	NA	NA	NA	NA	NA	NA	NA	NA	NA	NA	NA	NA	NA	TRAF3IP2	ensembl_havana	protein_coding	16.3442	19.3499	22.9397	19.4181	22.3337	19.6901	25.233	25.6546	0.00724784	0.947824	0.98543	NA
ENSG00000056998	NA	NA	NA	NA	NA	NA	NA	NA	NA	NA	NA	NA	NA	GYG2	ensembl_havana	protein_coding	0	0	0	0	0	0	0	0	NA	NA	NA	NA
ENSG00000057019	NA	NA	NA	NA	NA	NA	NA	NA	NA	NA	NA	NA	NA	DCBLD2	ensembl_havana	protein_coding	2.48156	1.55884	2.01498	1.06337	2.54508	2.2782	0.744887	0.624452	-0.412204	0.160223	0.542342	NA
ENSG00000057149	NA	NA	NA	NA	NA	NA	NA	NA	NA	NA	NA	NA	NA	SERPINB3	ensembl_havana	protein_coding	0	0	0	0	0	0	0	0	NA	NA	NA	NA
ENSG00000057252	NA	NA	NA	NA	NA	NA	NA	NA	NA	NA	NA	NA	NA	SOAT1	ensembl_havana	protein_coding	69.8839	61.6081	107.465	100.049	92.9163	104.569	80.5407	80.138	0.0172005	0.840385	0.954741	NA
ENSG00000057294	NA	NA	NA	NA	NA	NA	NA	NA	NA	NA	NA	NA	NA	PKP2	ensembl_havana	protein_coding	2.53861	2.23659	1.49831	1.1096	1.80219	1.36692	0.698331	1.19687	-0.124536	0.660119	0.87982	NA
ENSG00000057468	NA	NA	NA	NA	NA	NA	NA	NA	NA	NA	NA	NA	NA	MSH4	ensembl_havana	protein_coding	0.256713	0.135551	0.051666	0.277401	0.260452	1.26928	0.372443	0.67649	NA	NA	NA	NA
ENSG00000057593	NA	NA	NA	NA	NA	NA	NA	NA	NA	NA	NA	NA	NA	F7	ensembl_havana	protein_coding	0.114095	0	0	0	0	0	0	0	NA	NA	NA	NA
ENSG00000057608	NA	NA	NA	NA	NA	NA	NA	NA	NA	NA	NA	NA	NA	GDI2	ensembl_havana	protein_coding	164.724	199.091	175.354	186.598	173.069	175.617	209.313	194.881	0.114536	0.133881	0.509676	NA
ENSG00000057704	NA	NA	NA	NA	NA	NA	NA	NA	NA	NA	NA	NA	NA	TMCC3	ensembl_havana	protein_coding	0	0	0.051666	0.0462335	0	0.488185	0	0.156113	NA	NA	NA	NA
ENSG00000057757	NA	NA	NA	NA	NA	NA	NA	NA	NA	NA	NA	NA	NA	PITHD1	ensembl_havana	protein_coding	37.1094	40.1231	31.8779	33.057	26.2405	27.3709	26.5366	28.0483	0.118843	0.144435	0.521828	NA
ENSG00000057935	NA	NA	NA	NA	NA	NA	NA	NA	NA	NA	NA	NA	NA	MTA3	ensembl_havana	protein_coding	20.6226	18.5027	18.0831	20.9489	22.2361	21.2849	18.9481	22.0119	0.0713621	0.474739	0.785029	NA
ENSG00000058056	NA	NA	NA	NA	NA	NA	NA	NA	NA	NA	NA	NA	NA	USP13	ensembl_havana	protein_coding	16.6579	17.7233	17.3598	14.7022	17.0921	11.5863	12.989	12.9574	-0.13752	0.307835	0.674449	NA
ENSG00000058063	NA	NA	NA	NA	NA	NA	NA	NA	NA	NA	NA	NA	NA	ATP11B	ensembl_havana	protein_coding	209.963	204.174	202.324	207.866	204.65	192.475	184.639	192.956	0.0282022	0.573656	0.839844	NA
ENSG00000058085	NA	NA	NA	NA	NA	NA	NA	NA	NA	NA	NA	NA	NA	LAMC2	ensembl_havana	protein_coding	0	0	0	0	0	0	0	0	NA	NA	NA	NA
ENSG00000058091	NA	NA	NA	NA	NA	NA	NA	NA	NA	NA	NA	NA	NA	CDK14	ensembl_havana	protein_coding	0	0	0.103332	0.970904	0.162782	0.455641	0.139666	0.416302	NA	NA	NA	NA
ENSG00000058262	NA	NA	NA	NA	NA	NA	NA	NA	NA	NA	NA	NA	NA	SEC61A1	ensembl_havana	protein_coding	106.627	104.623	113.253	112.809	117.911	100.339	103.832	92.41	-0.0693608	0.258242	0.637262	NA
ENSG00000058272	NA	NA	NA	NA	NA	NA	NA	NA	NA	NA	NA	NA	NA	PPP1R12A	ensembl_havana	protein_coding	130.752	164.763	141.772	140.273	147.513	139.23	111.78	108.603	0.0988068	0.253842	0.63224	NA
ENSG00000058335	NA	NA	NA	NA	NA	NA	NA	NA	NA	NA	NA	NA	NA	RASGRF1	ensembl_havana	protein_coding	0	0	0	0	0.0651129	0	0	0	NA	NA	NA	NA
ENSG00000058404	NA	NA	NA	NA	NA	NA	NA	NA	NA	NA	NA	NA	NA	CAMK2B	ensembl_havana	protein_coding	0	0	0	0	0	0	0.139666	0	NA	NA	NA	NA
ENSG00000058453	NA	NA	NA	NA	NA	NA	NA	NA	NA	NA	NA	NA	NA	CROCC	ensembl_havana	protein_coding	17.191	13.4312	16.0618	18.8633	16.4806	12.3153	9.99247	9.94005	-0.133446	0.309394	0.675411	NA
ENSG00000058600	NA	NA	NA	NA	NA	NA	NA	NA	NA	NA	NA	NA	NA	POLR3E	ensembl_havana	protein_coding	82.2338	61.1674	44.0195	41.7026	55.5413	39.7708	46.3692	39.9129	-0.286301	0.00571319	0.158997	NA
ENSG00000058668	NA	NA	NA	NA	NA	NA	NA	NA	NA	NA	NA	NA	NA	ATP2B4	ensembl_havana	protein_coding	188.741	171.54	227.279	293.167	218.096	228.926	188.643	193.528	0.121683	0.133598	0.509064	NA
ENSG00000058673	NA	NA	NA	NA	NA	NA	NA	NA	NA	NA	NA	NA	NA	ZC3H11A	ensembl_havana	protein_coding	597.512	643.462	613.719	638.019	535.6	490.135	515.113	519.738	0.0510314	0.300509	0.668969	NA
ENSG00000058729	NA	NA	NA	NA	NA	NA	NA	NA	NA	NA	NA	NA	NA	RIOK2	ensembl_havana	protein_coding	20.6797	21.9593	19.7788	18.4342	18.7943	19.4176	17.9472	18.6545	0.0708762	0.454448	0.77443	NA
ENSG00000058799	NA	NA	NA	NA	NA	NA	NA	NA	NA	NA	NA	NA	NA	YIPF1	ensembl_havana	protein_coding	4.62084	5.11705	5.26993	5.59426	5.72994	5.89078	5.1211	5.82823	0.153302	0.29504	0.66476	NA
ENSG00000058804	NA	NA	NA	NA	NA	NA	NA	NA	NA	NA	NA	NA	NA	NDC1	ensembl_havana	protein_coding	9.58395	13.7585	13.7948	11.6971	14.3574	11.4561	12.8958	12.9574	0.0433231	0.788554	0.936053	NA
ENSG00000058866	NA	NA	NA	NA	NA	NA	NA	NA	NA	NA	NA	NA	NA	DGKG	ensembl_havana	protein_coding	0	0	0	0	0	0	0	0	NA	NA	NA	NA
ENSG00000059122	NA	NA	NA	NA	NA	NA	NA	NA	NA	NA	NA	NA	NA	FLYWCH1	ensembl_havana	protein_coding	10.6964	7.96365	11.2632	12.5293	9.92972	8.07133	6.98333	7.0771	-0.1299	0.349289	0.707283	NA
ENSG00000059145	NA	NA	NA	NA	NA	NA	NA	NA	NA	NA	NA	NA	NA	UNKL	ensembl_havana	protein_coding	6.21816	5.42268	4.33994	5.82543	8.72514	7.16005	6.44451	7.96177	0.0323232	0.840852	0.954741	NA
ENSG00000059377	NA	NA	NA	NA	NA	NA	NA	NA	NA	NA	NA	NA	NA	TBXAS1	ensembl_havana	protein_coding	24.7301	25.4158	23.4564	31.6237	43.9187	36.7116	25.7451	25.2383	0.0539818	0.612779	0.859655	NA
ENSG00000059378	NA	NA	NA	NA	NA	NA	NA	NA	NA	NA	NA	NA	NA	PARP12	ensembl_havana	protein_coding	26.6697	25.1447	25.523	28.8497	41.2816	31.4066	27.0952	26.5392	-0.0718468	0.465841	0.782068	NA
ENSG00000059573	NA	NA	NA	NA	NA	NA	NA	NA	NA	NA	NA	NA	NA	ALDH18A1	ensembl_havana	protein_coding	69.7976	73.4008	80.6507	84.0062	96.1393	90.9001	98.837	85.6542	0.00155353	0.98173	0.994712	NA
ENSG00000059588	NA	NA	NA	NA	NA	NA	NA	NA	NA	NA	NA	NA	NA	TARBP1	ensembl_havana	protein_coding	36.2536	32.8034	23.4564	24.2264	39.1004	32.2202	27.0487	27.4759	-0.070342	0.399225	0.745353	NA
ENSG00000059691	NA	NA	NA	NA	NA	NA	NA	NA	NA	NA	NA	NA	NA	PET112	ensembl_havana	protein_coding	4.50674	4.64263	6.30325	4.39219	5.8278	4.39367	3.72444	3.90283	-0.178792	0.331895	0.693323	NA
ENSG00000059728	NA	NA	NA	NA	NA	NA	NA	NA	NA	NA	NA	NA	NA	MXD1	ensembl_havana	protein_coding	4.14439	4.17818	2.98466	3.74072	3.06344	3.18234	3.81359	1.72968	-0.0414097	0.863692	0.96253	NA
ENSG00000059758	NA	NA	NA	NA	NA	NA	NA	NA	NA	NA	NA	NA	NA	CDK17	ensembl_havana	protein_coding	59.0156	54.661	49.651	48.5452	52.9368	43.9692	45.0656	40.8496	-0.101721	0.153412	0.534161	NA
ENSG00000059769	NA	NA	NA	NA	NA	NA	NA	NA	NA	NA	NA	NA	NA	DNAJC25	ensembl_havana	protein_coding	1.72156	2.03909	1.44171	1.27655	1.8472	1.35327	1.98219	1.66792	NA	NA	NA	NA
ENSG00000059804	NA	NA	NA	NA	NA	NA	NA	NA	NA	NA	NA	NA	NA	SLC2A3	ensembl_havana	protein_coding	628.004	540.035	476.296	454.792	325.008	286.142	374.626	295.365	-0.16277	0.0132151	0.227247	NA
ENSG00000059915	NA	NA	NA	NA	NA	NA	NA	NA	NA	NA	NA	NA	NA	PSD	ensembl_havana	protein_coding	3.73661	2.47381	1.96331	0.970903	2.54039	1.26928	2.23466	1.88248	-0.633968	0.0291227	0.297673	NA
ENSG00000060069	NA	NA	NA	NA	NA	NA	NA	NA	NA	NA	NA	NA	NA	CTDP1	ensembl_havana	protein_coding	96.467	82.5847	104.417	107.308	86.112	85.7905	97.7664	84.6653	-0.0606456	0.401067	0.746169	NA
ENSG00000060138	NA	NA	NA	NA	NA	NA	NA	NA	NA	NA	NA	NA	NA	YBX3	ensembl_havana	protein_coding	4.47822	2.03327	12.2452	5.50179	5.17648	1.65983	7.3092	3.95487	-1.15295	0.000199675	0.0340459	NA
ENSG00000060140	NA	NA	NA	NA	NA	NA	NA	NA	NA	NA	NA	NA	NA	STYK1	ensembl_havana	protein_coding	0	0	0	0	0.0325565	0	0	0	NA	NA	NA	NA
ENSG00000060237	NA	NA	NA	NA	NA	NA	NA	NA	NA	NA	NA	NA	NA	WNK1	ensembl_havana	protein_coding	1027.31	1016.6	1101.62	1171.6	1195.74	1020.08	1025.8	964.988	-0.0250971	0.592357	0.849611	NA
ENSG00000060303	NA	NA	NA	NA	NA	NA	NA	NA	NA	NA	NA	NA	NA	RPS17P5	ensembl_havana	pseudogene	0.0285243	0	0	0	0	0	0	0.104078	NA	NA	NA	NA
ENSG00000060339	NA	NA	NA	NA	NA	NA	NA	NA	NA	NA	NA	NA	NA	CCAR1	ensembl_havana	protein_coding	114.38	117.015	76.3623	82.1107	107.209	92.853	71.3229	70.5111	0.0120876	0.847459	0.957078	NA
ENSG00000060491	NA	NA	NA	NA	NA	NA	NA	NA	NA	NA	NA	NA	NA	OGFR	ensembl_havana	protein_coding	88.8228	60.7269	100.49	128.067	96.7251	96.8235	62.4309	74.5181	0.0381067	0.779797	0.932298	NA
ENSG00000060558	NA	NA	NA	NA	NA	NA	NA	NA	NA	NA	NA	NA	NA	GNA15	ensembl_havana	protein_coding	2.79532	1.55884	1.60165	2.35791	0.683685	0.650914	1.62944	1.71724	-0.170398	0.60503	0.856497	NA
ENSG00000060566	NA	NA	NA	NA	NA	NA	NA	NA	NA	NA	NA	NA	NA	CREB3L3	ensembl_havana	protein_coding	0	0	0	0.184934	0	0.0976371	0.0465554	0	NA	NA	NA	NA
ENSG00000060642	NA	NA	NA	NA	NA	NA	NA	NA	NA	NA	NA	NA	NA	PIGV	ensembl_havana	protein_coding	5.70474	3.21934	4.54661	4.85452	5.5346	6.41149	5.21421	3.79875	-0.16609	0.463582	0.781198	NA
ENSG00000060656	NA	NA	NA	NA	NA	NA	NA	NA	NA	NA	NA	NA	NA	PTPRU	ensembl_havana	protein_coding	0	0	0.25833	0	0	0.358003	0.0465554	0	NA	NA	NA	NA
ENSG00000060688	NA	NA	NA	NA	NA	NA	NA	NA	NA	NA	NA	NA	NA	SNRNP40	ensembl_havana	protein_coding	17.0857	14.2329	23.6114	26.8154	26.8917	27.436	22.9518	22.9486	0.033324	0.731958	0.911728	NA
ENSG00000060709	NA	NA	NA	NA	NA	NA	NA	NA	NA	NA	NA	NA	NA	RIMBP2	ensembl_havana	protein_coding	0	0	0	0	0	0	0	0	NA	NA	NA	NA
ENSG00000060718	NA	NA	NA	NA	NA	NA	NA	NA	NA	NA	NA	NA	NA	COL11A1	ensembl_havana	protein_coding	0	0	0	0	0	0	0	0	NA	NA	NA	NA
ENSG00000060749	NA	NA	NA	NA	NA	NA	NA	NA	NA	NA	NA	NA	NA	QSER1	ensembl_havana	protein_coding	27.3542	29.0757	29.5529	26.8617	28.4544	27.3384	27.7004	24.3016	-0.0196067	0.825865	0.94776	NA
ENSG00000060762	NA	NA	NA	NA	NA	NA	NA	NA	NA	NA	NA	NA	NA	MPC1	ensembl_havana	protein_coding	5.67623	9.35303	5.26993	6.24153	5.76249	5.2724	5.16766	6.40062	0.366836	0.066345	0.402391	NA
ENSG00000060971	NA	NA	NA	NA	NA	NA	NA	NA	NA	NA	NA	NA	NA	ACAA1	ensembl_havana	protein_coding	22.3224	19.0414	20.4617	23.03	21.5749	22.2267	27.6973	27.3744	0.0228117	0.810177	0.94181	NA
ENSG00000060982	NA	NA	NA	NA	NA	NA	NA	NA	NA	NA	NA	NA	NA	BCAT1	ensembl_havana	protein_coding	0.0285237	1.05052	0.464994	1.15584	0.0976694	1.1391	0.884553	1.50909	NA	NA	NA	NA
ENSG00000061273	NA	NA	NA	NA	NA	NA	NA	NA	NA	NA	NA	NA	NA	HDAC7	ensembl_havana	protein_coding	42.8911	33.3451	47.7822	51.088	41.77	39.2501	40.5691	35.4897	-0.100529	0.275926	0.650001	NA
ENSG00000061337	NA	NA	NA	NA	NA	NA	NA	NA	NA	NA	NA	NA	NA	LZTS1	ensembl_havana	protein_coding	0.0285237	0	0.309996	0.369868	0.227895	0	0	0.208151	NA	NA	NA	NA
ENSG00000061455	NA	NA	NA	NA	NA	NA	NA	NA	NA	NA	NA	NA	NA	PRDM6	ensembl_havana	protein_coding	0	0	0	0	0	0	0	0	NA	NA	NA	NA
ENSG00000061492	NA	NA	NA	NA	NA	NA	NA	NA	NA	NA	NA	NA	NA	WNT8A	ensembl_havana	protein_coding	0.0570474	0	0	0	0	0	0	0	NA	NA	NA	NA
ENSG00000061656	NA	NA	NA	NA	NA	NA	NA	NA	NA	NA	NA	NA	NA	SPAG4	ensembl_havana	protein_coding	3.47989	2.94824	1.60165	2.03428	2.05106	1.4971	1.35011	1.14483	-0.147535	0.534076	0.815119	NA
ENSG00000061676	NA	NA	NA	NA	NA	NA	NA	NA	NA	NA	NA	NA	NA	NCKAP1	ensembl_havana	protein_coding	6.84572	9.55634	6.61327	5.64047	9.57162	7.84521	9.26452	6.24495	-0.0471887	0.805717	0.941197	NA
ENSG00000061794	NA	NA	NA	NA	NA	NA	NA	NA	NA	NA	NA	NA	NA	MRPS35	ensembl_havana	protein_coding	23.7032	30.0585	20.1497	24.735	22.4314	20.8943	19.3205	22.8445	0.233084	0.0404882	0.335454	NA
ENSG00000061918	NA	NA	NA	NA	NA	NA	NA	NA	NA	NA	NA	NA	NA	GUCY1B3	ensembl_havana	protein_coding	0.0570474	0	0.103332	0	0.0325565	0	0	0	NA	NA	NA	NA
ENSG00000061936	NA	NA	NA	NA	NA	NA	NA	NA	NA	NA	NA	NA	NA	SFSWAP	ensembl_havana	protein_coding	148.666	145.887	89.5889	99.6794	111.278	99.004	89.0603	89.8171	0.0226954	0.702657	0.898244	NA
ENSG00000061938	NA	NA	NA	NA	NA	NA	NA	NA	NA	NA	NA	NA	NA	TNK2	ensembl_havana	protein_coding	36.9953	29.2113	28.468	32.872	26.0452	27.5988	26.9574	23.9085	-0.029744	0.785553	0.935267	NA
ENSG00000061987	NA	NA	NA	NA	NA	NA	NA	NA	NA	NA	NA	NA	NA	MON2	ensembl_havana	protein_coding	143.959	126.842	151.123	148.179	180.892	162.435	107.725	126.81	-0.0102904	0.891307	0.970513	NA
ENSG00000062038	NA	NA	NA	NA	NA	NA	NA	NA	NA	NA	NA	NA	NA	CDH3	ensembl_havana	protein_coding	0.598998	0.169439	0.568325	0.1387	0.45579	0.488185	0.0465554	0.312227	NA	NA	NA	NA
ENSG00000062096	NA	NA	NA	NA	NA	NA	NA	NA	NA	NA	NA	NA	NA	ARSF	ensembl_havana	protein_coding	0	0	0	0	0	0	0	0	NA	NA	NA	NA
ENSG00000062194	NA	NA	NA	NA	NA	NA	NA	NA	NA	NA	NA	NA	NA	GPBP1	ensembl_havana	protein_coding	116.291	123.114	100.542	97.4601	77.1264	80.9737	86.8258	87.3195	0.0727377	0.277889	0.651585	NA
ENSG00000062282	NA	NA	NA	NA	NA	NA	NA	NA	NA	NA	NA	NA	NA	DGAT2	ensembl_havana	protein_coding	0.0570474	0	0.103332	0.0924671	0.813912	0.130183	0	0.156113	NA	NA	NA	NA
ENSG00000062370	NA	NA	NA	NA	NA	NA	NA	NA	NA	NA	NA	NA	NA	ZNF112	ensembl_havana	protein_coding	0.142619	0	0	0.184934	0.130226	0.0976371	0.0465554	0.208151	NA	NA	NA	NA
ENSG00000062485	NA	NA	NA	NA	NA	NA	NA	NA	NA	NA	NA	NA	NA	CS	ensembl_havana	protein_coding	76.0066	61.6753	76.4279	79.7525	80.3799	81.7224	86.4067	76.2867	-0.0596743	0.467372	0.782174	NA
ENSG00000062524	NA	NA	NA	NA	NA	NA	NA	NA	NA	NA	NA	NA	NA	LTK	ensembl_havana	protein_coding	0.199666	0.0677756	0.103332	0.1387	0.195339	0	0.372444	0.104075	NA	NA	NA	NA
ENSG00000062582	NA	NA	NA	NA	NA	NA	NA	NA	NA	NA	NA	NA	NA	MRPS24	ensembl_havana	protein_coding	8.32893	7.65864	6.68355	8.73616	8.88791	8.98766	9.31109	9.99123	0.110127	0.395559	0.74254	NA
ENSG00000062598	NA	NA	NA	NA	NA	NA	NA	NA	NA	NA	NA	NA	NA	ELMO2	ensembl_havana	protein_coding	65.2337	58.1175	62.9291	72.7253	63.7781	59.3959	57.7287	40.6935	-0.0866167	0.405873	0.748803	NA
ENSG00000062650	NA	NA	NA	NA	NA	NA	NA	NA	NA	NA	NA	NA	NA	WAPAL	ensembl_havana	protein_coding	196.129	201.734	193.024	193.95	189.869	185.901	204.379	192.852	0.0245045	0.639083	0.870138	NA
ENSG00000062716	NA	NA	NA	NA	NA	NA	NA	NA	NA	NA	NA	NA	NA	VMP1	ensembl_havana	protein_coding	35.427	39.6826	37.3545	37.819	44.4721	40.6821	36.8718	39.0803	0.072166	0.36858	0.72131	NA
ENSG00000062725	NA	NA	NA	NA	NA	NA	NA	NA	NA	NA	NA	NA	NA	APPBP2	ensembl_havana	protein_coding	23.7032	30.5015	25.4908	27.3703	29.5289	27.5662	29.3301	25.3944	0.0933269	0.406156	0.748934	NA
ENSG00000062822	NA	NA	NA	NA	NA	NA	NA	NA	NA	NA	NA	NA	NA	POLD1	ensembl_havana	protein_coding	10.183	8.50582	8.83486	9.70903	8.49723	7.12752	7.91443	8.43013	-0.0618181	0.62933	0.867528	NA
ENSG00000063015	NA	NA	NA	NA	NA	NA	NA	NA	NA	NA	NA	NA	NA	SEZ6	ensembl_havana	protein_coding	1.02685	0.576092	0.671658	0.693501	1.85572	1.00892	1.257	1.61317	NA	NA	NA	NA
ENSG00000063046	NA	NA	NA	NA	NA	NA	NA	NA	NA	NA	NA	NA	NA	EIF4B	ensembl_havana	protein_coding	1169.74	1161.48	993.193	978.321	984.009	954.713	1042.77	1102.34	0.038804	0.381256	0.732953	NA
ENSG00000063127	NA	NA	NA	NA	NA	NA	NA	NA	NA	NA	NA	NA	NA	SLC6A16	ensembl_havana	protein_coding	3.65105	5.15094	4.39161	2.49661	4.49279	5.23986	3.49166	4.21505	0.205754	0.388888	0.738174	NA
ENSG00000063169	NA	NA	NA	NA	NA	NA	NA	NA	NA	NA	NA	NA	NA	GLTSCR1	ensembl_havana	protein_coding	29.3224	24.5009	28.9329	30.6528	21.5198	19.3647	21.3224	25.7587	-0.000288132	0.997807	0.999496	NA
ENSG00000063176	NA	NA	NA	NA	NA	NA	NA	NA	NA	NA	NA	NA	NA	SPHK2	ensembl_havana	protein_coding	4.28055	3.55822	4.75609	5.78145	6.15993	5.96936	6.0539	5.98433	0.0209949	0.890728	0.970312	NA
ENSG00000063177	NA	NA	NA	NA	NA	NA	NA	NA	NA	NA	NA	NA	NA	RPL18	ensembl_havana	protein_coding	1472.14	1290.85	1338.2	1282.56	1403.64	1342.18	1609.66	1584.55	-0.0475588	0.312779	0.677493	NA
ENSG00000063180	NA	NA	NA	NA	NA	NA	NA	NA	NA	NA	NA	NA	NA	CA11	ensembl_havana	protein_coding	5.47655	2.5077	5.0116	5.54802	3.93934	5.76059	3.25888	4.52728	0.0369625	0.902619	0.973578	NA
ENSG00000063241	NA	NA	NA	NA	NA	NA	NA	NA	NA	NA	NA	NA	NA	ISOC2	ensembl_havana	protein_coding	0.656044	0.745532	0.361662	0.64727	0.813911	1.33437	1.07077	0.988715	NA	NA	NA	NA
ENSG00000063244	NA	NA	NA	NA	NA	NA	NA	NA	NA	NA	NA	NA	NA	U2AF2	ensembl_havana	protein_coding	34.3425	36.8021	31.1546	40.2232	33.5331	30.6906	31.2387	29.4013	0.100524	0.287282	0.657725	NA
ENSG00000063245	NA	NA	NA	NA	NA	NA	NA	NA	NA	NA	NA	NA	NA	EPN1	ensembl_havana	protein_coding	23.0471	20.4343	26.5563	25.8908	29.6915	27.5337	23.7433	23.7812	-0.044212	0.589816	0.848824	NA
ENSG00000063322	NA	NA	NA	NA	NA	NA	NA	NA	NA	NA	NA	NA	NA	MED29	ensembl_havana	protein_coding	7.30207	5.59191	7.85323	7.81345	7.91121	8.33171	5.58666	6.60879	0.00327136	0.982756	0.994865	NA
ENSG00000063438	NA	NA	NA	NA	NA	NA	NA	NA	NA	NA	NA	NA	NA	AHRR	ensembl_havana	protein_coding	0.0570473	0.0677756	0.154998	0.0462335	0	0.0650914	0	0.312226	NA	NA	NA	NA
ENSG00000063515	NA	NA	NA	NA	NA	NA	NA	NA	NA	NA	NA	NA	NA	GSC2	ensembl_havana	protein_coding	0	0	0	0	0	0	0	0	NA	NA	NA	NA
ENSG00000063587	NA	NA	NA	NA	NA	NA	NA	NA	NA	NA	NA	NA	NA	ZNF275	ensembl_havana	protein_coding	1.78273	1.54189	1.67914	1.73376	1.96967	1.04146	1.41994	1.56113	NA	NA	NA	NA
ENSG00000063601	NA	NA	NA	NA	NA	NA	NA	NA	NA	NA	NA	NA	NA	MTMR1	ensembl_havana	protein_coding	13.4204	12.5554	12.7615	15.6501	16.0666	13.1159	11.7087	11.2662	-0.0193342	0.865442	0.962668	NA
ENSG00000063660	NA	NA	NA	NA	NA	NA	NA	NA	NA	NA	NA	NA	NA	GPC1	ensembl_havana	protein_coding	0.99833	0.881081	0.464994	0.369868	1.36737	0.683461	0.698331	0.832603	NA	NA	NA	NA
ENSG00000063761	NA	NA	NA	NA	NA	NA	NA	NA	NA	NA	NA	NA	NA	ADCK1	ensembl_havana	protein_coding	5.32525	4.76071	3.92661	3.83738	5.66482	4.29603	2.65366	3.79875	-0.0725552	0.694675	0.89551	NA
ENSG00000063854	NA	NA	NA	NA	NA	NA	NA	NA	NA	NA	NA	NA	NA	HAGH	ensembl_havana	protein_coding	24.3307	22.4676	30.4313	29.4508	22.3016	23.1725	25.9314	26.279	0.0144332	0.866261	0.962724	NA
ENSG00000063978	NA	NA	NA	NA	NA	NA	NA	NA	NA	NA	NA	NA	NA	RNF4	ensembl_havana	protein_coding	60.6414	55.515	55.2309	60.1961	52.0578	51.3896	55.4941	52.7662	0.0105436	0.877939	0.966751	NA
ENSG00000064042	NA	NA	NA	NA	NA	NA	NA	NA	NA	NA	NA	NA	NA	LIMCH1	ensembl_havana	protein_coding	0	0	0	0	0	0	0	0	NA	NA	NA	NA
ENSG00000064102	NA	NA	NA	NA	NA	NA	NA	NA	NA	NA	NA	NA	NA	ASUN	ensembl_havana	protein_coding	14.8608	12.1318	17.0498	17.2913	20.0222	18.7463	13.4545	12.6972	-0.0752929	0.453963	0.77417	NA
ENSG00000064115	NA	NA	NA	NA	NA	NA	NA	NA	NA	NA	NA	NA	NA	TM7SF3	ensembl_havana	protein_coding	23.1898	17.215	28.9329	28.5261	31.7751	26.9153	30.1214	27.2157	-0.172363	0.0842692	0.431235	NA
ENSG00000064195	NA	NA	NA	NA	NA	NA	NA	NA	NA	NA	NA	NA	NA	DLX3	ensembl_havana	protein_coding	0	0	0	0	0	0	0	0	NA	NA	NA	NA
ENSG00000064199	NA	NA	NA	NA	NA	NA	NA	NA	NA	NA	NA	NA	NA	SPA17	ensembl_havana	protein_coding	0.22819	0.237214	0	0.277401	0.729258	0.68346	0.232777	0.478092	NA	NA	NA	NA
ENSG00000064201	NA	NA	NA	NA	NA	NA	NA	NA	NA	NA	NA	NA	NA	TSPAN32	ensembl_havana	protein_coding	3.2517	3.15157	2.42831	1.98805	4.10211	3.02675	3.53821	3.33041	-0.167545	0.389728	0.738695	NA
ENSG00000064205	NA	NA	NA	NA	NA	NA	NA	NA	NA	NA	NA	NA	NA	WISP2	ensembl_havana	protein_coding	0	0	0	0	0	0.260366	0.0465554	0	NA	NA	NA	NA
ENSG00000064218	NA	NA	NA	NA	NA	NA	NA	NA	NA	NA	NA	NA	NA	DMRT3	ensembl_havana	protein_coding	0	0	0	0	0	0	0	0	NA	NA	NA	NA
ENSG00000064225	NA	NA	NA	NA	NA	NA	NA	NA	NA	NA	NA	NA	NA	ST3GAL6	ensembl_havana	protein_coding	0	0	0.051666	0	0	0	0	0	NA	NA	NA	NA
ENSG00000064270	NA	NA	NA	NA	NA	NA	NA	NA	NA	NA	NA	NA	NA	ATP2C2	ensembl_havana	protein_coding	0.456379	0.237214	0.154998	0.647268	0.616436	0.423094	0.279333	0.435784	NA	NA	NA	NA
ENSG00000064300	NA	NA	NA	NA	NA	NA	NA	NA	NA	NA	NA	NA	NA	NGFR	ensembl_havana	protein_coding	0	0	0	0.0924671	0.0976694	0.0976371	0	0	NA	NA	NA	NA
ENSG00000064309	NA	NA	NA	NA	NA	NA	NA	NA	NA	NA	NA	NA	NA	CDON	ensembl_havana	protein_coding	5.96146	3.35489	5.11493	5.96411	4.29744	1.72492	4.93488	6.08841	-0.337524	0.247688	0.627698	NA
ENSG00000064313	NA	NA	NA	NA	NA	NA	NA	NA	NA	NA	NA	NA	NA	TAF2	ensembl_havana	protein_coding	70.1968	90.8193	78.9456	75.3604	84.777	69.7781	59.9634	64.0584	0.073619	0.500566	0.799537	NA
ENSG00000064393	NA	NA	NA	NA	NA	NA	NA	NA	NA	NA	NA	NA	NA	HIPK2	ensembl_havana	protein_coding	66.2889	51.5094	61.7408	53.8158	60.5551	39.9661	65.55	47.3543	-0.371085	0.000907295	0.0768092	NA
ENSG00000064419	NA	NA	NA	NA	NA	NA	NA	NA	NA	NA	NA	NA	NA	TNPO3	ensembl_havana	protein_coding	81.0643	62.5228	68.4574	78.5508	88.1956	73.9112	75.2333	74.6741	-0.0912228	0.329838	0.692032	NA
ENSG00000064489	NA	NA	NA	NA	NA	NA	NA	NA	NA	NA	NA	NA	NA	MEF2BNB-MEF2B	havana	protein_coding	5.14196	4.70254	2.02768	4.54774	3.7714	3.12263	4.68631	2.0242	-0.0886478	0.764157	0.92657	NA
ENSG00000064490	NA	NA	NA	NA	NA	NA	NA	NA	NA	NA	NA	NA	NA	RFXANK	ensembl_havana	protein_coding	37.6194	34.8048	41.2753	42.946	41.6707	41.983	38.0076	40.9281	0.0500453	0.509358	0.803041	NA
ENSG00000064545	NA	NA	NA	NA	NA	NA	NA	NA	NA	NA	NA	NA	NA	TMEM161A	ensembl_havana	protein_coding	3.45137	4.77818	5.26993	5.13192	5.14392	5.20731	4.88832	6.92102	0.277067	0.135583	0.512189	NA
ENSG00000064547	NA	NA	NA	NA	NA	NA	NA	NA	NA	NA	NA	NA	NA	LPAR2	ensembl_havana	protein_coding	8.01516	7.08255	4.13328	4.29972	3.09286	4.45876	3.39855	2.81004	0.0609208	0.749807	0.919393	NA
ENSG00000064601	NA	NA	NA	NA	NA	NA	NA	NA	NA	NA	NA	NA	NA	CTSA	ensembl_havana	protein_coding	148.27	140.905	204.698	188.979	209.463	165.313	178.737	164.981	-0.127538	0.0519477	0.367332	NA
ENSG00000064607	NA	NA	NA	NA	NA	NA	NA	NA	NA	NA	NA	NA	NA	SUGP2	ensembl_havana	protein_coding	30.0075	28.2285	17.9798	23.9952	36.919	27.0129	19.9257	24.2496	0.0116057	0.931122	0.979762	NA
ENSG00000064651	NA	NA	NA	NA	NA	NA	NA	NA	NA	NA	NA	NA	NA	SLC12A2	ensembl_havana	protein_coding	30.2922	26.5341	29.6563	27.0928	31.3519	28.868	32.4986	31.9512	-0.078151	0.337996	0.697304	NA
ENSG00000064652	NA	NA	NA	NA	NA	NA	NA	NA	NA	NA	NA	NA	NA	SNX24	ensembl_havana	protein_coding	1.25504	4.64261	2.01497	2.26544	1.53016	2.44093	1.35011	1.76928	1.01507	0.0185648	0.253663	NA
ENSG00000064655	NA	NA	NA	NA	NA	NA	NA	NA	NA	NA	NA	NA	NA	EYA2	ensembl_havana	protein_coding	0	0	0	0	0.0651129	0	0	0	NA	NA	NA	NA
ENSG00000064666	NA	NA	NA	NA	NA	NA	NA	NA	NA	NA	NA	NA	NA	CNN2	ensembl_havana	protein_coding	200.168	198.581	171.996	222.013	159.852	193.289	178.261	212.262	0.251258	0.00650423	0.169699	NA
ENSG00000064687	NA	NA	NA	NA	NA	NA	NA	NA	NA	NA	NA	NA	NA	ABCA7	ensembl_havana	protein_coding	70.8528	64.8953	54.2493	75.4069	41.4444	47.6144	37.6168	45.4809	0.216193	0.0584338	0.386346	NA
ENSG00000064692	NA	NA	NA	NA	NA	NA	NA	NA	NA	NA	NA	NA	NA	SNCAIP	ensembl_havana	protein_coding	0	0	0	0	0	0	0	0	NA	NA	NA	NA
ENSG00000064703	NA	NA	NA	NA	NA	NA	NA	NA	NA	NA	NA	NA	NA	DDX20	ensembl_havana	protein_coding	35.4835	35.3788	18.5998	16.3204	12.4366	14.3201	13.7339	13.6339	0.0435138	0.681241	0.890291	NA
ENSG00000064726	NA	NA	NA	NA	NA	NA	NA	NA	NA	NA	NA	NA	NA	BTBD1	ensembl_havana	protein_coding	30.1496	29.1773	33.7896	33.3344	34.0541	29.1935	33.0078	32.0552	-0.0478544	0.528752	0.812134	NA
ENSG00000064763	NA	NA	NA	NA	NA	NA	NA	NA	NA	NA	NA	NA	NA	FAR2	ensembl_havana	protein_coding	3.13761	5.45594	4.7016	5.17815	6.64152	6.50914	4.84177	4.21505	0.233328	0.259939	0.637913	NA
ENSG00000064787	NA	NA	NA	NA	NA	NA	NA	NA	NA	NA	NA	NA	NA	BCAS1	ensembl_havana	protein_coding	0.285237	0	0	0	0.162782	0.0976371	0	0.260189	NA	NA	NA	NA
ENSG00000064835	NA	NA	NA	NA	NA	NA	NA	NA	NA	NA	NA	NA	NA	POU1F1	ensembl_havana	protein_coding	0.171142	0	0.051666	0.184934	0	0.0650912	0.139666	0	NA	NA	NA	NA
ENSG00000064886	NA	NA	NA	NA	NA	NA	NA	NA	NA	NA	NA	NA	NA	CHI3L2	ensembl_havana	protein_coding	6.76012	6.94698	9.29988	9.3854	6.31596	9.30808	11.5923	12.8013	0.237728	0.138534	0.514605	NA
ENSG00000064932	NA	NA	NA	NA	NA	NA	NA	NA	NA	NA	NA	NA	NA	SBNO2	ensembl_havana	protein_coding	25.1865	20.6038	28.003	29.4046	32.882	29.0633	24.5813	22.9487	-0.092184	0.299129	0.668461	NA
ENSG00000064933	NA	NA	NA	NA	NA	NA	NA	NA	NA	NA	NA	NA	NA	PMS1	ensembl_havana	protein_coding	30.4919	39.7843	32.7563	27.5552	39.2305	40.617	26.3504	25.2904	0.108896	0.372637	0.726523	NA
ENSG00000064961	NA	NA	NA	NA	NA	NA	NA	NA	NA	NA	NA	NA	NA	HMG20B	ensembl_havana	protein_coding	12.7216	9.62414	14.1565	15.6731	12.3481	10.6099	13.2683	13.8941	-0.0777758	0.529512	0.812317	NA
ENSG00000064989	NA	NA	NA	NA	NA	NA	NA	NA	NA	NA	NA	NA	NA	CALCRL	ensembl_havana	protein_coding	0	0	0.051666	0.0924671	0.455791	0.130183	0.186222	0	NA	NA	NA	NA
ENSG00000064995	NA	NA	NA	NA	NA	NA	NA	NA	NA	NA	NA	NA	NA	TAF11	ensembl_havana	protein_coding	12.8071	14.8428	16.2231	13.0841	15.6922	13.6041	11.2199	11.3442	-0.0227909	0.856266	0.96076	NA
ENSG00000064999	NA	NA	NA	NA	NA	NA	NA	NA	NA	NA	NA	NA	NA	ANKS1A	ensembl_havana	protein_coding	20.3659	15.4528	14.2081	19.4643	18.9153	13.9296	14.665	12.3329	-0.15383	0.310859	0.675632	NA
ENSG00000065000	NA	NA	NA	NA	NA	NA	NA	NA	NA	NA	NA	NA	NA	AP3D1	ensembl_havana	protein_coding	77.3848	87.2272	84.9907	91.4037	79.1123	74.9853	78.7719	65.3074	0.0346585	0.673699	0.887562	NA
ENSG00000065029	NA	NA	NA	NA	NA	NA	NA	NA	NA	NA	NA	NA	NA	ZNF76	ensembl_havana	protein_coding	39.0489	33.0406	28.9329	33.2882	29.5938	26.8828	25.3262	25.8627	-0.0211393	0.815189	0.943326	NA
ENSG00000065054	NA	NA	NA	NA	NA	NA	NA	NA	NA	NA	NA	NA	NA	SLC9A3R2	ensembl_havana	protein_coding	0.484904	0.643868	0.464994	0.369868	0.813912	0.390549	0.931109	0.832603	NA	NA	NA	NA
ENSG00000065057	NA	NA	NA	NA	NA	NA	NA	NA	NA	NA	NA	NA	NA	NTHL1	ensembl_havana	protein_coding	1.88256	1.55884	2.37663	2.77401	2.08361	2.24565	2.23466	2.86208	0.139252	0.553785	0.827981	NA
ENSG00000065060	NA	NA	NA	NA	NA	NA	NA	NA	NA	NA	NA	NA	NA	UHRF1BP1	ensembl_havana	protein_coding	20.5656	19.8244	24.5413	27.7401	11.6878	12.107	13.9666	13.6339	0.0714723	0.445819	0.770702	NA
ENSG00000065135	NA	NA	NA	NA	NA	NA	NA	NA	NA	NA	NA	NA	NA	GNAI3	ensembl_havana	protein_coding	33.4013	40.2926	38.4912	41.5177	35.4214	36.1908	33.7061	30.1298	0.118559	0.212299	0.597556	NA
ENSG00000065150	NA	NA	NA	NA	NA	NA	NA	NA	NA	NA	NA	NA	NA	IPO5	ensembl_havana	protein_coding	134.461	156.731	115.422	118.496	118.18	114.138	110.01	120.52	0.128779	0.0746962	0.418733	NA
ENSG00000065154	NA	NA	NA	NA	NA	NA	NA	NA	NA	NA	NA	NA	NA	OAT	ensembl_havana	protein_coding	42.0725	43.6814	54.4561	54.9717	51.4393	51.0966	55.9596	52.506	0.0333372	0.628319	0.867521	NA
ENSG00000065183	NA	NA	NA	NA	NA	NA	NA	NA	NA	NA	NA	NA	NA	WDR3	ensembl_havana	protein_coding	38.9063	44.0202	37.4849	36.8065	35.8452	30.8533	29.9817	32.5236	0.0547702	0.541969	0.820833	NA
ENSG00000065243	NA	NA	NA	NA	NA	NA	NA	NA	NA	NA	NA	NA	NA	PKN2	ensembl_havana	protein_coding	48.6044	49.5778	37.8712	35.3224	45.6768	36.1257	33.5665	33.2	-0.0676465	0.427279	0.761041	NA
ENSG00000065268	NA	NA	NA	NA	NA	NA	NA	NA	NA	NA	NA	NA	NA	WDR18	ensembl_havana	protein_coding	3.22318	2.33826	3.25496	4.94699	2.89753	3.05929	4.23654	5.20377	0.161343	0.466469	0.782174	NA
ENSG00000065308	NA	NA	NA	NA	NA	NA	NA	NA	NA	NA	NA	NA	NA	TRAM2	ensembl_havana	protein_coding	8.12926	7.59086	6.92324	6.05659	5.86016	4.68658	5.81943	5.93573	-0.108689	0.433608	0.764544	NA
ENSG00000065320	NA	NA	NA	NA	NA	NA	NA	NA	NA	NA	NA	NA	NA	NTN1	ensembl_havana	protein_coding	0.171142	0.30499	0.103332	0.0924673	0.325565	0.325457	0.512111	0.364264	NA	NA	NA	NA
ENSG00000065325	NA	NA	NA	NA	NA	NA	NA	NA	NA	NA	NA	NA	NA	GLP2R	ensembl_havana	protein_coding	0	0	0	0.0924671	0	0	0	0	NA	NA	NA	NA
ENSG00000065328	NA	NA	NA	NA	NA	NA	NA	NA	NA	NA	NA	NA	NA	MCM10	ensembl_havana	protein_coding	0.427857	1.21996	0.309996	0.554802	0.293008	0.423094	0.605221	0.520377	NA	NA	NA	NA
ENSG00000065357	NA	NA	NA	NA	NA	NA	NA	NA	NA	NA	NA	NA	NA	DGKA	ensembl_havana	protein_coding	576.949	539.866	499.3	560.766	466.08	418.473	371.652	411.982	0.044949	0.447372	0.771609	NA
ENSG00000065361	NA	NA	NA	NA	NA	NA	NA	NA	NA	NA	NA	NA	NA	ERBB3	ensembl_havana	protein_coding	0.884236	1.08441	1.44665	1.57194	1.65548	1.98529	2.97955	1.95323	NA	NA	NA	NA
ENSG00000065371	NA	NA	NA	NA	NA	NA	NA	NA	NA	NA	NA	NA	NA	ROPN1	ensembl_havana	protein_coding	0.0431152	0	0.10385	0	0.0901257	0.0499286	0.000223019	0	NA	NA	NA	NA
ENSG00000065413	NA	NA	NA	NA	NA	NA	NA	NA	NA	NA	NA	NA	NA	ANKRD44	ensembl_havana	protein_coding	283.056	255.887	230.896	224.048	326.639	261.439	256.522	241.404	-0.117341	0.0491966	0.360735	NA
ENSG00000065427	NA	NA	NA	NA	NA	NA	NA	NA	NA	NA	NA	NA	NA	KARS	ensembl_havana	protein_coding	366.53	383.237	330.507	333.436	364.014	362.982	414.576	388.462	0.0361283	0.479724	0.78725	NA
ENSG00000065457	NA	NA	NA	NA	NA	NA	NA	NA	NA	NA	NA	NA	NA	ADAT1	ensembl_havana	protein_coding	16.4011	16.5372	12.6582	13.9698	22.7461	17.1023	15.1556	16.4167	-0.0316071	0.784248	0.93446	NA
ENSG00000065485	NA	NA	NA	NA	NA	NA	NA	NA	NA	NA	NA	NA	NA	PDIA5	ensembl_havana	protein_coding	9.66955	6.10607	7.07824	4.66959	10.2878	6.70441	6.09876	3.53856	-0.603017	0.00158001	0.0949194	NA
ENSG00000065491	NA	NA	NA	NA	NA	NA	NA	NA	NA	NA	NA	NA	NA	TBC1D22B	ensembl_havana	protein_coding	17.8838	15.8256	13.6915	20.0191	16.9942	15.2636	12.9424	14.5706	0.0966182	0.466817	0.782174	NA
ENSG00000065518	NA	NA	NA	NA	NA	NA	NA	NA	NA	NA	NA	NA	NA	NDUFB4	ensembl_havana	protein_coding	54.2237	53.5427	55.954	57.4219	51.1787	52.7241	52.0957	48.9675	0.0357631	0.602865	0.855547	NA
ENSG00000065526	NA	NA	NA	NA	NA	NA	NA	NA	NA	NA	NA	NA	NA	SPEN	ensembl_havana	protein_coding	245.161	231.826	193.851	203.15	169.326	159.897	163.782	146.59	-0.024502	0.643754	0.873491	NA
ENSG00000065534	NA	NA	NA	NA	NA	NA	NA	NA	NA	NA	NA	NA	NA	MYLK	ensembl_havana	protein_coding	0.370808	0.474429	0.626461	0.462335	2.1826	1.46513	0.837997	0.624453	NA	NA	NA	NA
ENSG00000065548	NA	NA	NA	NA	NA	NA	NA	NA	NA	NA	NA	NA	NA	ZC3H15	ensembl_havana	protein_coding	83.2037	98.0035	70.5241	76.0077	67.4571	70.882	73.93	71.3437	0.142232	0.0723727	0.413343	NA
ENSG00000065559	NA	NA	NA	NA	NA	NA	NA	NA	NA	NA	NA	NA	NA	MAP2K4	ensembl_havana	protein_coding	26.8304	33.1076	29.2927	28.7105	32.9264	28.051	22.5328	23.9847	0.0747457	0.483477	0.788668	NA
ENSG00000065600	NA	NA	NA	NA	NA	NA	NA	NA	NA	NA	NA	NA	NA	TMEM206	ensembl_havana	protein_coding	4.64936	4.30377	4.44328	5.68672	5.43693	5.2724	4.7021	3.33041	-0.00851315	0.960833	0.989146	NA
ENSG00000065609	NA	NA	NA	NA	NA	NA	NA	NA	NA	NA	NA	NA	NA	SNAP91	ensembl_havana	protein_coding	0	0	0	0	0	0	0	0	NA	NA	NA	NA
ENSG00000065613	NA	NA	NA	NA	NA	NA	NA	NA	NA	NA	NA	NA	NA	SLK	ensembl_havana	protein_coding	91.333	96.2753	94.8586	78.7358	73.9033	69.9405	79.7029	69.9909	-0.0615544	0.464167	0.781831	NA
ENSG00000065615	NA	NA	NA	NA	NA	NA	NA	NA	NA	NA	NA	NA	NA	CYB5R4	ensembl_havana	protein_coding	27.7689	30.1441	26.2426	30.3937	28.3863	27.0904	25.542	26.1563	0.110738	0.186819	0.572512	NA
ENSG00000065618	NA	NA	NA	NA	NA	NA	NA	NA	NA	NA	NA	NA	NA	COL17A1	ensembl_havana	protein_coding	2.65271	1.08441	1.91164	1.61817	5.27415	2.50602	3.77099	3.22634	-0.724559	0.0197092	0.258838	NA
ENSG00000065621	NA	NA	NA	NA	NA	NA	NA	NA	NA	NA	NA	NA	NA	GSTO2	ensembl_havana	protein_coding	0.258187	0.30499	0.258422	0.277401	0.358579	0.130183	0.745358	0.314414	NA	NA	NA	NA
ENSG00000065665	NA	NA	NA	NA	NA	NA	NA	NA	NA	NA	NA	NA	NA	SEC61A2	ensembl_havana	protein_coding	8.10074	8.09918	5.37326	5.17816	10.3855	8.36424	7.07642	6.71286	-0.0796742	0.534608	0.815519	NA
ENSG00000065675	NA	NA	NA	NA	NA	NA	NA	NA	NA	NA	NA	NA	NA	PRKCQ	ensembl_havana	protein_coding	153.686	145.717	126.736	121.594	141.067	124.162	146.51	138.576	-0.0621282	0.250193	0.629381	NA
ENSG00000065717	NA	NA	NA	NA	NA	NA	NA	NA	NA	NA	NA	NA	NA	TLE2	ensembl_havana	protein_coding	9.72659	8.47196	14.5698	8.46075	9.44149	5.40259	8.61276	9.15864	-0.396505	0.0529985	0.37259	NA
ENSG00000065802	NA	NA	NA	NA	NA	NA	NA	NA	NA	NA	NA	NA	NA	ASB1	ensembl_havana	protein_coding	5.7618	5.55759	5.26993	7.3049	5.40437	5.46768	5.77287	5.15173	0.102009	0.515127	0.805181	NA
ENSG00000065809	NA	NA	NA	NA	NA	NA	NA	NA	NA	NA	NA	NA	NA	FAM107B	ensembl_havana	protein_coding	93.8429	120.776	118.884	111.515	76.9636	81.7222	87.8503	89.3486	0.146754	0.138234	0.514605	NA
ENSG00000065833	NA	NA	NA	NA	NA	NA	NA	NA	NA	NA	NA	NA	NA	ME1	ensembl_havana	protein_coding	0.0285237	0	0	0.184934	0	0	0	0.364264	NA	NA	NA	NA
ENSG00000065882	NA	NA	NA	NA	NA	NA	NA	NA	NA	NA	NA	NA	NA	TBC1D1	ensembl_havana	protein_coding	62.2388	55.6098	60.9142	59.2102	62.8454	53.1797	53.9577	56.5129	-0.0664253	0.361912	0.715965	NA
ENSG00000065883	NA	NA	NA	NA	NA	NA	NA	NA	NA	NA	NA	NA	NA	CDK13	ensembl_havana	protein_coding	104.681	111.186	89.4338	79.8906	88.0328	79.4765	75.5594	73.9456	-0.0153938	0.828359	0.949235	NA
ENSG00000065911	NA	NA	NA	NA	NA	NA	NA	NA	NA	NA	NA	NA	NA	MTHFD2	ensembl_havana	protein_coding	17.8269	18.9131	11.7798	14.3324	12.0826	11.977	12.8493	10.0433	0.0617571	0.603197	0.855628	NA
ENSG00000065923	NA	NA	NA	NA	NA	NA	NA	NA	NA	NA	NA	NA	NA	SLC9A7	ensembl_havana	protein_coding	4.25003	4.45623	2.2733	5.22439	3.79283	4.7354	3.74771	5.69813	0.48567	0.0412268	0.336315	NA
ENSG00000065970	NA	NA	NA	NA	NA	NA	NA	NA	NA	NA	NA	NA	NA	FOXJ2	ensembl_havana	protein_coding	23.8173	25.2464	28.5713	29.0347	21.1617	19.6576	21.1827	19.4101	0.0162701	0.847698	0.957078	NA
ENSG00000065978	NA	NA	NA	NA	NA	NA	NA	NA	NA	NA	NA	NA	NA	YBX1	ensembl_havana	protein_coding	283.149	289.293	217.424	217.572	220.89	218.373	246.585	238.69	0.0333573	0.505063	0.801031	NA
ENSG00000065989	NA	NA	NA	NA	NA	NA	NA	NA	NA	NA	NA	NA	NA	PDE4A	ensembl_havana	protein_coding	3.05204	3.25323	0.671658	2.95895	2.11617	2.57111	2.79332	1.56113	0.274628	0.44591	0.770702	NA
ENSG00000066027	NA	NA	NA	NA	NA	NA	NA	NA	NA	NA	NA	NA	NA	PPP2R5A	ensembl_havana	protein_coding	28.7519	32.9389	30.4829	33.658	33.3704	37.3624	21.4621	22.4803	0.192855	0.0351902	0.318567	NA
ENSG00000066032	NA	NA	NA	NA	NA	NA	NA	NA	NA	NA	NA	NA	NA	CTNNA2	ensembl_havana	protein_coding	0	0	0	0	0	0	0	0	NA	NA	NA	NA
ENSG00000066044	NA	NA	NA	NA	NA	NA	NA	NA	NA	NA	NA	NA	NA	ELAVL1	ensembl_havana	protein_coding	15.1175	12.1657	19.0648	18.3547	19.013	18.128	18.1566	17.1204	-0.0888262	0.375789	0.729523	NA
ENSG00000066056	NA	NA	NA	NA	NA	NA	NA	NA	NA	NA	NA	NA	NA	TIE1	ensembl_havana	protein_coding	0	0	0	0	0.0651129	0.0325457	0	0	NA	NA	NA	NA
ENSG00000066084	NA	NA	NA	NA	NA	NA	NA	NA	NA	NA	NA	NA	NA	DIP2B	ensembl_havana	protein_coding	226.592	196.549	144.613	137.914	142.239	121.688	151.91	156.685	-0.0836699	0.191608	0.575796	NA
ENSG00000066117	NA	NA	NA	NA	NA	NA	NA	NA	NA	NA	NA	NA	NA	SMARCD1	ensembl_havana	protein_coding	41.0456	48.0528	34.6162	35.646	34.868	32.5782	37.5702	39.4446	0.109594	0.201347	0.586135	NA
ENSG00000066135	NA	NA	NA	NA	NA	NA	NA	NA	NA	NA	NA	NA	NA	KDM4A	ensembl_havana	protein_coding	35.9112	41.9531	44.1744	52.0126	42.5838	40.5846	35.0097	32.7317	0.120331	0.17398	0.557375	NA
ENSG00000066136	NA	NA	NA	NA	NA	NA	NA	NA	NA	NA	NA	NA	NA	NFYC	ensembl_havana	protein_coding	32.9728	28.7368	33.3242	38.0898	32.7509	29.6162	29.5627	31.272	0.0070234	0.935508	0.980922	NA
ENSG00000066185	NA	NA	NA	NA	NA	NA	NA	NA	NA	NA	NA	NA	NA	ZMYND12	ensembl_havana	protein_coding	0.285237	0.0677756	0.206664	0.554802	0.325565	0.325457	0	0.104075	NA	NA	NA	NA
ENSG00000066230	NA	NA	NA	NA	NA	NA	NA	NA	NA	NA	NA	NA	NA	SLC9A3	ensembl_havana	protein_coding	0.0855711	0.0677756	0.051666	0.410753	0.325565	0.075106	0.308488	0.728528	NA	NA	NA	NA
ENSG00000066248	NA	NA	NA	NA	NA	NA	NA	NA	NA	NA	NA	NA	NA	NGEF	ensembl_havana	protein_coding	0.0570474	0.0338878	0	0.0462335	0.162782	0	0.0465554	0	NA	NA	NA	NA
ENSG00000066279	NA	NA	NA	NA	NA	NA	NA	NA	NA	NA	NA	NA	NA	ASPM	ensembl_havana	protein_coding	0.77014	4.64263	0.981654	2.26544	1.59527	1.4971	2.46744	4.21505	1.2172	0.021324	0.265967	NA
ENSG00000066294	NA	NA	NA	NA	NA	NA	NA	NA	NA	NA	NA	NA	NA	CD84	ensembl_havana	protein_coding	45.3812	43.682	45.2594	47.9442	39.8925	34.8895	23.4645	22.3242	-0.022397	0.757088	0.923457	NA
ENSG00000066322	NA	NA	NA	NA	NA	NA	NA	NA	NA	NA	NA	NA	NA	ELOVL1	ensembl_havana	protein_coding	12.0655	12.2335	20.8731	23.764	18.8828	17.0865	16.8996	18.4214	0.0769953	0.42158	0.758051	NA
ENSG00000066336	NA	NA	NA	NA	NA	NA	NA	NA	NA	NA	NA	NA	NA	SPI1	ensembl_havana	protein_coding	0	0	0	0	0	0	0	0	NA	NA	NA	NA
ENSG00000066379	NA	NA	NA	NA	NA	NA	NA	NA	NA	NA	NA	NA	NA	ZNRD1	ensembl_havana	protein_coding	1.20036	1.48945	1.25955	0.707014	1.1588	1.30176	0.669366	0.695828	NA	NA	NA	NA
ENSG00000066382	NA	NA	NA	NA	NA	NA	NA	NA	NA	NA	NA	NA	NA	MPPED2	ensembl_havana	protein_coding	0	0	0.051666	0	0.0651129	0.0650914	0	0	NA	NA	NA	NA
ENSG00000066405	NA	NA	NA	NA	NA	NA	NA	NA	NA	NA	NA	NA	NA	CLDN18	ensembl_havana	protein_coding	0	0	0	0	0	0	0	0	NA	NA	NA	NA
ENSG00000066422	NA	NA	NA	NA	NA	NA	NA	NA	NA	NA	NA	NA	NA	ZBTB11	ensembl_havana	protein_coding	55.1348	64.0819	45.2594	46.4647	51.3366	43.3161	43.3406	40.899	0.0331427	0.708432	0.901589	NA
ENSG00000066427	NA	NA	NA	NA	NA	NA	NA	NA	NA	NA	NA	NA	NA	ATXN3	ensembl_havana	protein_coding	16.4867	26.3308	20.3564	19.6955	23.8351	24.9626	17.6137	15.0012	0.208885	0.20214	0.586135	NA
ENSG00000066455	NA	NA	NA	NA	NA	NA	NA	NA	NA	NA	NA	NA	NA	GOLGA5	ensembl_havana	protein_coding	48.7754	64.3868	64.4792	63.4324	39.4909	46.8983	34.5441	37.4672	0.237733	0.0369164	0.324317	NA
ENSG00000066468	NA	NA	NA	NA	NA	NA	NA	NA	NA	NA	NA	NA	NA	FGFR2	ensembl_havana	protein_coding	0.256713	1.79605	0.464994	2.82025	1.07436	1.75747	0.884551	1.45705	NA	NA	NA	NA
ENSG00000066557	NA	NA	NA	NA	NA	NA	NA	NA	NA	NA	NA	NA	NA	LRRC40	ensembl_havana	protein_coding	12.037	13.3179	11.6248	9.10801	13.8039	13.2461	10.3353	11.5003	0.0368323	0.772063	0.930936	NA
ENSG00000066583	NA	NA	NA	NA	NA	NA	NA	NA	NA	NA	NA	NA	NA	ISOC1	ensembl_havana	protein_coding	6.47488	7.52309	6.09659	7.721	4.55791	6.37896	6.00565	5.98434	0.308422	0.0637982	0.396072	NA
ENSG00000066629	NA	NA	NA	NA	NA	NA	NA	NA	NA	NA	NA	NA	NA	EML1	ensembl_havana	protein_coding	0.0570474	0	0	0.0462335	0	0.166187	0	0	NA	NA	NA	NA
ENSG00000066651	NA	NA	NA	NA	NA	NA	NA	NA	NA	NA	NA	NA	NA	TRMT11	ensembl_havana	protein_coding	23.475	21.1799	18.2381	16.9215	32.882	28.7704	20.205	19.3576	-0.0917255	0.279452	0.652584	NA
ENSG00000066654	NA	NA	NA	NA	NA	NA	NA	NA	NA	NA	NA	NA	NA	THUMPD1	ensembl_havana	protein_coding	40.4466	48.1884	41.8495	41.379	41.0863	35.4422	38.0358	29.2452	-0.0213275	0.845885	0.9565	NA
ENSG00000066697	NA	NA	NA	NA	NA	NA	NA	NA	NA	NA	NA	NA	NA	MSANTD3	ensembl_havana	protein_coding	5.13427	5.32037	6.14826	4.85452	5.11137	4.84931	4.09688	6.45268	0.0946005	0.622658	0.864933	NA
ENSG00000066735	NA	NA	NA	NA	NA	NA	NA	NA	NA	NA	NA	NA	NA	KIF26A	ensembl_havana	protein_coding	0	0	0.103332	0.0462335	0.0976694	0	0.232777	0.0520377	NA	NA	NA	NA
ENSG00000066739	NA	NA	NA	NA	NA	NA	NA	NA	NA	NA	NA	NA	NA	ATG2B	ensembl_havana	protein_coding	49.0892	51.2384	54.6109	49.8398	62.8991	51.1943	40.9688	44.18	-0.0358976	0.677354	0.888912	NA
ENSG00000066777	NA	NA	NA	NA	NA	NA	NA	NA	NA	NA	NA	NA	NA	ARFGEF1	ensembl_havana	protein_coding	149.154	156.292	175.096	159.137	220.417	182.16	158.661	151.64	-0.0661233	0.333338	0.694566	NA
ENSG00000066813	NA	NA	NA	NA	NA	NA	NA	NA	NA	NA	NA	NA	NA	ACSM2B	ensembl_havana	protein_coding	0	0.0169439	0	0	0	0.0325457	0.0931109	0.0520377	NA	NA	NA	NA
ENSG00000066827	NA	NA	NA	NA	NA	NA	NA	NA	NA	NA	NA	NA	NA	ZFAT	ensembl_havana	protein_coding	6.53193	7.38753	11.3526	8.79439	12.3602	8.08999	10.1996	9.1066	-0.225478	0.172728	0.557	NA
ENSG00000066855	NA	NA	NA	NA	NA	NA	NA	NA	NA	NA	NA	NA	NA	MTFR1	ensembl_havana	protein_coding	4.14895	3.45656	5.22435	4.03224	4.7391	5.59096	5.33716	4.64536	-0.0618816	0.738346	0.914137	NA
ENSG00000066923	NA	NA	NA	NA	NA	NA	NA	NA	NA	NA	NA	NA	NA	STAG3	ensembl_havana	protein_coding	5.63857	4.97806	5.48897	4.47185	5.94599	4.27956	8.7453	6.83512	-0.281823	0.0748615	0.41887	NA
ENSG00000066926	NA	NA	NA	NA	NA	NA	NA	NA	NA	NA	NA	NA	NA	FECH	ensembl_havana	protein_coding	20.3089	12.9112	18.7031	25.6134	19.6967	22.424	25.4658	24.77	0.0242172	0.88546	0.968726	NA
ENSG00000066933	NA	NA	NA	NA	NA	NA	NA	NA	NA	NA	NA	NA	NA	MYO9A	ensembl_havana	protein_coding	95.2691	107.458	90.984	81.4173	109.13	90.6407	95.6712	89.6612	-0.0391039	0.640914	0.871004	NA
ENSG00000067048	NA	NA	NA	NA	NA	NA	NA	NA	NA	NA	NA	NA	NA	DDX3Y	ensembl_havana	protein_coding	0.0285237	0	0	0.0924671	0	0	0	0	NA	NA	NA	NA
ENSG00000067057	NA	NA	NA	NA	NA	NA	NA	NA	NA	NA	NA	NA	NA	PFKP	ensembl_havana	protein_coding	77.4703	79.0263	101.989	124.923	128.598	131.485	108.009	104.856	0.116045	0.0996385	0.45827	NA
ENSG00000067064	NA	NA	NA	NA	NA	NA	NA	NA	NA	NA	NA	NA	NA	IDI1	ensembl_havana	protein_coding	40.6159	42.9622	26.2292	25.209	23.7747	23.2966	23.4917	18.4586	-0.0127742	0.894206	0.971906	NA
ENSG00000067066	NA	NA	NA	NA	NA	NA	NA	NA	NA	NA	NA	NA	NA	SP100	ensembl_havana	protein_coding	212.379	241.6	197.525	214.312	240.481	233.698	156.463	153.347	0.102032	0.100195	0.458487	NA
ENSG00000067082	NA	NA	NA	NA	NA	NA	NA	NA	NA	NA	NA	NA	NA	KLF6	ensembl_havana	protein_coding	963.446	839.874	910.614	909.923	740.106	632.395	567.976	469.64	-0.134812	0.0189598	0.255598	NA
ENSG00000067113	NA	NA	NA	NA	NA	NA	NA	NA	NA	NA	NA	NA	NA	PPAP2A	ensembl_havana	protein_coding	8.67969	7.64762	6.54458	3.55245	7.48728	6.21015	7.00209	6.4153	-0.254306	0.14838	0.52739	NA
ENSG00000067141	NA	NA	NA	NA	NA	NA	NA	NA	NA	NA	NA	NA	NA	NEO1	ensembl_havana	protein_coding	37.6228	27.1441	45.6727	32.271	49.8765	38.111	29.7489	17.2765	-0.462383	0.000947846	0.0768608	NA
ENSG00000067167	NA	NA	NA	NA	NA	NA	NA	NA	NA	NA	NA	NA	NA	TRAM1	ensembl_havana	protein_coding	245.39	256.226	256.108	243.281	253.745	234.036	258.429	244.734	-0.0103109	0.848217	0.957438	NA
ENSG00000067177	NA	NA	NA	NA	NA	NA	NA	NA	NA	NA	NA	NA	NA	PHKA1	ensembl_havana	protein_coding	0.212186	0.390513	0.278938	0.0495586	0.685822	0.105259	0.628401	0.168608	NA	NA	NA	NA
ENSG00000067182	NA	NA	NA	NA	NA	NA	NA	NA	NA	NA	NA	NA	NA	TNFRSF1A	ensembl_havana	protein_coding	15.4028	18.7399	33.4279	34.8139	36.919	36.9068	30.5869	26.3311	0.0684424	0.49003	0.791712	NA
ENSG00000067191	NA	NA	NA	NA	NA	NA	NA	NA	NA	NA	NA	NA	NA	CACNB1	ensembl_havana	protein_coding	1.05538	0.474429	1.34332	1.57194	1.23715	1.26928	1.81566	1.30094	NA	NA	NA	NA
ENSG00000067208	NA	NA	NA	NA	NA	NA	NA	NA	NA	NA	NA	NA	NA	EVI5	ensembl_havana	protein_coding	2.02518	1.1183	2.5833	1.94181	3.34503	2.34329	2.83988	1.66521	-0.561465	0.0363793	0.321935	NA
ENSG00000067221	NA	NA	NA	NA	NA	NA	NA	NA	NA	NA	NA	NA	NA	STOML1	ensembl_havana	protein_coding	1.11243	1.08441	1.70498	0.832205	1.2697	0.911278	1.16389	1.04075	NA	NA	NA	NA
ENSG00000067225	NA	NA	NA	NA	NA	NA	NA	NA	NA	NA	NA	NA	NA	PKM	ensembl_havana	protein_coding	403.781	483.68	475.896	526.369	516.313	519.755	563.88	584.331	0.155216	0.0163389	0.243566	NA
ENSG00000067248	NA	NA	NA	NA	NA	NA	NA	NA	NA	NA	NA	NA	NA	DHX29	ensembl_havana	protein_coding	33.8291	33.3117	37.3545	33.1032	36.1701	31.0486	34.1251	30.338	-0.102293	0.212877	0.598487	NA
ENSG00000067334	NA	NA	NA	NA	NA	NA	NA	NA	NA	NA	NA	NA	NA	DNTTIP2	ensembl_havana	protein_coding	95.0123	106.069	73.469	65.3658	54.3042	45.922	67.7847	61.4045	-0.0344493	0.689994	0.893819	NA
ENSG00000067365	NA	NA	NA	NA	NA	NA	NA	NA	NA	NA	NA	NA	NA	METTL22	ensembl_havana	protein_coding	12.6075	7.35366	7.07824	8.73815	11.232	9.17789	9.45074	11.4483	-0.161585	0.412024	0.752446	NA
ENSG00000067369	NA	NA	NA	NA	NA	NA	NA	NA	NA	NA	NA	NA	NA	TP53BP1	ensembl_havana	protein_coding	63.1229	65.4712	74.9673	82.6656	77.6797	71.275	69.2745	63.486	0.0253862	0.701909	0.898244	NA
ENSG00000067445	NA	NA	NA	NA	NA	NA	NA	NA	NA	NA	NA	NA	NA	TRO	ensembl_havana	protein_coding	0.22819	0.101663	0.929988	0.693503	0.260513	0.0650913	0.325888	0.052109	NA	NA	NA	NA
ENSG00000067533	NA	NA	NA	NA	NA	NA	NA	NA	NA	NA	NA	NA	NA	RRP15	ensembl_havana	protein_coding	14.3853	13.0627	13.5945	11.2261	11.7922	9.51073	8.94032	7.31814	-0.199665	0.0911805	0.445267	NA
ENSG00000067560	NA	NA	NA	NA	NA	NA	NA	NA	NA	NA	NA	NA	NA	RHOA	ensembl_havana	protein_coding	115.024	120.2	116.197	121.409	110.26	126.643	140.085	136.295	0.114908	0.118814	0.488576	NA
ENSG00000067596	NA	NA	NA	NA	NA	NA	NA	NA	NA	NA	NA	NA	NA	DHX8	ensembl_havana	protein_coding	80.8363	68.7245	54.7659	63.9874	55.053	55.5881	54.6127	53.0264	0.0121626	0.883379	0.967816	NA
ENSG00000067601	NA	NA	NA	NA	NA	NA	NA	NA	NA	NA	NA	NA	NA	PMS2P4	ensembl_havana	pseudogene	15.6995	17.3249	11.9685	12.2155	19.3868	14.8198	13.0868	12.0765	-0.0469289	0.689051	0.893302	NA
ENSG00000067606	NA	NA	NA	NA	NA	NA	NA	NA	NA	NA	NA	NA	NA	PRKCZ	ensembl_havana	protein_coding	14.2907	17.9933	10.3358	13.9385	13.4501	9.67135	9.01399	8.82399	0.114253	0.477908	0.78683	NA
ENSG00000067646	NA	NA	NA	NA	NA	NA	NA	NA	NA	NA	NA	NA	NA	ZFY	ensembl_havana	protein_coding	0	0	0	0.0462784	0	0	0	0	NA	NA	NA	NA
ENSG00000067704	NA	NA	NA	NA	NA	NA	NA	NA	NA	NA	NA	NA	NA	IARS2	ensembl_havana	protein_coding	133.862	133.552	140.066	137.683	138.3	129.922	131.612	120.623	-0.0194679	0.721005	0.907233	NA
ENSG00000067715	NA	NA	NA	NA	NA	NA	NA	NA	NA	NA	NA	NA	NA	SYT1	ensembl_havana	protein_coding	0	0	0.051666	0	0	0	0	0	NA	NA	NA	NA
ENSG00000067798	NA	NA	NA	NA	NA	NA	NA	NA	NA	NA	NA	NA	NA	NAV3	ensembl_havana	protein_coding	0.0285237	0	0.103332	0	0	0	0	0	NA	NA	NA	NA
ENSG00000067829	NA	NA	NA	NA	NA	NA	NA	NA	NA	NA	NA	NA	NA	IDH3G	ensembl_havana	protein_coding	10.3969	12.1488	11.5732	12.0901	12.9249	13.2623	12.5234	11.4483	0.104431	0.358864	0.714305	NA
ENSG00000067836	NA	NA	NA	NA	NA	NA	NA	NA	NA	NA	NA	NA	NA	ROGDI	ensembl_havana	protein_coding	1.93961	2.84658	1.54998	2.95895	2.37662	1.62729	3.21232	2.39374	0.150759	0.617603	0.861918	NA
ENSG00000067840	NA	NA	NA	NA	NA	NA	NA	NA	NA	NA	NA	NA	NA	PDZD4	ensembl_havana	protein_coding	7.47321	3.77849	6.81992	7.97529	6.15317	5.40259	5.3306	3.64264	-0.322526	0.161684	0.543972	NA
ENSG00000067842	NA	NA	NA	NA	NA	NA	NA	NA	NA	NA	NA	NA	NA	ATP2B3	ensembl_havana	protein_coding	0.0142619	0	0	0.0231168	0	0	0	0	NA	NA	NA	NA
ENSG00000067900	NA	NA	NA	NA	NA	NA	NA	NA	NA	NA	NA	NA	NA	ROCK1	ensembl_havana	protein_coding	129.78	143.527	140.948	129.223	166.11	137.637	115.382	110.972	-0.0366646	0.630589	0.86818	NA
ENSG00000067955	NA	NA	NA	NA	NA	NA	NA	NA	NA	NA	NA	NA	NA	CBFB	ensembl_havana	protein_coding	90.3631	85.7023	72.9006	75.8692	72.4056	74.3669	78.4924	80.5544	0.0492028	0.43784	0.766189	NA
ENSG00000067992	NA	NA	NA	NA	NA	NA	NA	NA	NA	NA	NA	NA	NA	PDK3	ensembl_havana	protein_coding	19.3391	20.0954	15.6548	16.5054	15.5945	16.7936	16.0151	16.0276	0.104615	0.271408	0.646404	NA
ENSG00000068001	NA	NA	NA	NA	NA	NA	NA	NA	NA	NA	NA	NA	NA	HYAL2	ensembl_havana	protein_coding	0.0491423	0.07204	0.084756	0.185229	0.178105	0.197657	0.0698331	0.104075	NA	NA	NA	NA
ENSG00000068024	NA	NA	NA	NA	NA	NA	NA	NA	NA	NA	NA	NA	NA	HDAC4	ensembl_havana	protein_coding	49.8024	41.377	55.1793	53.1686	63.8758	39.3803	48.2314	45.4809	-0.257547	0.0362228	0.321435	NA
ENSG00000068028	NA	NA	NA	NA	NA	NA	NA	NA	NA	NA	NA	NA	NA	RASSF1	ensembl_havana	protein_coding	2.23911	1.59273	1.80831	1.64129	1.4976	1.77374	1.72255	1.379	NA	NA	NA	NA
ENSG00000068078	NA	NA	NA	NA	NA	NA	NA	NA	NA	NA	NA	NA	NA	FGFR3	ensembl_havana	protein_coding	0.0285237	0	0.051666	0	0.0651129	0.0650914	0.0465554	0.156113	NA	NA	NA	NA
ENSG00000068097	NA	NA	NA	NA	NA	NA	NA	NA	NA	NA	NA	NA	NA	HEATR6	ensembl_havana	protein_coding	11.2383	12.1318	11.3665	9.98645	13.2505	9.5359	14.1063	12.9574	-0.121282	0.352177	0.709663	NA
ENSG00000068120	NA	NA	NA	NA	NA	NA	NA	NA	NA	NA	NA	NA	NA	COASY	ensembl_havana	protein_coding	12.7501	14.809	11.7282	12.2057	12.9575	10.8377	10.2887	11.8126	0.0892396	0.462126	0.780265	NA
ENSG00000068137	NA	NA	NA	NA	NA	NA	NA	NA	NA	NA	NA	NA	NA	PLEKHH3	ensembl_havana	protein_coding	0.0570474	0.101663	0.103389	0.0924671	0.195339	0.195274	0	0.208151	NA	NA	NA	NA
ENSG00000068305	NA	NA	NA	NA	NA	NA	NA	NA	NA	NA	NA	NA	NA	MEF2A	ensembl_havana	protein_coding	36.5389	28.2285	39.7361	39.5238	44.0303	37.8506	37.5702	31.766	-0.173989	0.0572369	0.384169	NA
ENSG00000068308	NA	NA	NA	NA	NA	NA	NA	NA	NA	NA	NA	NA	NA	OTUD5	ensembl_havana	protein_coding	23.3181	17.808	22.2681	22.2614	17.0107	17.5909	18.0169	17.0684	-0.0798896	0.474051	0.784832	NA
ENSG00000068323	NA	NA	NA	NA	NA	NA	NA	NA	NA	NA	NA	NA	NA	TFE3	ensembl_havana	protein_coding	4.9346	5.81174	4.46911	5.98724	4.37885	4.96322	4.9116	4.44922	0.229488	0.171081	0.556158	NA
ENSG00000068354	NA	NA	NA	NA	NA	NA	NA	NA	NA	NA	NA	NA	NA	TBC1D25	ensembl_havana	protein_coding	10.183	9.06497	8.55073	9.84774	7.68334	7.59943	8.21704	7.05111	-0.0150911	0.904258	0.97385	NA
ENSG00000068366	NA	NA	NA	NA	NA	NA	NA	NA	NA	NA	NA	NA	NA	ACSL4	ensembl_havana	protein_coding	28.6093	32.7017	29.1913	33.6118	29.5287	30.593	27.6074	27.4239	0.15443	0.0781494	0.422975	NA
ENSG00000068383	NA	NA	NA	NA	NA	NA	NA	NA	NA	NA	NA	NA	NA	INPP5A	ensembl_havana	protein_coding	16.287	11.7591	12.9165	12.0207	12.7947	8.78734	10.8474	15.5072	-0.157748	0.381894	0.733144	NA
ENSG00000068394	NA	NA	NA	NA	NA	NA	NA	NA	NA	NA	NA	NA	NA	GPKOW	ensembl_havana	protein_coding	4.76346	6.77756	7.80156	8.53009	6.99964	8.95007	10.5681	8.61224	0.222902	0.210125	0.593895	NA
ENSG00000068400	NA	NA	NA	NA	NA	NA	NA	NA	NA	NA	NA	NA	NA	GRIPAP1	ensembl_havana	protein_coding	28.8271	35.01	34.9118	33.4536	39.0325	30.1807	29.3274	23.5437	-0.0625883	0.602953	0.855547	NA
ENSG00000068438	NA	NA	NA	NA	NA	NA	NA	NA	NA	NA	NA	NA	NA	FTSJ1	ensembl_havana	protein_coding	12.4791	7.92973	11.3665	10.9111	12.7458	9.77998	11.3828	9.44485	-0.322361	0.0316611	0.304748	NA
ENSG00000068489	NA	NA	NA	NA	NA	NA	NA	NA	NA	NA	NA	NA	NA	PRR11	ensembl_havana	protein_coding	2.08223	3.86321	2.32497	2.21921	1.04193	2.05038	2.97955	2.42844	0.485633	0.135891	0.512189	NA
ENSG00000068615	NA	NA	NA	NA	NA	NA	NA	NA	NA	NA	NA	NA	NA	REEP1	ensembl_havana	protein_coding	0	0	0	0	0.0976694	0	0	0	NA	NA	NA	NA
ENSG00000068650	NA	NA	NA	NA	NA	NA	NA	NA	NA	NA	NA	NA	NA	ATP11A	ensembl_havana	protein_coding	59.7571	40.6315	66.2877	58.3005	65.9921	56.6621	50.1402	49.3318	-0.219128	0.0455988	0.351932	NA
ENSG00000068654	NA	NA	NA	NA	NA	NA	NA	NA	NA	NA	NA	NA	NA	POLR1A	ensembl_havana	protein_coding	30.4927	24.9423	35.0308	31.6712	49.814	38.7626	35.0858	30.3087	-0.221019	0.014555	0.232808	NA
ENSG00000068697	NA	NA	NA	NA	NA	NA	NA	NA	NA	NA	NA	NA	NA	LAPTM4A	ensembl_havana	protein_coding	93.9286	91.1582	106.535	112.902	85.6561	92.6901	86.8725	87.215	0.0785985	0.234094	0.616235	NA
ENSG00000068724	NA	NA	NA	NA	NA	NA	NA	NA	NA	NA	NA	NA	NA	TTC7A	ensembl_havana	protein_coding	50.4519	50.6275	42.0434	47.8781	43.4882	43.7685	44.6769	43.7117	0.0787519	0.270796	0.646259	NA
ENSG00000068745	NA	NA	NA	NA	NA	NA	NA	NA	NA	NA	NA	NA	NA	IP6K2	ensembl_havana	protein_coding	32.3173	32.905	23.663	22.4232	23.8314	19.4298	22.3934	16.1317	-0.131276	0.226285	0.609298	NA
ENSG00000068781	NA	NA	NA	NA	NA	NA	NA	NA	NA	NA	NA	NA	NA	STON1-GTF2A1L	ensembl_havana	protein_coding	1.36188	2.0995	0.416688	1.68552	0.721718	0.33761	1.69056	1.10823	NA	NA	NA	NA
ENSG00000068784	NA	NA	NA	NA	NA	NA	NA	NA	NA	NA	NA	NA	NA	SRBD1	ensembl_havana	protein_coding	33.3157	35.345	40.8678	38.3738	70.6476	64.5706	31.6577	32.0032	0.0054953	0.941466	0.982632	NA
ENSG00000068793	NA	NA	NA	NA	NA	NA	NA	NA	NA	NA	NA	NA	NA	CYFIP1	ensembl_havana	protein_coding	11.0102	6.81146	11.6765	13.5464	17.8735	9.73117	16.1548	9.99125	-0.50227	0.0177771	0.250072	NA
ENSG00000068796	NA	NA	NA	NA	NA	NA	NA	NA	NA	NA	NA	NA	NA	KIF2A	ensembl_havana	protein_coding	240.699	247.245	275.845	284.958	218.649	223.133	217.74	216.997	0.0665978	0.196307	0.581158	NA
ENSG00000068831	NA	NA	NA	NA	NA	NA	NA	NA	NA	NA	NA	NA	NA	RASGRP2	ensembl_havana	protein_coding	287.262	267.917	187.031	230.613	195.892	185.413	188.829	192.384	0.0645891	0.33674	0.696157	NA
ENSG00000068878	NA	NA	NA	NA	NA	NA	NA	NA	NA	NA	NA	NA	NA	PSME4	ensembl_havana	protein_coding	82.0912	100.172	72.0261	84.1912	88.3583	96.7016	63.131	56.8772	0.184814	0.0472608	0.354699	NA
ENSG00000068885	NA	NA	NA	NA	NA	NA	NA	NA	NA	NA	NA	NA	NA	IFT80	ensembl_havana	protein_coding	31.0817	38.5823	31.8582	25.4082	29.1442	28.9077	25.7053	24.4649	0.0513401	0.673169	0.887345	NA
ENSG00000068903	NA	NA	NA	NA	NA	NA	NA	NA	NA	NA	NA	NA	NA	SIRT2	ensembl_havana	protein_coding	16.3729	19.5195	18.3414	20.0191	14.9109	18.3232	19.0313	23.3129	0.286337	0.0146069	0.232808	NA
ENSG00000068912	NA	NA	NA	NA	NA	NA	NA	NA	NA	NA	NA	NA	NA	ERLEC1	ensembl_havana	protein_coding	42.0439	40.0215	50.4777	57.006	46.7509	41.3331	38.7807	41.9424	0.0377533	0.623608	0.865558	NA
ENSG00000068971	NA	NA	NA	NA	NA	NA	NA	NA	NA	NA	NA	NA	NA	PPP2R5B	ensembl_havana	protein_coding	13.3206	7.28587	14.6215	13.3152	8.79024	6.50914	11.9647	9.21067	-0.431063	0.0158409	0.240012	NA
ENSG00000068976	NA	NA	NA	NA	NA	NA	NA	NA	NA	NA	NA	NA	NA	PYGM	ensembl_havana	protein_coding	17.943	20.7732	5.68326	8.87685	16.3433	11.1957	10.2888	10.8822	0.0639249	0.703161	0.898508	NA
ENSG00000068985	NA	NA	NA	NA	NA	NA	NA	NA	NA	NA	NA	NA	NA	PAGE1	ensembl_havana	protein_coding	0	0	0	0	0	0	0	0	NA	NA	NA	NA
ENSG00000069011	NA	NA	NA	NA	NA	NA	NA	NA	NA	NA	NA	NA	NA	PITX1	ensembl_havana	protein_coding	0.0855711	0	0	0	0.390678	0.22782	0	0	NA	NA	NA	NA
ENSG00000069018	NA	NA	NA	NA	NA	NA	NA	NA	NA	NA	NA	NA	NA	TRPC7	ensembl_havana	protein_coding	0	0	0	0	0	0	0	0	NA	NA	NA	NA
ENSG00000069020	NA	NA	NA	NA	NA	NA	NA	NA	NA	NA	NA	NA	NA	MAST4	ensembl_havana	protein_coding	153.258	124.605	107.31	100.188	104.571	79.1838	96.9283	85.55	-0.215237	0.00649408	0.169699	NA
ENSG00000069122	NA	NA	NA	NA	NA	NA	NA	NA	NA	NA	NA	NA	NA	GPR116	ensembl_havana	protein_coding	0	0	0	0	0	0	0	0	NA	NA	NA	NA
ENSG00000069188	NA	NA	NA	NA	NA	NA	NA	NA	NA	NA	NA	NA	NA	SDK2	ensembl_havana	protein_coding	15.8592	8.06529	10.9532	5.45556	10.0925	4.45876	10.475	6.86898	-0.912739	0.000139321	0.0295898	NA
ENSG00000069206	NA	NA	NA	NA	NA	NA	NA	NA	NA	NA	NA	NA	NA	ADAM7	ensembl_havana	protein_coding	0	0	0	0	0.0325565	0	0	0	NA	NA	NA	NA
ENSG00000069248	NA	NA	NA	NA	NA	NA	NA	NA	NA	NA	NA	NA	NA	NUP133	ensembl_havana	protein_coding	41.223	46.46	44.5878	43.367	42.4537	37.3625	41.7137	38.9242	0.00963387	0.907633	0.974817	NA
ENSG00000069275	NA	NA	NA	NA	NA	NA	NA	NA	NA	NA	NA	NA	NA	NUCKS1	ensembl_havana	protein_coding	144.587	180.046	150.658	138.331	134.784	139.393	148.605	153.199	0.123211	0.171804	0.556558	NA
ENSG00000069329	NA	NA	NA	NA	NA	NA	NA	NA	NA	NA	NA	NA	NA	VPS35	ensembl_havana	protein_coding	81.5777	77.5692	128.444	118.824	150.02	123.218	107.217	109.176	-0.0816627	0.227514	0.609651	NA
ENSG00000069345	NA	NA	NA	NA	NA	NA	NA	NA	NA	NA	NA	NA	NA	DNAJA2	ensembl_havana	protein_coding	41.987	47.2058	49.5994	49.6548	49.1277	45.2711	47.1607	39.5487	0.000412903	0.996175	0.999042	NA
ENSG00000069424	NA	NA	NA	NA	NA	NA	NA	NA	NA	NA	NA	NA	NA	KCNAB2	ensembl_havana	protein_coding	80.494	81.3309	86.7989	100.697	71.2661	67.0767	59.8237	64.5788	0.0950962	0.16048	0.542421	NA
ENSG00000069431	NA	NA	NA	NA	NA	NA	NA	NA	NA	NA	NA	NA	NA	ABCC9	ensembl_havana	protein_coding	0.151839	0.0416176	0.0683861	0	0.070237	0.0325457	0.0840945	0	NA	NA	NA	NA
ENSG00000069482	NA	NA	NA	NA	NA	NA	NA	NA	NA	NA	NA	NA	NA	GAL	ensembl_havana	protein_coding	0.0285237	0	0	0	0	0	0	0	NA	NA	NA	NA
ENSG00000069493	NA	NA	NA	NA	NA	NA	NA	NA	NA	NA	NA	NA	NA	CLEC2D	ensembl_havana	protein_coding	77.0779	83.9253	98.4895	103.319	91.7109	92.5411	71.7765	76.2229	0.111012	0.0869903	0.433782	NA
ENSG00000069509	NA	NA	NA	NA	NA	NA	NA	NA	NA	NA	NA	NA	NA	FUNDC1	ensembl_havana	protein_coding	5.10574	7.25197	6.61325	7.11995	4.81836	5.3375	6.00565	5.77619	0.247079	0.143993	0.520946	NA
ENSG00000069535	NA	NA	NA	NA	NA	NA	NA	NA	NA	NA	NA	NA	NA	MAOB	ensembl_havana	protein_coding	0	0	0	0	0	0	0.0465554	0.0520377	NA	NA	NA	NA
ENSG00000069667	NA	NA	NA	NA	NA	NA	NA	NA	NA	NA	NA	NA	NA	RORA	ensembl_havana	protein_coding	95.1837	80.6867	74.0372	67.8245	82.5308	58.7774	62.2444	52.9744	-0.239733	0.00717526	0.176963	NA
ENSG00000069696	NA	NA	NA	NA	NA	NA	NA	NA	NA	NA	NA	NA	NA	DRD4	ensembl_havana	protein_coding	0.656045	0.135551	0.103332	0.138701	1.85572	0.325457	0.325888	1.14483	NA	NA	NA	NA
ENSG00000069702	NA	NA	NA	NA	NA	NA	NA	NA	NA	NA	NA	NA	NA	TGFBR3	ensembl_havana	protein_coding	114.237	181.909	136.501	222.846	137.193	236.316	182.125	174.586	0.577876	0.00261107	0.116471	NA
ENSG00000069712	NA	NA	NA	NA	NA	NA	NA	NA	NA	NA	NA	NA	NA	KIAA1107	ensembl_havana	protein_coding	8.81383	10.4374	8.21489	5.08569	8.56235	5.40259	3.72443	5.04766	-0.127634	0.566036	0.835241	NA
ENSG00000069764	NA	NA	NA	NA	NA	NA	NA	NA	NA	NA	NA	NA	NA	PLA2G10	ensembl_havana	protein_coding	0.587329	0	0.106049	0.0477431	0.205219	0.468199	0.426154	0	NA	NA	NA	NA
ENSG00000069812	NA	NA	NA	NA	NA	NA	NA	NA	NA	NA	NA	NA	NA	HES2	ensembl_havana	protein_coding	0	0	0	0	0	0.0325457	0.0465554	0	NA	NA	NA	NA
ENSG00000069849	NA	NA	NA	NA	NA	NA	NA	NA	NA	NA	NA	NA	NA	ATP1B3	ensembl_havana	protein_coding	21.2502	24.3314	21.5447	26.0757	19.5339	25.8413	23.7432	26.8514	0.306108	0.00890377	0.195624	NA
ENSG00000069869	NA	NA	NA	NA	NA	NA	NA	NA	NA	NA	NA	NA	NA	NEDD4	ensembl_havana	protein_coding	9.27224	9.58337	13.4331	14.9378	11.5119	9.71	14.4797	9.19229	-0.11641	0.435698	0.765422	NA
ENSG00000069943	NA	NA	NA	NA	NA	NA	NA	NA	NA	NA	NA	NA	NA	PIGB	ensembl_havana	protein_coding	6.87895	9.98493	7.52621	6.39709	9.66219	7.77156	7.34067	7.91349	0.0936456	0.600484	0.853891	NA
ENSG00000069956	NA	NA	NA	NA	NA	NA	NA	NA	NA	NA	NA	NA	NA	MAPK6	ensembl_havana	protein_coding	24.1307	28.2624	22.4747	22.2846	19.013	19.1694	22.2069	20.659	0.0902894	0.360039	0.714945	NA
ENSG00000069966	NA	NA	NA	NA	NA	NA	NA	NA	NA	NA	NA	NA	NA	GNB5	ensembl_havana	protein_coding	15.1466	15.4867	18.5481	15.5807	18.9479	16.7285	15.503	16.2357	-0.043559	0.677566	0.889076	NA
ENSG00000069974	NA	NA	NA	NA	NA	NA	NA	NA	NA	NA	NA	NA	NA	RAB27A	ensembl_havana	protein_coding	30.2637	30.9057	35.7012	40.593	33.338	37.8832	35.6149	38.2477	0.165706	0.0564855	0.38117	NA
ENSG00000069998	NA	NA	NA	NA	NA	NA	NA	NA	NA	NA	NA	NA	NA	CECR5	ensembl_havana	protein_coding	8.98498	9.75967	7.28491	6.79633	8.75768	8.00626	6.8902	7.33732	0.0451963	0.717249	0.904945	NA
ENSG00000070010	NA	NA	NA	NA	NA	NA	NA	NA	NA	NA	NA	NA	NA	UFD1L	ensembl_havana	protein_coding	46.408	57.3097	31.9813	40.0382	36.5935	38.827	43.9018	44.8565	0.230688	0.0164502	0.244009	NA
ENSG00000070018	NA	NA	NA	NA	NA	NA	NA	NA	NA	NA	NA	NA	NA	LRP6	ensembl_havana	protein_coding	17.8558	11.3524	23.0947	12.7142	29.3008	15.7196	16.3875	12.3329	-0.690804	0.000261382	0.038124	NA
ENSG00000070019	NA	NA	NA	NA	NA	NA	NA	NA	NA	NA	NA	NA	NA	GUCY2C	ensembl_havana	protein_coding	0	0	0	0	0.0325565	0	0	0	NA	NA	NA	NA
ENSG00000070031	NA	NA	NA	NA	NA	NA	NA	NA	NA	NA	NA	NA	NA	SCT	ensembl_havana	protein_coding	0.0285237	0.0338878	0	0	0.0976694	0.0650914	0.0931109	0.156113	NA	NA	NA	NA
ENSG00000070047	NA	NA	NA	NA	NA	NA	NA	NA	NA	NA	NA	NA	NA	PHRF1	ensembl_havana	protein_coding	71.7942	52.6955	65.1508	78.3659	67.3594	52.8867	50.8385	47.5625	-0.136572	0.233348	0.615182	NA
ENSG00000070081	NA	NA	NA	NA	NA	NA	NA	NA	NA	NA	NA	NA	NA	NUCB2	ensembl_havana	protein_coding	40.5328	54.458	45.5694	34.7235	30.3104	31.2113	48.4642	48.6552	0.0941573	0.497047	0.797515	NA
ENSG00000070087	NA	NA	NA	NA	NA	NA	NA	NA	NA	NA	NA	NA	NA	PFN2	ensembl_havana	protein_coding	3.50842	2.30437	4.02995	1.24831	4.55791	3.61257	2.28121	2.02947	-0.542055	0.0742464	0.41767	NA
ENSG00000070159	NA	NA	NA	NA	NA	NA	NA	NA	NA	NA	NA	NA	NA	PTPN3	ensembl_havana	protein_coding	0.0570474	0	0	0	0	0.0325457	0	0.0520377	NA	NA	NA	NA
ENSG00000070182	NA	NA	NA	NA	NA	NA	NA	NA	NA	NA	NA	NA	NA	SPTB	ensembl_havana	protein_coding	2.59566	3.49044	2.47997	3.00518	6.31594	3.80785	2.42088	2.18559	-0.11255	0.654233	0.877164	NA
ENSG00000070190	NA	NA	NA	NA	NA	NA	NA	NA	NA	NA	NA	NA	NA	DAPP1	ensembl_havana	protein_coding	11.381	13.6568	11.2632	11.8358	12.7621	11.621	7.44885	10.5116	0.184552	0.177774	0.562797	NA
ENSG00000070193	NA	NA	NA	NA	NA	NA	NA	NA	NA	NA	NA	NA	NA	FGF10	ensembl_havana	protein_coding	0	0	0	0	0	0	0	0	NA	NA	NA	NA
ENSG00000070214	NA	NA	NA	NA	NA	NA	NA	NA	NA	NA	NA	NA	NA	SLC44A1	ensembl_havana	protein_coding	29.2368	28.1591	40.1961	32.5635	29.8543	30.1699	27.5398	32.0552	0.00218345	0.983736	0.994865	NA
ENSG00000070269	NA	NA	NA	NA	NA	NA	NA	NA	NA	NA	NA	NA	NA	TMEM260	ensembl_havana	protein_coding	14.0336	16.7067	15.2931	19.3256	18.4269	13.9621	12.9893	16.8103	0.149632	0.304292	0.672513	NA
ENSG00000070366	NA	NA	NA	NA	NA	NA	NA	NA	NA	NA	NA	NA	NA	SMG6	ensembl_havana	protein_coding	46.2655	46.3584	39.3695	44.5691	55.6065	43.3835	42.412	43.9719	-0.0107435	0.904324	0.97385	NA
ENSG00000070367	NA	NA	NA	NA	NA	NA	NA	NA	NA	NA	NA	NA	NA	EXOC5	ensembl_havana	protein_coding	27.7536	30.6345	40.0412	43.7831	37.7981	38.5666	38.4082	34.6711	0.0826018	0.321245	0.6836	NA
ENSG00000070371	NA	NA	NA	NA	NA	NA	NA	NA	NA	NA	NA	NA	NA	CLTCL1	ensembl_havana	protein_coding	0.285237	0.0677756	0.272769	0.600936	0.716242	0.0826944	0.512012	0.179532	NA	NA	NA	NA
ENSG00000070388	NA	NA	NA	NA	NA	NA	NA	NA	NA	NA	NA	NA	NA	FGF22	ensembl_havana	protein_coding	0.0570474	0.271102	0.051666	0	0.0651129	0.0976371	0.465554	0.156113	NA	NA	NA	NA
ENSG00000070404	NA	NA	NA	NA	NA	NA	NA	NA	NA	NA	NA	NA	NA	FSTL3	ensembl_havana	protein_coding	0.199666	0.271102	0.206664	0.138701	0.130226	0.22782	0.0931109	0	NA	NA	NA	NA
ENSG00000070413	NA	NA	NA	NA	NA	NA	NA	NA	NA	NA	NA	NA	NA	DGCR2	ensembl_havana	protein_coding	16.0303	16.8761	16.4814	15.7656	18.3944	14.6781	17.0858	15.2471	-0.0771067	0.459471	0.778497	NA
ENSG00000070423	NA	NA	NA	NA	NA	NA	NA	NA	NA	NA	NA	NA	NA	RNF126	ensembl_havana	protein_coding	16.6864	18.2994	16.0681	18.0773	11.8831	13.7994	16.3875	16.548	0.174488	0.0994911	0.457962	NA
ENSG00000070444	NA	NA	NA	NA	NA	NA	NA	NA	NA	NA	NA	NA	NA	MNT	ensembl_havana	protein_coding	20.7653	19.4855	24.3347	24.5038	20.3478	18.3883	31.6113	20.3467	-0.171544	0.17865	0.563288	NA
ENSG00000070476	NA	NA	NA	NA	NA	NA	NA	NA	NA	NA	NA	NA	NA	ZXDC	ensembl_havana	protein_coding	36.6244	30.9395	27.5379	27.1391	32.6541	26.8828	28.3522	24.874	-0.153958	0.0741526	0.417531	NA
[truncated: 61,910 more rows]
