# Supplementary material for: Neonatal and adult recent thymic emigrants produce IL-8 and express complement receptors CR1 and CR2
Source: JCI Insight. 2017 Aug 17;2(16):e93739. doi: 10.1172/jci.insight.93739 (PMC5621870; doi:10.1172/jci.insight.93739)
Supplement: Supplemental table 1 [file jciinsight-2-93739-s024.xlsx]

## Sheet: NP_EX_vs_NN_EX_short
		Naïve	Ex vivo		Memory	Ex vivo
Gene ID		CR2+	CR2-		CR2+	CR2-
CR1
	Donor1	271.382*	27.106	FC**	1008.49	39.988	FC
	Donor2	162.204	12.753	10.2041	825.464	22.576	27.027
	Donor3	180.323	9.47	Adj P value***	1374.16	37.313	Adj P value
	Donor4	367.677	56.653	0.001	619.707	37.049	1e-05
CR2
	Donor1	53.892	7.447	FC	53.824	0.881	FC
	Donor2	41.293	3.413	10.2041	33.583	0.231	58.8235
	Donor3	46.893	2.554	Adj P value	55.151	1.041	Adj P value
	Donor4	49.316	5.371	0.001	21.741	0.52	0.001
ZNF462
	Donor1	6.921	0.44	FC	31.936	4.507	FC
	Donor2	3.14	0.237	12.987	17.958	0.971	7.19424
	Donor3	13.643	0.887	Adj P value	24.472	4.212	Adj P value
	Donor4	10.583	0.967	0.005	23.426	2.914	0.005
CACHD1
	Donor1	46.55	31.59	FC	1.997	0.102	FC
	Donor2	40.215	20.102	1.75747	1.395	0.37	n/a
	Donor3	33.138	13.265	Adj P value	0.423	0.098	Adj P value
	Donor4	45.642	29.65	0.037	2.467	1.041	n/a
ADAM23
	Donor1	11.703	2.482	FC	94.556	20.536	FC
	Donor2	2.344	0.711	6.80272	45.053	9.016	5.05051
	Donor3	21.67	1.561	Adj P value	90.442	14.808	Adj P value
	Donor4	14.583	2.578	0.02	36.686	6.765	1e-05
PLXNA4
	Donor1	12.262	2.242	FC	83.232	20.638	FC
	Donor2	3.562	0	6.0241	20.666	1.618	4.92611
	Donor3	21.494	3.866	Adj P value	59.546	7.258	Adj P value
	Donor4	25.493	3.867	0.02	36.034	11.188	0.014
AOAH
	Donor1	19.157	9.009	FC	7.017	7.388	FC
	Donor2	64.166	22.709	2.15517	14.26	9.385	1.18483
	Donor3	80.594	25.749	Adj P value	12.827	13.116	Adj P value
	Donor4	129.859	88.895	0.046	46.509	32.628	0.512
CFH
	Donor1	0.037	0.08	FC	47.235	18.842	FC
	Donor2	0.094	0.759	n/a	41.539	23.903	2.65252
	Donor3	0	0	Adj P value	45.677	10.805	Adj P value
	Donor4	0	0	n/a	58.334	19.254	0.016
DST
	Donor1	11.404	5.966	FC	49.574	20.875	FC
	Donor2	15.467	7.823	1.76991	30.896	8.692	2.65252
	Donor3	1.653	0.816	Adj P value	33.11	10.089	Adj P value
	Donor4	32.451	20.196	0.038	61.639	25.655	0.006
ARHGAP32
(RICS)	Donor1	37.381	24.183	FC	50.943	19.79	FC
	Donor2	52.589	19.39	2.10526	59.209	21.083	2.42718
	Donor3	49.637	18.443	Adj P value	31.417	11.391	Adj P value
	Donor4	55.383	28.629	0.02	35.429	19.462	0.007
PYHIN1
	Donor1	5.516	12.772	FC	30.121	47.477	FC
	Donor2	8.718	17.589	0.444247	45.466	68.102	0.703235
	Donor3	3.694	9.151	Adj P value	43.3	51.65	Adj P value
	Donor4	3.061	6.07	0.02	33.66	44.076	0.039
*Counts/milion (cpm)		**FC= Fold change of CR2+ vs CR2-		***Adj P value= Adjusted P value; see methods for analysis of RNA-seq data
