# Supplementary material for: Neonatal and adult recent thymic emigrants produce IL-8 and express complement receptors CR1 and CR2
Source: JCI Insight. 2017 Aug 17;2(16):e93739. doi: 10.1172/jci.insight.93739 (PMC5621870; doi:10.1172/jci.insight.93739)
Supplement: Supplemental table 2 [file jciinsight-2-93739-s025.xlsx]

## Sheet: NP_ACT_vs_NN_ACT_shortlist
		Naïve	Activated
Gene ID		CR2+	CR2-
IL8
	Donor1	2528.94	889.06	FC**
	Donor2	68.93	24.01	2.797
	Donor3	139.67	52.12	Adj P value***
	Donor4	187.08	49.8	7.359e-21
IL2
	Donor1	3936.55	20724	FC
	Donor2	9108.11	31985.8	0.307
	Donor3	16728.8	40603.6	Adj P value
	Donor4	11807.9	40883.7	3.52e-23
IL21
	Donor1	3.22	56.12	FC
	Donor2	25.36	280.62	0.107
	Donor3	34.18	385.16	Adj P value
	Donor4	26.44	341.48	3.187e-52
IFNG
	Donor1	9.03	62.53	FC
	Donor2	8.45	16.54	0.426
	Donor3	13.5	36.02	Adj P value
	Donor4	36.45	83.95	0.0003105
LIF
	Donor1	417.84	768.8	FC
	Donor2	318.62	777.85	0.489
	Donor3	304.66	622.44	Adj P value
	Donor4	301.25	631.73	3.7e-16
TNF
	Donor1	945.29	1129.56	FC
	Donor2	641.15	762.38	0.898
	Donor3	1487.43	1352.93	Adj P value
	Donor4	1579.94	1913.69	0.4055
IL23A
	Donor1	578.39	535.52	FC
	Donor2	248.4	248.08	1.123
	Donor3	463.32	316.94	Adj P value
	Donor4	441.05	429.69	0.4676
LTA
	Donor1	1114.87	1012.51	FC
	Donor2	1182.16	1187.05	1.137
	Donor3	1856.65	1361.83	Adj P value
	Donor4	2217.28	1964.91	0.2659
*Counts
**FC= Fold change of CR2+ vs CR2-
***Adj P value= Adjusted P value
